# Supplementary material for: Transcriptome assembly in Suaeda aralocaspica to reveal the distinct temporal gene/miRNA alterations between the dimorphic seeds during germination
Source: BMC Genomics. 2017 Oct 19;18:806. doi: 10.1186/s12864-017-4209-1 (PMC5649071; doi:10.1186/s12864-017-4209-1)
Supplement: Supplementary file 5 — Unigene RPKM value and annotation against Nr database at NCBI. (XLSX 5600 kb) [file 12864_2017_4209_MOESM5_ESM.xlsx]

## Sheet: All
Table S4 Unigene RPKM value and annotation against Nr database at NCBI.
Query_id	BlDS (RPKM)	BlIS (RPKM)	BlS (RPKM)	BrDS (RPKM)	BrIS (RPKM)	BrS (RPKM)	Number of transcript	Score	E_value	Subject_id	Subject_annotation
Unigene1	0.33	0	0.36	0	0	0.63	1			--	--
Unigene2	0	0	0	0.16	0.6	0.35	1			--	--
Unigene3	1.48	0	0	1.84	0.27	0.23	1			--	--
Unigene4	0.17	1.16	0.19	0.59	2.01	1.61	1			--	--
Unigene5	1.98	0	0	0.5	2.76	0	1			--	--
Unigene6	2.05	0.15	0	0.75	0	0	1			--	--
Unigene7	0.85	0	0	0.5	0.46	0.67	1			--	--
Unigene8	0.06	0.05	1.15	0.1	0.12	2.8	2	216	4e-65	gi|731362512|ref|XP_010692926.1|	PREDICTED: protein trichome birefringence-like 33 [Beta vulgaris subsp. vulgaris] &gt;gi|870847015|gb|KMS99470.1| hypothetical protein BVRB_2g044660 isoform B [Beta vulgaris subsp. vulgaris]
Unigene9	0.87	1.13	0	0	0.31	0.83	1			--	--
Unigene10	0.78	0.52	0.76	0	0.65	1.15	1			--	--
Unigene11	2.3	0	0.18	0.52	0.35	0.46	2	68.6	2e-53	gi|643717055|gb|KDP28681.1|	hypothetical protein JCGZ_14452 [Jatropha curcas]
Unigene12	0.78	0	0	1.1	1.86	0	1			--	--
Unigene13	0.24	0	0.8	0.26	0.33	1.6	1	205	9e-58	gi|902144565|gb|KNA04915.1|	hypothetical protein SOVF_195260 [Spinacia oleracea]
Unigene14	1.58	0.1	2.14	1.38	2.1	1.15	1			--	--
Unigene15	1.76	0	0.82	0.98	2.2	0.26	1			--	--
Unigene16	1.55	0.53	0	0.68	0.67	0.66	1	188	8e-52	gi|902223025|gb|KNA19353.1|	hypothetical protein SOVF_062380 isoform A [Spinacia oleracea]
Unigene17	0	0	0	0	0.19	0	1			--	--
Unigene18	0	0	5.06	0	0	0.56	1	242	3e-78	gi|870852647|gb|KMT04562.1|	hypothetical protein BVRB_8g182200 [Beta vulgaris subsp. vulgaris]
Unigene19	0.26	1.25	0.19	0.6	0.83	1.3	1	104	1e-24	gi|870842170|gb|KMS95658.1|	hypothetical protein BVRB_006330 [Beta vulgaris subsp. vulgaris]
Unigene20	0	1.65	0.16	0.26	0.96	0.84	1			--	--
Unigene21	0.16	0.91	0	0.14	0	2.1	1	233	4e-72	gi|902143373|gb|KNA04839.1|	hypothetical protein SOVF_195970 [Spinacia oleracea]
Unigene22	0.3	0.78	2.99	1.19	0	0.29	1			--	--
Unigene23	0.39	0.45	0.94	0.06	0.57	1.32	1	60.5	2e-07	gi|731330999|ref|XP_010676430.1|	PREDICTED: pentatricopeptide repeat-containing protein At2g04860-like [Beta vulgaris subsp. vulgaris] &gt;gi|731331001|ref|XP_010676431.1| PREDICTED: pentatricopeptide repeat-containing protein At2g04860-like [Beta vulgaris subsp. vulgaris] &gt;gi|731331003|ref|XP_010676432.1| PREDICTED: pentatricopeptide repeat-containing protein At2g04860-like [Beta vulgaris subsp. vulgaris] &gt;gi|731331005|re…
Unigene24	0.45	0.39	0.75	0.2	0	1.84	1	176	9e-49	gi|902218915|gb|KNA18175.1|	hypothetical protein SOVF_073260 [Spinacia oleracea]
Unigene25	0	0	3.5	0.24	0.45	1.18	1			--	--
Unigene26	0	0	0	0	0	3.47	1	204	9e-64	gi|955165195|emb|CUI15204.1|	ADP-ribosylation factor 1, putative [Bodo saltans]
Unigene27	2.76	0.59	0	1.21	0.45	0.79	1			--	--
Unigene28	0	0	1.66	0	0.75	2.1	1	122	4e-30	gi|902157001|gb|KNA06079.1|	hypothetical protein SOVF_184520 [Spinacia oleracea]
Unigene29	0.16	0	0.34	0	0.34	0.74	1	90.1	9e-19	gi|731347983|ref|XP_010685263.1|	PREDICTED: uncharacterized protein LOC104899717 [Beta vulgaris subsp. vulgaris] &gt;gi|731347985|ref|XP_010685264.1| PREDICTED: uncharacterized protein LOC104899717 [Beta vulgaris subsp. vulgaris] &gt;gi|870852901|gb|KMT04782.1| hypothetical protein BVRB_7g169580 isoform B [Beta vulgaris subsp. vulgaris]
Unigene30	1.69	0.19	0	0.39	0.61	0.32	1			--	--
Unigene31	0.12	1.3	1.15	0.61	0.75	1.44	1	55.5	2e-06	gi|902106561|gb|KNA03630.1|	hypothetical protein SOVF_207330 [Spinacia oleracea]
Unigene32	0	0	0	0	0	3.11	1			--	--
Unigene33	0.76	0.39	1.67	1.33	1.31	0	1			--	--
Unigene34	0.11	1.18	0	0	0.23	1.41	1			--	--
Unigene35	1.13	0.61	0	0	0	2.56	1			--	--
Unigene36	1.51	0	0	0.96	1.78	0.26	1			--	--
Unigene37	0.94	0.93	0	1.42	0.15	0.13	1			--	--
Unigene38	0	1.32	0	0.9	0.74	1.95	1			--	--
Unigene39	0	0.09	0	0.19	0	0.1	1			--	--
Unigene40	0.77	1.32	2.03	0	0.99	1.75	1			--	--
Unigene41	1.73	1.49	0	0	1.2	0.47	1			--	--
Unigene42	3.71	0.64	0	0	0	0	1			--	--
Unigene43	0.3	0.91	0	0.26	0.16	0.86	1	95.5	2e-20	gi|902188294|gb|KNA11104.1|	hypothetical protein SOVF_138290 [Spinacia oleracea]
Unigene44	0.13	0	2.08	0.47	0	2.3	1	80.9	3e-15	gi|870868494|gb|KMT19319.1|	hypothetical protein BVRB_1g013230 [Beta vulgaris subsp. vulgaris]
Unigene45	0.78	0.56	2	0.23	1.26	0.49	1			--	--
Unigene46	0.66	0.11	0	0.7	0.29	1.26	1			--	--
Unigene47	0.89	1.22	0	2.18	1.92	0	1			--	--
Unigene48	0.4	0.54	0.69	0.31	0.19	1.87	1	153	6e-38	gi|731321947|ref|XP_010671622.1|	PREDICTED: uncharacterized protein LOC104888369 isoform X3 [Beta vulgaris subsp. vulgaris]
Unigene49	0.58	2	0	0	1.26	1.25	1			--	--
Unigene50	0	1.91	0	0	1.11	2.11	1			--	--
Unigene51	0	0	2.23	0.69	0.85	2.03	1			--	--
Unigene52	3.55	0	0	0	0.84	0.29	1			--	--
Unigene53	0.25	0	0.82	0.87	1.61	0.83	1			--	--
Unigene54	1.66	1.27	0.61	0.57	0.2	0.18	1			--	--
Unigene55	0.31	1.07	0	1.63	0	1.18	1			--	--
Unigene56	0.4	0	0	0.64	0.52	1.92	1			--	--
Unigene57	1.06	0	0.7	1.24	1.76	0.95	1			--	--
Unigene58	1.25	1.61	3.09	0.41	0	0	1			--	--
Unigene59	0.17	0	0.19	0.08	0.38	0	1	249	7e-79	gi|158935576|emb|CAP16621.1|	polyprotein [Musa acuminata subsp. malaccensis]
Unigene60	0.49	0.19	0.18	1.44	0.35	1.61	1			--	--
Unigene61	1.32	0.49	0	0	0.92	0.9	1	48.1	1e-17	gi|474159822|gb|EMS57239.1|	hypothetical protein TRIUR3_19949 [Triticum urartu]
Unigene62	0.18	0	0	0.16	0	0.52	1	35	1e-09	gi|703119202|ref|XP_010101815.1|	hypothetical protein L484_023604 [Morus notabilis] &gt;gi|587901688|gb|EXB89952.1| hypothetical protein L484_023604 [Morus notabilis]
Unigene63	0.14	0.48	0	0.24	0.6	0.4	1			--	--
Unigene64	0.92	2.12	0	0	1	1.32	1			--	--
Unigene65	0.42	1.26	2.08	1.2	1.02	0.5	1			--	--
Unigene66	0.23	1.56	0.63	0.7	0.49	0.76	1			--	--
Unigene67	0.36	1.65	0.79	0.42	0	0.57	1	135	4e-35	gi|902206404|gb|KNA15453.1|	hypothetical protein SOVF_097970 [Spinacia oleracea]
Unigene68	0.21	0.18	0	0	0.23	0.6	1	181	5e-53	gi|870863780|gb|KMT14927.1|	hypothetical protein BVRB_3g064410 isoform A [Beta vulgaris subsp. vulgaris]
Unigene69	1.47	0	0.42	0.11	1.87	0.12	1			--	--
Unigene70	0.28	0	1.08	1.1	2.72	0.13	1			--	--
Unigene71	0	0	0	2.22	1.02	1.65	1	139	3e-36	gi|902238380|gb|KNA25156.1|	hypothetical protein SOVF_008820 [Spinacia oleracea]
Unigene72	0.15	0	0.25	0.67	0.33	1.59	2			--	--
Unigene73	0.86	0.11	0.07	0.81	0.36	0.82	1			--	--
Unigene74	1.58	1.61	0	0	1.24	0.82	1			--	--
Unigene75	0	0	0	1.06	0.94	0	1			--	--
Unigene76	0.88	0.28	0	1.06	1.48	0.69	1			--	--
Unigene77	0	0	0	0	0.56	0.82	1			--	--
Unigene78	0.28	0.97	1.04	0.33	0.2	0.63	1	29.3	2e-22	gi|731360335|ref|XP_010691755.1|	PREDICTED: uncharacterized protein LOC104905012 [Beta vulgaris subsp. vulgaris]
Unigene79	0.47	0.69	0.81	0.65	0.58	1.66	1	229	2e-67	gi|731321905|ref|XP_010671598.1|	PREDICTED: dnaJ protein ERDJ2A [Beta vulgaris subsp. vulgaris] &gt;gi|870865092|gb|KMT16159.1| hypothetical protein BVRB_3g053200 [Beta vulgaris subsp. vulgaris]
Unigene80	0.07	0.13	0	1.74	1.27	0.7	1	286	4e-89	gi|902171168|gb|KNA07967.1|	hypothetical protein SOVF_166990 [Spinacia oleracea]
Unigene81	1.87	1.91	0	1.02	0.63	0.11	1			--	--
Unigene82	0.33	0.19	0	0.58	1.19	1.67	1			--	--
Unigene83	0.68	1.17	1.5	0.6	0.92	0.65	1			--	--
Unigene84	1.13	0.61	1.09	0.25	1.68	0.27	1			--	--
Unigene85	0	0.26	0.66	0	0	0.29	1			--	--
Unigene86	0.14	0.24	3.66	0.24	0.15	3.69	1	45.4	8e-25	gi|902174061|gb|KNA08352.1|	hypothetical protein SOVF_163370 [Spinacia oleracea]
Unigene87	0.4	0.51	3.52	0.7	0.76	0.1	1	196	5e-55	gi|20502803|gb|AAM22635.1|AF434192_2	Gag and Pol [Zea mays]
Unigene88	0.2	1.46	0.44	0.35	0.32	1.72	1			--	--
Unigene89	0.89	0	0.44	0.69	0.64	1.97	1			--	--
Unigene90	1.83	0.74	0	0	0.7	1.84	1			--	--
Unigene91	0.57	1.23	3.78	0.25	0.15	0.41	1			--	--
Unigene92	0.99	1.87	0.44	0.52	0	0.47	1			--	--
Unigene93	0	0	1.88	0.64	0.66	2.09	1			--	--
Unigene94	0.66	0.34	0.72	0.81	0.14	2.75	1			--	--
Unigene95	1.39	0.5	0	0.1	0.38	0.11	1			--	--
Unigene96	0.62	1.23	0	0.36	0.67	2.34	1			--	--
Unigene97	1.08	0.21	1.06	0.21	1.04	1.71	1			--	--
Unigene98	0.98	1.69	0	0.57	3.18	2.49	1			--	--
Unigene99	1.38	0.92	0.34	0.94	0.17	0.29	1	96.3	1e-20	gi|902220270|gb|KNA18547.1|	hypothetical protein SOVF_069740 [Spinacia oleracea]
Unigene100	0	0.56	2.46	0.33	0.4	0.44	1	196	3e-56	gi|902230682|gb|KNA21951.1|	hypothetical protein SOVF_038210 [Spinacia oleracea]
Unigene101	0	2.14	1.47	0.58	0.18	0.79	1	135	2e-35	gi|902230682|gb|KNA21951.1|	hypothetical protein SOVF_038210 [Spinacia oleracea]
Unigene102	0.48	0.58	0.21	0.17	1.56	0.73	1			--	--
Unigene103	0.48	0.2	0.26	0	4.5	0	1			--	--
Unigene104	0	0	0	0	0	5.37	1	140	2e-39	gi|955166797|emb|CUG89993.1|	basic transcription factor 3a, putative [Bodo saltans]
Unigene105	0.35	0.3	0.26	0.51	2.03	2.12	1			--	--
Unigene106	0	0.48	0	0	0	0.53	1			--	--
Unigene107	0.15	0	0	0	0	4.96	1	114	2e-28	gi|953502031|emb|CEG36962.1|	guanine nucleotide-binding protein subunit beta-like protein [Plasmopara halstedii]
Unigene108	0.11	0	0	0	0	1.9	1	210	3e-67	gi|700430523|ref|XP_009953998.1|	PREDICTED: guanine nucleotide-binding protein subunit beta-2-like 1, partial [Leptosomus discolor]
Unigene109	0.9	0.66	0.99	0.23	2.92	0.37	1	94	1e-19	gi|731330945|ref|XP_010676403.1|	PREDICTED: uncharacterized protein LOC104892233 isoform X2 [Beta vulgaris subsp. vulgaris] &gt;gi|870860710|gb|KMT12018.1| hypothetical protein BVRB_5g099780 isoform A [Beta vulgaris subsp. vulgaris]
Unigene110	0.77	0.83	0	0.34	1.88	1.75	1			--	--
Unigene111	1.19	0.71	0.78	1.35	0.26	2.26	1			--	--
Unigene112	0.16	0	0.86	0	0	0.15	1			--	--
Unigene113	0.9	2.83	0.99	0.13	0.97	0	1			--	--
Unigene114	1.75	2.07	0	0.96	0.47	0.42	1			--	--
Unigene115	3.22	0	0	0.14	0.89	0.94	1	43.1	1e-09	gi|731366105|ref|XP_010694888.1|	PREDICTED: uncharacterized protein LOC104907627 [Beta vulgaris subsp. vulgaris]
Unigene116	0	0	0	0	0	3.03	1	80.5	3e-16	gi|629637310|ref|XP_007787301.1|	Non-histone chromosomal protein 6 [Endocarpon pusillum Z07020] &gt;gi|539439775|gb|ERF75289.1| Non-histone chromosomal protein 6 [Endocarpon pusillum Z07020]
Unigene117	2.35	0	0.47	1.69	0	0.41	1			--	--
Unigene118	0	0	5.05	0	0	0.59	1			--	--
Unigene119	0	0.53	2.21	0.68	0.83	2.05	1	256	4e-80	gi|902201273|gb|KNA13951.1|	hypothetical protein SOVF_111930 [Spinacia oleracea]
Unigene120	0	0.18	0	0.36	2.34	0	1			--	--
Unigene121	0	0	0	0	0	1.5	1			--	--
Unigene122	0	0.36	0.7	0	0.46	3.64	1			--	--
Unigene123	1.35	0.43	1.86	1.18	0.73	0.96	1			--	--
Unigene124	0.83	0.29	0	0.15	0.36	0	1			--	--
Unigene125	1.22	0.38	0.98	0.97	0.48	1.06	1			--	--
Unigene126	1.44	1.38	0	1.55	2.26	0.61	1			--	--
Unigene127	0	0.14	1.07	0.14	0.7	2	1	100	6e-22	gi|731310787|ref|XP_010676116.1|	PREDICTED: F-box/FBD/LRR-repeat protein At5g56420-like isoform X2 [Beta vulgaris subsp. vulgaris]
Unigene128	0.67	2.31	0	0	0.91	1.28	1			--	--
Unigene129	1.16	0	0.96	2.43	1.42	0.14	1			--	--
Unigene130	1.63	1.75	0.34	0	0	0.58	1			--	--
Unigene131	1.33	1.14	0.29	0	0	0.7	1	165	1e-44	gi|902232707|gb|KNA22764.1|	hypothetical protein SOVF_030660 [Spinacia oleracea]
Unigene132	1.6	2.12	0	0.22	0.53	0.12	1			--	--
Unigene133	0.61	1.4	1.91	0.36	1.43	0.68	1			--	--
Unigene134	1.48	1.52	0	0.26	0.48	2.39	1			--	--
Unigene135	1.51	0.65	0.28	0.77	1.63	0.72	1			--	--
Unigene136	0	0.07	2.93	0.8	0.9	0.87	1	292	1e-93	gi|731324654|ref|XP_010673087.1|	PREDICTED: cytochrome P450 94A2-like [Beta vulgaris subsp. vulgaris] &gt;gi|870864109|gb|KMT15242.1| hypothetical protein BVRB_3g063510 [Beta vulgaris subsp. vulgaris]
Unigene137	0	0.42	0	0.74	2.22	2.88	1			--	--
Unigene138	1.59	0.17	0.22	0.35	1.18	1.7	1			--	--
Unigene139	0.15	0	0	0	0.33	2.59	2	55.1	2e-06	gi|121501699|gb|ABM55240.1|	retrotransposon protein [Beta vulgaris]
Unigene140	0.34	1.82	1.03	1.19	0.64	0	1			--	--
Unigene141	0.14	1.64	2.11	0	0	1.17	1			--	--
Unigene142	1.27	1.72	0.4	0.64	1.18	0.86	1			--	--
Unigene143	1.43	0	0	0	0	0.17	1			--	--
Unigene144	0	0.57	2.36	0	0.53	0.16	1	104	2e-25	gi|902235494|gb|KNA23938.1|	hypothetical protein SOVF_020540 [Spinacia oleracea]
Unigene145	2.42	0.1	0	0.53	2.22	0.69	1			--	--
Unigene146	0.19	0	2.26	0	0.5	1.42	1	208	2e-60	gi|902230401|gb|KNA21857.1|	hypothetical protein SOVF_039470 [Spinacia oleracea]
Unigene147	0	0.97	0	0.23	0.14	0.13	1	151	8e-41	gi|743899653|ref|XP_011043114.1|	PREDICTED: protein EXORDIUM-like 2 [Populus euphratica]
Unigene148	0.08	0.28	0.54	1.51	0.53	1.57	1	64.3	5e-09	gi|902172209|gb|KNA08092.1|	hypothetical protein SOVF_165790 [Spinacia oleracea]
Unigene149	0.42	0.36	0	0.37	2.85	0.3	1	128	2e-32	gi|870857654|gb|KMT09202.1|	hypothetical protein BVRB_6g133040 [Beta vulgaris subsp. vulgaris]
Unigene150	0.16	0	0.91	0.29	0.71	0	1			--	--
Unigene151	0.86	0.28	0.95	1.42	0.47	0.41	1			--	--
Unigene152	0	0.4	0.13	0	0.13	0.67	1			--	--
Unigene153	0	2.07	0	0	1.11	0.82	1			--	--
Unigene154	2.24	0.51	0	0.39	0.16	0	1			--	--
Unigene155	1.2	2.58	0	0.4	0.65	0.86	1			--	--
Unigene156	0.34	0.88	0	0.3	1.85	1.95	1			--	--
Unigene157	1.32	1.61	0	0.87	0.6	0	1			--	--
Unigene158	0	1.7	0	0.69	1.71	0.5	1	130	6e-34	gi|870858519|gb|KMT10028.1|	hypothetical protein BVRB_5g122420 [Beta vulgaris subsp. vulgaris]
Unigene159	0	3.31	0	0.2	0.73	0.22	1			--	--
Unigene160	1.61	0.23	0	0	1.3	1.4	1			--	--
Unigene161	0	1.41	0	0.84	0.15	2.61	1			--	--
Unigene162	0.52	0.28	2.34	0.51	0.84	1.53	1	145	2e-37	gi|731360405|ref|XP_010691799.1|	PREDICTED: uncharacterized protein LOC104905051 [Beta vulgaris subsp. vulgaris]
Unigene163	0.66	0	0	3.78	0.72	0.95	1			--	--
Unigene164	0.14	1.18	0	1.09	0.45	0	1			--	--
Unigene165	1.19	0.56	1.92	0.29	2.23	0.21	1			--	--
Unigene166	0.29	0	0	0.13	0.63	0.14	1			--	--
Unigene167	0.85	0	0.19	0.15	0.37	0.16	1			--	--
Unigene168	0.6	1.03	0.33	2.11	0	0.57	1			--	--
Unigene169	0.69	0.51	0.87	1.74	1.5	2.07	1			--	--
Unigene170	0.36	1.04	0	0	0.26	0.12	1			--	--
Unigene171	0	0.92	3.14	0.31	0.77	0.17	1	140	4e-39	gi|74354119|gb|AAI02619.1|	HSPCA protein [Bos taurus]
Unigene172	0	0	0.35	0	0	1.81	1			--	--
Unigene173	1.29	0.5	0	0.34	0.7	0.61	1			--	--
Unigene174	3.53	0.15	0	0.62	1.34	0.84	1			--	--
Unigene175	0.14	1.12	0.45	0.66	0.44	0.98	1			--	--
Unigene176	1.89	1.62	0.23	0.83	0.57	0.7	1			--	--
Unigene177	0	0	0.17	0.27	0.17	0.15	1			--	--
Unigene178	0	0	0.21	0.33	0.81	1.88	1	196	7e-60	gi|902231243|gb|KNA22182.1|	hypothetical protein SOVF_036350 [Spinacia oleracea]
Unigene179	0	0	2.76	0	0	3.13	1	82	7e-17	gi|731332166|ref|XP_010677056.1|	PREDICTED: probable aquaporin TIP-type [Beta vulgaris subsp. vulgaris] &gt;gi|870860540|gb|KMT11871.1| hypothetical protein BVRB_5g104450 [Beta vulgaris subsp. vulgaris]
Unigene180	0.94	0.76	0.26	0.73	1.34	0.84	1			--	--
Unigene181	0	0.45	0.43	2.74	0	1.49	1			--	--
Unigene182	3.66	1.07	0	0.16	0.48	0.17	1			--	--
Unigene183	0	2.43	2.64	0	0	1.04	1			--	--
Unigene184	0.64	0	0	0.67	0.96	0.48	1			--	--
Unigene185	1.23	0.17	0.43	0.8	0.77	0.74	1			--	--
Unigene186	0.28	0	2	0.49	0	0.53	1			--	--
Unigene187	1.77	0.63	0	1.68	0.32	0.84	1			--	--
Unigene188	0	0	0	1.71	1.62	0.85	1			--	--
Unigene189	0	1.89	0	0.41	1.51	0.77	1			--	--
Unigene190	0.28	2.06	0	0.74	0.31	1.07	1			--	--
Unigene191	0	0.52	0.34	1.33	1.32	1.88	1	99	1e-22	gi|902095415|gb|KNA03410.1|	hypothetical protein SOVF_208850 [Spinacia oleracea]
Unigene192	0.84	0.11	0.86	0.11	0.98	4.92	1			--	--
Unigene193	2.25	1.84	0	0	0.77	0.45	1			--	--
Unigene194	1.3	0.37	0.96	0.25	0.78	1.1	1			--	--
Unigene195	0.35	2.18	0.51	0.2	0	1.43	1	73.2	2e-12	gi|902198694|gb|KNA13766.1|	hypothetical protein SOVF_113150 isoform A [Spinacia oleracea]
Unigene196	2.64	1.33	0.5	0.4	2.56	2.43	1	65.1	2e-09	gi|694381271|ref|XP_009366723.1|	PREDICTED: putative pentatricopeptide repeat-containing protein At3g11460 [Pyrus x bretschneideri]
Unigene197	0.17	1.75	0	1.04	0.74	1.13	1			--	--
Unigene198	0.34	2.08	0.95	0.15	0.75	1.15	1			--	--
Unigene199	0.65	0.11	0	0.69	1.06	1.06	1	171	6e-45	gi|902183541|gb|KNA10138.1|	hypothetical protein SOVF_147210 [Spinacia oleracea]
Unigene200	3.1	4	6.53	3.96	3.36	9.94	1	167	2e-50	gi|902236559|gb|KNA24434.1|	hypothetical protein SOVF_015930 [Spinacia oleracea]
Unigene201	1.73	0.23	0	0.23	2.02	0.64	1			--	--
Unigene202	0	0.1	0.64	1.88	0.19	2.2	1	181	9e-50	gi|731348549|ref|XP_010685544.1|	PREDICTED: phosphoinositide phospholipase C 2-like [Beta vulgaris subsp. vulgaris] &gt;gi|870853166|gb|KMT05047.1| hypothetical protein BVRB_7g172050 [Beta vulgaris subsp. vulgaris]
Unigene203	1.03	1.48	0	0.45	1.86	0.16	1			--	--
Unigene204	0	0	5.84	0	0	0	1	76.3	9e-15	gi|870852194|gb|KMT04138.1|	hypothetical protein BVRB_8g185880 [Beta vulgaris subsp. vulgaris]
Unigene205	0.54	0	0	0	0.19	0.17	1			--	--
Unigene206	1.49	1.66	0	0.52	1.93	0.71	1			--	--
Unigene207	0	0	0	0.14	1.06	0	1	69.7	2e-13	gi|89953427|gb|ABD83303.1|	Fgenesh protein 124 [Beta vulgaris]
Unigene208	1.41	1.08	0	0.82	2.54	0	1			--	--
Unigene209	1.31	0.51	0	0.58	0.65	2.27	1	70.1	2e-11	gi|731357394|ref|XP_010690187.1|	PREDICTED: uncharacterized protein LOC104903773 [Beta vulgaris subsp. vulgaris]
Unigene210	1.67	1.06	0	0.76	0.16	0.28	1			--	--
Unigene211	0.73	0.12	1.76	0.64	0.47	1.24	1	274	5e-83	gi|870863421|gb|KMT14585.1|	hypothetical protein BVRB_4g073550 [Beta vulgaris subsp. vulgaris]
Unigene212	2.92	0	0.74	0.15	0.45	0	1			--	--
Unigene213	0.3	0.77	1.31	0.26	0.48	1.42	1			--	--
Unigene214	0.38	1.19	3.88	0.22	0	0.12	1			--	--
Unigene215	0	1.06	0	1.18	1.21	1.92	1			--	--
Unigene216	0	2.37	0	0	0.27	1.07	1			--	--
Unigene217	0.74	0	0.16	0.26	0	0.14	1			--	--
Unigene218	0.66	0	0	0.29	3.92	1.25	1			--	--
Unigene219	1.03	1.55	0	0.08	0.28	1.56	1			--	--
Unigene220	0.46	0	0	0.14	0.5	2.14	1	241	9e-71	gi|870859766|gb|KMT11160.1|	hypothetical protein BVRB_5g110900 [Beta vulgaris subsp. vulgaris]
Unigene221	1.1	2.13	0.15	0.48	1.94	0.92	1			--	--
Unigene222	1.66	0	0	1.37	0.84	0.46	1			--	--
Unigene223	0.47	0.35	1.15	0	0	1.66	1	70.9	1e-11	gi|731363493|ref|XP_010693462.1|	PREDICTED: stellacyanin-like [Beta vulgaris subsp. vulgaris]
Unigene224	0.4	0.68	0.15	0.7	0.29	3.14	1			--	--
Unigene225	1.95	0.19	0.6	0.47	0.7	0.93	1			--	--
Unigene226	1.08	1.55	0	0.63	1.95	0.34	1			--	--
Unigene227	0.13	0.88	0.28	0.22	0.55	2.67	1			--	--
Unigene228	0.53	0.46	0.09	0.32	0.66	1.9	2	192	2e-124	gi|731350292|ref|XP_010686429.1|	PREDICTED: putative membrane-bound O-acyltransferase C24H6.01c isoform X1 [Beta vulgaris subsp. vulgaris] &gt;gi|870852715|gb|KMT04630.1| hypothetical protein BVRB_8g182830 [Beta vulgaris subsp. vulgaris]
Unigene229	0.05	0.16	0.8	0.4	0.2	1.25	1	162	2e-42	gi|902194735|gb|KNA12647.1|	hypothetical protein SOVF_124190 [Spinacia oleracea]
Unigene230	0	0	3.53	0	1.82	0.44	1			--	--
Unigene231	0	1.02	2.62	0	0	1.36	1			--	--
Unigene232	1.16	0.37	0	1.66	1.57	0.28	1			--	--
Unigene233	0.1	0.26	2.63	0	1.07	1.42	1	138	2e-35	gi|902222835|gb|KNA19291.1|	hypothetical protein SOVF_062740 isoform B [Spinacia oleracea]
Unigene234	0.18	1.1	5.43	1.28	1.18	1.04	1			--	--
Unigene235	0.55	0	0.4	0.48	0.2	0.35	1			--	--
Unigene236	0	0	0.4	0.16	0	0.17	1			--	--
Unigene237	1.21	0.58	0	0.71	0.58	0.64	1			--	--
Unigene238	0.36	1.64	1.57	0.42	0	0.57	1			--	--
Unigene239	1.41	0.45	0	0.52	0.32	1.34	1			--	--
Unigene240	0	0.78	0.4	1.11	0.2	1.37	1			--	--
Unigene241	1.88	0.29	1.13	0	1.66	0.33	1			--	--
Unigene242	0.24	0.1	3.64	0.31	0.13	0.34	1			--	--
Unigene243	0	0	5.2	0	0	0.75	1	136	2e-37	gi|902196639|gb|KNA13160.1|	hypothetical protein SOVF_119270, partial [Spinacia oleracea]
Unigene244	1.98	0.21	0	0.42	0.91	0.97	1			--	--
Unigene245	1.45	2.02	0.4	3.49	0.59	0.52	1			--	--
Unigene246	0.15	0	0.16	1.66	2.2	0	1			--	--
Unigene247	3.4	0	0.51	1.08	0.33	0	1			--	--
Unigene248	0	1.98	1.55	0.35	0.22	0	1			--	--
Unigene249	0	0.3	3.47	1.99	0.57	1.33	1			--	--
Unigene250	0.95	1.29	0	0.24	0.89	0.39	1			--	--
Unigene251	1.19	0	0.69	0.37	1.28	0.27	1			--	--
Unigene252	0.81	0.19	0	1.35	0.79	0.7	1			--	--
Unigene253	0.37	0.8	0	0.81	1.8	0.53	1			--	--
Unigene254	1.47	0.48	0	0.49	1.3	0.79	1			--	--
Unigene255	1.47	0.11	0.81	0.43	0.4	0.58	1	132	7e-34	gi|870846480|gb|KMS99041.1|	hypothetical protein BVRB_3g066440 isoform C [Beta vulgaris subsp. vulgaris]
Unigene256	0	0.42	0	0.87	0.8	0.94	1			--	--
Unigene257	0.38	0.81	0	0.33	2.94	0.09	1			--	--
Unigene258	0.37	0.19	0.08	0.2	0.64	2.55	1	102	4e-22	gi|731365795|ref|XP_010694719.1|	PREDICTED: uncharacterized protein LOC104907482 [Beta vulgaris subsp. vulgaris]
Unigene259	0.26	0.67	0	1.13	1.26	0	1	52.8	7e-06	gi|870866824|gb|KMT17743.1|	hypothetical protein BVRB_2g034940 [Beta vulgaris subsp. vulgaris]
Unigene260	0	2.84	0	0.18	0.11	0.98	1			--	--
Unigene261	0.46	0.29	0	0.1	1.98	1.63	1			--	--
Unigene262	1.11	0.82	0.17	0.07	0	0.45	1			--	--
Unigene263	0	0	4.38	1.07	0	0	1			--	--
Unigene264	2	0.78	0	0.16	1.57	0.17	1			--	--
Unigene265	0.92	0	0	0.54	0.67	0	1			--	--
Unigene266	0	0	2.97	0	0	2.15	1	296	9e-94	gi|731322673|ref|XP_010672024.1|	PREDICTED: monocopper oxidase-like protein SKS1 [Beta vulgaris subsp. vulgaris] &gt;gi|870864831|gb|KMT15916.1| hypothetical protein BVRB_3g056030 [Beta vulgaris subsp. vulgaris]
Unigene267	0	0.09	1.35	0	0	1.66	1	236	1e-70	gi|902169093|gb|KNA07604.1|	hypothetical protein SOVF_170300 [Spinacia oleracea]
Unigene268	0	0.16	0	0	0	1.75	1	102	2e-23	gi|902169093|gb|KNA07604.1|	hypothetical protein SOVF_170300 [Spinacia oleracea]
Unigene269	0.95	0.33	0.53	1.51	0.21	1.55	1			--	--
Unigene270	0	0	2.64	0	0.2	1.4	1			--	--
Unigene271	0.73	0.63	0.97	0.26	1.26	0.56	1			--	--
Unigene272	0	0	0	0	0	3.97	1	169	2e-48	gi|470423489|ref|XP_004337603.1|	ribosomal protein L23, putative [Acanthamoeba castellanii str. Neff] &gt;gi|440794429|gb|ELR15590.1| ribosomal protein L23, putative [Acanthamoeba castellanii str. Neff]
Unigene273	1.01	3.09	1.74	0	0.31	0.55	1			--	--
Unigene274	0.15	2.67	0	0	2.08	0.42	1			--	--
Unigene275	0	1.22	0.52	0.55	0.51	1.05	1			--	--
Unigene276	0.93	0.35	0.11	0.54	1	0	1			--	--
Unigene277	0.93	0	0	0.36	0.89	2.55	1			--	--
Unigene278	0.53	0	1.04	1.02	0.68	0.4	1	231	2e-68	gi|902195573|gb|KNA12873.1|	hypothetical protein SOVF_121130 [Spinacia oleracea]
Unigene279	0.86	0	0	1.09	0.21	1.36	1			--	--
Unigene280	0.33	0	0	2.59	0.71	0	1			--	--
Unigene281	0.63	0.36	0	0.18	0.23	2.49	1			--	--
Unigene282	0.32	0.83	0.53	1.13	0	1.38	1			--	--
Unigene283	1.53	0.72	0	1.35	1.51	0.4	1			--	--
Unigene284	0.37	0.21	0.81	0.97	0.26	0.82	1			--	--
Unigene285	1.53	0.79	0.51	0.27	0	0.44	1			--	--
Unigene286	1.07	0.15	0.2	1.1	0	2.39	1	80.5	1e-17	gi|565490839|ref|XP_006303059.1|	hypothetical protein CARUB_v10021217mg [Capsella rubella] &gt;gi|482571769|gb|EOA35957.1| hypothetical protein CARUB_v10021217mg [Capsella rubella]
Unigene287	0.36	0	0	0.31	2.02	1.52	1			--	--
Unigene288	1.25	0	0	0.9	0.32	0.21	1	144	2e-38	gi|731320023|ref|XP_010670583.1|	PREDICTED: dr1-associated corepressor [Beta vulgaris subsp. vulgaris] &gt;gi|870866006|gb|KMT17035.1| hypothetical protein BVRB_2g042360 [Beta vulgaris subsp. vulgaris]
Unigene289	0.31	0.07	0	0	0.33	1.47	1			--	--
Unigene290	0.17	0.57	0.36	0.07	0.89	0.47	1			--	--
Unigene291	0	0.24	3.06	0.73	0	1.06	1			--	--
Unigene292	0	3.26	0	0	0	0	1	102	3e-22	gi|731328722|ref|XP_010675208.1|	PREDICTED: uncharacterized protein LOC104891244 [Beta vulgaris subsp. vulgaris]
Unigene293	0	0	0	2.44	0.94	0.33	1			--	--
Unigene294	0.72	1.4	0	0.08	0	1.03	1			--	--
Unigene295	2.01	0.47	0	0.48	0	0.43	1			--	--
Unigene296	0	0.05	0	0	0.06	3.97	1	57.4	3e-06	gi|902145690|gb|KNA04984.1|	hypothetical protein SOVF_194590 isoform B [Spinacia oleracea]
Unigene297	0.55	0.23	0.15	1.08	1.7	0.65	1	280	1e-86	gi|731340902|ref|XP_010681642.1|	PREDICTED: probable leucine-rich repeat receptor-like protein kinase At1g68400 [Beta vulgaris subsp. vulgaris] &gt;gi|870856617|gb|KMT08236.1| hypothetical protein BVRB_6g142530 [Beta vulgaris subsp. vulgaris]
Unigene298	0	0.38	0	0.26	1.91	0.14	1			--	--
Unigene299	1.65	0	0.1	0.69	0.85	0.75	1			--	--
Unigene300	1.05	0	0.97	1.08	0.57	0.17	1			--	--
Unigene301	0	0	3.47	0.11	0	1.8	1			--	--
Unigene302	0.3	0.26	0.67	0.27	0.66	2.32	1			--	--
Unigene303	0.87	0.13	0	0.77	0.63	0.9	1	64.3	1e-08	gi|731316896|ref|XP_010666276.1|	PREDICTED: uncharacterized protein LOC104883442 [Beta vulgaris subsp. vulgaris]
Unigene304	1.02	0.12	0	0.36	1.25	1.04	1			--	--
Unigene305	0.47	2	0	0.54	1.34	0.3	1			--	--
Unigene306	0	0	0	0.38	0.09	2.22	1	119	1e-30	gi|902202954|gb|KNA14430.1|	hypothetical protein SOVF_106690 [Spinacia oleracea]
Unigene307	1.41	0	0.39	0	1.71	0.17	1			--	--
Unigene308	0.54	1.25	0.8	0	0	1.56	1			--	--
Unigene309	0.76	0.33	1.36	0.25	0.1	1.72	1	360	2e-116	gi|731348662|ref|XP_010685601.1|	PREDICTED: phosphomethylpyrimidine synthase, chloroplastic isoform X1 [Beta vulgaris subsp. vulgaris] &gt;gi|731348664|ref|XP_010685602.1| PREDICTED: phosphomethylpyrimidine synthase, chloroplastic isoform X2 [Beta vulgaris subsp. vulgaris] &gt;gi|870853222|gb|KMT05103.1| hypothetical protein BVRB_7g172570 [Beta vulgaris subsp. vulgaris]
Unigene310	0	0.24	0.31	0.12	0	0.95	1			--	--
Unigene311	0.93	0.8	0.29	1.87	0.43	0.76	1			--	--
Unigene312	0.89	1.68	0.2	0	1.34	0.51	1			--	--
Unigene313	0.08	0.47	0	0.41	1.52	0.67	1			--	--
Unigene314	0.14	0	1.5	0	0.89	2.47	1			--	--
Unigene315	0	0	0	0	0	4.62	1	104	7e-27	gi|676391669|ref|XP_009039112.1|	hypothetical protein AURANDRAFT_29821, partial [Aureococcus anophagefferens] &gt;gi|323450277|gb|EGB06159.1| hypothetical protein AURANDRAFT_29821, partial [Aureococcus anophagefferens]
Unigene316	0.57	0	0.37	0.2	0.12	0.32	1	67.8	2e-10	gi|731376535|ref|XP_010667598.1|	PREDICTED: protein TIME FOR COFFEE isoform X2 [Beta vulgaris subsp. vulgaris]
Unigene317	1.03	1.27	1.62	0.39	0.96	1.54	1			--	--
Unigene318	0	0.71	0	1.45	0.3	0.78	1			--	--
Unigene319	0.62	1.06	0	0.27	1.67	1.18	1			--	--
Unigene320	0.55	0.68	0.35	0.14	0.17	0.9	1			--	--
Unigene321	0.21	0.35	0	0.72	1.78	0.49	1			--	--
Unigene322	2.25	0.21	0	0.71	0.52	0.54	1			--	--
Unigene323	1.96	0.4	1.27	0.4	0.12	0.22	1			--	--
Unigene324	1.02	0.66	0	0.34	1.66	0.24	1			--	--
Unigene325	1.63	0	0.65	1.04	0.48	1.41	1			--	--
Unigene326	1.14	1.4	0.36	0.14	0.35	0.62	1			--	--
Unigene327	1.04	0.8	0	0.46	0.67	1.68	1			--	--
Unigene328	0	0.2	0	1.03	1.27	1.57	1			--	--
Unigene329	0.4	0.6	0	0	1.41	0.1	1	124	7e-33	gi|565405318|ref|XP_006368049.1|	PREDICTED: glucose-6-phosphate/phosphate translocator 1, chloroplastic-like [Solanum tuberosum]
Unigene330	0	0	0	0	0.25	3.04	1			--	--
Unigene331	0.6	0	1.15	0.79	0	1.28	1			--	--
Unigene332	0.57	0	0.63	1.01	0.74	0.98	1	77	1e-13	gi|731321821|ref|XP_010671557.1|	PREDICTED: uncharacterized protein LOC104888319 [Beta vulgaris subsp. vulgaris] &gt;gi|870865046|gb|KMT16113.1| hypothetical protein BVRB_3g052750 [Beta vulgaris subsp. vulgaris]
Unigene333	1.66	1.43	0.11	0.46	0.67	0.49	1			--	--
Unigene334	0.94	0.19	0	1.53	2.66	0.26	1			--	--
Unigene335	1.4	0	0	1.06	0.81	0.53	1			--	--
Unigene336	0	0	0.64	0.51	0.63	2.34	1			--	--
Unigene337	1.21	0.76	0.53	1.2	0.87	0	1			--	--
Unigene338	1.08	0	1.67	0.38	0	0.72	1			--	--
Unigene339	0.93	0.23	0	0.76	1.29	0.63	1			--	--
Unigene340	0.16	0.71	1.09	0.86	1.95	0.62	1			--	--
Unigene341	1.23	0.9	0.2	1.57	1.46	0.06	1			--	--
Unigene342	0	0	0.87	0	0.28	2.13	1			--	--
Unigene343	1.93	0.16	0.1	1.53	0	0.53	1			--	--
Unigene344	0.33	0	0	0.15	0.72	0.16	1			--	--
Unigene345	0.16	0.82	0.44	1.04	1.54	0.68	1	287	8e-95	gi|731329831|ref|XP_010675804.1|	PREDICTED: indole-3-acetate O-methyltransferase 1-like isoform X1 [Beta vulgaris subsp. vulgaris]
Unigene346	0	0	1.31	0.23	0	3.52	1			--	--
Unigene347	0.81	0	0.36	2.27	0	0	1			--	--
Unigene348	0	0.42	1.77	0.76	0	1.29	1	106	2e-26	gi|731366814|ref|XP_010695273.1|	PREDICTED: uncharacterized protein LOC104907944 [Beta vulgaris subsp. vulgaris]
Unigene349	0	2.35	0	0.27	1.64	0.72	1			--	--
Unigene350	0	0	1.86	0	0	2.41	1			--	--
Unigene351	0.98	0.42	0	1.61	0.53	0	1			--	--
Unigene352	0	0.19	2.78	0.29	0.71	0.21	1			--	--
Unigene353	0	0.45	2.42	0	1.23	0.42	1			--	--
Unigene354	0	1.14	0	1.04	1.71	0.38	1			--	--
Unigene355	0	0.47	0	0.16	0	0.35	1			--	--
Unigene356	0.37	0	3.25	1.29	1.2	0.18	1			--	--
Unigene357	0.94	0	1.04	0	0.51	0.45	1			--	--
Unigene358	0	0	5.36	0	0	0.34	1			--	--
Unigene359	0.96	0.44	0	0	0.12	1.67	1			--	--
Unigene360	0.8	1.26	0.73	0.58	0.58	1.27	1	134	1e-33	gi|902192479|gb|KNA12054.1|	hypothetical protein SOVF_129370 [Spinacia oleracea]
Unigene361	1.54	0	0.78	0.68	0.51	0.85	2	78.2	3e-14	gi|731362531|ref|XP_010692936.1|	PREDICTED: cytosolic endo-beta-N-acetylglucosaminidase [Beta vulgaris subsp. vulgaris] &gt;gi|870847021|gb|KMS99476.1| hypothetical protein BVRB_2g044690 [Beta vulgaris subsp. vulgaris]
Unigene362	0	0	4	0	0	1.2	1			--	--
Unigene363	1.03	0.89	0.38	0.3	0	1.15	1			--	--
Unigene364	0.23	0.79	0.84	1.01	0.17	0.87	1	101	3e-21	gi|731378658|ref|XP_010668235.1|	PREDICTED: uncharacterized protein LOC104885230 [Beta vulgaris subsp. vulgaris]
Unigene365	0	0	0	0	0	3.07	1	63.2	2e-09	gi|330799082|ref|XP_003287577.1|	hypothetical protein DICPUDRAFT_72305 [Dictyostelium purpureum] &gt;gi|325082441|gb|EGC35923.1| hypothetical protein DICPUDRAFT_72305, partial [Dictyostelium purpureum]
Unigene366	0	1.21	1.71	0	0	1.48	1			--	--
Unigene367	0.65	0.56	4.01	0	0	0	1			--	--
Unigene368	0	0	2.58	0.63	0	1.03	1			--	--
Unigene369	0.21	0.53	2.05	0.09	0.22	0.39	1			--	--
Unigene370	0.81	1.81	1.79	0.57	0.35	0	1			--	--
Unigene371	0.72	0	0	1.27	0.69	0.76	1	239	5e-69	gi|902211927|gb|KNA16830.1|	hypothetical protein SOVF_085410 [Spinacia oleracea]
Unigene372	0.69	0.68	1.74	1.13	1.18	0.85	1			--	--
Unigene373	1.27	0.73	0	0.37	0.18	0.64	1	23.1	5e-32	gi|731379195|ref|XP_010668391.1|	PREDICTED: uncharacterized protein LOC104885391 [Beta vulgaris subsp. vulgaris]
Unigene374	1.42	0	0	0	0.7	0.86	1			--	--
Unigene375	0.86	1.78	0.38	1.51	0.19	0.49	1			--	--
Unigene376	0	0	2.78	0.47	0	1.37	1			--	--
Unigene377	1.07	0	1.18	0.63	0.19	0.68	1			--	--
Unigene378	1.11	0	0	0.39	0.96	0.42	1			--	--
Unigene379	0	1	0.11	0.26	0	2.31	1	55.8	7e-07	gi|902202546|gb|KNA14303.1|	hypothetical protein SOVF_108680 [Spinacia oleracea]
Unigene380	0.45	1.35	0	0.49	0.12	1.29	1	107	7e-26	gi|731355696|ref|XP_010689277.1|	PREDICTED: uncharacterized protein LOC104903006 [Beta vulgaris subsp. vulgaris] &gt;gi|870850111|gb|KMT02257.1| hypothetical protein BVRB_9g206450 [Beta vulgaris subsp. vulgaris]
Unigene381	0.36	0.15	0	0	0.19	0.86	1	121	1e-33	gi|18408883|ref|NP_564911.1|	uncharacterized protein [Arabidopsis thaliana] &gt;gi|15529159|gb|AAK97674.1| unknown protein [Arabidopsis thaliana] &gt;gi|16974359|gb|AAL31105.1| At1g67862/At1g67862 [Arabidopsis thaliana] &gt;gi|332196590|gb|AEE34711.1| uncharacterized protein AT1G67865 [Arabidopsis thaliana]
Unigene382	0.43	0.09	0	0	0.47	0	1			--	--
Unigene383	1.48	0.42	1.45	0.58	0.89	0	1			--	--
Unigene384	0.75	0.83	2.49	0.94	0.23	0.41	1			--	--
Unigene385	0.29	0	0	0.17	1.7	1.68	1	197	8e-56	gi|731377101|ref|XP_010667778.1|	PREDICTED: putative calcium-transporting ATPase 13, plasma membrane-type [Beta vulgaris subsp. vulgaris] &gt;gi|870841355|gb|KMS95136.1| hypothetical protein BVRB_012030 [Beta vulgaris subsp. vulgaris]
Unigene386	0	0.27	0	0	0.51	1.96	1			--	--
Unigene387	0	0.42	2.73	1.45	0.36	0.47	1			--	--
Unigene388	0.77	0.66	0.64	0.17	1.77	0.55	1			--	--
Unigene389	1.15	1.41	0	0	0.71	0.31	1	58.2	4e-08	gi|697182349|ref|XP_009600178.1|	PREDICTED: uncharacterized protein LOC104095699 [Nicotiana tomentosiformis]
Unigene390	2.09	0.3	2.69	0	0	0.5	1			--	--
Unigene391	0	0	1.04	0	0	2.7	1			--	--
Unigene392	0.14	0	0	0	0.93	0.27	1			--	--
Unigene393	0.42	0.97	2.02	0.37	0.31	4.3	1			--	--
Unigene394	1.21	1.04	0	0.53	0.16	1.73	1			--	--
Unigene395	0.69	0.85	0.22	0.43	2.24	0.28	1	135	3e-34	gi|658030123|ref|XP_008350511.1|	PREDICTED: pentatricopeptide repeat-containing protein At3g09060-like [Malus domestica] &gt;gi|658030125|ref|XP_008350512.1| PREDICTED: pentatricopeptide repeat-containing protein At3g09060-like [Malus domestica] &gt;gi|658030127|ref|XP_008350513.1| PREDICTED: pentatricopeptide repeat-containing protein At3g09060-like [Malus domestica] &gt;gi|658030129|ref|XP_008350514.1| PREDICTED: pentatricopep…
Unigene396	0.62	0.35	0.45	0.45	2	0.59	2			--	--
Unigene397	0.18	0.45	1.55	0.46	0.76	1.17	1	58.5	6e-09	gi|731319257|ref|XP_010670164.1|	PREDICTED: uncharacterized protein LOC104887257 [Beta vulgaris subsp. vulgaris] &gt;gi|731319259|ref|XP_010670165.1| PREDICTED: uncharacterized protein LOC104887257 [Beta vulgaris subsp. vulgaris] &gt;gi|870866268|gb|KMT17264.1| hypothetical protein BVRB_2g039640 [Beta vulgaris subsp. vulgaris]
Unigene398	0.53	0.83	1.26	0	0.28	0.33	1			--	--
Unigene399	0.58	0.87	0	0	1.1	1.24	1			--	--
Unigene400	0	0	0	2.13	0.55	1.58	1			--	--
Unigene401	1.2	0.09	0.66	0.96	1.51	0.19	1			--	--
Unigene402	0	0	4.66	0.57	0	0.46	1			--	--
Unigene403	1.61	0.23	0	0.82	1.45	0.26	1			--	--
Unigene404	0.45	0	0	0.66	0	0	1			--	--
Unigene405	1.01	0.72	0	0.44	0.73	0.24	1			--	--
Unigene406	0.19	0.16	2.49	1.07	0.61	0.36	1			--	--
Unigene407	0	0	2.79	0.22	0	1.45	1			--	--
Unigene408	0.9	0.58	0	0.79	1.09	1.6	1			--	--
Unigene409	0.34	0.22	0	0.3	2.67	0.32	1			--	--
Unigene410	0	0.89	0	0.18	1	1.96	1			--	--
Unigene411	0	0	0	0	0.16	0.82	1			--	--
Unigene412	1.51	0	1.19	0.47	0.58	0.51	1			--	--
Unigene413	0	0.68	0.29	1.74	0.72	0.13	1			--	--
Unigene414	0.95	0.41	0.7	3.05	3.24	0	1			--	--
Unigene415	0	0	0	0	0.59	2.08	1			--	--
Unigene416	0.52	0.82	0.38	0.54	0.57	0.75	1	99.4	9e-21	gi|47824985|gb|AAT38758.1|	Putative gag-pol polyprotein, identical [Solanum demissum]
Unigene417	0.45	2.42	0.16	0	0.64	1.41	1			--	--
Unigene418	0	0	0.75	0	0	2.22	1	130	3e-33	gi|731335945|ref|XP_010678992.1|	PREDICTED: uncharacterized protein LOC104894460 [Beta vulgaris subsp. vulgaris] &gt;gi|870858642|gb|KMT10130.1| hypothetical protein BVRB_5g118930 [Beta vulgaris subsp. vulgaris]
Unigene419	1.98	0	0	0.22	0.71	0.47	1			--	--
Unigene420	0.32	0.69	0.18	0.14	0.17	2.38	1	294	2e-93	gi|902179797|gb|KNA09413.1|	hypothetical protein SOVF_153770 [Spinacia oleracea]
Unigene421	0.17	0	0.36	0.29	0.36	0.16	1			--	--
Unigene422	0.47	1.35	0	0	0	1.94	1			--	--
Unigene423	0	0.07	2.65	0.21	1.22	2.06	1	142	6e-39	gi|870865430|gb|KMT16486.1|	hypothetical protein BVRB_3g051040 [Beta vulgaris subsp. vulgaris]
Unigene424	4.27	0	0	0.11	0.26	0.12	1			--	--
Unigene425	3.44	0	0.09	0.74	0	0.24	1			--	--
Unigene426	0.52	0	0	1.24	1.11	0.86	1			--	--
Unigene427	0.14	0	2.88	0.64	0.31	0.28	1			--	--
Unigene428	0	1.05	0.58	1.68	0.56	0.66	1	57.4	1e-08	gi|51970816|dbj|BAD44100.1|	unknown protein [Arabidopsis thaliana]
Unigene429	0	1.81	1.55	1.23	0	0	1			--	--
Unigene430	1.11	0	0	3.04	0.9	0.13	1			--	--
Unigene431	0	0	0	0	0	4.39	1	75.9	3e-14	gi|870851070|gb|KMT03136.1|	hypothetical protein BVRB_8g196920 [Beta vulgaris subsp. vulgaris]
Unigene432	1.33	0.21	0.4	1.06	0.65	0.11	1			--	--
Unigene433	0.15	0.38	0.49	1.04	0.32	1.13	1	90.5	5e-20	gi|15221681|ref|NP_174418.1|	photosystem I subunit F [Arabidopsis thaliana] &gt;gi|75205498|sp|Q9SHE8.1|PSAF_ARATH RecName: Full=Photosystem I reaction center subunit III, chloroplastic; AltName: Full=Light-harvesting complex I 17 kDa protein; AltName: Full=PSI-F; Flags: Precursor &gt;gi|6692130|gb|AAF24595.1|AC007654_11 T19E23.12 [Arabidopsis thaliana] &gt;gi|13430678|gb|AAK25961.1|AF360251_1 putative photosystem I subunit …
Unigene434	0	0.56	1.79	0.28	0	1.7	1	141	2e-36	gi|902170526|gb|KNA07850.1|	hypothetical protein SOVF_168010 isoform A, partial [Spinacia oleracea]
Unigene435	0	0	0	0	0	2.62	1	68.9	3e-11	gi|697146229|ref|XP_009627257.1|	PREDICTED: kinesin-related protein 4-like [Nicotiana tomentosiformis]
Unigene436	0	0	1.63	0	0	1.83	1			--	--
Unigene437	1.46	1.37	0	0.12	0.86	0.13	1			--	--
Unigene438	1.22	0	2.01	0	1.15	1.16	1			--	--
Unigene439	0.81	0.77	0.18	0.28	0.35	0.85	1	55.1	8e-06	gi|731332964|ref|XP_010677483.1|	PREDICTED: putative pentatricopeptide repeat-containing protein At1g31840 [Beta vulgaris subsp. vulgaris] &gt;gi|870860104|gb|KMT11467.1| hypothetical protein BVRB_5g107920 [Beta vulgaris subsp. vulgaris]
Unigene440	0.11	0.76	0	0.77	1.55	1.26	1			--	--
Unigene441	0	0.86	1.24	0	0.54	0.48	1	113	2e-27	gi|731362512|ref|XP_010692926.1|	PREDICTED: protein trichome birefringence-like 33 [Beta vulgaris subsp. vulgaris] &gt;gi|870847015|gb|KMS99470.1| hypothetical protein BVRB_2g044660 isoform B [Beta vulgaris subsp. vulgaris]
Unigene442	1.79	1.03	0	0.21	0.39	0.11	1			--	--
Unigene443	0	0	3.6	0	0	0.62	1	176	1e-48	gi|731310982|ref|XP_010684433.1|	PREDICTED: serine/threonine-protein kinase-like protein CCR4 [Beta vulgaris subsp. vulgaris]
Unigene444	0	0	5.87	0	0.4	0.52	1	104	7e-24	gi|870869412|gb|KMT20157.1|	hypothetical protein BVRB_1g001690 [Beta vulgaris subsp. vulgaris]
Unigene445	0.93	0.53	0.17	0.68	2.69	1.03	1			--	--
Unigene446	2.88	0.4	0	0.3	0.5	0.77	1			--	--
Unigene447	0.5	0.32	0	0.55	1.63	0.48	1			--	--
Unigene448	0.85	0.44	0.37	1.04	2.2	2.09	1			--	--
Unigene449	0.65	0.56	1.44	0.1	0	0.83	1			--	--
Unigene450	1.69	0.62	0	0	0.26	1.84	1			--	--
Unigene451	0.8	0.2	0	1.61	0.25	1.97	1	58.9	2e-07	gi|731376887|ref|XP_010667704.1|	PREDICTED: uncharacterized protein LOC104884717 [Beta vulgaris subsp. vulgaris]
Unigene452	0	0	1.15	0	0	2.77	1	169	3e-47	gi|731348213|ref|XP_010685382.1|	PREDICTED: beta-fructofuranosidase, cell wall isozyme-like isoform X2 [Beta vulgaris subsp. vulgaris]
Unigene453	1.14	0.45	1.26	0.15	0.1	1.17	1			--	--
Unigene454	0.39	0	0	0.57	3.51	0.25	1			--	--
Unigene455	1.33	0	0	0.5	0.62	0.91	1			--	--
Unigene456	0.16	2.09	0.35	0	0	0.97	1			--	--
Unigene457	0.71	1.38	0	0.16	0.58	1.02	1			--	--
Unigene458	1.23	0.98	0	1.31	0.38	0.42	1			--	--
Unigene459	0	0	0	0	0	3.4	1	134	8e-35	gi|731337740|ref|XP_010679951.1|	PREDICTED: G2/mitotic-specific cyclin-2 [Beta vulgaris subsp. vulgaris] &gt;gi|870858098|gb|KMT09624.1| hypothetical protein BVRB_6g130770 [Beta vulgaris subsp. vulgaris]
Unigene460	2.33	0	0	0.62	0.66	1.16	1			--	--
Unigene461	0	0	3.99	0.13	0	1.44	1			--	--
Unigene462	1.34	0	0	0	0	0	1			--	--
Unigene463	0	0.31	0.2	0.32	0.29	1.9	1	94.4	3e-20	gi|15238165|ref|NP_199579.1|	protein tRNA MODIFICATION 10 [Arabidopsis thaliana] &gt;gi|9758796|dbj|BAB09094.1| unnamed protein product [Arabidopsis thaliana] &gt;gi|21553662|gb|AAM62755.1| unknown [Arabidopsis thaliana] &gt;gi|27311627|gb|AAO00779.1| putative protein [Arabidopsis thaliana] &gt;gi|31711824|gb|AAP68268.1| At5g47680 [Arabidopsis thaliana] &gt;gi|332008167|gb|AED95550.1| tRNA modification 10 [Arabidopsis thalia…
Unigene464	1	0.14	0.4	0.69	0.45	1.7	1	442	2e-145	gi|902126226|gb|KNA04111.1|	hypothetical protein SOVF_202680 [Spinacia oleracea]
Unigene465	0.47	0.3	0.91	0.72	0.51	2.12	1	193	7e-55	gi|731358975|ref|XP_010691038.1|	PREDICTED: protein CHROMATIN REMODELING 25 [Beta vulgaris subsp. vulgaris] &gt;gi|870848290|gb|KMT00579.1| hypothetical protein BVRB_9g218770 [Beta vulgaris subsp. vulgaris]
Unigene466	0	0	3.68	0	1.26	1.43	1			--	--
Unigene467	0.32	0.96	0	0.35	0.17	1.52	1	85.5	4e-18	gi|870868414|gb|KMT19251.1|	hypothetical protein BVRB_1g014330 [Beta vulgaris subsp. vulgaris]
Unigene468	3.72	1.8	0	0.4	0.2	0	1			--	--
Unigene469	1.75	0.7	0	0.2	0.25	0.89	1			--	--
Unigene470	0	1.53	1.57	0.21	1.54	0.23	1			--	--
Unigene471	2.97	0	0	0.75	0.92	0	1			--	--
Unigene472	1.8	0.14	1.44	0	0	0.93	1			--	--
Unigene473	0.2	0.34	0	0.09	0.21	0.28	1	125	4e-31	gi|731327940|ref|XP_010674785.1|	PREDICTED: cation/calcium exchanger 5 [Beta vulgaris subsp. vulgaris] &gt;gi|870862600|gb|KMT13799.1| hypothetical protein BVRB_4g081720 [Beta vulgaris subsp. vulgaris]
Unigene474	0.43	0.75	0	0.25	0.31	1.79	1			--	--
Unigene475	0	0.66	0	0.11	0.84	1.47	1			--	--
Unigene476	0.21	0.18	0	2.4	1.48	0.1	1			--	--
Unigene477	0.48	0	0	0.56	1.73	1.98	1			--	--
Unigene478	2.37	0.78	0	0.32	0.49	0.52	1			--	--
Unigene479	379.11	134.52	522.34	503.73	359.26	493.16	1	158	3e-46	gi|331229396|ref|XP_003327364.1|	ubiquitin-60S ribosomal protein L40 fusion protein [Puccinia graminis f. sp. tritici CRL 75-36-700-3] &gt;gi|309306354|gb|EFP82945.1| large subunit ribosomal protein L40e [Puccinia graminis f. sp. tritici CRL 75-36-700-3]
Unigene480	0	0	1.75	0	0	1.06	1			--	--
Unigene481	0.15	0.64	1.3	0.26	0.16	1.41	1			--	--
Unigene482	0.84	1.01	0.92	0.15	0.18	0.48	1			--	--
Unigene483	2.83	0.66	0	0.23	1.11	0.25	1			--	--
Unigene484	2.28	0.21	0	1.9	0.39	0.11	1			--	--
Unigene485	0.94	0.32	0	0.74	1.12	1.25	1	57.8	7e-07	gi|731318672|ref|XP_010669852.1|	PREDICTED: pentatricopeptide repeat-containing protein At2g39620 [Beta vulgaris subsp. vulgaris] &gt;gi|731318674|ref|XP_010669853.1| PREDICTED: pentatricopeptide repeat-containing protein At2g39620 [Beta vulgaris subsp. vulgaris] &gt;gi|731318676|ref|XP_010669854.1| PREDICTED: pentatricopeptide repeat-containing protein At2g39620 [Beta vulgaris subsp. vulgaris] &gt;gi|731318678|ref|XP_010669855.…
Unigene486	0.94	0.41	0.22	0.65	1.02	1.93	1			--	--
Unigene487	1.36	0.88	0.19	1.04	0.74	0	1			--	--
Unigene488	1.61	0	0.34	0.13	0.5	1.61	1			--	--
Unigene489	0.73	0	0.07	0.35	1.3	1.14	1			--	--
Unigene490	0	0	3.52	0	0	1.86	1			--	--
Unigene491	0.68	0	0.6	0.83	1.03	0.26	1			--	--
Unigene492	0.46	0.07	1.85	1.74	0.33	0.44	1			--	--
Unigene493	0.92	0.13	0.25	1.28	0.5	0.66	1			--	--
Unigene494	0	1.27	0	0	0	1.76	1			--	--
Unigene495	0	0.44	0	0	0	0.98	1			--	--
Unigene496	0.79	0	0	0	0	0.45	1			--	--
Unigene497	0	0.28	3.98	0.29	0	0	1			--	--
Unigene498	1.4	0.22	2.11	0.67	0.97	0.61	1	140	1e-37	gi|593793873|ref|XP_007159975.1|	hypothetical protein PHAVU_002G282700g [Phaseolus vulgaris] &gt;gi|561033390|gb|ESW31969.1| hypothetical protein PHAVU_002G282700g [Phaseolus vulgaris]
Unigene499	0	0.46	1.92	0	0.14	2.17	1			--	--
Unigene500	0	0	3.2	0	1.01	0.69	1	199	2e-60	gi|902183594|gb|KNA10144.1|	hypothetical protein SOVF_147140 [Spinacia oleracea]
Unigene501	1.66	0.42	0.21	0	0.63	0.74	2			--	--
Unigene502	0.99	0	0.95	1.95	0.54	1.53	1			--	--
Unigene503	0.5	0.36	0.18	1.83	2.08	0.56	1			--	--
Unigene504	0.35	0	0	0.31	0.38	3.38	1			--	--
Unigene505	0	0	0.7	0	0	1.82	1	58.9	4e-08	gi|357513593|ref|XP_003627085.1|	beta-amyrin synthase [Medicago truncatula] &gt;gi|355521107|gb|AET01561.1| beta-amyrin synthase [Medicago truncatula]
Unigene506	0.98	0.11	0	2.48	1.2	0	1			--	--
Unigene507	0.17	0	0	2.44	1.69	0	1			--	--
Unigene508	1.43	0	1.73	0.25	0.15	0.41	1	106	4e-24	gi|902138078|gb|KNA04504.1|	hypothetical protein SOVF_199110 [Spinacia oleracea]
Unigene509	0	0	0.13	0.63	0	4.13	1	194	9e-56	gi|590629560|ref|XP_007027025.1|	ATP binding microtubule motor family protein [Theobroma cacao] &gt;gi|508715630|gb|EOY07527.1| ATP binding microtubule motor family protein [Theobroma cacao]
Unigene510	0.83	1.43	0	0.24	0	0.79	1	62.8	5e-10	gi|870854737|gb|KMT06485.1|	hypothetical protein BVRB_7g156630 isoform B [Beta vulgaris subsp. vulgaris]
Unigene511	1.43	1.07	1.9	1.93	0.93	2.27	2			--	--
Unigene512	0.35	0.3	0.77	0.46	0.19	0.92	1			--	--
Unigene513	0	0.08	0	0	0	4.91	1			--	--
Unigene514	2.42	0.78	1.22	1.06	1.42	0.1	1			--	--
Unigene515	1.95	0.42	0	0.64	1.45	0.81	1	192	6e-55	gi|870841979|gb|KMS95512.1|	hypothetical protein BVRB_007520 isoform B [Beta vulgaris subsp. vulgaris]
Unigene516	0	2.08	0.23	0	1.14	0.7	1			--	--
Unigene517	0.6	1.54	0.99	0	0	0	1			--	--
Unigene518	0	0	0	0.26	0.47	3.05	1			--	--
Unigene519	0	0.1	1.27	0.4	0.25	1.54	1			--	--
Unigene520	0.11	2.24	2.03	0.19	0.47	0.62	1			--	--
Unigene521	0.75	0	0	1.13	0.23	0.41	1			--	--
Unigene522	0.09	0.37	0.67	0.45	0.56	1.65	1	258	2e-78	gi|731359104|ref|XP_010691106.1|	PREDICTED: protein FAR1-RELATED SEQUENCE 8 [Beta vulgaris subsp. vulgaris]
Unigene523	0.22	1.87	0.48	0.38	0	0	1			--	--
Unigene524	0	0.26	0.83	0.13	0.33	3.6	1	116	2e-30	gi|332823078|ref|XP_527253.2|	PREDICTED: histone H3.1-like [Pan troglodytes] &gt;gi|675676037|ref|XP_008959258.1| PREDICTED: histone H3.1-like [Pan paniscus]
Unigene525	3.39	0.44	0	1.08	0.67	0.2	1			--	--
Unigene526	1.22	0.57	1.23	1.37	2.28	1.06	1			--	--
Unigene527	0	1.91	0.82	0	0	0.71	1			--	--
Unigene528	0.18	0	2.02	0.16	0.79	0	1			--	--
Unigene529	0.12	2.67	0	1.26	0.52	0.11	1			--	--
Unigene530	0.66	0.19	1.58	0.1	0.48	2.41	1			--	--
Unigene531	1.63	0.16	0.4	0.56	1.27	0.69	1	41.6	2e-10	gi|731360442|ref|XP_010691820.1|	PREDICTED: uncharacterized protein LOC104905076 [Beta vulgaris subsp. vulgaris]
Unigene532	0.71	0.68	1.13	0.35	1.45	3.23	1	211	4e-61	gi|731313587|ref|XP_010680978.1|	PREDICTED: glycosylphosphatidylinositol anchor attachment 1 protein [Beta vulgaris subsp. vulgaris] &gt;gi|870868764|gb|KMT19567.1| hypothetical protein BVRB_1g011860 [Beta vulgaris subsp. vulgaris]
Unigene533	1.97	0.94	0	0	0.24	0.42	1			--	--
Unigene534	0.95	0.7	0	0.12	1.18	0.91	1	48.1	6e-12	gi|731357498|ref|XP_010690243.1|	PREDICTED: periaxin-like [Beta vulgaris subsp. vulgaris] &gt;gi|870848982|gb|KMT01245.1| hypothetical protein BVRB_9g212630 [Beta vulgaris subsp. vulgaris]
Unigene535	0	0	1.34	0	0.15	1.8	1	77.4	2e-30	gi|731340020|ref|XP_010681158.1|	PREDICTED: UDP-glycosyltransferase 89A2-like [Beta vulgaris subsp. vulgaris] &gt;gi|870857159|gb|KMT08735.1| hypothetical protein BVRB_6g140060 [Beta vulgaris subsp. vulgaris]
Unigene536	0.22	0	1.73	0.39	0	2.02	1	150	2e-40	gi|731340020|ref|XP_010681158.1|	PREDICTED: UDP-glycosyltransferase 89A2-like [Beta vulgaris subsp. vulgaris] &gt;gi|870857159|gb|KMT08735.1| hypothetical protein BVRB_6g140060 [Beta vulgaris subsp. vulgaris]
Unigene537	1.84	0.7	0	0.54	0.44	0.52	1	92.4	4e-18	gi|902195799|gb|KNA12952.1|	hypothetical protein SOVF_121530 [Spinacia oleracea]
Unigene538	0.22	1.92	0	0.49	2.42	1.6	1			--	--
Unigene539	0	0	0	0	0	3.75	1	202	5e-61	gi|28948374|pdb|1IJ5|A	Chain A, Metal-Free Structure Of Multidomain Ef-Hand Protein, Cbp40, From True Slime Mold &gt;gi|28948375|pdb|1IJ6|A Chain A, Ca2+-Bound Structure Of Multidomain Ef-Hand Protein, Cbp40, From True Slime Mold
Unigene540	0.78	0.67	0	0.8	0.99	2.24	1			--	--
Unigene541	0.1	0.69	1.76	0.53	0.22	0.86	1	105	1e-23	gi|731314960|ref|XP_010689345.1|	PREDICTED: uncharacterized protein LOC104903067 [Beta vulgaris subsp. vulgaris] &gt;gi|731314962|ref|XP_010689349.1| PREDICTED: uncharacterized protein LOC104903067 [Beta vulgaris subsp. vulgaris] &gt;gi|731314964|ref|XP_010689358.1| PREDICTED: uncharacterized protein LOC104903067 [Beta vulgaris subsp. vulgaris] &gt;gi|731314966|ref|XP_010689365.1| PREDICTED: uncharacterized protein LOC104903067 …
Unigene542	0	2.6	0	0.4	0.16	1.3	1	140	3e-36	gi|731337669|ref|XP_010679912.1|	PREDICTED: alpha-mannosidase isoform X2 [Beta vulgaris subsp. vulgaris] &gt;gi|870858064|gb|KMT09590.1| hypothetical protein BVRB_6g130460 isoform A [Beta vulgaris subsp. vulgaris]
Unigene543	0	0	4.31	0.98	0	0	1			--	--
Unigene544	0.7	0	2.71	0.46	0.19	0.33	1			--	--
Unigene545	0	1.97	1.9	0	0.77	1.23	1	130	5e-34	gi|902174018|gb|KNA08344.1|	hypothetical protein SOVF_163460 isoform A [Spinacia oleracea]
Unigene546	0.32	0	2.38	0	0.69	0.46	1			--	--
Unigene547	0.22	0.68	0.25	0.2	0.91	1.6	1			--	--
Unigene548	0.72	1.33	0.13	1.26	0.26	0.68	1			--	--
Unigene549	0.55	0.47	0.4	1.28	1.58	0.87	1			--	--
Unigene550	0	0	0	2.22	1.58	0.13	1			--	--
Unigene551	1.33	1.04	0.27	1.38	0.79	0.12	1			--	--
Unigene552	0.3	0	0	0.27	4.26	0.43	1			--	--
Unigene553	0.58	0	2.42	0	0.5	1.32	1			--	--
Unigene554	0.15	1.73	1.7	0.54	2.17	0.44	1			--	--
Unigene555	0.99	0.39	0.1	0.63	1.16	1.96	1	94.7	4e-20	gi|731359804|ref|XP_010691475.1|	PREDICTED: protein trichome birefringence-like 12 [Beta vulgaris subsp. vulgaris]
Unigene556	1.12	0	0	0.82	1.11	0.18	1			--	--
Unigene557	0.17	0	0.77	0	0.94	0	1			--	--
Unigene558	1.21	1.17	0.5	1.59	0.82	0.72	1	65.1	3e-10	gi|731335851|ref|XP_010678941.1|	PREDICTED: embryonic stem cell-specific 5-hydroxymethylcytosine-binding protein [Beta vulgaris subsp. vulgaris] &gt;gi|870858584|gb|KMT10072.1| hypothetical protein BVRB_5g118350 [Beta vulgaris subsp. vulgaris]
Unigene559	1.66	0	0	1.33	0.3	0.66	1	306	8e-92	gi|731336920|ref|XP_010679515.1|	PREDICTED: uncharacterized protein LOC104894866 isoform X4 [Beta vulgaris subsp. vulgaris]
Unigene560	0	0.45	2.88	0	0	0.66	1			--	--
Unigene561	0.29	0	0	0.25	3.11	0.55	1			--	--
Unigene562	0.79	0.29	1.24	1.09	0.73	0.96	1			--	--
Unigene563	1.86	0.49	0	1.38	1.39	0.27	1			--	--
Unigene564	0.96	0.82	0	0	2.59	1.14	1			--	--
Unigene565	0.27	0	0.4	0.16	1.46	1.71	1	37.4	2e-07	gi|902209163|gb|KNA16120.1|	hypothetical protein SOVF_092100 [Spinacia oleracea]
Unigene566	0.87	1.94	1.34	1.37	0	0.33	1			--	--
Unigene567	1.04	1.51	0.35	0.84	0.35	0.84	1			--	--
Unigene568	0.29	0.74	2.22	0.38	0.62	0.82	1			--	--
Unigene569	1.12	1.39	0	0.54	0.54	0.35	1			--	--
Unigene570	0	0	0	1.53	2.27	0.83	1			--	--
Unigene571	1.51	0.34	0	0.14	0.69	0.75	1			--	--
Unigene572	0.64	1.37	0	0	0.34	1.06	2			--	--
Unigene573	0	0	2.9	0	0.23	0.5	1	47.8	5e-18	gi|645217067|ref|XP_008224010.1|	PREDICTED: chitinase 2-like [Prunus mume]
Unigene574	0	0	3.49	0.88	0.16	0.96	1			--	--
Unigene575	0.17	0.15	1.93	1.99	0.38	0.17	1			--	--
Unigene576	0.93	0.15	1.49	0.67	0.37	1.21	1			--	--
Unigene577	0.91	0	0	0	0.79	0	1			--	--
Unigene578	0.32	0.27	0	1.67	3.26	1.21	1			--	--
Unigene579	0.37	0.94	0	0.8	0.79	0	1			--	--
Unigene580	0.91	1.17	0.75	1.1	0.49	0.22	1			--	--
Unigene581	0.15	0	0.84	0.54	0.66	1.6	1	224	2e-66	gi|731311505|ref|XP_010669839.1|	PREDICTED: E3 ubiquitin-protein ligase TRAIP-like [Beta vulgaris subsp. vulgaris] &gt;gi|870869662|gb|KMT20407.1| hypothetical protein BVRB_1g004030 [Beta vulgaris subsp. vulgaris]
Unigene582	0.12	1.56	1.36	0.1	0.89	0.73	2	75.1	2e-12	gi|731343583|ref|XP_010682970.1|	PREDICTED: WRKY transcription factor 44 [Beta vulgaris subsp. vulgaris] &gt;gi|731343585|ref|XP_010682971.1| PREDICTED: WRKY transcription factor 44 [Beta vulgaris subsp. vulgaris] &gt;gi|870855117|gb|KMT06850.1| hypothetical protein BVRB_6g151910 [Beta vulgaris subsp. vulgaris]
Unigene583	0.83	1.19	0.61	0	0.3	0.26	1			--	--
Unigene584	0.31	0	0	2.04	0.34	0.15	1			--	--
Unigene585	0	0.34	2.09	0.28	0	1.5	1	144	3e-37	gi|731311872|ref|XP_010671506.1|	PREDICTED: protein DYAD-like isoform X2 [Beta vulgaris subsp. vulgaris] &gt;gi|870869824|gb|KMT20569.1| hypothetical protein BVRB_1g005510 [Beta vulgaris subsp. vulgaris]
Unigene586	0.34	0	0	0.3	2.41	0	1			--	--
Unigene587	0.93	0	0.26	0	0.63	0.44	1			--	--
Unigene588	0.26	0	0	0	0.85	0.25	1			--	--
Unigene589	0.31	1.06	0	0.68	1.5	1.03	1			--	--
Unigene590	0	0	0.34	0.81	0.5	0.15	1			--	--
Unigene591	0.29	0	0	0.84	0.72	0.18	1	202	1e-57	gi|902105041|gb|KNA03606.1|	hypothetical protein SOVF_207510 isoform B [Spinacia oleracea]
Unigene592	0.22	0	0	0.2	1.68	0.53	1	134	9e-35	gi|731318413|ref|XP_010669709.1|	PREDICTED: uncharacterized protein LOC104886878 [Beta vulgaris subsp. vulgaris]
Unigene593	0	0.13	0	0	1.33	1.46	1	107	2e-25	gi|731335972|ref|XP_010679006.1|	PREDICTED: UDP-glycosyltransferase 74F2-like [Beta vulgaris subsp. vulgaris] &gt;gi|870858651|gb|KMT10139.1| hypothetical protein BVRB_5g119010 [Beta vulgaris subsp. vulgaris]
Unigene594	1.01	0	0	2.77	1.64	0	1			--	--
Unigene595	0.67	0.29	0.37	0	0.18	0.95	1			--	--
Unigene596	0	0	1.29	0	0	2.75	1	197	1e-59	gi|731342482|ref|XP_010682414.1|	PREDICTED: dammarenediol 12-hydroxylase-like [Beta vulgaris subsp. vulgaris] &gt;gi|870855974|gb|KMT07677.1| hypothetical protein BVRB_6g148000 [Beta vulgaris subsp. vulgaris]
Unigene597	1.4	0.4	0	0	1.52	0	1			--	--
Unigene598	1.44	0.22	0	0.23	0	0.12	1			--	--
Unigene599	0.55	0.71	0	1.69	0.75	0	1			--	--
Unigene600	3.8	1.55	4.58	1.59	2.93	2.93	1			--	--
Unigene601	0.27	0.7	1.2	0.12	0.29	0.13	1			--	--
Unigene602	0	0.68	0	0.61	0.96	0.19	1			--	--
Unigene603	0.54	0	0.8	0.95	0	0	1			--	--
Unigene604	0	0	0.92	0	0	2.45	1	226	2e-69	gi|731342682|ref|XP_010682519.1|	PREDICTED: F-box/kelch-repeat protein At1g23390 [Beta vulgaris subsp. vulgaris] &gt;gi|870855503|gb|KMT07219.1| hypothetical protein BVRB_6g148540 [Beta vulgaris subsp. vulgaris]
Unigene605	1.63	0.37	0	0	0.24	0.21	1			--	--
Unigene606	0.34	0	2.6	0	0.36	0.96	1			--	--
Unigene607	0	0.74	0	1.51	0.23	0.82	1			--	--
Unigene608	0.17	2.22	0	0	0.37	0.16	1			--	--
Unigene609	0.31	1.19	0	0	0.67	1.32	1			--	--
Unigene610	0	1.21	0.39	0	0	0	1	75.1	3e-14	gi|731375939|ref|XP_010667410.1|	PREDICTED: uncharacterized protein LOC104884460 [Beta vulgaris subsp. vulgaris] &gt;gi|870841806|gb|KMS95398.1| hypothetical protein BVRB_008560 [Beta vulgaris subsp. vulgaris]
Unigene611	1.17	0	0	0	1.14	0.34	1			--	--
Unigene612	0	0	0	0	0	0	1			--	--
Unigene613	0.91	0.34	0	0.23	0.42	0.5	1			--	--
Unigene614	0.15	0.65	0	0.79	0.49	0.86	1			--	--
Unigene615	0.45	0.29	0.56	0.5	0.98	1.29	1	390	1e-132	gi|902204448|gb|KNA14873.1|	hypothetical protein SOVF_103440 [Spinacia oleracea]
Unigene616	0.09	0	0.1	0	0	2.91	1	60.5	3e-08	gi|470406576|ref|XP_004335961.1|	endonuclease [Acanthamoeba castellanii str. Neff] &gt;gi|440792740|gb|ELR13948.1| endonuclease [Acanthamoeba castellanii str. Neff]
Unigene617	0.68	1.56	0	0.4	0	0.32	1			--	--
Unigene618	0	0	1.76	0.6	0.25	0.22	1			--	--
Unigene619	3.33	0	0	0.24	0.3	0.13	1	91.7	1e-21	gi|297727967|ref|NP_001176347.1|	Os11g0145000 [Oryza sativa Japonica Group] &gt;gi|255679781|dbj|BAH95075.1| Os11g0145000 [Oryza sativa Japonica Group]
Unigene620	0.19	0.83	0.21	0.68	0.52	1.19	1	62.4	5e-09	gi|731366105|ref|XP_010694888.1|	PREDICTED: uncharacterized protein LOC104907627 [Beta vulgaris subsp. vulgaris]
Unigene621	0.55	0.59	0.45	1.56	1.04	0.39	1			--	--
Unigene622	0.17	0	0.18	0.44	0	2.84	1			--	--
Unigene623	0.29	0.25	1.57	0.13	0.31	0.54	1			--	--
Unigene624	0	1.24	0.29	0	0	0.25	1			--	--
Unigene625	0.8	0.5	0.24	0.64	1.41	2.42	1	146	4e-38	gi|731334937|ref|XP_010678475.1|	PREDICTED: putative pentatricopeptide repeat-containing protein At1g74400 [Beta vulgaris subsp. vulgaris] &gt;gi|731334939|ref|XP_010678476.1| PREDICTED: putative pentatricopeptide repeat-containing protein At1g74400 [Beta vulgaris subsp. vulgaris] &gt;gi|870859321|gb|KMT10777.1| hypothetical protein BVRB_5g114330 [Beta vulgaris subsp. vulgaris]
Unigene626	0.88	0.3	0	0.92	0.19	0.5	1			--	--
Unigene627	1.37	0.91	0	0.4	0.49	0.14	1			--	--
Unigene628	0	0.74	0.31	0.5	1.23	0.14	1			--	--
Unigene629	0	1.25	2.08	0.76	0	0.55	1			--	--
Unigene630	0.97	0	0	0	0.35	0.77	1	120	3e-30	gi|731319576|ref|XP_010670345.1|	PREDICTED: uncharacterized protein LOC104887420 [Beta vulgaris subsp. vulgaris] &gt;gi|870866140|gb|KMT17149.1| hypothetical protein BVRB_2g040600 [Beta vulgaris subsp. vulgaris]
Unigene631	0.18	0	0	0	0.2	2.79	1	43.1	2e-16	gi|731341776|ref|XP_010682067.1|	PREDICTED: uncharacterized protein LOC104896972 [Beta vulgaris subsp. vulgaris]
Unigene632	0.15	0.13	0.33	0.53	0.98	2.44	1			--	--
Unigene633	0	0	0	0	0	2.42	1	66.2	2e-11	gi|953502006|emb|CEG36937.1|	proteasome subunit alpha type 7 [Plasmopara halstedii]
Unigene634	0.63	0	1.73	0	0	0.6	1			--	--
Unigene635	1	0	0	1.47	0.72	0	1			--	--
Unigene636	0	0	0	0	0	3.01	1	105	1e-24	gi|125983|sp|P14725.1|LAV1_PHYPO	RecName: Full=Plasmodial-specific protein LAV1-2 &gt;gi|3210|emb|CAA32655.1| unnamed protein product [Physarum polycephalum]
Unigene637	0	1.9	0	0.55	0.17	0.75	1			--	--
Unigene638	0.69	0.45	0.76	0.76	0.56	0.33	1			--	--
Unigene639	0	0.83	0	0	1.05	0.77	1			--	--
Unigene640	0.16	0.83	0.18	1.13	0	1.68	1			--	--
Unigene641	0	0	0	0.14	1.38	1.67	1	109	1e-25	gi|902202144|gb|KNA14172.1|	hypothetical protein SOVF_109940 [Spinacia oleracea]
Unigene642	0	1.78	0	0	0.4	1.39	1	70.5	1e-11	gi|731331238|ref|XP_010676557.1|	PREDICTED: uncharacterized protein LOC104892352 [Beta vulgaris subsp. vulgaris] &gt;gi|870860857|gb|KMT12165.1| hypothetical protein BVRB_5g101130 [Beta vulgaris subsp. vulgaris]
Unigene643	0.35	0	1.73	0	0.95	0.17	1			--	--
Unigene644	0	0	0.41	0	0.4	0	1			--	--
Unigene645	0.68	0	0.25	0	0.49	0	1			--	--
Unigene646	0.92	0.34	0	0.81	0.71	0.75	1			--	--
Unigene647	0.28	0.59	0.15	0.97	0.3	1.18	1			--	--
Unigene648	0.45	0	0	0.52	1.28	0.14	1			--	--
Unigene649	0.2	0.68	1.09	0.17	0.21	0.19	2			--	--
Unigene650	0	0	0	0	0	0.97	1			--	--
Unigene651	0	0.18	0.24	0	0	2.84	1			--	--
Unigene652	0	0	0	0	0	4.52	1	57	6e-08	gi|459367791|gb|EMG46717.1|	60S ribosomal protein L6 [Candida maltosa Xu316]
Unigene653	0.97	0	0	0.24	0.3	0.26	1			--	--
Unigene654	0	0	0	2.17	1.91	0	1			--	--
Unigene655	0	0	0	1.04	1.57	0.13	1			--	--
Unigene656	2.23	0	0	0	0.19	0.65	1			--	--
Unigene657	0.1	0.66	0.11	0.84	0.62	0.55	1			--	--
Unigene658	0.17	0	0	0	0.56	0.33	1			--	--
Unigene659	0.35	0	2.92	0.46	0	0	1			--	--
Unigene660	0.37	0	0.41	1.45	0.8	0.09	1			--	--
Unigene661	0	0	0	0	0	3.16	1	122	1e-31	gi|930558489|gb|KPI82888.1|	putative 40S ribosomal protein S3, partial [Leptomonas seymouri]
Unigene662	0.54	0	0.74	0	0	1.15	1			--	--
Unigene663	0.21	0.12	0.46	0.31	0	1.67	1	60.1	4e-08	gi|296084618|emb|CBI25668.3|	unnamed protein product [Vitis vinifera]
Unigene664	0	0	3.94	0	0	0.49	1			--	--
Unigene665	0	1.12	0.32	0	0	1.24	1	144	2e-38	gi|731378305|ref|XP_010668132.1|	PREDICTED: reticulon-like protein B17 isoform X1 [Beta vulgaris subsp. vulgaris] &gt;gi|870840647|gb|KMS94873.1| hypothetical protein BVRB_014500 [Beta vulgaris subsp. vulgaris]
Unigene666	0.91	0	0	0.46	0.99	0	1			--	--
Unigene667	0.32	0.55	0.16	0.51	0.13	1.12	1	677	0	gi|731361337|ref|XP_010692300.1|	PREDICTED: uncharacterized protein LOC104905448 [Beta vulgaris subsp. vulgaris] &gt;gi|731361339|ref|XP_010692301.1| PREDICTED: uncharacterized protein LOC104905448 [Beta vulgaris subsp. vulgaris] &gt;gi|870847793|gb|KMT00141.1| hypothetical protein BVRB_1g019620 [Beta vulgaris subsp. vulgaris]
Unigene668	0.66	0.11	0.44	0	0	1.39	1			--	--
Unigene669	0.47	0.68	0.52	0.28	0.34	1.65	1	55.5	9e-07	gi|731350358|ref|XP_010686463.1|	PREDICTED: putative FBD-associated F-box protein At1g61330 [Beta vulgaris subsp. vulgaris]
Unigene670	0.69	0	0	0.7	0.49	0.22	1			--	--
Unigene671	1.78	1.98	8.56	1.2	1.25	0.8	1			--	--
Unigene672	0.23	0	0	0	0.86	0.22	1			--	--
Unigene673	1.94	0	0	0.39	0.32	0.71	1			--	--
Unigene674	0.23	0	0	0.3	0.25	0.11	1			--	--
Unigene675	0.86	0	0	1.01	0.16	0.68	1			--	--
Unigene676	0	0	1.27	0.1	1.24	0.66	1			--	--
Unigene677	0.33	0.14	0	0.43	0	0	1			--	--
Unigene678	0.12	0	1.48	0	0.13	0.7	1	99	4e-22	gi|870850375|gb|KMT02486.1|	hypothetical protein BVRB_9g204320 [Beta vulgaris subsp. vulgaris]
Unigene679	0	0	2.22	0	0	1.72	1	122	2e-81	gi|870850375|gb|KMT02486.1|	hypothetical protein BVRB_9g204320 [Beta vulgaris subsp. vulgaris]
Unigene680	0	0	0	0.49	0	2.28	1	106	3e-24	gi|731321632|ref|XP_010671457.1|	PREDICTED: serine/threonine-protein kinase TIO [Beta vulgaris subsp. vulgaris] &gt;gi|870864960|gb|KMT16027.1| hypothetical protein BVRB_3g052030 [Beta vulgaris subsp. vulgaris]
Unigene681	1.24	0	0	0.84	0.72	0.64	1			--	--
Unigene682	0	0.36	2.54	0	0	0.4	1			--	--
Unigene683	0.13	0.66	1.12	0	0	0.73	1			--	--
Unigene684	0.53	0.79	1.45	0.69	0.43	2.25	1			--	--
Unigene685	0	0	0	0	0	2.32	1	81.6	4e-15	gi|470405054|ref|XP_004335837.1|	BTB/POZ domain containing protein [Acanthamoeba castellanii str. Neff] &gt;gi|440792615|gb|ELR13824.1| BTB/POZ domain containing protein [Acanthamoeba castellanii str. Neff]
Unigene686	0.45	0	0	0	0.82	0	1			--	--
Unigene687	1.67	0.43	2.03	1.61	3.25	0.95	1			--	--
Unigene688	1.39	1.79	0	0	0.37	0	1			--	--
Unigene689	0	0.66	0	0	0	0.29	1	92	7e-21	gi|763802852|gb|KJB69790.1|	hypothetical protein B456_011G042600 [Gossypium raimondii]
Unigene690	1.08	0	1.34	1.07	0	0.13	1			--	--
Unigene691	0	0	0	0	0	1.23	1			--	--
Unigene692	0	0	0	0	0.2	3.69	1			--	--
Unigene693	0.99	0	0	0.99	0	0.81	1			--	--
Unigene694	1.56	0	0	0.18	0.68	0	1			--	--
Unigene695	0.56	0	0.93	0.98	0	0.93	1	106	2e-25	gi|731311465|ref|XP_010669682.1|	PREDICTED: nuclear transcription factor Y subunit B-9-like [Beta vulgaris subsp. vulgaris] &gt;gi|870869641|gb|KMT20386.1| hypothetical protein BVRB_1g003850 isoform A [Beta vulgaris subsp. vulgaris]
Unigene696	0	0	2.71	0	0.25	0.45	1			--	--
Unigene697	0.34	0.1	0	0.4	0	0.76	1			--	--
Unigene698	0.37	0	0	0.87	0.27	0	1			--	--
Unigene699	0.56	0.36	0	0	0.3	0.8	1			--	--
Unigene700	0.22	0.75	0	0.57	1.18	0.21	1			--	--
Unigene701	0.67	0	0	2.05	0	0.32	1			--	--
Unigene702	0	1.13	0.97	0	0.48	0	1			--	--
Unigene703	0	1.33	2.74	0	0.67	0.15	1			--	--
Unigene704	0	0.83	1.07	0	0.87	0.77	1			--	--
Unigene705	0	0	0	0	0	2.34	1			--	--
Unigene706	0.7	0	0	0.82	0.76	0.22	1			--	--
Unigene707	0	0	0	0	0.31	0.83	1			--	--
Unigene708	0	0.28	0	0	0.72	1.1	1			--	--
Unigene709	0.37	0.32	0.2	1.14	0.2	0.35	1			--	--
Unigene710	0	0	0	0	0	0	1	57.4	2e-07	gi|731376475|ref|XP_010667577.1|	PREDICTED: uncharacterized protein LOC104884592 [Beta vulgaris subsp. vulgaris] &gt;gi|870841628|gb|KMS95275.1| hypothetical protein BVRB_009740 [Beta vulgaris subsp. vulgaris]
Unigene711	0	0	0.75	0	0	0.65	1	145	8e-40	gi|902238000|gb|KNA25005.1|	hypothetical protein SOVF_010550 [Spinacia oleracea]
Unigene712	0.29	0	0	1.14	1.25	0.28	1			--	--
Unigene713	1.22	0.26	0	0	1.98	0.44	1			--	--
Unigene714	0.45	0	0	0	0.49	0.29	1			--	--
Unigene715	0.08	0.41	0	0.14	1.37	0.38	1	264	3e-79	gi|902220539|gb|KNA18637.1|	hypothetical protein SOVF_068780 isoform A [Spinacia oleracea]
Unigene716	0.47	0.61	0.13	0	0.38	1.46	1	137	3e-36	gi|731310796|ref|XP_010676599.1|	PREDICTED: uncharacterized protein LOC104892350 isoform X1 [Beta vulgaris subsp. vulgaris] &gt;gi|870869321|gb|KMT20066.1| hypothetical protein BVRB_1g000850 [Beta vulgaris subsp. vulgaris]
Unigene717	0	0.15	0	0.32	0.39	0	1	124	3e-31	gi|902202587|gb|KNA14311.1|	hypothetical protein SOVF_108610 [Spinacia oleracea]
Unigene718	0.91	0.11	0	0.92	0.28	0.62	1	147	5e-39	gi|902202587|gb|KNA14311.1|	hypothetical protein SOVF_108610 [Spinacia oleracea]
Unigene719	0.25	0	0	0.33	1.23	1.2	1			--	--
Unigene720	1.37	1.12	0	0	0.2	0.18	1			--	--
Unigene721	0.57	2.21	1.05	0.92	0.52	0.36	1	239	9e-72	gi|731337241|ref|XP_010679679.1|	PREDICTED: pentatricopeptide repeat-containing protein At3g49740 [Beta vulgaris subsp. vulgaris] &gt;gi|731337243|ref|XP_010679680.1| PREDICTED: pentatricopeptide repeat-containing protein At3g49740 [Beta vulgaris subsp. vulgaris] &gt;gi|731337245|ref|XP_010679681.1| PREDICTED: pentatricopeptide repeat-containing protein At3g49740 [Beta vulgaris subsp. vulgaris] &gt;gi|731337247|ref|XP_010679682.…
Unigene722	0.36	0.31	0	0.16	0.2	0.35	1	146	1e-41	gi|18400907|ref|NP_566526.1|	uncharacterized protein [Arabidopsis thaliana] &gt;gi|75274407|sp|Q9LVZ8.1|LOR12_ARATH RecName: Full=Protein LURP-one-related 12 &gt;gi|11994353|dbj|BAB02312.1| unnamed protein product [Arabidopsis thaliana] &gt;gi|17380788|gb|AAL36224.1| unknown protein [Arabidopsis thaliana] &gt;gi|20259609|gb|AAM14161.1| unknown protein [Arabidopsis thaliana] &gt;gi|332642208|gb|AEE75729.1| uncharacterized pro…
Unigene723	0	0	0.93	0	0	1.44	1	110	6e-27	gi|731319699|ref|XP_010670414.1|	PREDICTED: protein trichome birefringence-like 38 [Beta vulgaris subsp. vulgaris] &gt;gi|870866024|gb|KMT17043.1| hypothetical protein BVRB_2g041040 [Beta vulgaris subsp. vulgaris]
Unigene724	0.73	0	0	1.12	0	0	1			--	--
Unigene725	0.96	0.14	0.35	0.28	1.56	0.15	1			--	--
Unigene726	1.24	0	0	0	0.12	1.29	1			--	--
Unigene727	1.46	0	0.1	0	1.78	0.7	1			--	--
Unigene728	0.08	0.26	0.83	0.13	0.57	0.79	1			--	--
Unigene729	0	0.93	1.59	0	0	0	1			--	--
Unigene730	0	0	0	0.39	1.29	0.57	1			--	--
Unigene731	0	0.47	0.6	0.16	0	0.35	1	97.8	9e-24	gi|281199945|gb|ADA57704.1|	sulfiredoxin precursor protein [Pisum sativum]
Unigene732	0	0	1.45	0.19	0.24	1.04	1			--	--
Unigene733	1.19	0.58	5.62	2.39	0.92	1.62	1			--	--
Unigene734	0.34	0.87	0	0.39	0.24	0.11	1	143	5e-39	gi|902153152|gb|KNA05672.1|	hypothetical protein SOVF_188170 [Spinacia oleracea]
Unigene735	1.15	2.23	0	0	0	0	1			--	--
Unigene736	1.21	0	0.17	0	1.96	0	1			--	--
Unigene737	1.13	0.78	0.25	0	0	0.32	2			--	--
Unigene738	0.52	0	0	0	0.95	0.33	1			--	--
Unigene739	0.18	0	0	0.94	1.16	0.17	1	65.9	3e-10	gi|332322090|emb|CCA65981.1|	hypothetical protein [Beta vulgaris subsp. vulgaris]
Unigene740	0	0	0	0.44	0	2.41	1			--	--
Unigene741	0.11	1.02	0.6	1.23	1.52	0.72	1			--	--
Unigene742	1.25	0.24	0	0.49	0.6	0.53	1			--	--
Unigene743	0.6	0	3.13	0	0.16	0.71	1			--	--
Unigene744	0	1.05	0	0.13	0.66	1.6	1			--	--
Unigene745	0.17	0.29	0	0	0.92	0.16	1			--	--
Unigene746	0.24	0	0.13	0.42	1.04	0.23	1			--	--
Unigene747	0.75	0	0.55	0.22	1.08	0.12	1			--	--
Unigene748	0.37	0.16	0.41	0.25	0.6	0.35	1			--	--
Unigene749	0.71	0	0	0.62	2.17	0.22	1			--	--
Unigene750	0.79	0.45	0	1.39	0.29	0.5	1	107	1e-24	gi|902228728|gb|KNA21245.1|	hypothetical protein SOVF_045210 [Spinacia oleracea]
Unigene751	0	0	0	0	0	3.14	1			--	--
Unigene752	0.49	1.69	0	0	0	0.94	1	139	6e-36	gi|902175308|gb|KNA08558.1|	hypothetical protein SOVF_161560 [Spinacia oleracea]
Unigene753	0	0.5	0.8	0	0	1.24	1			--	--
Unigene754	0	0	0.08	0.13	0.08	2.43	1			--	--
Unigene755	2.43	0.23	0	0	0.19	0	1			--	--
Unigene756	0.41	0	0	0.48	1.48	0.13	1			--	--
Unigene757	0.48	1.03	1.32	0	0.65	0.57	1	62	7e-09	gi|731350374|ref|XP_010686471.1|	PREDICTED: uncharacterized protein LOC104900678 [Beta vulgaris subsp. vulgaris]
Unigene758	0.26	1.11	0	0.91	0	0.12	1			--	--
Unigene759	0.53	1.21	0	0.62	0	0.5	1			--	--
Unigene760	0.75	0.81	1.97	0.99	1.01	3.04	1	68.2	2e-10	gi|902162177|gb|KNA06652.1|	hypothetical protein SOVF_179150 [Spinacia oleracea]
Unigene761	0.5	0.85	0	0	0.54	0.47	1			--	--
Unigene762	1.17	0	0	0	0.47	0.14	1			--	--
Unigene763	0.49	0.14	0.36	0.85	0	1.54	1	105	8e-24	gi|731336203|ref|XP_010679128.1|	PREDICTED: BEACH domain-containing protein lvsA [Beta vulgaris subsp. vulgaris]
Unigene764	0.65	0	0	0.09	0.23	0.21	1	215	3e-61	gi|902139092|gb|KNA04548.1|	hypothetical protein SOVF_198690 [Spinacia oleracea]
Unigene765	0	0.61	0	0	0	1.34	1			--	--
Unigene766	0	0	1.36	0	0	1.61	1	155	5e-46	gi|731370896|ref|XP_010665871.1|	PREDICTED: auxin-induced protein 15A [Beta vulgaris subsp. vulgaris] &gt;gi|870843302|gb|KMS96509.1| hypothetical protein BVRB_9g224500 [Beta vulgaris subsp. vulgaris]
Unigene767	0	0	0	0	0	1.13	1	108	9e-26	gi|831781504|ref|XP_012756382.1|	hypothetical protein SAMD00019534_027950, partial [Acytostelium subglobosum LB1] &gt;gi|735857014|dbj|GAM19620.1| hypothetical protein SAMD00019534_027950, partial [Acytostelium subglobosum LB1]
Unigene768	0.19	0.48	1.23	0.16	0.6	0.18	1			--	--
Unigene769	0	0	0.71	0	0.12	1.95	1			--	--
Unigene770	2.82	0.24	0	0	0	0	1			--	--
Unigene771	0.83	0	0.91	0.58	0.54	0	1			--	--
Unigene772	1.03	0	0	0.76	0	1.48	1			--	--
Unigene773	1.07	0	0	0	0.19	0	1			--	--
Unigene774	1.67	0	0	0.29	0.36	0	1			--	--
Unigene775	0	0.39	2.26	0.1	0.37	0.11	1			--	--
Unigene776	0.67	0.08	0	0.25	0.21	1.09	1			--	--
Unigene777	0	0.91	1.74	1.08	0.57	0.5	1	106	1e-25	gi|731330220|ref|XP_010676011.1|	PREDICTED: uncharacterized protein LOC104891921 [Beta vulgaris subsp. vulgaris]
Unigene778	0.17	0.29	0	0.29	0	1.74	1			--	--
Unigene779	0	0	0	0	0	2.44	1			--	--
Unigene780	1.34	0	0	0.52	0.48	1.42	1	248	4e-72	gi|902174638|gb|KNA08445.1|	hypothetical protein SOVF_162560 [Spinacia oleracea]
Unigene781	0.6	0.93	0.66	0.74	0	1.26	1			--	--
Unigene782	1.3	0	0	1.79	0.4	0.18	1			--	--
Unigene783	2.02	0.16	1.21	0.08	0.79	0.44	1			--	--
Unigene784	0.47	1.34	4.64	0.82	0.34	0.44	1			--	--
Unigene785	0.53	0.61	0.78	0.31	0.77	1.01	1	62.8	1e-10	gi|18391019|ref|NP_563843.1|	protein NIM1-INTERACTING 3 [Arabidopsis thaliana] &gt;gi|75309252|sp|Q9FNZ4.1|NIMI3_ARATH RecName: Full=Protein NIM1-INTERACTING 3; Short=Protein NIMIN-3 &gt;gi|14423420|gb|AAK62392.1|AF386947_1 Unknown protein [Arabidopsis thaliana] &gt;gi|12057158|emb|CAC19846.1| NIMIN-3 protein [Arabidopsis thaliana] &gt;gi|18377470|gb|AAL66901.1| unknown protein [Arabidopsis thaliana] &gt;gi|51969980|dbj|BAD4…
Unigene786	0.46	1.44	0.84	0.53	0.49	1.16	1			--	--
Unigene787	1.29	0	0	1.29	0.4	0.18	1			--	--
Unigene788	0.79	0	0.14	0.12	0.28	0.75	1			--	--
Unigene789	0.74	1.58	0.61	0.49	0	0.18	1			--	--
Unigene790	0.15	0.4	0.17	1.36	0.33	0	1			--	--
Unigene791	0.54	0.23	0.59	0.24	0.72	0.51	1			--	--
Unigene792	0.52	0	0.58	0.23	0.28	1.37	1			--	--
Unigene793	0	0	1.69	0	0.11	1.07	1			--	--
Unigene794	0.55	2.06	7.72	5.66	2.19	2.11	1			--	--
Unigene795	0.28	0.49	0.62	0.25	0	1.08	1			--	--
Unigene796	0	0	0	0	0	3.09	1	157	5e-46	gi|669150452|ref|XP_008610788.1|	40S ribosomal protein S11 [Saprolegnia diclina VS20] &gt;gi|813141991|ref|XP_012199143.1| 40S ribosomal protein S11 [Saprolegnia parasitica CBS 223.65] &gt;gi|530737784|gb|EQC36026.1| 40S ribosomal protein S11 [Saprolegnia diclina VS20] &gt;gi|641536063|gb|KDO29959.1| 40S ribosomal protein S11 [Saprolegnia parasitica CBS 223.65]
Unigene797	0.32	0	0	0.28	1.72	0.45	1			--	--
Unigene798	0.85	0.55	0	0.74	0	0.4	1			--	--
Unigene799	0.29	0	0	0	0.41	1.09	1	31.6	5e-12	gi|387965727|gb|AFK13856.1|	Ty3/gypsy retrotransposon protein [Beta vulgaris subsp. vulgaris]
Unigene800	1.11	0	0	0.61	1.2	0	1			--	--
Unigene801	0.34	0.87	0.37	0.59	1.09	0.32	1			--	--
Unigene802	0.37	0	0	0.44	1.62	0	1	89.4	2e-18	gi|731323436|ref|XP_010672429.1|	PREDICTED: uncharacterized protein LOC104889004 isoform X1 [Beta vulgaris subsp. vulgaris] &gt;gi|731323438|ref|XP_010672430.1| PREDICTED: uncharacterized protein LOC104889004 isoform X1 [Beta vulgaris subsp. vulgaris] &gt;gi|870864405|gb|KMT15507.1| hypothetical protein BVRB_3g058610 isoform A [Beta vulgaris subsp. vulgaris]
Unigene803	1.53	0.26	0	0.4	0.66	0	1			--	--
Unigene804	1.3	0	0	0.31	0.77	0.34	1			--	--
Unigene805	0	0	0.48	0.19	0.94	1.46	1			--	--
Unigene806	0.2	0	0	0.7	1.3	0.76	1			--	--
Unigene807	0.48	0.94	0.8	1.06	1.57	0.23	1			--	--
Unigene808	0	2.58	0	0	0.31	0	1	52.4	3e-18	gi|731370736|ref|XP_010665818.1|	PREDICTED: uncharacterized protein LOC104883068 [Beta vulgaris subsp. vulgaris]
Unigene809	0	2.94	0	0	0.55	0	1	97.4	8e-22	gi|661884795|emb|CDP11558.1|	unnamed protein product [Coffea canephora]
Unigene810	0	0	0.14	1.07	1.06	0.7	1			--	--
Unigene811	0.65	0.28	0.36	2.44	0.18	0.31	1	89	9e-19	gi|590584440|ref|XP_007015178.1|	BURP domain-containing protein, putative [Theobroma cacao] &gt;gi|508785541|gb|EOY32797.1| BURP domain-containing protein, putative [Theobroma cacao]
Unigene812	0.25	0	0	0.33	0.27	1.31	1			--	--
Unigene813	0	0	0	0	0	2.94	1			--	--
Unigene814	0	0	0	0	0.1	3.22	1	147	3e-40	gi|340055154|emb|CCC49466.1|	putative 60S ribosomal protein L7a [Trypanosoma vivax Y486]
Unigene815	0.32	0.28	1.86	0.35	0.26	0.27	1	40	2e-13	gi|674932242|emb|CDY01186.1|	BnaA04g06330D [Brassica napus]
Unigene816	1.25	0	0.96	0.44	0.4	0.47	1			--	--
Unigene817	0.97	0	0	0.14	1.22	0.23	1			--	--
Unigene818	0	0	1.6	0	0.59	1.21	1			--	--
Unigene819	0	0.14	0	0	0	0.64	1			--	--
Unigene820	0	0	0	0	1.53	2.44	1			--	--
Unigene821	0	0	4.77	0	0	0.88	1	109	5e-26	gi|731322758|ref|XP_010672070.1|	PREDICTED: O-acyltransferase WSD1-like [Beta vulgaris subsp. vulgaris] &gt;gi|870864550|gb|KMT15645.1| hypothetical protein BVRB_3g056360 [Beta vulgaris subsp. vulgaris]
Unigene822	0.63	0.54	1.27	0.55	3.17	0.8	2			--	--
Unigene823	1.46	0	0.81	0.8	0.79	0.52	1			--	--
Unigene824	0.38	0.11	0.14	1.21	0.27	0	1			--	--
Unigene825	0.46	0.59	0	0.4	0	0.77	1	126	3e-31	gi|731355321|ref|XP_010689080.1|	PREDICTED: uncharacterized protein LOC104902860 [Beta vulgaris subsp. vulgaris]
Unigene826	1.67	0.46	0	0.21	0	0.34	1	34.3	4e-17	gi|473906129|gb|EMS49379.1|	Retrovirus-related Pol polyprotein LINE-1 [Triticum urartu]
Unigene827	0.52	1.15	0	0.33	0.32	1.98	1			--	--
Unigene828	0.36	0.18	0	0.5	0.92	0.27	1	110	5e-25	gi|731379123|ref|XP_010668371.1|	PREDICTED: uncharacterized protein LOC104885380 [Beta vulgaris subsp. vulgaris]
Unigene829	2	0	0	0.88	0	0.59	1			--	--
Unigene830	1.71	0	0	0.67	1.44	0.18	1			--	--
Unigene831	1.15	0.14	0	0.65	0	0.39	1			--	--
Unigene832	1.29	0.6	0.76	0.09	0.64	0.38	1			--	--
Unigene833	1.28	0.28	0.53	0	0	0.46	1			--	--
Unigene834	0.44	0.21	1.13	0.17	0.68	1.48	1			--	--
Unigene835	0	0	0.4	0.79	0	0.34	1	127	9e-32	gi|870846676|gb|KMS99189.1|	hypothetical protein BVRB_2g047040 [Beta vulgaris subsp. vulgaris]
Unigene836	0.88	0.38	1.21	0.29	0	0.31	1	164	7e-45	gi|902226103|gb|KNA20273.1|	hypothetical protein SOVF_053950 [Spinacia oleracea]
Unigene837	1.77	0.14	0	0	0.35	0.61	1			--	--
Unigene838	0	0	0.25	0.4	0.25	1.73	1	88.6	1e-17	gi|902235703|gb|KNA24050.1|	hypothetical protein SOVF_019440 [Spinacia oleracea]
Unigene839	0.49	0	0	0	0.88	0.31	1			--	--
Unigene840	0.63	0	0	1.03	1.08	0.52	1			--	--
Unigene841	0.31	0	0	0	3.14	0.58	1			--	--
Unigene842	0.14	0	0	0.51	1.41	0.28	1			--	--
Unigene843	0.58	1.19	0.26	0	0	0.44	1			--	--
Unigene844	0.32	0	0	0.56	1.21	0.15	1			--	--
Unigene845	0.1	0	0	1.22	1.18	0.19	1			--	--
Unigene846	1.18	2.02	0	0	0.64	0.14	1			--	--
Unigene847	0.43	1.04	0	0.12	1.46	1.15	1			--	--
Unigene848	0.59	0.5	0	0.64	0	0.7	1			--	--
Unigene849	0.19	0.49	0.21	0	0.41	1.53	1			--	--
Unigene850	0.86	0	0.38	0	0.74	1.14	1			--	--
Unigene851	2.05	0	0	0.32	0.63	0	1			--	--
Unigene852	0	0	0	0.91	0.94	0	1			--	--
Unigene853	0.12	0.84	0	0	0.26	0.58	1	48.1	5e-24	gi|902181429|gb|KNA09745.1|	hypothetical protein SOVF_150770 [Spinacia oleracea]
Unigene854	0	0	1.03	1.23	1.01	0.44	1			--	--
Unigene855	0.95	1.03	0	0.84	0	0.45	1			--	--
Unigene856	0.47	1.01	0	0.21	0.25	1.23	1	186	3e-53	gi|731328761|ref|XP_010675229.1|	PREDICTED: butyrate--CoA ligase AAE11, peroxisomal-like [Beta vulgaris subsp. vulgaris] &gt;gi|870862082|gb|KMT13322.1| hypothetical protein BVRB_4g084650 [Beta vulgaris subsp. vulgaris]
Unigene857	1.08	0	1.31	0.57	0.93	1.13	1			--	--
Unigene858	0	0.43	0	0.59	0.55	0.32	1			--	--
Unigene859	0.15	0.26	1.53	0	0	0	1			--	--
Unigene860	0	1.42	6.84	0.61	2.54	2.1	1			--	--
Unigene861	1.07	0.33	0.75	2.82	1.79	2.87	1			--	--
Unigene862	2.19	0.81	0.35	0.82	0	0.3	1			--	--
Unigene863	1.29	0	0	1.51	0.78	0	1	69.3	1e-12	gi|674930979|emb|CDY02430.1|	BnaA02g23390D [Brassica napus]
Unigene864	0.16	0	0	0.55	0.68	1.05	1			--	--
Unigene865	3.17	0	0	0	0.33	0	1			--	--
Unigene866	0.65	0.46	2.26	0.57	0.58	0.41	1	145	1e-38	gi|701431276|ref|XP_010004027.1|	PREDICTED: uncharacterized protein LOC104395963, partial [Chaetura pelagica]
Unigene867	0.42	0.84	0	0	0.9	0.79	1			--	--
Unigene868	0.32	0	0	1.11	1.49	0.1	1	100	1e-21	gi|902190857|gb|KNA11708.1|	hypothetical protein SOVF_132610 [Spinacia oleracea]
Unigene869	2.69	1.39	0	0.83	1.89	1.66	1			--	--
Unigene870	0.16	0	0.88	0	0.34	1.67	1	112	1e-27	gi|255562444|ref|XP_002522228.1|	purine permease, putative [Ricinus communis] &gt;gi|223538481|gb|EEF40086.1| purine permease, putative [Ricinus communis]
Unigene871	0.56	0	0.41	0.73	0.7	0.53	1			--	--
Unigene872	0	0	0	0	0	3.13	1			--	--
Unigene873	0.1	0	0	0.51	0.94	1.19	1			--	--
Unigene874	0.22	0	0	0.48	0.83	1.98	1			--	--
Unigene875	0	0	0	0	0	2.32	1	133	9e-34	gi|25986841|gb|AAM93756.1|	heat shock protein 90, partial [Naegleria gruberi]
Unigene876	0.75	0	0	1.05	0.49	1.29	1			--	--
Unigene877	0.66	0	2.18	0.58	0.28	0.38	1	82.4	1e-17	gi|57013942|ref|YP_173415.1|	hypothetical protein NitaMp073 [Nicotiana tabacum] &gt;gi|56806578|dbj|BAD83479.1| hypothetical protein (mitochondrion) [Nicotiana tabacum]
Unigene878	1.4	0	0	0.18	0.22	0.86	1			--	--
Unigene879	1.69	0	0	0	0.24	0.54	1			--	--
Unigene880	0.91	0.31	2.21	0.32	0.39	0.52	1	63.5	5e-10	gi|55741091|gb|AAV64230.1|	unknown [Zea mays]
Unigene881	0.65	1.11	0.2	0	0.7	0.44	1			--	--
Unigene882	0.81	0.17	0	0.09	0.76	2.2	1			--	--
Unigene883	0	0	3.17	0.32	0.19	0.51	1			--	--
Unigene884	0	0	0	0	0	4.93	1	63.2	3e-10	gi|675858292|ref|XP_009014706.1|	hypothetical protein HELRODRAFT_185464 [Helobdella robusta] &gt;gi|555704095|gb|ESO07328.1| hypothetical protein HELRODRAFT_185464 [Helobdella robusta]
Unigene885	0	0	0.61	1.09	0	1.18	1	73.6	2e-13	gi|870863197|gb|KMT14361.1|	hypothetical protein BVRB_4g071410 [Beta vulgaris subsp. vulgaris]
Unigene886	0.7	0	0	1.23	0.09	0.67	1	185	2e-53	gi|731347028|ref|XP_010684770.1|	PREDICTED: uncharacterized protein LOC104899302 [Beta vulgaris subsp. vulgaris]
Unigene887	1.03	0.79	0	0.2	0.5	0.55	1			--	--
Unigene888	0	0	0	0.08	0.21	0	1	130	1e-33	gi|731362831|ref|XP_010693098.1|	PREDICTED: probable adenylate kinase 6, chloroplastic [Beta vulgaris subsp. vulgaris] &gt;gi|870846844|gb|KMS99318.1| hypothetical protein BVRB_2g045910 [Beta vulgaris subsp. vulgaris]
Unigene889	0	0	0	1.3	1.33	0.7	1			--	--
Unigene890	0.38	0	0	0.17	0	1.43	1			--	--
Unigene891	0	0	0	0	0	1.82	1			--	--
Unigene892	0.17	0.15	0.94	0.6	0.37	0.16	1	89.7	3e-20	gi|670434646|ref|XP_008657862.1|	PREDICTED: serine/threonine-protein phosphatase 7 long form homolog [Zea mays]
Unigene893	0	2.12	0	0	0	0.34	1			--	--
Unigene894	1.49	0	0	0	0.69	0.4	1	65.9	1e-09	gi|359372825|gb|AEV42258.1|	hypothetical protein [Beta vulgaris]
Unigene895	0	0	1.92	0	0	0.51	1	180	1e-52	gi|870840790|gb|KMS94912.1|	hypothetical protein BVRB_014180 [Beta vulgaris subsp. vulgaris]
Unigene896	0.59	0.89	1.47	1.82	3.53	1.55	1			--	--
Unigene897	0.32	0.68	0.7	0.42	0.51	0.3	1			--	--
Unigene898	0	0.61	1.4	0	0.46	0.54	1			--	--
Unigene899	0.16	0.76	0.18	0.35	0.35	1.3	1	281	2e-88	gi|699049734|gb|AIU39225.1|	MyoXIpt, partial [Nicotiana tabacum]
Unigene900	0.26	0	0.57	0	0	2.44	1	124	2e-31	gi|902175788|gb|KNA08666.1|	hypothetical protein SOVF_160600 [Spinacia oleracea]
Unigene901	0.88	2.43	0	0.15	0	0	1			--	--
Unigene902	0.1	0	1.3	0.17	0.11	1.31	2	94.7	4e-21	gi|731374494|ref|XP_010666982.1|	PREDICTED: plant intracellular Ras-group-related LRR protein 6 [Beta vulgaris subsp. vulgaris]
Unigene903	0.39	0.88	1.7	0	0.42	0	1	102	2e-22	gi|440577301|emb|CCI55308.1|	PH01B001I13.4 [Phyllostachys edulis]
Unigene904	2.21	0	0	0.34	0	0.12	1			--	--
Unigene905	0.69	0	1.09	0	0.21	0.38	1			--	--
Unigene906	1.17	0	0	0.31	0.13	1.44	1			--	--
Unigene907	0.66	0.16	0.41	0.25	0.41	0.63	1			--	--
Unigene908	0.5	0.21	0	0.66	0.27	1.07	1			--	--
Unigene909	0	0	0	0	1.72	1.18	1			--	--
Unigene910	0.33	0	0	0	0.24	1.16	1			--	--
Unigene911	0.14	0	0	0	0.61	0.4	1			--	--
Unigene912	0.47	0	0	0.25	1.33	0.99	1			--	--
Unigene913	0.14	1.32	0	0.24	0	0.4	1			--	--
Unigene914	0.72	0	0	0.11	0.39	0.57	1			--	--
Unigene915	0	0	0	0	0	1.86	1			--	--
Unigene916	0.89	0.46	1.38	0	0.39	2.04	1	56.6	3e-07	gi|731324584|ref|XP_010673048.1|	PREDICTED: dol-P-Glc:Glc(2)Man(9)GlcNAc(2)-PP-Dol alpha-1,2-glucosyltransferase isoform X2 [Beta vulgaris subsp. vulgaris]
Unigene917	0.13	0	0.14	0	1.94	0.37	1			--	--
Unigene918	0	0	0	0	0.22	1.75	1	211	5e-63	gi|731367099|ref|XP_010695425.1|	PREDICTED: hexokinase-2, chloroplastic [Beta vulgaris subsp. vulgaris] &gt;gi|870844798|gb|KMS97677.1| hypothetical protein BVRB_5g124820 [Beta vulgaris subsp. vulgaris]
Unigene919	1.52	0.58	0	0	0	0.8	1			--	--
Unigene920	1.15	0	0.14	0.22	1.11	0.85	1			--	--
Unigene921	0	1.65	0	1.4	0	0	1			--	--
Unigene922	0	0	0.16	0	0	2.07	1			--	--
Unigene923	0.78	1.34	0	0.27	0	0.15	1			--	--
Unigene924	0	1.64	0	0	0.16	0	1			--	--
Unigene925	0	0	0	0	0	2.89	1			--	--
Unigene926	0	0	0	0	0	1.77	1	57.4	3e-08	gi|528235814|gb|EPY28407.1|	elongation factor 1-gamma, partial [Angomonas deanei]
Unigene927	1.05	0.73	0.65	0.29	1.07	0.25	1			--	--
Unigene928	0.16	0	0	1.96	4.84	0.3	1			--	--
Unigene929	0	0	0	0	0	1.77	1			--	--
Unigene930	0	0	0	0	0.36	0.32	1			--	--
Unigene931	0	0	0	0.14	0.52	0.45	1			--	--
Unigene932	0	0	0	0.18	0.11	1.63	1			--	--
Unigene933	0	0	0	0	0	2.45	1			--	--
Unigene934	0	0.94	1.81	0	0	0	1			--	--
Unigene935	0.4	0	0	0	0.87	0.9	1			--	--
Unigene936	0	0.29	0.74	0.15	1.46	0.32	1	115	1e-27	gi|147794451|emb|CAN64857.1|	hypothetical protein VITISV_030492 [Vitis vinifera]
Unigene937	0	0	2.55	0.73	0	0.32	1			--	--
Unigene938	0.56	0	0.46	0.12	0.15	1.19	1	111	2e-27	gi|731377235|ref|XP_010667816.1|	PREDICTED: uncharacterized protein LOC104884820 [Beta vulgaris subsp. vulgaris]
Unigene939	0	0	0	0.32	0.2	0.52	1			--	--
Unigene940	0.2	1.01	0	0	1.06	0.56	1			--	--
Unigene941	0.24	0.62	0	0	1.04	0.11	1	152	4e-42	gi|902237785|gb|KNA24936.1|	hypothetical protein SOVF_011090 isoform C [Spinacia oleracea]
Unigene942	1.36	0	0	0	0	0.3	1			--	--
Unigene943	0.37	0	0	0	0.27	0.24	1			--	--
Unigene944	0.49	0.28	2.14	0.57	0.7	0.46	1	90.1	8e-19	gi|719749139|ref|XP_010212325.1|	PREDICTED: uncharacterized protein LOC104567219, partial [Tinamus guttatus]
Unigene945	1.56	0	0	0.14	1.01	0.3	1	144	4e-37	gi|902218952|gb|KNA18185.1|	hypothetical protein SOVF_073140 [Spinacia oleracea]
Unigene946	1.49	0	0	0	0.72	0.47	1			--	--
Unigene947	0.92	0	0	0.23	0.85	0.5	1			--	--
Unigene948	0.36	0.21	0	0.21	0	0.35	1	71.2	8e-12	gi|902198540|gb|KNA13693.1|	hypothetical protein SOVF_114170 [Spinacia oleracea]
Unigene949	0.17	0	1.29	0	0.54	1.92	1			--	--
Unigene950	0.13	0.12	1.04	0	0.44	0.9	1			--	--
Unigene951	0.47	0	0.17	0.82	0.5	0.66	1			--	--
Unigene952	0.65	0.37	0	0	0.71	0.83	1			--	--
Unigene953	0.35	1.21	0	0.31	0.13	0.22	1			--	--
Unigene954	0.37	0.95	0	0.32	0.2	1.57	1	58.2	6e-08	gi|731321026|ref|XP_010671127.1|	PREDICTED: protein SMG9-like [Beta vulgaris subsp. vulgaris] &gt;gi|870865658|gb|KMT16708.1| hypothetical protein BVRB_3g049920 [Beta vulgaris subsp. vulgaris]
Unigene955	0	1.36	0	0.74	1.94	0.7	1			--	--
Unigene956	0	0	0	1	0	1.21	1			--	--
Unigene957	0.15	0	0.66	0.26	0.16	0	1			--	--
Unigene958	0	0	0	0	0	3.34	1	55.8	4e-07	gi|731352662|ref|XP_010687653.1|	PREDICTED: AP2-like ethylene-responsive transcription factor At1g79700 [Beta vulgaris subsp. vulgaris] &gt;gi|870851449|gb|KMT03496.1| hypothetical protein BVRB_8g191760 [Beta vulgaris subsp. vulgaris]
Unigene959	0.9	0.77	0.33	0	0	0.29	1			--	--
Unigene960	1.29	1.11	0.29	0	0.28	0.12	1			--	--
Unigene961	0.72	0.83	0	0	0	1.37	1	144	2e-38	gi|731347831|ref|XP_010685184.1|	PREDICTED: protein ALTERED XYLOGLUCAN 4-like [Beta vulgaris subsp. vulgaris] &gt;gi|870852822|gb|KMT04703.1| hypothetical protein BVRB_7g168850 [Beta vulgaris subsp. vulgaris]
Unigene962	0.97	0.09	0.95	0	0.35	0.61	1			--	--
Unigene963	0.36	0	0	0.16	0.39	0.52	1			--	--
Unigene964	0	0	0	0.21	0.13	2.43	1			--	--
Unigene965	1.02	0.88	0	0	0	0.12	1			--	--
Unigene966	0	0	0	0.24	2.26	0.27	1			--	--
Unigene967	1.97	0.62	0	0.71	0.68	0.09	1			--	--
Unigene968	1.18	0.45	0	0.35	0.28	0.25	1			--	--
Unigene969	0.74	0	0.46	0.92	1.02	1.3	1			--	--
Unigene970	0.59	0.51	0	0.65	0.96	0.42	1			--	--
Unigene971	0	0	0	0	0.44	0.91	1			--	--
Unigene972	0.29	0	0.32	0.38	0.46	0	1			--	--
Unigene973	0.81	0.17	0	0	1.1	0.39	1			--	--
Unigene974	0.08	1.04	0	0.2	0	0.58	1			--	--
Unigene975	2.35	0	0	0.26	0	0	1			--	--
Unigene976	0.64	0	0	0.11	0.56	1.96	1			--	--
Unigene977	0.35	1.52	0	0.31	0.76	0.34	1			--	--
Unigene978	1.06	0.52	0	0.53	0.66	0.29	1			--	--
Unigene979	0	0	0	0.42	2.05	0.45	1			--	--
Unigene980	0.92	0	3.39	0	0	0	1			--	--
Unigene981	0.18	0.47	0	0.16	1.17	0.52	1	222	7e-65	gi|870844002|gb|KMS97068.1|	hypothetical protein BVRB_7g179290 [Beta vulgaris subsp. vulgaris]
Unigene982	0.22	0	0.48	0.1	0	2.58	1	71.2	5e-12	gi|902240492|gb|KNA25999.1|	hypothetical protein SOVF_001440 [Spinacia oleracea]
Unigene983	0.32	0.96	2.11	0.14	0.52	1.67	1			--	--
Unigene984	0	0	0	0	0.51	0.89	1	67.8	8e-12	gi|731356124|ref|XP_010689507.1|	PREDICTED: uncharacterized protein LOC104903206 [Beta vulgaris subsp. vulgaris]
Unigene985	0.71	0	0.13	0.83	0.13	0.45	1			--	--
Unigene986	0	0.16	0	0.16	1.76	0	1	122	2e-30	gi|902186680|gb|KNA10760.1|	hypothetical protein SOVF_141350 [Spinacia oleracea]
Unigene987	0	0.87	0	0	0.73	1.76	1			--	--
Unigene988	0.5	0.86	0.18	0	0.72	0.64	1			--	--
Unigene989	0.78	0.9	0	0.8	1.41	0.12	1			--	--
Unigene990	1.12	0	0	0.24	1.36	0.27	1			--	--
Unigene991	0	0	1.15	0.52	0	1.55	1	53.1	9e-07	gi|731373789|ref|XP_010666752.1|	PREDICTED: uncharacterized protein LOC104883881 [Beta vulgaris subsp. vulgaris]
Unigene992	1.21	0	0	0	0	1.26	1			--	--
Unigene993	0	1.38	2.09	0	0.32	1.25	2			--	--
Unigene994	0	0	0	0.5	0.31	1.36	1			--	--
Unigene995	0.68	0.29	0	0.3	0.12	0.43	1			--	--
Unigene996	0.5	0	0	0	0	0.36	1			--	--
Unigene997	1.59	0.07	0	0.51	1.26	0.16	1			--	--
Unigene998	0.34	1.76	0	0.3	0	0.33	1	78.6	1e-14	gi|674230743|gb|KFK24528.1|	hypothetical protein AALP_AAs46225U000100, partial [Arabis alpina]
Unigene999	0.73	0	0.92	0.27	1.02	0	1			--	--
Unigene1000	0	0.11	0.29	0	0	2.63	1			--	--
Unigene1001	0.65	0.14	0	0	0	0	1	86.7	2e-18	gi|698424870|ref|XP_009784465.1|	PREDICTED: haloacid dehalogenase-like hydrolase domain-containing protein At2g33255 [Nicotiana sylvestris]
Unigene1002	0.81	0	2.49	0	1.92	0	1			--	--
Unigene1003	0.9	0.08	0.55	0.51	0.1	1.07	1			--	--
Unigene1004	0.71	0.7	0	0.62	0.88	0.68	1	200	1e-58	gi|902223854|gb|KNA19627.1|	hypothetical protein SOVF_060220 [Spinacia oleracea]
Unigene1005	0.34	0.43	0.55	0.29	0.18	1.12	1	152	1e-41	gi|18414813|ref|NP_567523.1|	beta-amylase [Arabidopsis thaliana] &gt;gi|294956518|sp|O23553.3|BAM3_ARATH RecName: Full=Beta-amylase 3, chloroplastic; AltName: Full=1,4-alpha-D-glucan maltohydrolase; AltName: Full=Beta-amylase 8; AltName: Full=Chloroplast beta-amylase; Short=CT-BMY; Flags: Precursor &gt;gi|6065749|emb|CAB58423.1| beta-amylase enzyme [Arabidopsis thaliana] &gt;gi|21593185|gb|AAM65134.1| putative beta-amylase […
Unigene1006	0.61	0	0	0.98	0	0.48	1			--	--
Unigene1007	1.11	0.32	2.66	0.49	0.8	1.06	1			--	--
Unigene1008	0.16	0	1.41	0.14	0.35	0.91	1	148	1e-39	gi|902165156|gb|KNA07070.1|	hypothetical protein SOVF_175330 [Spinacia oleracea]
Unigene1009	0.18	0	1.31	0.16	0.4	1.14	1	275	1e-85	gi|731321905|ref|XP_010671598.1|	PREDICTED: dnaJ protein ERDJ2A [Beta vulgaris subsp. vulgaris] &gt;gi|870865092|gb|KMT16159.1| hypothetical protein BVRB_3g053200 [Beta vulgaris subsp. vulgaris]
Unigene1010	0	0.52	1.01	0.13	0.16	0.87	1			--	--
Unigene1011	0.61	0	0	0.27	0.33	1.59	1			--	--
Unigene1012	0.27	0	0	1.08	0.74	0	1			--	--
Unigene1013	1.37	0	0.43	0	0.53	0	1	156	1e-43	gi|641853210|gb|KDO72069.1|	hypothetical protein CISIN_1g015066mg [Citrus sinensis]
Unigene1014	0.61	0.87	0	0.36	0.22	0.58	1			--	--
Unigene1015	0	0	0	0	0	2.25	1	124	2e-31	gi|731361585|ref|XP_010692434.1|	PREDICTED: protein NRT1/ PTR FAMILY 7.3-like [Beta vulgaris subsp. vulgaris]
Unigene1016	2.09	0	0	0.27	0.11	0.79	1			--	--
Unigene1017	0	0.27	0.23	0.74	0.91	0.3	1			--	--
Unigene1018	0	0	0.22	0	0.66	2.41	1	206	3e-59	gi|902118727|gb|KNA03956.1|	hypothetical protein SOVF_204220 [Spinacia oleracea]
Unigene1019	0.63	0	0	0.14	0.51	2.41	1	63.5	2e-10	gi|731340072|ref|XP_010681189.1|	PREDICTED: uncharacterized protein LOC104896168 [Beta vulgaris subsp. vulgaris]
Unigene1020	0.37	0	0	0	0.2	1.39	1			--	--
Unigene1021	0.55	1.26	0	0	0.99	0	1			--	--
Unigene1022	0.65	0.14	0	0	0	5.11	1			--	--
Unigene1023	0.8	0.38	0	0.47	0.29	0.25	1	142	1e-36	gi|902228490|gb|KNA21123.1|	hypothetical protein SOVF_046080 isoform B [Spinacia oleracea]
Unigene1024	11.96	25.41	10.36	11.54	21.8	8.29	1			--	--
Unigene1025	0.87	0.75	0	0.38	0.94	0	1			--	--
Unigene1026	1.21	0.16	0.92	1.39	0	1.6	1	107	5e-24	gi|902174070|gb|KNA08354.1|	hypothetical protein SOVF_163310 [Spinacia oleracea]
Unigene1027	0.18	2.14	0	0	0	0.17	1	133	3e-34	gi|902212791|gb|KNA17089.1|	hypothetical protein SOVF_083280 [Spinacia oleracea]
Unigene1028	0.74	0	0	0	0.8	0.59	1	180	3e-49	gi|731332322|ref|XP_010677140.1|	PREDICTED: LOW QUALITY PROTEIN: uncharacterized protein LOC104892830 [Beta vulgaris subsp. vulgaris]
Unigene1029	0	2.94	0	0	0	0.13	1			--	--
Unigene1030	0.41	0	0	0	0.15	0.13	1			--	--
Unigene1031	0	0	0.19	0.3	0	0.16	1	82.4	7e-17	gi|870864314|gb|KMT15434.1|	hypothetical protein BVRB_3g061380 [Beta vulgaris subsp. vulgaris]
Unigene1032	0	0.46	0	0	1.15	0	1			--	--
Unigene1033	0	0	0	0	0	2.33	1	154	1e-41	gi|902175717|gb|KNA08659.1|	hypothetical protein SOVF_160650 [Spinacia oleracea]
Unigene1034	0	1.15	0	1.37	0	0	1			--	--
Unigene1035	0	0.51	1.47	0.26	0.32	0	1			--	--
Unigene1036	0	0.85	0	0	1.52	1.34	1			--	--
Unigene1037	0.24	0.21	0.4	0.21	1.17	0.8	1			--	--
Unigene1038	0.08	0	0	0	0	3.8	1			--	--
Unigene1039	1.41	0	0.19	0.15	1.15	1.09	1			--	--
Unigene1040	0	0	0.24	0	0	4.26	1	114	1e-28	gi|731357819|ref|XP_010690411.1|	PREDICTED: dirigent protein 23-like [Beta vulgaris subsp. vulgaris] &gt;gi|870849171|gb|KMT01434.1| hypothetical protein BVRB_9g214420 [Beta vulgaris subsp. vulgaris]
Unigene1041	0.31	0.54	0	1.65	0	0.3	1			--	--
Unigene1042	0.17	0.6	0	0.31	0.76	0.5	1			--	--
Unigene1043	0	0.58	0	0	0.37	1.13	1			--	--
Unigene1044	1.78	0	0	0.63	0.19	0	1			--	--
Unigene1045	0.67	0.16	0	0.34	0.72	0.73	1			--	--
Unigene1046	1.31	1.21	0	0.33	0.3	0.18	1			--	--
Unigene1047	0.52	0	0.14	0	0.28	0.5	1			--	--
Unigene1048	0.83	0	0	0.37	0.45	0.5	1			--	--
Unigene1049	0	0	0	0.15	0	2.28	1			--	--
Unigene1050	0	0.16	1	0	0	0.17	1	138	5e-39	gi|18401689|ref|NP_566593.1|	protein DEFECTIVE ACCUMULATION OF CYTOCHROME B6/F COMPLEX [Arabidopsis thaliana] &gt;gi|14517430|gb|AAK62605.1| AT3g17930/MEB5_15 [Arabidopsis thaliana] &gt;gi|20147323|gb|AAM10375.1| AT3g17930/MEB5_15 [Arabidopsis thaliana] &gt;gi|332642505|gb|AEE76026.1| uncharacterized protein AT3G17930 [Arabidopsis thaliana]
Unigene1051	0.93	0.46	0	0.7	0.57	0.13	1			--	--
Unigene1052	0	1.07	0	0	0	1.42	1			--	--
Unigene1053	0	0.74	0	0.63	0	0.55	1	160	1e-44	gi|731324930|ref|XP_010673237.1|	PREDICTED: L-2-hydroxyglutarate dehydrogenase, mitochondrial-like [Beta vulgaris subsp. vulgaris] &gt;gi|870863785|gb|KMT14932.1| hypothetical protein BVRB_3g064440 isoform B [Beta vulgaris subsp. vulgaris]
Unigene1054	0	0.6	0.26	0.92	1.65	1.56	1	60.8	2e-08	gi|870863780|gb|KMT14927.1|	hypothetical protein BVRB_3g064410 isoform A [Beta vulgaris subsp. vulgaris]
Unigene1055	0.53	0.46	0.98	1.25	1.54	0.17	1			--	--
Unigene1056	0.69	0	0	0.2	1.24	0.44	1			--	--
Unigene1057	1.17	0.67	0	1.03	0.21	0.47	1			--	--
Unigene1058	0	0	1.06	0.24	0.15	1.82	1	82.8	3e-16	gi|731338025|ref|XP_010680105.1|	PREDICTED: cytochrome P450 89A2-like [Beta vulgaris subsp. vulgaris] &gt;gi|870857529|gb|KMT09077.1| hypothetical protein BVRB_6g131850 [Beta vulgaris subsp. vulgaris]
Unigene1059	1.18	0.44	2.99	0.74	2.56	1.13	1			--	--
Unigene1060	0.7	0	0	1.23	1.14	0	1			--	--
Unigene1061	0.43	0	0	1.26	1.4	1.51	1			--	--
Unigene1062	0.45	0	0.49	0.39	0.6	1.81	1			--	--
Unigene1063	0.64	0	0	0.45	0.7	0.86	1			--	--
Unigene1064	0.59	0	0.16	0	0.32	1.12	1			--	--
Unigene1065	0.3	0.13	0.33	0.91	0.32	1.97	1			--	--
Unigene1066	0.63	0	1	0.95	0.69	0.35	1	81.3	5e-17	gi|150251526|ref|YP_001312258.1|	hypothetical protein CYtaCp093 [Cycas taitungensis] &gt;gi|150251548|ref|YP_001312280.1| hypothetical protein CYtaCp115 [Cycas taitungensis] &gt;gi|452848925|ref|YP_007474603.1| hypothetical_protein (chloroplast) [Cycas revoluta] &gt;gi|452849010|ref|YP_007474689.1| hypothetical_protein (chloroplast) [Cycas revoluta] &gt;gi|149941576|dbj|BAF65000.1| hypothetical protein (chloroplast) [Cycas taitu…
Unigene1067	0.27	0.55	0.5	0.8	0.99	0.17	1			--	--
Unigene1068	0.25	0	0.9	0.36	0.27	1.02	1	56.6	1e-06	gi|902236796|gb|KNA24542.1|	hypothetical protein SOVF_014700 [Spinacia oleracea]
Unigene1069	0	1.67	0	0.85	0	0.13	1			--	--
Unigene1070	1.82	0	0	0	0.59	0.17	1			--	--
Unigene1071	0.32	0.14	2.44	0.28	0.17	0	1			--	--
Unigene1072	0.17	1.31	0	0.59	0	0	1	87.4	1e-18	gi|731345613|ref|XP_010684010.1|	PREDICTED: uncharacterized protein LOC104898613 [Beta vulgaris subsp. vulgaris]
Unigene1073	0	0.1	0	0.1	1.09	0.75	1	52.8	2e-06	gi|697094310|ref|XP_009605667.1|	PREDICTED: uncharacterized protein LOC104100193 [Nicotiana tomentosiformis]
Unigene1074	0	2.5	0	0	0.98	0.17	1			--	--
Unigene1075	0.7	0	2.32	0	0	0	1			--	--
Unigene1076	0.35	0.3	0.97	1.08	0.38	0.67	1			--	--
Unigene1077	0.93	0	1.02	0	0.5	0.44	1			--	--
Unigene1078	1.18	0	0	0.45	0	0	1			--	--
Unigene1079	0.46	0.23	1.1	0	1.28	0.52	1			--	--
Unigene1080	1.51	0	0.13	0.2	0.5	0.44	1			--	--
Unigene1081	0	0	3.46	0.28	0	2.24	1			--	--
Unigene1082	0.13	0.66	0	0	0.69	0.97	1			--	--
Unigene1083	0.12	0.64	0	0	0.67	0.71	1			--	--
Unigene1084	0	0	0	0.98	1.11	0.44	1			--	--
Unigene1085	0	0	0	0	0	0.92	1			--	--
Unigene1086	0.11	0	0	0.47	0	1.94	1			--	--
Unigene1087	0.35	0.89	0	0	0	0.33	1	119	1e-29	gi|902208655|gb|KNA16002.1|	hypothetical protein SOVF_093150 [Spinacia oleracea]
Unigene1088	0.22	0	0.12	0	1.2	0.95	1			--	--
Unigene1089	0.33	0	2.03	0	0	0	1			--	--
Unigene1090	1.63	0	0	0.36	0.55	0.58	1			--	--
Unigene1091	0	0.14	2.21	0.59	0.18	0.32	1			--	--
Unigene1092	0.65	0.56	0	0	0.56	0.49	1			--	--
Unigene1093	0.33	0	0	0.29	0.18	0.32	1			--	--
Unigene1094	0	0	0	0	0	2.46	1			--	--
Unigene1095	0	0	0	0.37	0.61	0.8	1			--	--
Unigene1096	0.29	0	0	0.63	0.47	0	1			--	--
Unigene1097	0.49	0	0	1.28	0.88	0	1			--	--
Unigene1098	0.39	0.11	1.31	0.46	0	0.63	1			--	--
Unigene1099	0.96	0.28	0.27	0.56	1.04	1.99	2			--	--
Unigene1100	0	0	0	0	0.6	0.18	1			--	--
Unigene1101	0.36	0	2.76	0.94	0	0	1			--	--
Unigene1102	1.11	0	0	0.78	0.36	0	1			--	--
Unigene1103	0.78	0.76	0	0.39	0.84	0.95	1			--	--
Unigene1104	0.15	0	0.16	1.67	0	0.14	1			--	--
Unigene1105	2.4	0	0.17	0.26	0.65	0	1			--	--
Unigene1106	0.6	0.66	0	0.75	0.37	0.81	1			--	--
Unigene1107	1.04	0	2.3	0	0.32	0.14	1			--	--
Unigene1108	0	2.25	0	0	0.53	0.31	1			--	--
Unigene1109	0	0	0	0	0	1.7	1	143	3e-41	gi|118200319|dbj|BAF37105.1|	ATP synthase beta-subunit, partial [Pagrus major]
Unigene1110	0.92	0	0	3.56	1	0	1			--	--
Unigene1111	1.28	0	0	1.26	0.35	0.46	1			--	--
Unigene1112	0.73	0.08	0.81	0.8	0.59	0.78	1	74.7	1e-13	gi|870861520|gb|KMT12792.1|	hypothetical protein BVRB_4g088860 [Beta vulgaris subsp. vulgaris]
Unigene1113	0.34	0.1	0	0.1	0.24	0.64	1			--	--
Unigene1114	0	2.19	0	0.11	0.92	0.23	1			--	--
Unigene1115	0.16	0.82	0	0.84	1.04	0.3	1			--	--
Unigene1116	0	0	0	0	0	1.76	1			--	--
Unigene1117	0	0	0.7	0.42	0	0	1			--	--
Unigene1118	0.09	0.15	0	0	0.19	2.38	1			--	--
Unigene1119	0.84	0.65	0	0	0.09	0.96	1	84.3	1e-16	gi|731366105|ref|XP_010694888.1|	PREDICTED: uncharacterized protein LOC104907627 [Beta vulgaris subsp. vulgaris]
Unigene1120	0	0.65	2.78	0	0	1.08	1	179	1e-52	gi|902188880|gb|KNA11252.1|	hypothetical protein SOVF_136750 [Spinacia oleracea]
Unigene1121	0	0	0.3	0.36	1.17	1.03	1			--	--
Unigene1122	0.11	0	0	0.2	0.86	1.51	1	152	1e-40	gi|870864754|gb|KMT15849.1|	hypothetical protein BVRB_3g058160 [Beta vulgaris subsp. vulgaris]
Unigene1123	0	0.91	0	0.47	1.73	0	1			--	--
Unigene1124	1.17	0	0.29	0.91	0.28	0	1			--	--
Unigene1125	0.65	0	0.36	1.58	0.71	0.16	1			--	--
Unigene1126	0.62	0	0	0.79	0.67	0.26	1			--	--
Unigene1127	0.41	0.36	0	0.18	0.56	1.28	1			--	--
Unigene1128	0	0.54	0	0.41	1.02	0.75	1	99.4	8e-22	gi|731335180|ref|XP_010678600.1|	PREDICTED: pentatricopeptide repeat-containing protein At1g74750-like isoform X1 [Beta vulgaris subsp. vulgaris] &gt;gi|731335182|ref|XP_010678601.1| PREDICTED: pentatricopeptide repeat-containing protein At1g74750-like isoform X1 [Beta vulgaris subsp. vulgaris] &gt;gi|731335184|ref|XP_010678602.1| PREDICTED: pentatricopeptide repeat-containing protein At1g74750-like isoform X1 [Beta vulgaris sub…
Unigene1129	0	0.87	1.68	0	0	0.64	1			--	--
Unigene1130	1.71	0.4	1.03	0.54	0.17	0	1			--	--
Unigene1131	1.1	1.13	0	0.19	0.71	0.21	1			--	--
Unigene1132	2.69	0.26	0	0	0.65	0.28	1			--	--
Unigene1133	0.95	1.64	1.21	1.03	1.27	1.81	1			--	--
Unigene1134	0.61	0.23	1.84	0.15	0.19	0.17	1			--	--
Unigene1135	0.68	0.29	0	1.78	0.73	0	1			--	--
Unigene1136	0	1.08	0	0	0.58	0.85	1			--	--
Unigene1137	0.22	0.09	0	1.06	0.24	1.05	1			--	--
Unigene1138	0.12	0	0	0.94	1.29	0.57	1			--	--
Unigene1139	0	0	0	0	0	2.75	1			--	--
Unigene1140	0.17	0.6	0	0.3	0.94	0.66	1			--	--
Unigene1141	1.04	0	0	0.26	2.09	0.28	1			--	--
Unigene1142	0.94	0.27	3.12	0	0.17	0	1			--	--
Unigene1143	0.72	0	1.59	0	0.2	0.43	1			--	--
Unigene1144	0.63	0.45	1.16	0.18	0.34	0	1			--	--
Unigene1145	1.08	0.79	0	0	0.83	0.29	1			--	--
Unigene1146	0.82	0.13	1.15	0.26	1.21	0.14	1			--	--
Unigene1147	0	0	0	1.58	0	1.25	1			--	--
Unigene1148	0	0.62	0	0	0.58	1.54	1	70.1	1e-11	gi|387965727|gb|AFK13856.1|	Ty3/gypsy retrotransposon protein [Beta vulgaris subsp. vulgaris]
Unigene1149	0	0.85	1.25	0.12	1.68	1.21	1			--	--
Unigene1150	0	1.52	0	0	0.58	1.18	1			--	--
Unigene1151	0.46	0.53	0	0	0.5	0.88	1	76.3	1e-14	gi|731366105|ref|XP_010694888.1|	PREDICTED: uncharacterized protein LOC104907627 [Beta vulgaris subsp. vulgaris]
Unigene1152	0.82	0.24	0	1.57	0	0.26	1			--	--
Unigene1153	0	1.18	0	0.3	0	0.87	1			--	--
Unigene1154	0.43	1.12	0	1.39	2.03	2.34	1			--	--
Unigene1155	0	0	0.1	0	0	2.69	1	202	2e-63	gi|545710707|ref|XP_005707661.1|	40S ribosomal protein S18 [Galdieria sulphuraria] &gt;gi|452824136|gb|EME31141.1| 40S ribosomal protein S18 [Galdieria sulphuraria]
Unigene1156	0	1.55	0	0	1.75	0	1			--	--
Unigene1157	0.14	0	0	0.12	0.6	2.36	1	140	1e-35	gi|731363069|ref|XP_010693228.1|	PREDICTED: thyroid adenoma-associated protein homolog [Beta vulgaris subsp. vulgaris] &gt;gi|870846724|gb|KMS99220.1| hypothetical protein BVRB_2g046590 [Beta vulgaris subsp. vulgaris]
Unigene1158	0	0	0	0.17	0.2	0.63	1	219	2e-62	gi|731363069|ref|XP_010693228.1|	PREDICTED: thyroid adenoma-associated protein homolog [Beta vulgaris subsp. vulgaris] &gt;gi|870846724|gb|KMS99220.1| hypothetical protein BVRB_2g046590 [Beta vulgaris subsp. vulgaris]
Unigene1159	0.25	0.32	0	0.44	0	0	1			--	--
Unigene1160	0.1	0	0	0.18	0.44	0.68	1			--	--
Unigene1161	1.11	0.96	0	0.49	0.96	0.11	1			--	--
Unigene1162	0.45	0.39	0	0.4	1.96	0.57	1			--	--
Unigene1163	0.47	0	0	1.34	0.51	0.22	1	140	9e-39	gi|731378280|ref|XP_010668123.1|	PREDICTED: uncharacterized protein LOC104885109 [Beta vulgaris subsp. vulgaris]
Unigene1164	0	1.57	0	0.62	0	1.34	2			--	--
Unigene1165	1.61	0.32	0.65	0	1.11	0.07	1			--	--
Unigene1166	0.36	0.46	0.99	0	1.17	0.17	1			--	--
Unigene1167	0.65	2.04	1.78	0	1.05	0.92	1			--	--
Unigene1168	0	0.18	0	0	0	2.53	1	127	3e-33	gi|902209504|gb|KNA16226.1|	hypothetical protein SOVF_091050, partial [Spinacia oleracea]
Unigene1169	0.55	0	0.91	0.96	0.3	0	1			--	--
Unigene1170	2.57	0.33	0.14	1.13	0.97	0.61	1			--	--
Unigene1171	0.83	0.08	0.37	0.57	1.37	0.82	1			--	--
Unigene1172	0.22	0.65	1.55	0.47	0.82	0.72	1			--	--
Unigene1173	1.07	1.31	0.34	0	0.17	0.87	1			--	--
Unigene1174	0.17	0	2.62	0.45	0	0.49	1			--	--
Unigene1175	0.78	0.45	0.29	0.34	0	0.87	1			--	--
Unigene1176	0	0.94	0.81	1.12	0.39	2.78	1	78.6	9e-15	gi|695007237|ref|XP_009390158.1|	PREDICTED: protein NSP-INTERACTING KINASE 3-like isoform X2 [Musa acuminata subsp. malaccensis]
Unigene1177	0	0.09	1.65	0.26	0.86	1.23	1	55.5	2e-06	gi|731313415|ref|XP_010680147.1|	PREDICTED: protein MKS1 [Beta vulgaris subsp. vulgaris] &gt;gi|870868670|gb|KMT19473.1| hypothetical protein BVRB_1g011000 [Beta vulgaris subsp. vulgaris]
Unigene1178	1.47	0.97	0	0.3	0.24	0.65	1	168	1e-45	gi|731346498|ref|XP_010684487.1|	PREDICTED: pentatricopeptide repeat-containing protein At3g22470, mitochondrial-like [Beta vulgaris subsp. vulgaris]
Unigene1179	2.35	0	0	0.77	0.48	0	1			--	--
Unigene1180	0.75	0.11	0.97	0.66	0.41	1.55	1			--	--
Unigene1181	0.68	0.39	0	0.79	0.61	0.21	1			--	--
Unigene1182	0.44	0.56	1.45	0	0.24	0.31	1			--	--
Unigene1183	0.39	0.56	0.07	0.85	0	0.55	1	300	4e-96	gi|902139330|gb|KNA04562.1|	hypothetical protein SOVF_198540 [Spinacia oleracea]
Unigene1184	0	0	0	0	0	3.75	1	137	1e-37	gi|731368721|ref|XP_010696302.1|	PREDICTED: transcription factor MYB59 [Beta vulgaris subsp. vulgaris] &gt;gi|870843987|gb|KMS97053.1| hypothetical protein BVRB_7g179140 [Beta vulgaris subsp. vulgaris]
Unigene1185	1.2	0.59	0	1.2	0	0	1			--	--
Unigene1186	0.35	0	1.53	0.31	0.38	1.16	1			--	--
Unigene1187	0.33	1	0	0.44	0.72	0.95	1			--	--
Unigene1188	0.74	0	0	0.98	2.01	0	1			--	--
Unigene1189	0.74	0	3.06	0.16	0.6	0.18	1			--	--
Unigene1190	0	0.11	0.14	0.11	0.57	1.49	1			--	--
Unigene1191	0.23	0	0.75	0.3	0.24	0.64	1			--	--
Unigene1192	1.59	0.27	0.35	0.56	0	0.76	1			--	--
Unigene1193	0.5	0	0	0.33	1.09	1.44	1			--	--
Unigene1194	0.2	0.18	1.8	0.27	0.22	0.39	1			--	--
Unigene1195	1.33	0	0.88	0	0	1.26	1			--	--
Unigene1196	0.26	0	1.44	0.23	0	1.36	1			--	--
Unigene1197	0.25	0.53	0.55	0.22	0.13	0.71	1	103	1e-24	gi|15236275|ref|NP_192237.1|	cytochrome b6-f complex iron-sulfur subunit [Arabidopsis thaliana] &gt;gi|68566234|sp|Q9ZR03.1|UCRIA_ARATH RecName: Full=Cytochrome b6-f complex iron-sulfur subunit, chloroplastic; AltName: Full=Plastohydroquinone:plastocyanin oxidoreductase iron-sulfur protein; AltName: Full=Proton gradient regulation protein 1; AltName: Full=Rieske iron-sulfur protein; Short=ISP; Short=RISP; Flags: Precursor &g…
Unigene1198	0	0.91	0	0	0.58	1.35	1			--	--
Unigene1199	0	1.16	0.75	0	0	0.32	1			--	--
Unigene1200	1.05	0	0	0.53	0.65	0.86	1			--	--
Unigene1201	0	0	2.94	0	0	0.85	1			--	--
Unigene1202	1.2	0	0.66	0.79	0.81	0.43	1	127	3e-34	gi|731324775|ref|XP_010673148.1|	PREDICTED: uncharacterized protein LOC104889590 [Beta vulgaris subsp. vulgaris]
Unigene1203	0.3	1.54	0	0.26	1.29	0.14	1			--	--
Unigene1204	0.15	0	0.16	0.13	1.1	1.59	1			--	--
Unigene1205	0.57	0.2	0.5	0	0	1.52	1			--	--
Unigene1206	0	0	1.38	0	0.17	1.94	1	89.4	3e-18	gi|902155338|gb|KNA05890.1|	hypothetical protein SOVF_186180 [Spinacia oleracea]
Unigene1207	0	0	0.87	0	0.12	1.71	1			--	--
Unigene1208	0	0	0	0.11	0.91	1.94	1	140	3e-36	gi|902238562|gb|KNA25224.1|	hypothetical protein SOVF_008450 [Spinacia oleracea]
Unigene1209	0	0	0	0	0.18	0.81	1			--	--
Unigene1210	0	0.41	0	0.14	0	1.06	1			--	--
Unigene1211	0.17	1.59	0	0.3	0.73	0.32	1			--	--
Unigene1212	0	0.88	0	1.49	1.1	1.46	1			--	--
Unigene1213	1.5	0	0	1.14	1.19	0.1	1			--	--
Unigene1214	2.01	0	0	1.18	1.33	0.11	1			--	--
Unigene1215	1.3	0	0	0.76	1.25	0.14	1			--	--
Unigene1216	3.94	0	0.7	0	0.68	0	1			--	--
Unigene1217	0.6	0.52	0	2.38	0	0	1	92.4	2e-19	gi|902240496|gb|KNA26003.1|	hypothetical protein SOVF_001480 [Spinacia oleracea]
Unigene1218	0	0	0	0	0	2	1	58.2	1e-07	gi|831790118|ref|XP_012759285.1|	hypothetical protein SAMD00019534_003980 [Acytostelium subglobosum LB1] &gt;gi|735859917|dbj|GAM17223.1| hypothetical protein SAMD00019534_003980 [Acytostelium subglobosum LB1]
Unigene1219	0.15	0	0.16	0	0.79	0.69	1			--	--
Unigene1220	0.69	0.89	0.57	0.3	0.37	0.66	1			--	--
Unigene1221	0.37	0.43	0	0.33	1.2	1.06	1			--	--
Unigene1222	0	4.12	0	0	0	0	1			--	--
Unigene1223	0.51	0.87	0.34	1.52	0	0	1			--	--
Unigene1224	2.18	0	0.8	0.64	0.79	0	1			--	--
Unigene1225	0.61	0.63	0.13	0.21	0.79	0.58	1			--	--
Unigene1226	0	0.55	0.14	0.23	0.35	0.86	1	336	1e-103	gi|870848437|gb|KMT00726.1|	hypothetical protein BVRB_9g220100 [Beta vulgaris subsp. vulgaris]
Unigene1227	1.69	0	0.47	1.21	0.23	0	1			--	--
Unigene1228	0	0	0	0.59	1.28	0.81	1			--	--
Unigene1229	0	0	0	0	0	2.45	1	160	2e-43	gi|281209280|gb|EFA83453.1|	hmg CoA reductase A [Polysphondylium pallidum PN500]
Unigene1230	1.14	0.98	0	0.8	1.61	0	1			--	--
Unigene1231	0.2	0	0	0.09	1.51	1.23	1			--	--
Unigene1232	0.9	5.23	0.2	0.63	0.97	0.68	1			--	--
Unigene1233	0	0	0	0.13	0.31	0.41	1			--	--
Unigene1234	1.66	0	0.5	0.66	1.31	0.14	1			--	--
Unigene1235	0.72	0	1.59	0	0.39	0.34	1			--	--
Unigene1236	0	0	0	0.64	0	1.7	1			--	--
Unigene1237	0.49	1.05	0	0.21	1.72	1.05	1	155	8e-41	gi|902195863|gb|KNA12972.1|	hypothetical protein SOVF_120970 [Spinacia oleracea]
Unigene1238	0	0	1.17	0	0	2.03	1	332	4e-104	gi|902234907|gb|KNA23645.1|	hypothetical protein SOVF_023060 [Spinacia oleracea]
Unigene1239	0.33	0.68	0	0.29	0.43	1.31	1	320	1e-106	gi|226500112|ref|NP_001142036.1|	uncharacterized protein LOC100274191 [Zea mays] &gt;gi|194706862|gb|ACF87515.1| unknown [Zea mays]
Unigene1240	0.42	0	0	2.1	1.22	0	1			--	--
Unigene1241	2.57	0	0	1.04	0.11	0	1			--	--
Unigene1242	0.27	0.8	0.29	0.59	0.72	0	1			--	--
Unigene1243	2.6	0.26	0	0.67	0	0.36	1			--	--
Unigene1244	0.15	0.13	0.5	0.27	0.33	1.44	1			--	--
Unigene1245	0	0.08	0.21	0.41	0	3.06	1			--	--
Unigene1246	0.69	0	0	0.41	1.75	0.55	1			--	--
Unigene1247	0	0	1.02	0.08	1.4	3.87	1	75.1	4e-13	gi|731314720|ref|XP_010688084.1|	PREDICTED: F-box/kelch-repeat protein At5g43190 [Beta vulgaris subsp. vulgaris] &gt;gi|870868265|gb|KMT19117.1| hypothetical protein BVRB_1g015140 [Beta vulgaris subsp. vulgaris]
Unigene1248	0.85	0.24	0	0	0.15	1.76	1	120	3e-29	gi|731370736|ref|XP_010665818.1|	PREDICTED: uncharacterized protein LOC104883068 [Beta vulgaris subsp. vulgaris]
Unigene1249	1.42	0.49	0	0	2.46	0	1			--	--
Unigene1250	0.89	0.61	0.78	0	0.96	0	1			--	--
Unigene1251	0.57	0.86	0.55	0.13	0.77	0.34	1			--	--
Unigene1252	0	0.92	0	0.73	0.26	0.56	1			--	--
Unigene1253	0.15	0	0.17	0.4	0	0.58	1			--	--
Unigene1254	0	1.03	0	0	0.32	1.57	1			--	--
Unigene1255	0	0	0	0	0	4.62	1	75.5	4e-15	gi|731328456|ref|XP_010675061.1|	PREDICTED: uncharacterized protein At2g34160 [Beta vulgaris subsp. vulgaris] &gt;gi|870862234|gb|KMT13451.1| hypothetical protein BVRB_4g083570 [Beta vulgaris subsp. vulgaris]
Unigene1256	0.17	1.8	0.19	0	0	0.5	1	119	2e-29	gi|902239549|gb|KNA25651.1|	hypothetical protein SOVF_004540 [Spinacia oleracea]
Unigene1257	0.42	0.72	0	1.84	0.3	0.13	1			--	--
Unigene1258	1.05	0.07	0	0.78	0.79	1.31	1	67	1e-09	gi|731379195|ref|XP_010668391.1|	PREDICTED: uncharacterized protein LOC104885391 [Beta vulgaris subsp. vulgaris]
Unigene1259	0	0	0	0	0	4.21	1			--	--
Unigene1260	3.66	0	0	0	0.72	0	1			--	--
Unigene1261	0.57	0.25	0.31	0.63	0.46	1.09	1			--	--
Unigene1262	0	1.21	0	1.24	0	0.34	1			--	--
Unigene1263	0	0	1.61	0	0	2.17	1			--	--
Unigene1264	0.11	0.88	0	0.6	2.09	0.11	2			--	--
Unigene1265	2.98	0.17	1.06	0	0.42	0.27	1			--	--
Unigene1266	0	0	0	0	0.65	0	1	132	4e-33	gi|836642793|ref|YP_009143797.1|	RNA polymerase beta subunit (chloroplast) [Salicornia bigelovii] &gt;gi|648933243|gb|AIC37182.1| RNA polymerase beta subunit (chloroplast) [Salicornia bigelovii]
Unigene1267	0	0	0.23	0	0	3.16	1	162	9e-47	gi|678008926|ref|XP_009080340.1|	PREDICTED: 60S ribosomal protein L13, partial [Acanthisitta chloris]
Unigene1268	1.13	0.29	0	0.3	0.37	0.11	1			--	--
Unigene1269	0	1.25	0	0	0.7	1.7	1			--	--
Unigene1270	1.63	1.68	0	0.29	0.18	0.46	1			--	--
Unigene1271	0.46	0.78	0.67	0	0.08	0.43	1			--	--
Unigene1272	2.16	0.37	0.63	0.63	1.56	0.41	1			--	--
Unigene1273	0.36	0	1.97	0.31	1.94	0	1			--	--
Unigene1274	0	1.54	0	0	1.62	0	1			--	--
Unigene1275	0.56	1.92	0	0.24	1.21	0.27	1	126	6e-34	gi|731338749|ref|XP_010680480.1|	PREDICTED: lamin-like protein [Beta vulgaris subsp. vulgaris] &gt;gi|870857722|gb|KMT09270.1| hypothetical protein BVRB_6g133700 [Beta vulgaris subsp. vulgaris]
Unigene1276	0.4	0.17	0.11	0.35	0.11	1.68	1	412	1e-130	gi|731324492|ref|XP_010672998.1|	PREDICTED: condensin complex subunit 1 [Beta vulgaris subsp. vulgaris] &gt;gi|870864019|gb|KMT15152.1| hypothetical protein BVRB_3g062660 [Beta vulgaris subsp. vulgaris]
Unigene1277	0.48	0.07	0	0	0.61	1.68	1	30	6e-31	gi|731361939|ref|XP_010692626.1|	PREDICTED: uncharacterized protein LOC104905715 [Beta vulgaris subsp. vulgaris]
Unigene1278	0	0	3.93	0.31	0	0.85	1	94.4	3e-21	gi|870841138|gb|KMS95036.1|	hypothetical protein BVRB_013060 [Beta vulgaris subsp. vulgaris]
Unigene1279	0.25	0.65	0	0	0	2.27	1			--	--
Unigene1280	0	1.15	0	0.21	1.32	1.39	1	94	5e-20	gi|731315237|ref|XP_010690516.1|	PREDICTED: uncharacterized protein LOC104904037 [Beta vulgaris subsp. vulgaris]
Unigene1281	0	0.69	0	0.18	0.32	2	1			--	--
Unigene1282	0.43	0.56	0.56	1.01	1.25	0.14	1			--	--
Unigene1283	0.45	0.77	0	0.26	1.29	0.14	1			--	--
Unigene1284	0	0	0	0	0	2.43	1			--	--
Unigene1285	0.29	2.6	4.6	0.63	0.78	0.68	1	80.5	3e-16	gi|731369131|ref|XP_010696452.1|	PREDICTED: uncharacterized protein LOC104908978 [Beta vulgaris subsp. vulgaris]
Unigene1286	0.76	0	0.08	0	0.99	0.36	1			--	--
Unigene1287	0.18	0	1.81	0	0.2	0.87	1			--	--
Unigene1288	0.99	0	0	1.19	0.67	0.12	1			--	--
Unigene1289	0	0.14	2.52	0.43	0.18	0.47	1	55.1	1e-06	gi|731378124|ref|XP_010668075.1|	PREDICTED: glucan endo-1,3-beta-glucosidase 11 [Beta vulgaris subsp. vulgaris] &gt;gi|870840795|gb|KMS94913.1| hypothetical protein BVRB_014160 [Beta vulgaris subsp. vulgaris]
Unigene1290	0	0.28	2.06	0	0	0.94	1			--	--
Unigene1291	0.34	0.39	0	0.6	1.72	0.32	1			--	--
Unigene1292	0.2	0.17	0	0	0.21	2.33	1	25.4	2e-10	gi|387965727|gb|AFK13856.1|	Ty3/gypsy retrotransposon protein [Beta vulgaris subsp. vulgaris]
Unigene1293	1.08	0.37	0.48	0	0	1.55	1	73.2	5e-12	gi|731338584|ref|XP_010680400.1|	PREDICTED: transposon Tf2-1 polyprotein isoform X1 [Beta vulgaris subsp. vulgaris]
Unigene1294	0	0.22	1.42	0.34	0	0.86	1			--	--
Unigene1295	0.98	0	0.31	0.25	0.45	0.8	1			--	--
Unigene1296	0.58	0	1.6	0.76	0.16	1.24	1			--	--
Unigene1297	1.46	1	0	0.13	0.16	1.39	1			--	--
Unigene1298	0	0	0.58	0.35	1.85	0	1			--	--
Unigene1299	0.66	0	3.3	0.15	0	0.16	1			--	--
Unigene1300	0	0	0	0.13	0.66	0	1			--	--
Unigene1301	0.6	0.26	0	1.31	0.48	0.14	1			--	--
Unigene1302	1.4	0	0	1	0	0.36	1			--	--
Unigene1303	1.32	0.71	0	0.72	0.54	0.16	1			--	--
Unigene1304	0	0	0.35	1.37	0.85	1.04	1			--	--
Unigene1305	2.8	0	0.12	0	0.85	0.75	1			--	--
Unigene1306	0.28	1.2	0.31	0.49	1.21	0.13	1	58.2	2e-07	gi|902222859|gb|KNA19309.1|	hypothetical protein SOVF_062910 [Spinacia oleracea]
Unigene1307	1.58	0.08	0.61	1.3	0.8	0.27	1			--	--
Unigene1308	2.47	0	0	0	0.84	0	1			--	--
Unigene1309	0	0.17	0.11	0.34	1.37	0.19	1			--	--
Unigene1310	0.24	0.61	0	0	1.03	2.03	1			--	--
Unigene1311	0	0.73	0	0	0.91	1.1	1			--	--
Unigene1312	0.42	0.07	0	0.59	0	0.4	1	67.8	3e-10	gi|731329223|ref|XP_010675475.1|	PREDICTED: uncharacterized protein LOC104891477 [Beta vulgaris subsp. vulgaris] &gt;gi|870861861|gb|KMT13120.1| hypothetical protein BVRB_4g086620 [Beta vulgaris subsp. vulgaris]
Unigene1313	0	0	3.05	0	0	0.96	1			--	--
Unigene1314	1.71	0.57	0	0	0.71	0	1			--	--
Unigene1315	0.69	0	0	0.61	0.94	0.33	1			--	--
Unigene1316	2.37	0	0	0	1.62	0.12	1			--	--
Unigene1317	0.55	0.35	2.56	0	0	0.52	1			--	--
Unigene1318	0.25	0.65	0.55	0.22	0.14	0.48	1			--	--
Unigene1319	0.17	1.46	0.37	0.45	0.18	0.49	1			--	--
Unigene1320	0	0	0	0	0.08	2.93	1	170	3e-50	gi|302844947|ref|XP_002954013.1|	component of cytosolic 80S ribosome and 60S large subunit [Volvox carteri f. nagariensis] &gt;gi|300260825|gb|EFJ45042.1| component of cytosolic 80S ribosome and 60S large subunit [Volvox carteri f. nagariensis]
Unigene1321	1.23	1.1	0.37	0.42	0.41	0.63	1	419	2e-141	gi|902228449|gb|KNA21103.1|	hypothetical protein SOVF_046250 [Spinacia oleracea]
Unigene1322	0.71	0.49	0.62	0.99	0.92	1.35	1	157	5e-43	gi|731335015|ref|XP_010678515.1|	PREDICTED: pentatricopeptide repeat-containing protein At3g47530 [Beta vulgaris subsp. vulgaris] &gt;gi|870859360|gb|KMT10816.1| hypothetical protein BVRB_5g114700 [Beta vulgaris subsp. vulgaris]
Unigene1323	0	0	0	0	0.19	0.67	1			--	--
Unigene1324	0.67	0	0.46	0.44	1.37	0.16	1			--	--
Unigene1325	2.07	0.27	0	0	0	1.06	1			--	--
Unigene1326	1.19	0	0	0	1.52	1.2	1			--	--
Unigene1327	2.12	0.49	0	0	1.37	0.27	1			--	--
Unigene1328	0.29	0.89	0.16	0	0.16	2.1	1			--	--
Unigene1329	0	0.76	0.58	1.08	0.19	0.33	1			--	--
Unigene1330	0.69	0.74	0	0.76	3	0.49	1			--	--
Unigene1331	2.11	0.74	0.85	0.34	0.21	0	1			--	--
Unigene1332	0.77	0	2.53	0	0.28	0.36	1			--	--
Unigene1333	0	0.06	0	0	0	2.08	1	272	5e-86	gi|731343970|ref|XP_010683161.1|	PREDICTED: transcription factor MYB28-like [Beta vulgaris subsp. vulgaris]
Unigene1334	0.32	0	0	0.99	0.69	0.31	1			--	--
Unigene1335	0.77	0.12	0	0.8	0.15	0.34	1	208	2e-58	gi|731357488|ref|XP_010690236.1|	PREDICTED: uncharacterized protein LOC104903815 isoform X1 [Beta vulgaris subsp. vulgaris] &gt;gi|731357490|ref|XP_010690239.1| PREDICTED: uncharacterized protein LOC104903815 isoform X1 [Beta vulgaris subsp. vulgaris]
Unigene1336	0.75	0.18	0	0.09	0.69	0.3	1			--	--
Unigene1337	0	0.21	0.37	0	0	0.24	1	107	4e-26	gi|870845827|gb|KMS98479.1|	hypothetical protein BVRB_4g091740 [Beta vulgaris subsp. vulgaris]
Unigene1338	1.85	0	0	1.3	0	0	1			--	--
Unigene1339	0.35	2.11	0	0	0	0	1			--	--
Unigene1340	0.79	0.96	0	0.3	0.36	0	1			--	--
Unigene1341	0.13	0.22	1.41	0	0	2.55	1			--	--
Unigene1342	1.63	0	1.8	0.72	1.06	0.47	1			--	--
Unigene1343	0.36	0.31	1.2	0.32	1.18	0	1			--	--
Unigene1344	0	0	0	0	0.53	0.63	1			--	--
Unigene1345	1.6	0.69	0	0	0	0.61	1			--	--
Unigene1346	1.1	1.22	0	0	0.34	0.75	1	77.4	7e-15	gi|731345613|ref|XP_010684010.1|	PREDICTED: uncharacterized protein LOC104898613 [Beta vulgaris subsp. vulgaris]
Unigene1347	0.33	0.69	0	0.23	0.07	0.64	1			--	--
Unigene1348	1.21	0.63	0.27	0.21	1.05	1.04	1			--	--
Unigene1349	0	0	0	0.46	0	0.67	1			--	--
Unigene1350	1.18	0	0	0.15	0.92	0.97	1			--	--
Unigene1351	1.53	0	0	0.61	0.6	0	1			--	--
Unigene1352	0	0	1.84	1.07	0.24	0.32	1	147	6e-39	gi|902196877|gb|KNA13251.1|	hypothetical protein SOVF_118590 [Spinacia oleracea]
Unigene1353	1.43	0.76	0	1.26	0.48	0	1			--	--
Unigene1354	0.37	0	2.64	0	0.8	0.53	1			--	--
Unigene1355	0.6	0.26	0	0.26	0.81	1.14	1	126	4e-31	gi|902187374|gb|KNA10898.1|	hypothetical protein SOVF_140060 [Spinacia oleracea]
Unigene1356	0.68	0.15	1.87	0.74	0	3.06	1			--	--
Unigene1357	1.12	0	0	0.41	1.41	0	1			--	--
Unigene1358	0.41	0	2.42	0.48	0	0.52	1			--	--
Unigene1359	1.32	0.11	0	0.69	0.78	0	1			--	--
Unigene1360	0	0	2.89	0	0	0.17	1			--	--
Unigene1361	0	1.1	0	0	0.28	1.83	1			--	--
Unigene1362	1.22	0.37	0	0.57	0.08	0.95	1	102	4e-23	gi|13449407|ref|NP_085590.1|	hypothetical protein ArthMp112 [Arabidopsis thaliana] &gt;gi|45477081|sp|P92567.1|M1410_ARATH RecName: Full=Uncharacterized mitochondrial protein AtMg01410; AltName: Full=ORF204 &gt;gi|1785791|emb|CAA69788.1| unnamed protein product [Arabidopsis thaliana]
Unigene1363	0.95	0	0	1.81	0.17	0.3	1	144	2e-37	gi|870850916|gb|KMT02982.1|	hypothetical protein BVRB_8g195500 [Beta vulgaris subsp. vulgaris]
Unigene1364	1.2	0.09	0.12	0.57	1.41	0.83	1			--	--
Unigene1365	2.18	0	0	0.68	0.42	0.24	1			--	--
Unigene1366	0.12	0	0	1.49	1.97	0.12	1			--	--
Unigene1367	0.44	0	0.1	0.86	0.58	0.76	1			--	--
Unigene1368	0	1.57	0.46	0.25	0.61	0.8	1	44.3	3e-10	gi|902154559|gb|KNA05820.1|	hypothetical protein SOVF_186800 [Spinacia oleracea]
Unigene1369	0.62	0.35	0	0	1	0.2	1			--	--
Unigene1370	1.38	0.16	0	0.89	0.5	0.35	1			--	--
Unigene1371	0.53	0	0.71	0.38	0.12	0.61	1	191	1e-54	gi|731364607|ref|XP_010694067.1|	PREDICTED: SWI/SNF-related matrix-associated actin-dependent regulator of chromatin subfamily A-like protein 1 isoform X2 [Beta vulgaris subsp. vulgaris]
Unigene1372	0	0	0	0	0	2.56	1	191	1e-58	gi|71659844|ref|XP_821642.1|	60S ribosomal protein L27A/L29 [Trypanosoma cruzi strain CL Brener] &gt;gi|71659846|ref|XP_821643.1| 60S ribosomal protein L27A/L29 [Trypanosoma cruzi strain CL Brener] &gt;gi|70887026|gb|EAN99791.1| 60S ribosomal protein L27A/L29, putative [Trypanosoma cruzi] &gt;gi|70887027|gb|EAN99792.1| 60S ribosomal protein L27A/L29, putative [Trypanosoma cruzi]
Unigene1373	1.06	0	1.16	0	0.65	0.86	1			--	--
Unigene1374	0.52	0.44	0.86	0	0	0.49	1			--	--
Unigene1375	2.07	0.3	0	1.97	0.37	1.64	1			--	--
Unigene1376	0.36	0	0	0.1	0.64	0.11	1			--	--
Unigene1377	1.12	1.81	0	0.12	0	0.27	1			--	--
Unigene1378	0	0.52	0	0.92	1.79	0	1			--	--
Unigene1379	0.31	0.54	0.17	0.69	0.17	2.09	1	94.7	3e-22	gi|334187407|ref|NP_001190218.1|	uncharacterized protein [Arabidopsis thaliana] &gt;gi|332003256|gb|AED90639.1| uncharacterized protein AT5G03660 [Arabidopsis thaliana]
Unigene1380	0.4	0.26	0.44	0.61	0.32	1.24	1	219	9e-70	gi|18414305|ref|NP_568126.1|	uncharacterized protein [Arabidopsis thaliana] &gt;gi|15809933|gb|AAL06894.1| AT5g03660/F17C15_80 [Arabidopsis thaliana] &gt;gi|18252895|gb|AAL62374.1| putative protein [Arabidopsis thaliana] &gt;gi|21387073|gb|AAM47940.1| putative protein [Arabidopsis thaliana] &gt;gi|21617969|gb|AAM67019.1| unknown [Arabidopsis thaliana] &gt;gi|332003255|gb|AED90638.1| uncharacterized protein AT5G03660 [Arabido…
Unigene1381	0.55	0	0	1.13	0.2	0.88	1			--	--
Unigene1382	0.39	0	0	1.38	0.43	0.37	1			--	--
Unigene1383	1.19	0.43	1.42	0	0	1.04	1			--	--
Unigene1384	0.2	0	0.22	1.31	0.11	1.33	1	186	9e-52	gi|902227033|gb|KNA20555.1|	hypothetical protein SOVF_051080 [Spinacia oleracea]
Unigene1385	0	0	0	0	1.65	0.64	1			--	--
Unigene1386	0.14	0.55	0	0.63	0.31	1.9	1	292	3e-94	gi|731352028|ref|XP_010687326.1|	PREDICTED: tubby-like protein 8 [Beta vulgaris subsp. vulgaris] &gt;gi|870851788|gb|KMT03796.1| hypothetical protein BVRB_8g189410 [Beta vulgaris subsp. vulgaris]
Unigene1387	0.72	1.09	0	0	1.37	1.03	1			--	--
Unigene1388	0.14	1.41	0.6	0.24	0	1.82	1			--	--
Unigene1389	1.73	0.99	0	0	0.73	0.37	1			--	--
Unigene1390	0.56	1.19	0	0.24	0.45	1.46	1			--	--
Unigene1391	1.96	0.54	0	0.27	1.02	0.15	1			--	--
Unigene1392	0	0	0.2	0	0.79	2.59	1			--	--
Unigene1393	0.47	0.54	1.21	0.69	0.68	0.9	1			--	--
Unigene1394	0.14	0.72	0.15	1.35	1.51	0.67	1	137	7e-36	gi|902239512|gb|KNA25631.1|	hypothetical protein SOVF_004800 [Spinacia oleracea]
Unigene1395	0.6	0	0	0.47	1.15	1.08	1			--	--
Unigene1396	0.2	0.77	1.1	0.26	0.43	0.57	1			--	--
Unigene1397	1.62	1.81	0	0.57	0	0.31	1			--	--
Unigene1398	0	0	0.77	0	1.25	1.87	1	110	3e-25	gi|731311986|ref|XP_010672055.1|	PREDICTED: uncharacterized protein LOC104888712 [Beta vulgaris subsp. vulgaris] &gt;gi|731311988|ref|XP_010672063.1| PREDICTED: uncharacterized protein LOC104888712 [Beta vulgaris subsp. vulgaris] &gt;gi|870869879|gb|KMT20624.1| hypothetical protein BVRB_1g006020 [Beta vulgaris subsp. vulgaris]
Unigene1399	0.43	0	0.47	0.25	0.15	1.9	1			--	--
Unigene1400	0.68	0	1.22	0	0.18	1.22	1	135	7e-36	gi|902205119|gb|KNA15093.1|	hypothetical protein SOVF_101360 [Spinacia oleracea]
Unigene1401	0.36	0	0	0.32	1.56	0.69	1	83.2	3e-16	gi|147818449|emb|CAN60892.1|	hypothetical protein VITISV_040647 [Vitis vinifera]
Unigene1402	0.57	0.99	0.87	0.19	0.16	0.82	1			--	--
Unigene1403	0	0.13	4.06	0.27	0.17	0.44	1			--	--
Unigene1404	0	0	4.34	0	0	0.4	1			--	--
Unigene1405	0	0	0	0	0	3.04	1	165	2e-45	gi|330819062|ref|XP_003291584.1|	cystathionine beta-synthase [Dictyostelium purpureum] &gt;gi|325078220|gb|EGC31883.1| cystathionine beta-synthase [Dictyostelium purpureum]
Unigene1406	0.51	2.47	2.71	0.63	1	0.98	1	59.7	2e-07	gi|332322110|emb|CCA66009.1|	hypothetical protein [Beta vulgaris subsp. vulgaris]
Unigene1407	0.21	0	0	0.18	1.45	0.78	1			--	--
Unigene1408	0.15	0.66	0	0.41	2.33	2.05	1			--	--
Unigene1409	0	0	0	0	0.09	0	1	198	5e-59	gi|870864113|gb|KMT15246.1|	hypothetical protein BVRB_3g063550 [Beta vulgaris subsp. vulgaris]
Unigene1410	0.62	0	0	1	0.45	0.1	1			--	--
Unigene1411	1.43	0.51	0	0.73	0.52	0.57	1			--	--
Unigene1412	0.8	0.27	0	1.12	2.07	0	1			--	--
Unigene1413	0.16	0	0	0.69	0.51	0.45	1			--	--
Unigene1414	0.33	0	0	0.44	2.52	0	1			--	--
Unigene1415	0.23	0	0.38	0.31	0.5	0.33	1			--	--
Unigene1416	0.61	1.67	0	0	0	0	1			--	--
Unigene1417	0.54	0	0	0	1.17	2.19	1			--	--
Unigene1418	0	0	3.93	0	0.96	0.68	1			--	--
Unigene1419	0.55	0.47	0	0.24	1.33	1.3	1			--	--
Unigene1420	1.19	0	0	0.63	1.29	0.45	1	143	2e-38	gi|870850281|gb|KMT02403.1|	hypothetical protein BVRB_9g205150 [Beta vulgaris subsp. vulgaris]
Unigene1421	0.16	0.55	0	1.27	1.74	0	1	135	1e-35	gi|870850281|gb|KMT02403.1|	hypothetical protein BVRB_9g205150 [Beta vulgaris subsp. vulgaris]
Unigene1422	0	1.24	1.46	0	0.52	0.8	1			--	--
Unigene1423	0.65	0.7	0.18	0	1.06	0.31	1			--	--
Unigene1424	0.13	0	1.04	0	0	2.44	1			--	--
Unigene1425	0	0	1.83	0	0	2.69	1			--	--
Unigene1426	1.1	0.41	0	0.14	2.55	1.35	1			--	--
Unigene1427	0.38	0.65	0	0.17	2.04	0.09	1			--	--
Unigene1428	0	0	0.59	0	0	1.77	1			--	--
Unigene1429	0	0	3.82	0	0.33	0.57	1			--	--
Unigene1430	0.93	0	1.75	0	0	1.77	1			--	--
Unigene1431	0.52	0	0.43	0	0.57	1.5	1			--	--
Unigene1432	0.64	0.83	0	0	2.79	1.07	1			--	--
Unigene1433	0.87	1.38	0.96	0.26	0	0	1			--	--
Unigene1434	0.6	0.78	2.43	0	0.11	0.19	1			--	--
Unigene1435	1.91	0	0	0.42	0	0.23	1			--	--
Unigene1436	1.19	0	0.15	1.27	0	0.38	1			--	--
Unigene1437	0	1.02	1.64	0	0	1.41	1			--	--
Unigene1438	0	0.31	1.6	0.32	0.52	0.35	1			--	--
Unigene1439	0	0	0.39	0	0	1.19	1			--	--
Unigene1440	0.53	0	0	0.93	0.86	0.25	1			--	--
Unigene1441	0	0	0	0.06	0.58	2.16	1			--	--
Unigene1442	0.17	0.43	1.39	0.29	0	1.76	1			--	--
Unigene1443	0.39	0.88	0	0.45	0.56	2.2	1			--	--
Unigene1444	0.42	0.63	2.52	0.82	0.79	0.4	1			--	--
Unigene1445	0.16	0.35	0.36	0	2.27	0.46	1			--	--
Unigene1446	0.77	0	0	0.13	0.99	0.73	1			--	--
Unigene1447	0	0.27	0.17	0	0	1.2	1			--	--
Unigene1448	0	0.16	0	0.08	0.68	1.89	1			--	--
Unigene1449	0.33	0.53	1.8	0.32	0.28	0.52	1	151	4e-41	gi|94502636|ref|YP_588293.1|	chloroplast hypothetical protein (mitochondrion) [Zea mays subsp. mays] &gt;gi|40795075|gb|AAR91119.1| chloroplast hypothetical protein (mitochondrion) [Zea mays]
Unigene1450	1.2	0	0	1.2	0.74	0	1			--	--
Unigene1451	0	0.16	0.41	0	0.3	0.88	1	71.2	3e-11	gi|731346648|ref|XP_010684566.1|	PREDICTED: uncharacterized protein LOC104899128, partial [Beta vulgaris subsp. vulgaris]
Unigene1452	0.17	0	3.06	0.3	1.31	1.32	1			--	--
Unigene1453	0.52	1.11	0	0.9	0.56	0.25	1			--	--
Unigene1454	1.63	0	0	0.32	0	0	1			--	--
Unigene1455	0	0	0	0	0.2	2.53	1	239	6e-74	gi|902234214|gb|KNA23371.1|	hypothetical protein SOVF_025390 [Spinacia oleracea]
Unigene1456	0.13	1.12	1.29	0.91	0	0.99	1	145	1e-38	gi|731348949|ref|XP_010685748.1|	PREDICTED: factor of DNA methylation 4 [Beta vulgaris subsp. vulgaris] &gt;gi|870853354|gb|KMT05235.1| hypothetical protein BVRB_7g173780 [Beta vulgaris subsp. vulgaris]
Unigene1457	0.93	0.96	1.63	1.79	2.81	1.76	1			--	--
Unigene1458	1.85	0.66	0.51	0.14	0.84	0.44	1			--	--
Unigene1459	0	2.31	0.39	0.63	0	0.51	1	75.9	3e-15	gi|731311682|ref|XP_010670546.1|	PREDICTED: uncharacterized protein LOC104887580 [Beta vulgaris subsp. vulgaris] &gt;gi|870869747|gb|KMT20492.1| hypothetical protein BVRB_1g004780 [Beta vulgaris subsp. vulgaris]
Unigene1460	1.34	0.71	0	0.07	0.08	1.21	1	274	2e-85	gi|731316536|ref|XP_010695921.1|	PREDICTED: mini-chromosome maintenance complex-binding protein [Beta vulgaris subsp. vulgaris] &gt;gi|392938145|gb|AFM94012.1| E2F target protein 1 [Beta vulgaris] &gt;gi|870868036|gb|KMT18905.1| hypothetical protein BVRB_2g030060 [Beta vulgaris subsp. vulgaris]
Unigene1461	0.15	0.26	0	0.13	0.49	0.43	1			--	--
Unigene1462	0.07	0	0.46	0.24	0.07	1.71	2	50.4	3e-27	gi|731341947|ref|XP_010682147.1|	PREDICTED: uncharacterized protein LOC104897036 [Beta vulgaris subsp. vulgaris]
Unigene1463	0.16	1.79	0	0.42	1.21	0.91	1			--	--
Unigene1464	0.27	0	0	0.6	1.48	0.13	1			--	--
Unigene1465	0.58	0	0.96	0.25	0	1.79	1	167	9e-48	gi|902203220|gb|KNA14491.1|	hypothetical protein SOVF_107100 [Spinacia oleracea]
Unigene1466	1.34	0	0	0.61	0.29	0.31	1			--	--
Unigene1467	0	0.89	0.57	0	0.56	2.09	1	60.5	2e-08	gi|902236758|gb|KNA24531.1|	hypothetical protein SOVF_014790 [Spinacia oleracea]
Unigene1468	0.63	0	0	0	0.51	0.3	1			--	--
Unigene1469	0.35	0.9	0	0	0.94	0.99	1			--	--
Unigene1470	0.25	1.39	0	0.77	0.27	0.83	1			--	--
Unigene1471	0.41	1.41	1.21	0.72	2.81	3.39	1	81.6	2e-16	gi|902141140|gb|KNA04687.1|	hypothetical protein SOVF_197380 [Spinacia oleracea]
Unigene1472	0	1.91	0.35	0	0.34	0.3	1			--	--
Unigene1473	0.34	0	0	0.59	2	0	1			--	--
Unigene1474	1.15	0.4	0	0.71	1.5	0.77	1			--	--
Unigene1475	0	0	0	0	0.71	1.41	1			--	--
Unigene1476	0	0	0	0	0.63	2.12	1	69.3	6e-11	gi|731329136|ref|XP_010675433.1|	PREDICTED: uncharacterized protein LOC104891435 [Beta vulgaris subsp. vulgaris]
Unigene1477	0.35	1.8	0.38	0	0.38	0.99	1			--	--
Unigene1478	0.97	0.63	0	0.64	0.13	0	1			--	--
Unigene1479	0.73	0.07	0	0.86	0.09	0.23	1			--	--
Unigene1480	0.15	0	0	0.39	0.32	0.43	1	100	3e-22	gi|731355293|ref|XP_010689063.1|	PREDICTED: uncharacterized protein LOC104902841 [Beta vulgaris subsp. vulgaris]
Unigene1481	1.01	1.3	0.56	0.44	0.55	2.41	1	65.5	4e-11	gi|18401985|ref|NP_564517.1|	uncharacterized protein [Arabidopsis thaliana] &gt;gi|12323095|gb|AAG51532.1|AC051631_12 hypothetical protein; 76492-75272 [Arabidopsis thaliana] &gt;gi|14423520|gb|AAK62442.1|AF386997_1 Unknown protein [Arabidopsis thaliana] &gt;gi|23397180|gb|AAN31873.1| unknown protein [Arabidopsis thaliana] &gt;gi|30102918|gb|AAP21377.1| At1g47970 [Arabidopsis thaliana] &gt;gi|332194112|gb|AEE32233.1| unchara…
Unigene1482	0.26	0.76	0.97	0.54	0.19	0.25	1			--	--
Unigene1483	0.33	0	0	0.73	0.18	0	1			--	--
Unigene1484	0	1.63	0	0.14	0.68	1.8	1	151	3e-41	gi|902160551|gb|KNA06455.1|	hypothetical protein SOVF_180860, partial [Spinacia oleracea]
Unigene1485	0.62	0.13	0.34	0.07	1.17	0.81	1	172	3e-46	gi|731362421|ref|XP_010692878.1|	PREDICTED: pentatricopeptide repeat-containing protein At3g06920 [Beta vulgaris subsp. vulgaris] &gt;gi|731362424|ref|XP_010692879.1| PREDICTED: pentatricopeptide repeat-containing protein At3g06920 [Beta vulgaris subsp. vulgaris] &gt;gi|731362426|ref|XP_010692880.1| PREDICTED: pentatricopeptide repeat-containing protein At3g06920 [Beta vulgaris subsp. vulgaris] &gt;gi|731362428|ref|XP_010692881.…
Unigene1486	0	0	2.93	0	0	0.98	1			--	--
Unigene1487	0.57	2.34	0	0	1.08	0.41	1			--	--
Unigene1488	0.6	1.03	0.13	0.63	0.52	1.03	1	170	1e-47	gi|731348215|ref|XP_010685383.1|	PREDICTED: protein RFT1 homolog [Beta vulgaris subsp. vulgaris] &gt;gi|870853011|gb|KMT04892.1| hypothetical protein BVRB_7g170590 [Beta vulgaris subsp. vulgaris]
Unigene1489	0.49	0	0	0.52	1.06	1.96	1			--	--
Unigene1490	1.06	0.76	0	0.15	0	0	1			--	--
Unigene1491	0.25	0.11	0.54	1.62	0.67	0.59	1			--	--
Unigene1492	0.81	0	0	0.14	0	0.15	1			--	--
Unigene1493	1.87	0	0	0.22	0.6	0.05	1			--	--
Unigene1494	0	0	3.47	0.92	0	0	1			--	--
Unigene1495	0	0	2.38	0.59	0	0.64	1	114	7e-28	gi|902230169|gb|KNA21744.1|	hypothetical protein SOVF_040410 [Spinacia oleracea]
Unigene1496	0	0.97	0.15	0.49	0.61	0.27	1	54.7	2e-07	gi|778714557|ref|XP_011657255.1|	PREDICTED: uncharacterized protein LOC105435838 [Cucumis sativus] &gt;gi|700192160|gb|KGN47364.1| hypothetical protein Csa_6G303790 [Cucumis sativus]
Unigene1497	0	0.83	7.26	0.99	1.56	0.76	1			--	--
Unigene1498	0.56	1.56	0.15	0.12	0.61	1.47	1	95.1	6e-21	gi|15232131|ref|NP_186798.1|	Protein kinase superfamily protein [Arabidopsis thaliana] &gt;gi|6016708|gb|AAF01534.1|AC009325_4 putative protein kinase [Arabidopsis thaliana] &gt;gi|16323087|gb|AAL15278.1| AT3g01490/F4P13_4 [Arabidopsis thaliana] &gt;gi|22531108|gb|AAM97058.1| putative protein kinase [Arabidopsis thaliana] &gt;gi|23197996|gb|AAN15525.1| putative protein kinase [Arabidopsis thaliana] &gt;gi|110742522|dbj|BAE99…
Unigene1499	0.35	0	0	0.91	1.31	0	1			--	--
Unigene1500	0	0	0	0	0	0.94	1	67.4	4e-12	gi|527203623|gb|EPS70027.1|	hypothetical protein M569_04734, partial [Genlisea aurea]
Unigene1501	1.03	0	0	2.14	1.11	0.12	1			--	--
Unigene1502	1.45	0	0	1.13	0.52	0.46	1			--	--
Unigene1503	0.34	0.87	0	0.59	1.81	0	1			--	--
Unigene1504	0	1.1	0	0.19	0.35	1.11	1	141	3e-37	gi|731345520|ref|XP_010683962.1|	PREDICTED: protein CHUP1, chloroplastic [Beta vulgaris subsp. vulgaris] &gt;gi|870854673|gb|KMT06428.1| hypothetical protein BVRB_7g161020 [Beta vulgaris subsp. vulgaris]
Unigene1505	0	0	1.42	0	0	1.22	1	91.3	2e-19	gi|731373149|ref|XP_010666561.1|	PREDICTED: uncharacterized acetyltransferase At3g50280-like [Beta vulgaris subsp. vulgaris]
Unigene1506	0.32	0	0.52	0	0	1.2	1			--	--
Unigene1507	0.33	1.72	0	0	0.36	0.64	1			--	--
Unigene1508	0.82	0.22	0	0.11	0.96	0.96	1			--	--
Unigene1509	0	0	0	0	0	2.62	1	139	3e-37	gi|750970970|gb|KIK27780.1|	hypothetical protein PISMIDRAFT_169173 [Pisolithus microcarpus 441]
Unigene1510	0	1.07	0	0.61	0.9	0.4	1	107	3e-24	gi|731361659|ref|XP_010692480.1|	PREDICTED: uncharacterized protein LOC104905592 [Beta vulgaris subsp. vulgaris]
Unigene1511	0.57	1.31	0.21	0	0.31	0.27	1			--	--
Unigene1512	1.13	0	0	0.62	0.31	0	1			--	--
Unigene1513	1.79	1.02	0	0.26	2.42	0.71	1			--	--
Unigene1514	0	0.59	1.21	0	0.89	0.78	1			--	--
Unigene1515	1.01	0.29	0	0.88	0	2.24	1			--	--
Unigene1516	0.73	0.16	0.4	0	1.39	2.1	1			--	--
Unigene1517	0	0.08	0.22	0.09	2.64	0	1			--	--
Unigene1518	0.86	0	0	0.5	0	0.27	1			--	--
Unigene1519	1.5	0.29	0	0.59	0.9	0.79	1			--	--
Unigene1520	0.66	0	0	0.19	0.96	1.05	1			--	--
Unigene1521	0.18	0.63	0	0	1.6	0.53	1	54.7	2e-06	gi|731326828|ref|XP_010674217.1|	PREDICTED: probable leucine-rich repeat receptor-like protein kinase At5g63930 [Beta vulgaris subsp. vulgaris] &gt;gi|870862680|gb|KMT13868.1| hypothetical protein BVRB_4g077100 [Beta vulgaris subsp. vulgaris]
Unigene1522	0.56	0	0	0.12	0.15	0.4	1			--	--
Unigene1523	0.26	0.15	0	0.68	0.84	0.16	1			--	--
Unigene1524	0.14	0	0.62	0.5	0.31	0.81	1			--	--
Unigene1525	0.71	0.3	0.39	0.62	0.19	1.18	1			--	--
Unigene1526	0.51	0	0	0.3	0.18	2.41	1	77	5e-14	gi|870857361|gb|KMT08921.1|	hypothetical protein BVRB_6g136390 [Beta vulgaris subsp. vulgaris]
Unigene1527	0.3	0.13	0.33	0	0	0.57	1			--	--
Unigene1528	0.13	0.11	3.59	0	0.28	0.62	1			--	--
Unigene1529	0.44	0	0.33	0	0.48	1.9	1	330	7e-104	gi|902205876|gb|KNA15300.1|	hypothetical protein SOVF_099440, partial [Spinacia oleracea]
Unigene1530	0	0	2.17	0	0	0.62	1			--	--
Unigene1531	0.32	0	0	0	0.52	1.92	1			--	--
Unigene1532	0.29	2.14	1.45	1.03	0.48	1.54	1			--	--
Unigene1533	1.88	0	0.61	0.1	0.42	0.63	1			--	--
Unigene1534	0.3	0	0	1.05	0.65	0.57	1			--	--
Unigene1535	1.86	0.62	0.47	0	0	0	1			--	--
Unigene1536	0.1	0	0.34	0	0	2.9	1	175	8e-53	gi|290988974|ref|XP_002677145.1|	predicted protein [Naegleria gruberi] &gt;gi|284090751|gb|EFC44401.1| predicted protein [Naegleria gruberi]
Unigene1537	0	0	0.2	0	0.77	0	1	36.6	3e-08	gi|937547473|ref|YP_009170436.1|	acetyl-CoA carboxylase carboxyltransferase beta subunit (chloroplast) [Humulus lupulus] &gt;gi|927682694|gb|ALE29433.1| acetyl-CoA carboxylase carboxyltransferase beta subunit (chloroplast) [Humulus lupulus]
Unigene1538	0	0.34	0	0.12	1.01	0	1			--	--
Unigene1539	0.34	0	1.14	0.3	0.37	0.82	1			--	--
Unigene1540	0.22	0	0.08	0	0.08	1.27	1			--	--
Unigene1541	0.66	0	0.72	0.25	1.01	0.36	1			--	--
Unigene1542	0	0.42	0	0.43	1.32	0.47	1			--	--
Unigene1543	0	0.75	1.93	0	0	0.17	1	27.7	7e-06	gi|641866718|gb|KDO85402.1|	hypothetical protein CISIN_1g007054mg [Citrus sinensis]
Unigene1544	0.56	0.72	0	0	0.61	0	1			--	--
Unigene1545	1.32	0.28	0	0.14	0.45	0.39	1			--	--
Unigene1546	1.3	0	0	0.14	0.53	0.7	1			--	--
Unigene1547	0.08	0	0	0	3.11	0.32	1			--	--
Unigene1548	0.25	0	0	0.44	0	2.13	1			--	--
Unigene1549	1.79	0	0	0.63	0.39	0	1			--	--
Unigene1550	0.14	0	0	0.49	3.18	0	1			--	--
Unigene1551	0.37	0	0.55	0	0	0.88	2	112	3e-28	gi|902218247|gb|KNA17977.1|	hypothetical protein SOVF_074980, partial [Spinacia oleracea]
Unigene1552	0.25	0.43	0	0.22	0.55	1.68	1			--	--
Unigene1553	0	0.79	0.17	0	0	1.9	1			--	--
Unigene1554	0.12	0.1	2.91	0.21	0.78	0.91	1	69.3	3e-11	gi|731372370|ref|XP_010666329.1|	PREDICTED: sugar transporter ERD6-like 16 [Beta vulgaris subsp. vulgaris] &gt;gi|870842856|gb|KMS96164.1| hypothetical protein BVRB_001450 [Beta vulgaris subsp. vulgaris]
Unigene1555	0	1.12	0.58	0.8	0.14	0	1			--	--
Unigene1556	1.1	0	0	0	1.19	1.05	1			--	--
Unigene1557	0.29	0.12	0.63	0.25	0.46	1.36	1			--	--
Unigene1558	0	0	0	0	1.53	2.69	1			--	--
Unigene1559	0.75	2.66	0	0	0.51	0.54	1	57	1e-06	gi|902209195|gb|KNA16132.1|	hypothetical protein SOVF_091990 [Spinacia oleracea]
Unigene1560	0	0	0	0.16	0	1.2	1			--	--
Unigene1561	1.78	0.56	0	0.14	0	0.15	1			--	--
Unigene1562	0.2	0.52	0.22	0.48	0.59	1.16	1			--	--
Unigene1563	0.87	0.6	0	0.61	2.84	0.17	1	114	1e-27	gi|902166053|gb|KNA07188.1|	hypothetical protein SOVF_174100 [Spinacia oleracea]
Unigene1564	0.29	0.33	0.43	0	0.83	2.2	1			--	--
Unigene1565	0.65	0.21	0.54	0.64	0.09	0.74	1			--	--
Unigene1566	0	0	0.38	0	0.19	0	1	55.8	5e-08	gi|902227801|gb|KNA20839.1|	hypothetical protein SOVF_048650 [Spinacia oleracea]
Unigene1567	0	0.62	0.4	0	0.2	1.38	1	112	1e-26	gi|731326372|ref|XP_010673986.1|	PREDICTED: linoleate 13S-lipoxygenase 2-1, chloroplastic-like, partial [Beta vulgaris subsp. vulgaris]
Unigene1568	0	0.76	0	0.1	1.08	0	2			--	--
Unigene1569	0.23	0	1.02	0.61	0.38	0	1			--	--
Unigene1570	0	0	1.04	0.55	0.51	0.89	1			--	--
Unigene1571	1.11	0	0	0.32	1.6	0.35	1			--	--
Unigene1572	0	0.59	0.57	0	0	0.33	1	97.4	1e-22	gi|870842929|gb|KMS96219.1|	hypothetical protein BVRB_001280 [Beta vulgaris subsp. vulgaris]
Unigene1573	0.13	0.22	0.29	0.69	0.56	0.37	1			--	--
Unigene1574	1.65	0	1.64	0	0	0	1	80.1	3e-15	gi|870857637|gb|KMT09185.1|	hypothetical protein BVRB_6g132880 [Beta vulgaris subsp. vulgaris]
Unigene1575	0.28	1.58	0.62	0.5	0.15	0.67	1	94.4	3e-20	gi|731366465|ref|XP_010695087.1|	PREDICTED: uncharacterized protein LOC104907794 [Beta vulgaris subsp. vulgaris]
Unigene1576	0.43	0	0.31	0.31	0.61	1.49	1			--	--
Unigene1577	0.3	0.13	0	0.4	0	1.3	1			--	--
Unigene1578	0.11	0.09	0.12	0	0.81	1.53	1			--	--
Unigene1579	0.78	0.08	0	0.52	0.11	0.93	1	206	3e-59	gi|902192427|gb|KNA12038.1|	hypothetical protein SOVF_129520 [Spinacia oleracea]
Unigene1580	0	0.39	3.37	0.13	0.33	0	1			--	--
Unigene1581	1.18	0.19	0	0.09	0	1.23	1			--	--
Unigene1582	0	0	1.42	0.08	0.37	1.55	1			--	--
Unigene1583	1.29	1.27	2.85	2.26	0	0.7	1			--	--
Unigene1584	0.23	0	0	0	1.73	0.98	1			--	--
Unigene1585	0.83	0.39	0.25	0.26	0.57	0.43	1	298	7e-95	gi|731377646|ref|XP_010667935.1|	PREDICTED: laccase-15-like [Beta vulgaris subsp. vulgaris]
Unigene1586	2.47	0.13	0.17	0.27	0.5	0.44	1			--	--
Unigene1587	0.9	0.19	1.99	0.59	1.95	0.64	1			--	--
Unigene1588	0.82	0	0	0	0	1.96	1			--	--
Unigene1589	0.34	0	0	0.1	0	0.53	1			--	--
Unigene1590	0.44	0.19	0.12	0.58	0.71	0.63	1			--	--
Unigene1591	0	0	1.75	1.08	0	0.84	1			--	--
Unigene1592	0.67	1.45	0.74	0	0.24	0.21	1	23.1	4e-20	gi|658045080|ref|XP_008358213.1|	PREDICTED: uncharacterized protein LOC103421952 [Malus domestica]
Unigene1593	1.08	0	0	0.34	0.21	0.67	1			--	--
Unigene1594	0.45	0	0.65	0.52	1.28	0	1			--	--
Unigene1595	0.53	0.92	0	0.78	0.19	0	1			--	--
Unigene1596	0	0.91	1.02	0.93	0	0.88	1			--	--
Unigene1597	0.23	0.8	0	0.74	1.08	0.81	1	116	2e-27	gi|870854487|gb|KMT06256.1|	hypothetical protein BVRB_7g161810 [Beta vulgaris subsp. vulgaris]
Unigene1598	0.81	1.7	0	0.2	0.25	0.22	1			--	--
Unigene1599	2.48	0.28	0	0	0.36	0.32	1			--	--
Unigene1600	0.28	1.59	0	0	0.1	0.18	1			--	--
Unigene1601	0	1.04	2.4	0.21	0.13	0.92	1			--	--
Unigene1602	0.68	0.44	0	1.35	0.18	0.33	1			--	--
Unigene1603	1.09	0.25	0	0.45	0.39	0.83	1			--	--
Unigene1604	0.27	0	0	1.3	1.16	0.38	1	61.6	8e-09	gi|870843078|gb|KMS96341.1|	hypothetical protein BVRB_9g226110 [Beta vulgaris subsp. vulgaris]
Unigene1605	0.57	0	1.41	0.37	0.31	0.27	1			--	--
Unigene1606	0	0	0	0	0.47	0.97	1			--	--
Unigene1607	0.42	0	0.31	0.74	0.31	1.48	1			--	--
Unigene1608	0.38	0.11	0.28	0.67	1.79	0.24	1			--	--
Unigene1609	0.17	0.75	0	0.08	1.6	0.33	1			--	--
Unigene1610	0.69	0.89	0	0	0	0.66	1			--	--
Unigene1611	0	0	0	0	0	2.56	1	102	5e-23	gi|902193935|gb|KNA12415.1|	hypothetical protein SOVF_126160 [Spinacia oleracea]
Unigene1612	0	0	0.17	0.28	0	1.96	1	322	7e-104	gi|731346507|ref|XP_010684492.1|	PREDICTED: BTB/POZ domain-containing protein At1g03010 isoform X2 [Beta vulgaris subsp. vulgaris] &gt;gi|870854151|gb|KMT05956.1| hypothetical protein BVRB_7g164450 isoform B [Beta vulgaris subsp. vulgaris]
Unigene1613	1.23	0	0.45	0	0	0.78	1			--	--
Unigene1614	0	0.45	0	0.15	0	0.5	1			--	--
Unigene1615	0.29	0	0	1.01	1.86	1.36	1			--	--
Unigene1616	1.03	0	0	0.27	0	2.07	1	182	2e-50	gi|902206715|gb|KNA15547.1|	hypothetical protein SOVF_097330 [Spinacia oleracea]
Unigene1617	0.69	0.4	1.27	0	0.87	0	1			--	--
Unigene1618	0.22	0.76	1.45	0	0	0.52	1			--	--
Unigene1619	0.23	0.91	0.26	0.1	0.25	0.89	1	78.2	2e-30	gi|731311757|ref|XP_010670930.1|	PREDICTED: cytochrome P450 71A1-like [Beta vulgaris subsp. vulgaris]
Unigene1620	0.08	0.07	0	0	0	2.08	1	249	4e-81	gi|330843358|ref|XP_003293623.1|	protein phosphatase 2B [Dictyostelium purpureum] &gt;gi|325076025|gb|EGC29849.1| protein phosphatase 2B [Dictyostelium purpureum]
Unigene1621	0	0	0	0	0.12	2.63	1			--	--
Unigene1622	0.09	0.44	0.95	0.38	1.49	0.49	1	216	8e-63	gi|902147437|gb|KNA05158.1|	hypothetical protein SOVF_193030 [Spinacia oleracea]
Unigene1623	0	2.98	0	0	0.51	0	1			--	--
Unigene1624	0.44	2	0.24	0	0.12	0.63	1			--	--
Unigene1625	0	0	0	0	1.47	4.21	1			--	--
Unigene1626	0.29	0	0	0.17	0.21	1.68	1			--	--
Unigene1627	1.27	0	0	0.46	1.37	0.1	1			--	--
Unigene1628	0	0.74	3.66	1.01	1.72	1.37	1			--	--
Unigene1629	0.23	0	0	0	0.38	0.34	1	73.6	9e-32	gi|731347418|ref|XP_010684978.1|	PREDICTED: uncharacterized protein LOC104899479 [Beta vulgaris subsp. vulgaris]
Unigene1630	0.68	0	1.21	0.48	1.18	0	1	122	2e-31	gi|870860422|gb|KMT11758.1|	hypothetical protein BVRB_5g104620 [Beta vulgaris subsp. vulgaris]
Unigene1631	0.17	0	0	0.53	0.37	1.32	1	257	6e-81	gi|731329791|ref|XP_010675782.1|	PREDICTED: uncharacterized protein LOC104891734 [Beta vulgaris subsp. vulgaris] &gt;gi|870861536|gb|KMT12808.1| hypothetical protein BVRB_4g089010 [Beta vulgaris subsp. vulgaris]
Unigene1632	0	0	1.75	0	0	1.06	1	109	2e-27	gi|870840063|gb|KMS94758.1|	hypothetical protein BVRB_015560 [Beta vulgaris subsp. vulgaris]
Unigene1633	0.17	0.72	0.37	0.15	0.55	1.28	1	93.2	3e-22	gi|15230306|ref|NP_191304.1|	uncharacterized protein [Arabidopsis thaliana] &gt;gi|6706416|emb|CAB66102.1| putative protein [Arabidopsis thaliana] &gt;gi|21537251|gb|AAM61592.1| unknown [Arabidopsis thaliana] &gt;gi|98961017|gb|ABF58992.1| At3g57450 [Arabidopsis thaliana] &gt;gi|332646135|gb|AEE79656.1| uncharacterized protein AT3G57450 [Arabidopsis thaliana]
Unigene1634	0.87	0.17	0	0.24	0.51	0.32	1			--	--
Unigene1635	0.55	0.71	1.36	0.12	0.44	0.39	1	145	2e-38	gi|166008045|gb|ABY77757.1|	Misfit TNP1-like protein [Zea mays]
Unigene1636	0	0.41	0	0.14	0	1.94	1	135	1e-34	gi|731352385|ref|XP_010687521.1|	PREDICTED: ATP-dependent DNA helicase PIF1-like [Beta vulgaris subsp. vulgaris]
Unigene1637	0.13	0.23	0	0.24	1.31	1.02	1			--	--
Unigene1638	1.08	0	0	0.95	0	0.59	1			--	--
Unigene1639	0.74	0.19	0	0.19	0.16	1.41	1			--	--
Unigene1640	0	0	0	0.24	0	0	1	136	8e-36	gi|902221292|gb|KNA18884.1|	hypothetical protein SOVF_064080 [Spinacia oleracea]
Unigene1641	0	0	1.49	0	0.49	1.29	1			--	--
Unigene1642	0.43	1.36	1.27	0.25	0.31	1.09	1			--	--
Unigene1643	1.16	1.5	0	0.77	0	0.55	1			--	--
Unigene1644	0	0	0.34	0.27	1.66	1.31	1			--	--
Unigene1645	1.51	0.43	0	1.99	1	0.16	1			--	--
Unigene1646	0.17	2.4	0	0	1.32	0.17	1	127	1e-31	gi|731335532|ref|XP_010678772.1|	PREDICTED: serine/threonine-protein kinase ATM isoform X3 [Beta vulgaris subsp. vulgaris]
Unigene1647	0	0	0	0	1.34	2.06	1	34.3	2e-09	gi|731336689|ref|XP_010679395.1|	PREDICTED: uncharacterized protein LOC104894777 [Beta vulgaris subsp. vulgaris] &gt;gi|870858465|gb|KMT09974.1| hypothetical protein BVRB_5g121900 [Beta vulgaris subsp. vulgaris]
Unigene1648	0	0	0	0.16	0	1.19	1			--	--
Unigene1649	1.08	0	0	0.32	1.27	0.69	1	38.1	5e-06	gi|113205142|gb|AAT40504.2|	Polyprotein, putative [Solanum demissum]
Unigene1650	1.43	0.11	0	1.91	1.95	0.12	1			--	--
Unigene1651	0.48	0	0	1.7	0.26	0.23	1			--	--
Unigene1652	0	0	0	0	0	2.85	1			--	--
Unigene1653	0.81	0.93	0	0.24	0.39	0	1			--	--
Unigene1654	0.4	0	0	1.41	0.43	0.76	1			--	--
Unigene1655	0.58	0.7	2.3	0.51	0.5	0.88	1			--	--
Unigene1656	0.21	0.53	2.5	0.09	1.56	0.29	1			--	--
Unigene1657	0	1.57	0	1.34	0	0.29	1			--	--
Unigene1658	0.76	0.94	1.32	0.1	0	0.42	1	180	1e-50	gi|727601941|ref|XP_010473954.1|	PREDICTED: uncharacterized protein LOC104753391 [Camelina sativa]
Unigene1659	0.37	0	0	0.32	0.9	1.14	1	69.7	6e-11	gi|731353733|ref|XP_010688211.1|	PREDICTED: proline-rich receptor-like protein kinase PERK1 [Beta vulgaris subsp. vulgaris]
Unigene1660	1.06	0.91	0	0	1.03	0.7	1			--	--
Unigene1661	0.42	0.18	0	0.09	1.37	1.4	1			--	--
Unigene1662	0.14	0.99	0	0	0.93	0	1			--	--
Unigene1663	0.67	1.16	0	0.89	0	0.16	1			--	--
Unigene1664	0.3	0.26	0	0.79	0.81	0.29	1			--	--
Unigene1665	0	0	0.2	0	0.1	2.35	1	133	5e-33	gi|902204541|gb|KNA14904.1|	hypothetical protein SOVF_103070 [Spinacia oleracea]
Unigene1666	0	0	0.93	0	0	3	1	329	1e-109	gi|731340012|ref|XP_010681154.1|	PREDICTED: uncharacterized protein LOC104896146 [Beta vulgaris subsp. vulgaris] &gt;gi|870857157|gb|KMT08733.1| hypothetical protein BVRB_6g140040 [Beta vulgaris subsp. vulgaris]
Unigene1667	0	1.03	4.71	0	0	0.33	1			--	--
Unigene1668	0.32	0.82	0	2.37	0.17	0.76	1			--	--
Unigene1669	0	0	1.16	1.53	0.19	1.33	1			--	--
Unigene1670	0.27	1.15	0	0.24	0.72	1.53	1			--	--
Unigene1671	0	1.18	1.7	0	0	0.16	1			--	--
Unigene1672	0	0	0.11	0.34	0	0.18	1	148	2e-39	gi|902231302|gb|KNA22216.1|	hypothetical protein SOVF_036150 [Spinacia oleracea]
Unigene1673	0.16	0	0	0	0	1.06	1	152	6e-41	gi|731310603|ref|XP_010694021.1|	PREDICTED: serine/threonine-protein kinase mph1 isoform X2 [Beta vulgaris subsp. vulgaris] &gt;gi|870869257|gb|KMT20002.1| hypothetical protein BVRB_1g000250 isoform A [Beta vulgaris subsp. vulgaris]
Unigene1674	0	0.53	0	0.81	0.89	0.29	1			--	--
Unigene1675	0.69	1.33	0	0.3	0	0	1			--	--
Unigene1676	0	1.17	0.84	0.15	0	0.57	2	162	2e-47	gi|27362885|gb|AAN87001.1|	HSP70 [Populus alba]
Unigene1677	0.11	0	0.49	0.29	1.31	1.26	1			--	--
Unigene1678	0	0	1.7	0	0	1.31	1			--	--
Unigene1679	0	0.31	1.99	0	0	1.2	1	114	2e-27	gi|870846995|gb|KMS99450.1|	hypothetical protein BVRB_2g044490 [Beta vulgaris subsp. vulgaris]
Unigene1680	0.56	0	0	1.11	0.3	0.4	1			--	--
Unigene1681	0.71	0.25	0.79	0.63	0.62	1.09	1			--	--
Unigene1682	0	0	0	0.58	0	1.63	1			--	--
Unigene1683	0	0	0.58	0	0	2.02	1			--	--
Unigene1684	1.25	1.39	0	0.63	0.19	0	1			--	--
Unigene1685	0.45	1.3	0	0.13	0.98	0	1			--	--
Unigene1686	0.54	0.93	0	0	0.82	0.62	1			--	--
Unigene1687	0.8	1.49	0	0.23	0.87	1.27	1			--	--
Unigene1688	1.04	1.04	0	0	1.5	1.32	1			--	--
Unigene1689	0	0	0	0.16	0.6	0	1	85.9	2e-18	gi|731317681|ref|XP_010669316.1|	PREDICTED: uncharacterized protein LOC104886561 [Beta vulgaris subsp. vulgaris] &gt;gi|870866939|gb|KMT17851.1| hypothetical protein BVRB_2g033840 [Beta vulgaris subsp. vulgaris]
Unigene1690	0	0	0	0	0	3.31	1			--	--
Unigene1691	0	1.08	0	1.72	0.15	0.4	1			--	--
Unigene1692	0	0.14	0	0.14	0	1.65	1	52	4e-06	gi|758370289|emb|CEP07278.1|	hypothetical protein [Parasitella parasitica]
Unigene1693	0	0	0	0	0	2.86	1	94.7	2e-21	gi|470407854|ref|XP_004336077.1|	RNA recognition motif domain containing protein [Acanthamoeba castellanii str. Neff] &gt;gi|440792856|gb|ELR14064.1| RNA recognition motif domain containing protein [Acanthamoeba castellanii str. Neff]
Unigene1694	0.99	1.71	0	0	0.54	0.47	1			--	--
Unigene1695	0	0.42	0	0.86	1.46	0.35	1			--	--
Unigene1696	1.51	0	0	0.59	1.09	0	1			--	--
Unigene1697	0	0	0	0	0	1.33	1	176	3e-53	gi|14594813|emb|CAC43292.1|	major latex like protein homolog [Beta vulgaris]
Unigene1698	1.53	0	0.23	0.06	0.23	0.26	1			--	--
Unigene1699	0.52	0	0	0.61	0.95	0.17	1			--	--
Unigene1700	0	1.18	0.57	0	0	1.31	1			--	--
Unigene1701	0	0	0.95	0.45	1.68	1.64	1			--	--
Unigene1702	0.71	0.79	0	0.25	0.23	0.74	1	176	4e-47	gi|731338313|ref|XP_010680262.1|	PREDICTED: protein TONSOKU [Beta vulgaris subsp. vulgaris] &gt;gi|870857659|gb|KMT09207.1| hypothetical protein BVRB_6g133090 [Beta vulgaris subsp. vulgaris]
Unigene1703	0.53	0.61	0.98	0.47	0.58	0.34	1	99.8	2e-22	gi|670419833|ref|XP_008650714.1|	PREDICTED: uncharacterized protein LOC103631627 [Zea mays]
Unigene1704	0.58	2.23	0	0.13	0	0.27	1			--	--
Unigene1705	2.02	0	0	0	0.46	0.71	1			--	--
Unigene1706	0.47	0	1.91	0	0	0.3	1	84.3	9e-17	gi|731324009|ref|XP_010672736.1|	PREDICTED: putative pentatricopeptide repeat-containing protein At3g13770, mitochondrial [Beta vulgaris subsp. vulgaris]
Unigene1707	0	0.58	0.89	0	0.15	0.9	1			--	--
Unigene1708	1.01	1	0	0.82	0.17	0.22	1			--	--
Unigene1709	0	1.75	0	0	0.18	0.65	1			--	--
Unigene1710	0	0	0	0.32	0.6	0	1	102	4e-23	gi|836642793|ref|YP_009143797.1|	RNA polymerase beta subunit (chloroplast) [Salicornia bigelovii] &gt;gi|648933243|gb|AIC37182.1| RNA polymerase beta subunit (chloroplast) [Salicornia bigelovii]
Unigene1711	0	0	0.83	0	0.49	0.72	1			--	--
Unigene1712	0	0	2.56	0	0.73	1.14	1	129	4e-31	gi|590583421|ref|XP_007014895.1|	Lipoxygenase 2 isoform 2 [Theobroma cacao] &gt;gi|508785258|gb|EOY32514.1| Lipoxygenase 2 isoform 2 [Theobroma cacao]
Unigene1713	1	0	0.37	0.29	1.26	1.27	1			--	--
Unigene1714	1.44	0	0.37	0	0.12	1.16	1			--	--
Unigene1715	0	2.94	0.94	0	0	0	1			--	--
Unigene1716	0	0.68	0	0.4	0	2.47	1	91.7	9e-19	gi|902099312|gb|KNA03474.1|	hypothetical protein SOVF_208870 [Spinacia oleracea]
Unigene1717	2.01	0.12	0	0.25	0.62	0.96	1			--	--
Unigene1718	0.83	1.02	0.26	0.1	0.26	1.02	1			--	--
Unigene1719	0.3	1.93	0	0.26	0.65	0.14	1			--	--
Unigene1720	0	0	0	0	0	3.7	1	132	5e-37	gi|546323842|ref|XP_005718197.1|	ribosomal protein L10, partial, partial [Chondrus crispus] &gt;gi|507114786|emb|CDF38312.1| ribosomal protein L10, partial, partial [Chondrus crispus]
Unigene1721	0	0	0	0	0	2.59	1	143	2e-40	gi|831755955|ref|XP_012748574.1|	hypothetical protein SAMD00019534_117110 [Acytostelium subglobosum LB1] &gt;gi|831760980|ref|XP_012750118.1| hypothetical protein SAMD00019534_100250 [Acytostelium subglobosum LB1] &gt;gi|735849403|dbj|GAM28535.1| hypothetical protein SAMD00019534_117110 [Acytostelium subglobosum LB1] &gt;gi|735850750|dbj|GAM26850.1| hypothetical protein SAMD00019534_100250 [Acytostelium subglobosum LB1]
Unigene1722	1.33	0	0.21	0.17	0.51	0.36	1	60.8	5e-08	gi|731325681|ref|XP_010673640.1|	PREDICTED: putative pentatricopeptide repeat-containing protein At1g26500 [Beta vulgaris subsp. vulgaris] &gt;gi|870863329|gb|KMT14493.1| hypothetical protein BVRB_4g072650 [Beta vulgaris subsp. vulgaris]
Unigene1723	0	0	0	0	0.16	3.32	1			--	--
Unigene1724	0.79	0.17	0	0	1.4	1.13	1			--	--
Unigene1725	1.6	1.07	0	0.78	0.87	0.08	1			--	--
Unigene1726	0	0.57	0	0.12	0.14	1.38	1			--	--
Unigene1727	0.41	0	0	0.29	0.89	1.18	1			--	--
Unigene1728	0	0	0	0.08	0.28	3.34	1	220	4e-65	gi|731342767|ref|XP_010682560.1|	PREDICTED: uncharacterized protein LOC104897392 [Beta vulgaris subsp. vulgaris] &gt;gi|870855541|gb|KMT07257.1| hypothetical protein BVRB_6g148900 [Beta vulgaris subsp. vulgaris]
Unigene1729	0.14	0	0	0	0.15	1.6	1	55.8	7e-07	gi|731345613|ref|XP_010684010.1|	PREDICTED: uncharacterized protein LOC104898613 [Beta vulgaris subsp. vulgaris]
Unigene1730	1.77	0	0.28	0	0.82	0.24	1			--	--
Unigene1731	0.58	0.25	0	0.34	0.21	1.48	1			--	--
Unigene1732	1.2	0.59	0	0.9	0	1.31	1			--	--
Unigene1733	0.18	0	0	0	0.19	0	1	52.8	5e-06	gi|694402133|ref|XP_009376080.1|	PREDICTED: uncharacterized protein LOC103964821 isoform X2 [Pyrus x bretschneideri]
Unigene1734	0.94	0.89	0.69	0.37	0.23	0.59	1			--	--
Unigene1735	0.56	0.96	0	1.14	0	0.18	1	120	2e-29	gi|870870016|gb|KMT20761.1|	hypothetical protein BVRB_1g007300 isoform B [Beta vulgaris subsp. vulgaris]
Unigene1736	0.63	0.14	2.62	0.42	0.34	0.6	1	57	5e-08	gi|670438616|ref|XP_008659769.1|	PREDICTED: uncharacterized protein LOC103638706 [Zea mays]
Unigene1737	0.53	0.15	0	0.31	0.19	1.68	1	65.1	5e-11	gi|923739490|ref|XP_013670783.1|	PREDICTED: selenoprotein H-like [Brassica napus] &gt;gi|674964277|emb|CDX68739.1| BnaC01g07140D [Brassica napus]
Unigene1738	0	0	0	0.24	0	1.99	1	89.4	8e-19	gi|720049625|ref|XP_010271508.1|	PREDICTED: probable LRR receptor-like serine/threonine-protein kinase At4g36180 [Nelumbo nucifera]
Unigene1739	1.47	0.78	0.12	0	0.86	0.11	1			--	--
Unigene1740	0	0.56	0	0.14	0	0	1			--	--
Unigene1741	0.32	0.41	0	0.84	1.38	0.3	1			--	--
Unigene1742	0.39	0.23	0	2.3	0	0.25	1			--	--
Unigene1743	0	0	2.5	0	0	1.54	1			--	--
Unigene1744	0	0	0	0	0	1.27	1	197	3e-57	gi|902212776|gb|KNA17080.1|	hypothetical protein SOVF_081870 [Spinacia oleracea]
Unigene1745	0	0	1.52	0	0	2.76	1	69.3	1e-11	gi|870864963|gb|KMT16030.1|	hypothetical protein BVRB_3g052050 isoform B [Beta vulgaris subsp. vulgaris]
Unigene1746	1.31	0.79	0.86	0.23	0.28	0.5	1			--	--
Unigene1747	0.35	0.3	0	0.61	0.95	0.33	1	78.6	6e-15	gi|870865039|gb|KMT16106.1|	hypothetical protein BVRB_3g052700 [Beta vulgaris subsp. vulgaris]
Unigene1748	0	1.59	5.72	0.98	2.2	0.35	1			--	--
Unigene1749	0.31	0.53	3.63	0.27	0.67	0.49	1	109	7e-26	gi|902181428|gb|KNA09744.1|	hypothetical protein SOVF_150760 [Spinacia oleracea]
Unigene1750	0.4	0.17	0.11	0	1.71	0.38	1			--	--
Unigene1751	0.83	0	0.92	0.29	0	0	1			--	--
Unigene1752	0	0.14	0	0	0.17	0	1	117	5e-28	gi|731401620|ref|XP_010654358.1|	PREDICTED: ATPase 10, plasma membrane-type [Vitis vinifera]
Unigene1753	0.24	0.1	0.78	0.83	0.13	0.68	1			--	--
Unigene1754	0	2.73	0	0	0	1.68	1			--	--
Unigene1755	1.06	0.81	0	0.31	0.25	0.56	1			--	--
Unigene1756	0.23	0.4	1.65	0	0.25	1.53	1			--	--
Unigene1757	0	0	0	0	0	3.38	1	209	7e-63	gi|749833975|gb|KIJ11689.1|	hypothetical protein PAXINDRAFT_171637 [Paxillus involutus ATCC 200175]
Unigene1758	0.15	0.9	3.15	0.13	0	0.86	1			--	--
Unigene1759	0	0.21	1.64	0	0	1.33	1			--	--
Unigene1760	0.48	0	2.46	0.28	0	0	1			--	--
Unigene1761	1.1	0.82	1.36	0.24	1.04	0.91	1	34.3	2e-09	gi|94502699|ref|YP_588284.1|	hypothetical protein ZeamMp020 (mitochondrion) [Zea mays subsp. mays] &gt;gi|94502700|ref|YP_588308.1| hypothetical protein ZeamMp046 (mitochondrion) [Zea mays subsp. mays] &gt;gi|40795138|gb|AAR91182.1| hypothetical protein (mitochondrion) [Zea mays] &gt;gi|40795139|gb|AAR91183.1| hypothetical protein (mitochondrion) [Zea mays]
Unigene1762	0.34	1.31	0.37	0.15	0.92	0.81	1			--	--
Unigene1763	0.27	0	0	0.48	1.18	0.65	1			--	--
Unigene1764	0.35	1.21	0.29	0.54	0.67	1.01	1			--	--
Unigene1765	0.95	0.2	0	0.62	2.05	0.56	1			--	--
Unigene1766	0.28	0.6	0	0.61	0	1.33	1			--	--
Unigene1767	0.69	0	0	0	0	0.98	1			--	--
Unigene1768	0.31	0.4	0.17	0.14	0.17	0.29	1	163	4e-49	gi|18414176|ref|NP_567425.1|	polyadenylate-binding protein-interacting protein 2 [Arabidopsis thaliana] &gt;gi|75165009|sp|Q94AR4.1|CID2_ARATH RecName: Full=Polyadenylate-binding protein-interacting protein 2; Short=PABP-interacting protein 2; Short=Poly(A)-binding protein-interacting protein 2; AltName: Full=PAM2-containing protein CID2; AltName: Full=Protein CTC-INTERACTING DOMAIN 2 &gt;gi|15028003|gb|AAK76532.1| unknown p…
Unigene1769	0	0	0.31	0.25	0.61	0	1			--	--
Unigene1770	0	0	3.17	0	0	0.68	1			--	--
Unigene1771	0	0.88	0	1.9	0.83	0.24	1			--	--
Unigene1772	0	0.99	2.54	0	0.67	0.42	1	145	4e-39	gi|870869785|gb|KMT20530.1|	hypothetical protein BVRB_1g005140 [Beta vulgaris subsp. vulgaris]
Unigene1773	1.22	0	0.77	0.76	1.88	0.33	1			--	--
Unigene1774	0.48	0	0	0.67	0.41	0.91	1			--	--
Unigene1775	0.92	1.19	0	0.54	0.33	0	1			--	--
Unigene1776	0	1.78	1.58	0	0	0.3	1			--	--
Unigene1777	0.7	0.3	2.23	0.37	0.38	0.6	1	111	4e-26	gi|55168340|gb|AAV44205.1|	unknow protein [Oryza sativa Japonica Group]
Unigene1778	0	1.09	0	0	0	0.35	1			--	--
Unigene1779	0	1.47	1.25	0	0.61	0.41	1			--	--
Unigene1780	0.72	0.75	0	0.89	0	0.55	1			--	--
Unigene1781	0.5	0.43	0.27	3.27	1.07	1.54	1	108	3e-25	gi|902231009|gb|KNA22079.1|	hypothetical protein SOVF_037240 isoform B [Spinacia oleracea]
Unigene1782	0.58	0.2	0	0.2	1.63	0	1			--	--
Unigene1783	1	0	0	0.59	0.18	0.48	1			--	--
Unigene1784	0.38	0	0.84	0.22	0	1.09	1	174	4e-53	gi|15217623|ref|NP_171716.1|	protein mago nashi [Arabidopsis thaliana] &gt;gi|6016560|sp|O23676.1|MGN_ARATH RecName: Full=Protein mago nashi homolog &gt;gi|2317907|gb|AAC24371.1| Mago Nashi-like protein [Arabidopsis thaliana] &gt;gi|17473798|gb|AAL38333.1| unknown protein [Arabidopsis thaliana] &gt;gi|21387035|gb|AAM47921.1| unknown protein [Arabidopsis thaliana] &gt;gi|21593060|gb|AAM65009.1| Mago Nashi-like protein [Arabid…
Unigene1785	0	0.31	0	0.16	0.39	0.35	1			--	--
Unigene1786	0	2.85	0	0.28	0.85	0.15	1			--	--
Unigene1787	0	0	3.57	0.71	0.53	0	1			--	--
Unigene1788	0.66	0.23	0.15	0	0.28	0.75	1			--	--
Unigene1789	0.94	0.12	0	0.35	1.16	0.13	1			--	--
Unigene1790	0.11	2.02	0.6	0.38	0.89	0.36	1			--	--
Unigene1791	0.41	0	0.27	0.43	0.27	0.94	1			--	--
Unigene1792	0.17	0.45	0.95	0	0.94	0.49	1			--	--
Unigene1793	0	1.48	0	0.38	0	1.53	1	234	2e-69	gi|902182106|gb|KNA09859.1|	hypothetical protein SOVF_149650 [Spinacia oleracea]
Unigene1794	0.49	0	3.6	0.29	0	0.78	1	54.7	2e-06	gi|52839682|dbj|BAD52006.1|	UDP-glucose: chalcononaringenin 2&apos;-O-glucosyltransferase [Dianthus caryophyllus]
Unigene1795	0.69	0.13	0.34	0.14	0.17	0.66	1			--	--
Unigene1796	0.13	0	0	0.23	0.72	1.78	1	136	7e-36	gi|731329221|ref|XP_010675474.1|	PREDICTED: protein CUP-SHAPED COTYLEDON 1 [Beta vulgaris subsp. vulgaris] &gt;gi|870861860|gb|KMT13119.1| hypothetical protein BVRB_4g086610 [Beta vulgaris subsp. vulgaris]
Unigene1797	0	0.62	0	0	0.97	1.7	1	140	8e-40	gi|147768177|emb|CAN71645.1|	hypothetical protein VITISV_041776 [Vitis vinifera]
Unigene1798	0	0	0	0.61	0.5	1.76	1	148	7e-41	gi|731359688|ref|XP_010691416.1|	PREDICTED: uncharacterized protein LOC104904747 [Beta vulgaris subsp. vulgaris]
Unigene1799	0.17	0.29	2.97	0.3	0.36	0	1			--	--
Unigene1800	1.03	0	0	0.2	0.74	0.44	1	202	6e-57	gi|902218952|gb|KNA18185.1|	hypothetical protein SOVF_073140 [Spinacia oleracea]
Unigene1801	0	0.89	0.19	0.75	0	0.49	1			--	--
Unigene1802	0.2	0	0.22	0.7	0.33	1.34	1			--	--
Unigene1803	1.78	0.77	0	0.31	0	0.51	1			--	--
Unigene1804	0	0	1.16	0	0	1.67	1			--	--
Unigene1805	0.72	1.41	1.13	0	0.11	0.98	1			--	--
Unigene1806	2.47	0.25	0	0	0	0	1			--	--
Unigene1807	1.34	0.46	0	0.94	0.14	0.13	1			--	--
Unigene1808	0.96	0	0	0.91	0.35	0.15	1			--	--
Unigene1809	0.76	0.13	0	0.27	1.82	0.29	1			--	--
Unigene1810	0.96	0	0.45	0	1.19	0	1			--	--
Unigene1811	0	0.62	3.55	0	0.39	0.51	1	75.1	2e-14	gi|731359762|ref|XP_010691452.1|	PREDICTED: MADS-box transcription factor 23-like [Beta vulgaris subsp. vulgaris]
Unigene1812	0	0	0	0	0	2.75	1	81.6	8e-17	gi|528891615|gb|EPZ32073.1|	Proteasome, subunit alpha/beta domain-containing protein [Rozella allomycis CSF55]
Unigene1813	0	0	1.09	1.16	0	1.1	1	54.7	1e-06	gi|902170285|gb|KNA07822.1|	hypothetical protein SOVF_168330 isoform B [Spinacia oleracea]
Unigene1814	0.38	1.06	0	0.25	0	1.09	1			--	--
Unigene1815	0.16	0	0.72	0.14	1.95	0.62	1			--	--
Unigene1816	0.26	0.88	0.14	0	0.83	0.49	1			--	--
Unigene1817	0	0	0	0.49	0	2.54	1			--	--
Unigene1818	0	0.15	2.12	0	0	0.67	1	87.4	9e-19	gi|462078410|gb|AGH20669.1|	reverse transcriptase, partial [Lepidium sativum]
Unigene1819	1.54	0.16	0	0.56	0.88	0	1			--	--
Unigene1820	1	0.25	0.95	0.5	0	0.41	1	53.1	1e-05	gi|902179647|gb|KNA09392.1|	hypothetical protein SOVF_153820 [Spinacia oleracea]
Unigene1821	0.14	0.99	0	0	0	0	1			--	--
Unigene1822	0.31	0.18	0	0.18	0.91	0.5	1			--	--
Unigene1823	0.35	0	0.58	0	0.19	0	1	120	3e-31	gi|731331726|ref|XP_010676813.1|	PREDICTED: ferritin, chloroplastic [Beta vulgaris subsp. vulgaris] &gt;gi|870861085|gb|KMT12393.1| hypothetical protein BVRB_5g103250 [Beta vulgaris subsp. vulgaris]
Unigene1824	0.16	0	1.03	0	0.17	0.59	1			--	--
Unigene1825	0.19	0.32	0	0.74	0	0	1			--	--
Unigene1826	1.35	0.58	1.12	0	0	0	1			--	--
Unigene1827	0	0	1.41	0.28	0.17	1.22	1			--	--
Unigene1828	0.46	1.11	0	0	0	0.53	1			--	--
Unigene1829	0.16	0	0	0	0	0	1	60.1	2e-09	gi|731358516|ref|XP_010690792.1|	PREDICTED: non-specific lipid-transfer protein-like [Beta vulgaris subsp. vulgaris] &gt;gi|870848078|gb|KMT00367.1| hypothetical protein BVRB_9g216750 [Beta vulgaris subsp. vulgaris]
Unigene1830	0.29	0.63	0	0.77	0.32	1.26	1			--	--
Unigene1831	0.93	0	0.29	1.16	0	1.01	1			--	--
Unigene1832	0	0	0.4	0.31	0	2.56	1			--	--
Unigene1833	0.35	0	0	0	0	0.17	1			--	--
Unigene1834	0	0	0	0.18	0.79	0.1	1	101	1e-23	gi|902179353|gb|KNA09337.1|	hypothetical protein SOVF_154260 [Spinacia oleracea]
Unigene1835	0.28	0.86	0.63	1.25	0.15	0.95	1			--	--
Unigene1836	0.89	0.26	0.16	0	1.61	0.57	1			--	--
Unigene1837	0	0	0	0.28	0	1.74	1			--	--
Unigene1838	0	0	0.8	0	0.31	0.27	1			--	--
Unigene1839	0	0	0.95	0.63	0.47	2.05	1	101	2e-23	gi|110737757|dbj|BAF00817.1|	hypothetical protein [Arabidopsis thaliana]
Unigene1840	115.57	137.27	7.75	16.03	14.82	2.84	1	59.3	3e-09	gi|870852840|gb|KMT04721.1|	hypothetical protein BVRB_7g169020 [Beta vulgaris subsp. vulgaris]
Unigene1841	1.05	0.13	0.41	0.85	0	1.57	1			--	--
Unigene1842	0	0.3	0.67	0	0.09	1.15	1	132	1e-32	gi|902239718|gb|KNA25685.1|	hypothetical protein SOVF_004280 [Spinacia oleracea]
Unigene1843	0	0	0	0	0	3.55	1	154	9e-43	gi|66473613|gb|AAY34143.2|	Nop56p [Physarum polycephalum]
Unigene1844	0	0	0	0	0	2.66	1	185	1e-53	gi|731349538|ref|XP_010686043.1|	PREDICTED: alcohol-forming fatty acyl-CoA reductase-like [Beta vulgaris subsp. vulgaris] &gt;gi|870853627|gb|KMT05508.1| hypothetical protein BVRB_7g176320 [Beta vulgaris subsp. vulgaris]
Unigene1845	0	0	0	0	0	3.87	1	169	2e-47	gi|731349538|ref|XP_010686043.1|	PREDICTED: alcohol-forming fatty acyl-CoA reductase-like [Beta vulgaris subsp. vulgaris] &gt;gi|870853627|gb|KMT05508.1| hypothetical protein BVRB_7g176320 [Beta vulgaris subsp. vulgaris]
Unigene1846	0.55	0	0	0.48	0.6	0.52	1			--	--
Unigene1847	0.34	0	0	0	0.18	0.64	1			--	--
Unigene1848	0	0	0	0.2	0	2.05	1	58.5	1e-07	gi|902189995|gb|KNA11525.1|	hypothetical protein SOVF_134460 [Spinacia oleracea]
Unigene1849	0	0	0	0.86	0.35	0.62	1	74.3	4e-13	gi|475516180|gb|EMT05937.1|	GPI ethanolamine phosphate transferase 1 [Aegilops tauschii]
Unigene1850	0.62	0.4	0.17	0.27	1.01	0.74	1			--	--
Unigene1851	0	0.51	0	0.13	1.43	0.56	1			--	--
Unigene1852	0	0	0.17	2.03	0.67	0	1			--	--
Unigene1853	0	0	0	0	0	3.6	1			--	--
Unigene1854	2.24	0	0	0.2	0.6	0.32	1			--	--
Unigene1855	1.89	0	0	0.37	0.45	0.4	1			--	--
Unigene1856	4.58	1.28	2.46	3.8	4.42	0.12	1			--	--
Unigene1857	0.61	2.05	1.35	1.95	2.46	2.01	1			--	--
Unigene1858	2.32	4.42	0.11	2.3	4.37	3.65	1			--	--
Unigene1859	0	3.22	1.38	0.62	0	10.33	1			--	--
Unigene1860	3.2	4.62	3.53	3.11	2.72	5.44	1			--	--
Unigene1861	0.47	0.13	2.07	1.51	1.69	4.47	1			--	--
Unigene1862	0.47	1.31	3.58	0.51	1.31	3.01	1	44.7	3e-48	gi|731370460|ref|XP_010665726.1|	PREDICTED: serine/threonine-protein phosphatase 7 long form homolog [Beta vulgaris subsp. vulgaris]
Unigene1863	2.65	0.14	0.18	1.74	2.51	2.84	1			--	--
Unigene1864	3.49	2.57	0.18	5.54	2.16	0	1			--	--
Unigene1865	2.92	1.78	0.62	0.33	1.33	3.01	1	25.4	1e-09	gi|731345613|ref|XP_010684010.1|	PREDICTED: uncharacterized protein LOC104898613 [Beta vulgaris subsp. vulgaris]
Unigene1866	0.46	2.4	4.81	3.34	2.11	6.01	1	78.2	6e-16	gi|567909455|ref|XP_006447041.1|	hypothetical protein CICLE_v10017392mg [Citrus clementina] &gt;gi|568831671|ref|XP_006470084.1| PREDICTED: uncharacterized protein LOC102614315 [Citrus sinensis] &gt;gi|557549652|gb|ESR60281.1| hypothetical protein CICLE_v10017392mg [Citrus clementina] &gt;gi|641845011|gb|KDO63901.1| hypothetical protein CISIN_1g035192mg [Citrus sinensis]
Unigene1867	1.53	0.86	0.75	2.47	1.69	0.15	1			--	--
Unigene1868	1.91	3.97	2.42	0.74	1.16	3.32	1			--	--
Unigene1869	1.41	2.15	0.52	0	1.52	1.94	1			--	--
Unigene1870	3.39	1.88	1.69	1.06	3.44	0.63	1			--	--
Unigene1871	0.06	0	4.43	0	0.06	3.22	1	314	1e-103	gi|731331320|ref|XP_010676603.1|	PREDICTED: glyoxylate/hydroxypyruvate reductase HPR3 [Beta vulgaris subsp. vulgaris] &gt;gi|870860894|gb|KMT12202.1| hypothetical protein BVRB_5g101500 [Beta vulgaris subsp. vulgaris]
Unigene1872	0	3.04	6.28	0	1.58	3.3	1	100	2e-23	gi|902204899|gb|KNA15010.1|	hypothetical protein SOVF_102170 [Spinacia oleracea]
Unigene1873	0	0	1.07	0	0.12	0.92	1	84.7	6e-18	gi|731332525|ref|XP_010677252.1|	PREDICTED: uncharacterized protein LOC104892927 [Beta vulgaris subsp. vulgaris] &gt;gi|870860320|gb|KMT11673.1| hypothetical protein BVRB_5g106110 [Beta vulgaris subsp. vulgaris]
Unigene1874	3.45	4.22	0	3.02	4.01	0.25	1			--	--
Unigene1875	2.97	0.74	1.09	2.28	1.87	0.47	1			--	--
Unigene1876	0	0	0	0	0.12	0	1			--	--
Unigene1877	3.91	0.62	0	6.74	2.35	0.41	1			--	--
Unigene1878	2.71	5.32	2.06	1.64	3.49	1.37	1			--	--
Unigene1879	3.08	3.59	2.66	2.22	2.14	3.24	1			--	--
Unigene1880	5.47	2.11	0.16	2.09	1.64	1.44	1			--	--
Unigene1881	0.85	1.82	2.68	0.99	0.92	3.47	1	484	6e-168	gi|731321841|ref|XP_010671567.1|	PREDICTED: protein trichome birefringence-like 13 isoform X1 [Beta vulgaris subsp. vulgaris] &gt;gi|870865061|gb|KMT16128.1| hypothetical protein BVRB_3g052900 [Beta vulgaris subsp. vulgaris]
Unigene1882	2.65	3.36	1.81	4.86	9.71	1.26	1			--	--
Unigene1883	0	6.1	3.91	0.83	2.94	0	1			--	--
Unigene1884	0.86	1.93	5.91	0.38	0.93	10.28	1	145	3e-40	gi|731360759|ref|XP_010691993.1|	PREDICTED: ATP synthase subunit delta&apos;, mitochondrial-like [Beta vulgaris subsp. vulgaris] &gt;gi|870847533|gb|KMS99880.1| hypothetical protein BVRB_1g017300 [Beta vulgaris subsp. vulgaris]
Unigene1885	1.71	1.14	0.85	0.8	1.29	0.73	1	74.7	4e-11	gi|731312411|ref|XP_010674616.1|	PREDICTED: uncharacterized protein LOC104890737 [Beta vulgaris subsp. vulgaris]
Unigene1886	5.32	2.96	0.65	1.9	0.96	0.19	1			--	--
Unigene1887	7.35	0.21	0	3.62	5.24	0	1			--	--
Unigene1888	2.13	6.91	2.71	2.3	4.44	1.41	1			--	--
Unigene1889	4.7	0.72	0	1.62	1.45	2.4	1			--	--
Unigene1890	1.96	0.46	1.96	0.94	0.77	0	1			--	--
Unigene1891	0.14	1.89	15.91	0	0	4.58	1			--	--
Unigene1892	0.8	0.88	8.12	2.49	1.78	2.54	1	167	6e-48	gi|731316740|ref|XP_010665583.1|	PREDICTED: uncharacterized protein LOC104882862 [Beta vulgaris subsp. vulgaris] &gt;gi|870868115|gb|KMT18984.1| hypothetical protein BVRB_2g030810 [Beta vulgaris subsp. vulgaris]
Unigene1893	0.52	0.71	3.54	0.59	2.02	9.38	1	140	1e-38	gi|870843052|gb|KMS96319.1|	hypothetical protein BVRB_000330 [Beta vulgaris subsp. vulgaris]
Unigene1894	2.78	3.42	10.52	1.28	4.3	0.5	1			--	--
Unigene1895	1.29	5.4	3.46	1.95	0.2	1.41	1	85.1	8e-17	gi|731317609|ref|XP_010669281.1|	PREDICTED: F-box/kelch-repeat protein At3g06240-like [Beta vulgaris subsp. vulgaris] &gt;gi|870866897|gb|KMT17809.1| hypothetical protein BVRB_2g033480 [Beta vulgaris subsp. vulgaris]
Unigene1896	0.1	1.01	1.62	2.06	3.81	3.07	1			--	--
Unigene1897	1.2	0.41	7.92	1.05	10.88	1.14	1			--	--
Unigene1898	3.28	0.89	0	0.91	1.31	0	1			--	--
Unigene1899	8.58	1.92	0	0.6	2.6	0	1			--	--
Unigene1900	0	0	0	0	0	1.51	1	110	1e-25	gi|731311716|ref|XP_010670738.1|	PREDICTED: probable LRR receptor-like serine/threonine-protein kinase At4g36180 [Beta vulgaris subsp. vulgaris] &gt;gi|870869764|gb|KMT20509.1| hypothetical protein BVRB_1g004930 [Beta vulgaris subsp. vulgaris]
Unigene1901	4.72	2.99	1.69	0.61	1.5	1.32	1			--	--
Unigene1902	0.64	1.37	0.88	1.68	0.86	1.21	1			--	--
Unigene1903	2.47	4.14	0.26	8.14	1.91	4.36	1			--	--
Unigene1904	1.61	1.38	4.43	1.23	2.82	2.96	1			--	--
Unigene1905	0.71	0.2	0	0.62	0.89	2.13	1	121	3e-29	gi|731332375|ref|XP_010677169.1|	PREDICTED: uncharacterized protein LOC104892850 [Beta vulgaris subsp. vulgaris] &gt;gi|870860522|gb|KMT11858.1| hypothetical protein BVRB_5g105540 [Beta vulgaris subsp. vulgaris]
Unigene1906	1.3	0.82	6.28	2.39	2.31	3.84	1			--	--
Unigene1907	2.58	2.45	1.96	3.28	2.89	0.68	1			--	--
Unigene1908	2.16	0.59	3.14	1.8	6.16	1.95	1			--	--
Unigene1909	4.4	1.15	0	2.93	4.48	0.25	1			--	--
Unigene1910	1.26	1.08	1.09	2.78	2.42	0.05	1			--	--
Unigene1911	0.44	0.88	3.85	1.53	4.09	3.46	1			--	--
Unigene1912	1.76	1.51	2.66	2.76	2.71	3.62	1			--	--
Unigene1913	0.18	0.63	0	2.43	0.2	2.28	1			--	--
Unigene1914	1.71	2.5	0	3.52	1.48	2.36	1	232	4e-70	gi|731311587|ref|XP_010670173.1|	PREDICTED: origin recognition complex subunit 5 [Beta vulgaris subsp. vulgaris] &gt;gi|870869708|gb|KMT20453.1| hypothetical protein BVRB_1g004470 [Beta vulgaris subsp. vulgaris]
Unigene1915	0.29	1.01	3.07	4.25	4.6	0.84	1			--	--
Unigene1916	6.62	2.26	0.08	2.12	2.85	0.2	1			--	--
Unigene1917	0.48	0.03	4.52	0.91	0.97	6.84	1	192	6e-54	gi|731362252|ref|XP_010692794.1|	PREDICTED: BRI1 kinase inhibitor 1 [Beta vulgaris subsp. vulgaris] &gt;gi|870847153|gb|KMS99575.1| hypothetical protein BVRB_1g022700 [Beta vulgaris subsp. vulgaris]
Unigene1918	1.91	0.44	0	2.68	2.75	0.6	1			--	--
Unigene1919	0.36	0.47	4.07	2.12	1.96	3.68	1	204	8e-62	gi|902225800|gb|KNA20202.1|	hypothetical protein SOVF_054600 [Spinacia oleracea]
Unigene1920	3.55	5.15	0.24	1.17	1.56	0.42	1			--	--
Unigene1921	0.18	2.35	2.01	5.43	3.25	0.35	1			--	--
Unigene1922	0	0	2.04	0.15	0.05	10.01	1	353	3e-118	gi|731336888|ref|XP_010679498.1|	PREDICTED: uncharacterized protein LOC104894851 [Beta vulgaris subsp. vulgaris]
Unigene1923	5.74	2.3	0	3.95	1.45	0.64	1			--	--
Unigene1924	1.23	2.58	3.01	0.84	2.36	1.43	1			--	--
Unigene1925	1.99	1.57	0.18	0	1.08	2.53	1	130	1e-35	gi|902222728|gb|KNA19248.1|	hypothetical protein SOVF_063230, partial [Spinacia oleracea]
Unigene1926	3.91	0.93	1.08	2.57	4.81	1.86	1			--	--
Unigene1927	1.67	3.25	0	2.54	0.24	0.95	1			--	--
Unigene1928	0.37	0.08	1.42	0.49	0.7	0.44	1	74.7	1e-13	gi|731344087|ref|XP_010683225.1|	PREDICTED: uncharacterized protein LOC104897945 [Beta vulgaris subsp. vulgaris] &gt;gi|870855366|gb|KMT07099.1| hypothetical protein BVRB_6g154260 [Beta vulgaris subsp. vulgaris]
Unigene1929	0	2.89	6.75	1.26	0.26	3.32	1			--	--
Unigene1930	1.15	0.88	2.11	1.62	1.59	4.86	1	303	4e-98	gi|731345507|ref|XP_010683955.1|	PREDICTED: uncharacterized protein LOC104898558 isoform X2 [Beta vulgaris subsp. vulgaris]
Unigene1931	1.35	2.53	0.79	1.19	3.96	3.26	1			--	--
Unigene1932	0.19	0	0	0.33	0.55	10.97	1	130	1e-31	gi|870857755|gb|KMT09303.1|	hypothetical protein BVRB_6g134020 isoform A [Beta vulgaris subsp. vulgaris]
Unigene1933	1.05	0.9	0.93	1.07	0.77	5.25	1	236	1e-67	gi|902231352|gb|KNA22236.1|	hypothetical protein SOVF_035960 [Spinacia oleracea]
Unigene1934	0.5	1.37	0	0.14	0.12	0.05	1	166	1e-43	gi|902229169|gb|KNA21401.1|	hypothetical protein SOVF_043110 [Spinacia oleracea]
Unigene1935	0.37	2.4	2.27	3.22	1.91	0.98	1	155	5e-44	gi|703121761|ref|XP_010102416.1|	hypothetical protein L484_010729 [Morus notabilis] &gt;gi|587905216|gb|EXB93401.1| hypothetical protein L484_010729 [Morus notabilis]
Unigene1936	0.17	0.14	1.67	0.15	0	4.97	1			--	--
Unigene1937	4.49	0.5	0.96	5.47	4.86	0.55	1			--	--
Unigene1938	0.12	0	0	0	0	0	1			--	--
Unigene1939	1.27	6.49	3.55	2.31	2.75	4.68	1			--	--
Unigene1940	1.71	3.79	2.43	5.59	2.78	2.92	1			--	--
Unigene1941	3.61	14.07	1.42	1.02	3.34	0.49	1			--	--
Unigene1942	2.39	2.93	4.04	2.39	2.4	3.81	1			--	--
Unigene1943	1.28	1.02	3.22	2.08	1.68	2.78	1			--	--
Unigene1944	1.32	0.51	5.36	1.81	1.75	2.1	1			--	--
Unigene1945	0	0	14.4	0.1	0	9.82	1	79	3e-15	gi|870843310|gb|KMS96517.1|	hypothetical protein BVRB_9g224560 isoform C [Beta vulgaris subsp. vulgaris]
Unigene1946	0	0	14.21	0	0	16.36	1			--	--
Unigene1947	0	0	4.44	0	0	4.91	1	394	2e-130	gi|731364958|ref|XP_010694261.1|	PREDICTED: probable galacturonosyltransferase 12 [Beta vulgaris subsp. vulgaris] &gt;gi|870845874|gb|KMS98526.1| hypothetical protein BVRB_4g092170 [Beta vulgaris subsp. vulgaris]
Unigene1948	0.98	0.52	4.65	3.57	1.88	1.65	1			--	--
Unigene1949	7.05	3.95	2.7	2.02	5.3	4.81	1			--	--
Unigene1950	0.98	2.31	10.78	2.65	1.5	4.58	1	118	8e-31	gi|731335031|ref|XP_010678523.1|	PREDICTED: mini zinc finger protein 1 [Beta vulgaris subsp. vulgaris] &gt;gi|731335034|ref|XP_010678524.1| PREDICTED: mini zinc finger protein 1 [Beta vulgaris subsp. vulgaris] &gt;gi|870859369|gb|KMT10825.1| hypothetical protein BVRB_5g114790 [Beta vulgaris subsp. vulgaris]
Unigene1951	4.8	3.32	1.61	2.47	3.84	1.89	1			--	--
Unigene1952	3.52	2.34	3.7	1.82	2.77	1.07	1			--	--
Unigene1953	2.62	3.49	1.3	1.15	1.13	2.68	1	319	5e-105	gi|902210283|gb|KNA16380.1|	hypothetical protein SOVF_089420 isoform B [Spinacia oleracea]
Unigene1954	2.15	0.31	4.74	5.13	6.84	3.52	1			--	--
Unigene1955	0	0	0.94	0.54	0	8.77	1	56.2	3e-26	gi|731359939|ref|XP_010691546.1|	PREDICTED: serine carboxypeptidase-like 18 [Beta vulgaris subsp. vulgaris] &gt;gi|870848728|gb|KMT01017.1| hypothetical protein BVRB_9g222780 [Beta vulgaris subsp. vulgaris]
Unigene1956	1.08	2.67	4.17	1.78	1.46	13.49	1			--	--
Unigene1957	0.32	0.41	0.17	0.7	0.17	1.51	1	124	3e-33	gi|24417342|gb|AAN60281.1|	unknown [Arabidopsis thaliana]
Unigene1958	0.96	3.84	27.15	5.15	1.52	0.33	1			--	--
Unigene1959	2.38	5.61	1.07	3.72	3.44	3.44	1			--	--
Unigene1960	4.4	3.99	1.28	2.84	3.23	1.58	1			--	--
Unigene1961	0.37	2.51	2.42	1.76	1.78	1.56	1			--	--
Unigene1962	4.45	2.83	0.36	3.04	8.38	5.33	1			--	--
Unigene1963	0.24	0.21	5.85	0.53	1.56	9.52	1	58.9	2e-07	gi|731345437|ref|XP_010683918.1|	PREDICTED: probable leucine-rich repeat receptor-like protein kinase At1g68400 [Beta vulgaris subsp. vulgaris]
Unigene1964	8.04	2.71	0	2.32	2.2	0.39	1			--	--
Unigene1965	1.43	8	0.83	1.98	3.09	2.72	1			--	--
Unigene1966	0.04	0	18.35	0	0	10.09	1	471	2e-162	gi|731367486|ref|XP_010695638.1|	PREDICTED: WAT1-related protein At3g18200 [Beta vulgaris subsp. vulgaris] &gt;gi|870844599|gb|KMS97526.1| hypothetical protein BVRB_5g126140 [Beta vulgaris subsp. vulgaris]
Unigene1967	6.57	2.62	0	4.11	5.52	3.25	1			--	--
Unigene1968	0	1.09	2.8	4.06	5.89	0.86	1			--	--
Unigene1969	2.74	5.96	1.78	1.98	8.72	2.46	1			--	--
Unigene1970	0.25	0.18	8.07	0.59	0.88	3.99	1	315	4e-100	gi|731350908|ref|XP_010686754.1|	PREDICTED: uncharacterized protein LOC104900923 [Beta vulgaris subsp. vulgaris] &gt;gi|870852125|gb|KMT04069.1| hypothetical protein BVRB_8g185230 [Beta vulgaris subsp. vulgaris]
Unigene1971	10.58	2.76	17.19	5.31	9.2	13.95	1			--	--
Unigene1972	0.48	4.64	1.49	0.98	2.15	2.72	1	65.9	4e-67	gi|332322090|emb|CCA65981.1|	hypothetical protein [Beta vulgaris subsp. vulgaris]
Unigene1973	6.14	4.83	4.47	3.1	2.4	1.49	1			--	--
Unigene1974	2.34	0	0.26	2.26	2.03	0	1			--	--
Unigene1975	0.17	0	12.02	0	0.91	7.98	1			--	--
Unigene1976	4.54	3.46	2.05	0.45	9.93	1.77	1			--	--
Unigene1977	0.64	0	0.14	0.22	0.27	0	1			--	--
Unigene1978	3.25	3.07	0.82	1.54	1.21	0.25	1			--	--
Unigene1979	5.51	2.52	1.27	3.9	5.09	1.44	1			--	--
Unigene1980	0	0	11.48	0	0	16.86	1	140	9e-39	gi|731358520|ref|XP_010690794.1|	PREDICTED: non-specific lipid-transfer protein-like [Beta vulgaris subsp. vulgaris] &gt;gi|870848079|gb|KMT00368.1| hypothetical protein BVRB_9g216760 [Beta vulgaris subsp. vulgaris]
Unigene1981	0	0	1	0	0.07	13.03	1	703	0	gi|902184159|gb|KNA10255.1|	hypothetical protein SOVF_146180 [Spinacia oleracea]
Unigene1982	6.07	6.64	2.89	4.96	1.49	2.1	1			--	--
Unigene1983	0.53	1.13	2.18	1.04	1.28	10.15	1			--	--
Unigene1984	4.16	3.8	5.92	1.29	2.44	14.51	1	87.4	2e-17	gi|731316783|ref|XP_010665744.1|	PREDICTED: homeobox protein knotted-1-like 3 [Beta vulgaris subsp. vulgaris] &gt;gi|870868135|gb|KMT19004.1| hypothetical protein BVRB_2g031000 [Beta vulgaris subsp. vulgaris]
Unigene1985	0.74	0.49	0.81	1.01	0.35	0.23	1			--	--
Unigene1986	0.15	0	0	0.39	0.63	0	1			--	--
Unigene1987	1.24	4.35	5.46	2.81	2.23	4.22	1	53.1	2e-06	gi|902155097|gb|KNA05876.1|	hypothetical protein SOVF_186330 [Spinacia oleracea]
Unigene1988	5.16	0.51	1.75	1.92	8.59	2.74	1			--	--
Unigene1989	0.19	2.51	1.04	2.48	4.37	2.78	1	108	2e-24	gi|902177579|gb|KNA08973.1|	hypothetical protein SOVF_157850 [Spinacia oleracea]
Unigene1990	0.18	2.84	0.59	0.94	0	0.68	1			--	--
Unigene1991	0	0.92	14.23	0	0.29	3.58	1			--	--
Unigene1992	0.33	0.84	0.36	0.29	0.35	0.77	1	57.4	3e-08	gi|672172397|ref|XP_008806287.1|	PREDICTED: tetraketide alpha-pyrone reductase 2-like [Phoenix dactylifera]
Unigene1993	1.08	2.81	8.04	1.66	0.48	4.75	1	489	2e-170	gi|902186783|gb|KNA10778.1|	hypothetical protein SOVF_141130 [Spinacia oleracea]
Unigene1994	5	3.33	3.47	1.84	3.31	2.15	1	87	5e-18	gi|902181506|gb|KNA09760.1|	hypothetical protein SOVF_150670 [Spinacia oleracea]
Unigene1995	0	0	0	0	0.19	0.84	1	119	3e-29	gi|731379130|ref|XP_010668374.1|	PREDICTED: uncharacterized protein LOC104885382 [Beta vulgaris subsp. vulgaris]
Unigene1996	0.84	0	2.98	2	1.64	6.35	1			--	--
Unigene1997	1.57	6.91	5.2	2.3	2.46	4.83	1			--	--
Unigene1998	4.09	4.81	2.58	2.78	3.7	4.29	1			--	--
[truncated: 59,601 more rows]
