# Supplementary material for: Transcriptome assembly in Suaeda aralocaspica to reveal the distinct temporal gene/miRNA alterations between the dimorphic seeds during germination
Source: BMC Genomics. 2017 Oct 19;18:806. doi: 10.1186/s12864-017-4209-1 (PMC5649071; doi:10.1186/s12864-017-4209-1)
Supplement: Supplementary file 6 — Unigenes differentially expressed during Suaeda aralocaspica seed germination. (XLSX 3688 kb) [file 12864_2017_4209_MOESM6_ESM.xlsx]

## Sheet: BlISvsBlDS_UP
Table S5 Unigenes differentially expressed during Suaeda aralocaspica seed germination.
Unigene	logFC	logCPM	PValue	FDR	BlDS(RPKM)	BlIS(RPKM)
Unigene2780	-12.9863	4.1302	5.47329e-19	3.37149e-14	0	44.39
Unigene11601	-12.2436	3.39563	8.59267e-17	2.6465e-12	0	37.16
Unigene48461	-8.01944	4.40929	2.312e-16	4.74723e-12	0.2	59.57
Unigene28933	-12.0479	3.20289	3.21003e-16	4.94336e-12	0	7.85
Unigene48137	-7.45569	4.82644	7.85428e-16	9.67631e-12	0.18	36.88
Unigene39879	-6.53005	6.71865	7.06163e-15	7.24982e-11	1.26	130.76
Unigene11602	-8.07442	3.51032	1.05204e-14	8.53988e-11	0.1	32.9
Unigene48083	-6.5101	5.12363	3.40201e-14	2.32845e-10	0.94	96.81
Unigene48490	-6.82418	4.20347	5.59016e-14	3.44348e-10	0.17	21.33
Unigene18775	-6.84183	3.56086	2.02711e-13	1.13516e-09	0.23	29.76
Unigene24707	-7.92021	2.44839	5.90572e-13	3.03155e-09	0.07	22.06
Unigene20941	-5.77963	6.10091	1.08296e-12	5.13146e-09	1.94	120
Unigene11193	-10.7935	1.97755	1.33432e-12	5.8709e-09	0	22.32
Unigene20990	-5.74812	5.81738	1.61764e-12	6.64299e-09	1.4	84.66
Unigene20445	-6.67155	3.08465	1.95376e-12	7.52185e-09	0.15	17.67
Unigene11531	-7.68827	2.22344	2.64297e-12	9.57674e-09	0.03	6.41
Unigene32640	-6.30116	3.28733	3.11278e-12	1.06524e-08	0.17	15.25
Unigene2803	-5.52686	5.42518	7.67188e-12	2.48726e-08	2.15	111.63
Unigene12617	-7.49711	2.03878	9.3355e-12	2.87027e-08	0.12	27.49
Unigene44326	-5.51083	5.31284	9.78515e-12	2.87027e-08	0.82	41.89
Unigene44201	-10.3997	1.59799	1.63784e-11	4.38649e-08	0	9.66
Unigene44746	-6.89899	2.36286	2.49274e-11	6.39793e-08	0.04	5.15
Unigene49096	-10.2981	1.50057	3.23396e-11	7.66186e-08	0	6.4
Unigene19979	-5.93737	2.93436	3.39747e-11	7.75115e-08	0.2	13.85
Unigene2374	-6.82687	2.29319	3.96847e-11	8.73049e-08	0.08	10.95
Unigene22591	-10.1975	1.40435	5.9198e-11	1.25743e-07	0	15.36
Unigene33663	-5.1139	5.38079	9.67573e-11	1.98672e-07	1.13	43.91
Unigene8684	-6.29434	2.32524	1.10291e-10	2.19155e-07	0.13	12.16
Unigene10492	-5.83832	2.58605	1.4848e-10	2.69006e-07	0.26	16.92
Unigene24746	-5.97135	2.40693	1.85906e-10	3.15417e-07	0.1	7.01
Unigene11768	-10.0025	1.21857	1.94579e-10	3.15417e-07	0	4.27
Unigene48944	-5.29508	3.3991	2.21757e-10	3.41501e-07	0.37	16.37
Unigene22403	-5.48278	3.06231	2.3812e-10	3.57755e-07	0.18	9.04
Unigene11804	-5.32159	3.05518	4.55559e-10	6.52604e-07	0.5	22.62
Unigene23848	-6.04767	2.08857	5.35441e-10	7.32948e-07	0.17	12.96
Unigene18261	-5.13136	3.24182	6.35175e-10	8.32471e-07	0.41	16.29
Unigene49183	-9.80009	1.02667	6.93525e-10	8.78383e-07	0	10.32
Unigene40625	-6.8184	1.38962	6.98725e-10	8.78383e-07	0.02	2.84
Unigene12712	-6.8006	1.37275	7.44117e-10	9.16737e-07	0.17	23.64
Unigene2821	-4.96351	3.6904	8.03751e-10	9.70789e-07	0.97	34.19
Unigene33798	-5.7238	2.16989	9.15338e-10	1.08431e-06	0.11	6.6
Unigene22586	-9.72978	0.960276	1.04166e-09	1.21066e-06	0	11.47
Unigene49365	-9.71772	0.948902	1.13224e-09	1.26809e-06	0	17.89
Unigene48523	-5.35999	2.38	1.37702e-09	1.48813e-06	0.2	9.59
Unigene2517	-4.83797	3.82916	1.53e-09	1.62494e-06	0.92	29.67
Unigene48410	-5.25988	2.68388	1.5992e-09	1.66965e-06	0.2	8.5
Unigene37090	-6.20716	1.69927	2.06119e-09	2.04786e-06	0.08	7.41
Unigene25444	-4.60744	4.86871	2.63089e-09	2.49323e-06	3.41	93.27
Unigene21964	-9.53738	0.779283	3.58464e-09	3.24721e-06	0	13.03
Unigene21481	-4.9187	2.80395	4.2151e-09	3.76298e-06	0.46	15.92
Unigene2797	-4.63144	3.94951	4.30679e-09	3.78992e-06	1.11	31.06
Unigene19803	-6.5034	1.0924	4.82283e-09	4.18425e-06	0.08	9.02
Unigene40333	-9.46708	0.71343	5.25811e-09	4.37695e-06	0	2.32
Unigene36512	-4.92751	2.67891	5.48815e-09	4.50753e-06	0.24	8.21
Unigene21541	-5.4248	1.88577	5.83471e-09	4.72911e-06	0.08	3.92
Unigene29093	-4.77232	2.89944	6.10279e-09	4.88216e-06	0.14	4.47
Unigene30154	-9.4232	0.672397	7.07851e-09	5.51935e-06	0	11.21
Unigene20561	-9.39319	0.644366	7.83154e-09	6.03019e-06	0	6.76
Unigene20444	-6.38897	0.985177	9.03865e-09	6.7899e-06	0.06	6.68
Unigene28273	-9.36254	0.615768	9.61643e-09	7.13689e-06	0	4.73
Unigene42390	-5.93435	1.44096	1.06326e-08	7.70541e-06	0.03	2.47
Unigene33730	-5.28676	1.7555	1.3374e-08	9.15363e-06	0.17	7.85
Unigene49470	-5.28676	1.7555	1.3374e-08	9.15363e-06	0.36	16.24
Unigene27398	-9.28294	0.541638	1.46906e-08	9.7304e-06	0	9.18
Unigene26266	-4.53157	3.13001	1.61872e-08	1.06076e-05	0.53	13.75
Unigene56300	-5.05947	1.84517	1.9551e-08	1.24157e-05	0.76	29.01
Unigene37514	-4.43855	3.32596	2.3525e-08	1.44912e-05	1.9	46.43
Unigene14454	-5.1868	1.66156	2.54865e-08	1.5544e-05	0.1	4.33
Unigene29301	-5.39986	1.47483	2.95969e-08	1.77004e-05	0.26	12.61
Unigene40607	-9.14567	0.414296	3.22964e-08	1.89469e-05	0	2.67
Unigene2782	-6.17082	0.781963	3.30299e-08	1.91944e-05	0.03	2.39
Unigene29630	-4.1395	4.83059	3.90416e-08	2.22678e-05	0.63	12.55
Unigene27076	-9.10921	0.380581	4.09326e-08	2.31322e-05	0	8.19
Unigene24748	-4.80803	1.85883	4.16767e-08	2.33386e-05	0.16	5.13
Unigene35056	-4.38811	2.9143	4.56046e-08	2.46897e-05	0.32	7.63
Unigene43268	-9.09062	0.363416	4.61803e-08	2.46897e-05	0	4.65
Unigene12165	-9.09062	0.363416	4.61803e-08	2.46897e-05	0	6.57
Unigene20233	-4.17249	3.99467	4.64943e-08	2.46897e-05	0.81	16.46
Unigene48739	-5.04718	1.53092	5.66914e-08	2.98473e-05	0.09	3.54
Unigene34056	-9.05273	0.328447	5.90433e-08	3.00579e-05	0	2.6
Unigene31944	-9.05273	0.328447	5.90433e-08	3.00579e-05	0	4.82
Unigene18691	-9.05273	0.328447	5.90433e-08	3.00579e-05	0	4.14
Unigene29530	-4.10569	4.06177	7.00416e-08	3.4242e-05	5.44	105.19
Unigene29708	-9.01381	0.292588	7.59584e-08	3.5992e-05	0	7.04
Unigene44555	-6.00977	0.633018	8.6925e-08	4.02474e-05	0.06	4.48
Unigene30907	-3.95709	5.69124	9.55532e-08	4.32793e-05	6.61	115.18
Unigene2984	-5.9942	0.618666	9.62699e-08	4.32856e-05	0.12	9.66
Unigene18915	-4.4062	2.32131	1.00196e-07	4.38244e-05	0.98	23.4
Unigene49129	-4.66544	1.72591	1.01066e-07	4.38419e-05	0.36	10.5
Unigene35159	-8.93267	0.218009	1.12212e-07	4.76699e-05	0	3.68
Unigene23194	-8.93267	0.218009	1.12212e-07	4.76699e-05	0	4.28
Unigene34349	-8.93267	0.218009	1.12212e-07	4.76699e-05	0	4.31
Unigene43924	-5.17204	1.26217	1.15995e-07	4.89395e-05	0.39	16.29
Unigene28934	-5.51972	1.05282	1.27192e-07	5.29383e-05	0.33	17.69
Unigene2454	-5.94645	0.574717	1.31616e-07	5.33382e-05	0.17	13.38
Unigene9310	-5.93017	0.559758	1.31616e-07	5.33382e-05	0.06	4.64
Unigene47957	-3.88214	5.77625	1.43773e-07	5.7884e-05	7.31	120.85
Unigene18659	-4.59224	1.65799	1.50422e-07	5.97795e-05	0.4	10.94
Unigene22322	-5.48499	1.02058	1.60232e-07	6.20761e-05	0.1	5.36
Unigene30914	-4.08934	3.12168	1.62076e-07	6.23757e-05	1.07	20.56
Unigene33087	-8.86867	0.159362	1.6842e-07	6.24296e-05	0	2.54
Unigene28174	-8.86867	0.159362	1.6842e-07	6.24296e-05	0	5.3
Unigene10883	-4.17195	2.71231	1.6958e-07	6.24296e-05	0.61	12.39
Unigene29641	-4.49932	1.96653	1.70265e-07	6.24296e-05	0.33	8.48
Unigene2611	-3.80963	8.87334	1.82885e-07	6.66598e-05	55.82	877.6
Unigene26195	-8.80171	0.0981613	2.22885e-07	7.67351e-05	0	3.01
Unigene19802	-8.80171	0.0981613	2.22885e-07	7.67351e-05	0	4.13
Unigene12602	-8.80171	0.0981613	2.22885e-07	7.67351e-05	0	4.94
Unigene48878	-4.1801	2.54423	2.3199e-07	7.9391e-05	0.97	19.81
Unigene30195	-8.77867	0.0771541	2.57175e-07	8.65519e-05	0	3.35
Unigene30148	-3.78707	5.31708	2.83106e-07	9.31452e-05	4.13	63.93
Unigene10476	-5.7929	0.434013	2.84279e-07	9.31452e-05	0.06	4.21
Unigene25322	-8.75527	0.0558279	2.97358e-07	9.44173e-05	0	1.85
Unigene26761	-8.75527	0.0558279	2.97358e-07	9.44173e-05	0	5.69
Unigene12744	-4.75974	1.26427	3.06448e-07	9.68046e-05	0.24	7.64
Unigene3070	-5.00475	1.10725	3.08156e-07	9.68476e-05	0.15	5.69
Unigene19149	-4.74977	1.25508	3.27301e-07	0.000102342	0.36	11.22
Unigene29531	-3.92687	3.28677	3.35517e-07	0.000104381	0.96	16.46
Unigene1883	-8.73148	0.0341729	3.44558e-07	0.000104554	0	6.1
Unigene49704	-8.73148	0.0341729	3.44558e-07	0.000104554	0	4.19
Unigene2508	-3.79334	4.2645	3.8088e-07	0.000113342	2.02	31.43
Unigene39129	-8.70729	0.0121785	4.00132e-07	0.000115717	0	4.57
Unigene13989	-8.70729	0.0121785	4.00132e-07	0.000115717	0	7.84
Unigene42434	-4.55085	1.37218	4.08822e-07	0.000117678	0.12	3.31
Unigene12987	-5.29759	0.847408	4.65718e-07	0.000129227	0.22	10.32
Unigene49591	-8.68268	-0.0101661	4.65727e-07	0.000129227	0	6.21
Unigene26594	-8.68268	-0.0101661	4.65727e-07	0.000129227	0	7.67
Unigene48209	-3.87298	3.18887	4.98283e-07	0.000137026	2.19	36.18
Unigene2027	-5.28419	0.835076	5.08031e-07	0.000139085	0.28	12.69
Unigene22110	-4.37378	1.45661	5.50274e-07	0.000147375	0.26	6.2
Unigene34783	-5.68063	0.331752	5.78624e-07	0.000153632	0.05	2.87
Unigene45643	-5.68063	0.331752	5.78624e-07	0.000153632	0.07	4.42
Unigene48963	-4.05878	2.12071	5.94595e-07	0.000157195	0.4	7.57
Unigene21631	-4.25625	1.55891	6.02931e-07	0.000158718	0.43	9.35
Unigene2166	-5.257	0.810083	6.05924e-07	0.000158827	0.1	4.32
Unigene39102	-3.85001	2.95772	6.15844e-07	0.000160743	1.27	20.62
Unigene15482	-8.63218	-0.0559523	6.35441e-07	0.000163094	0	5.52
Unigene27401	-4.19894	1.85124	6.7098e-07	0.000170252	0.33	6.97
Unigene33383	-4.23987	1.54392	6.71622e-07	0.000170252	0.44	9.5
Unigene20076	-3.68916	4.16823	7.1052e-07	0.000178642	2.17	31.47
Unigene22313	-8.57985	-0.103284	7.45e-07	0.000185045	0	4.25
Unigene19744	-8.57985	-0.103284	7.45e-07	0.000185045	0	5.92
Unigene13361	-8.57985	-0.103284	7.45e-07	0.000185045	0	3.15
Unigene36564	-4.60236	1.11971	8.02958e-07	0.000197846	0.11	3.17
Unigene48080	-3.8613	2.58153	8.07806e-07	0.000198247	1.04	16.97
Unigene43601	-8.55296	-0.127564	8.75702e-07	0.000209892	0	1.06
Unigene11761	-8.55296	-0.127564	8.75702e-07	0.000209892	0	2.91
Unigene48275	-3.99145	2.05894	8.96932e-07	0.000213321	1.21	21.78
Unigene35797	-4.8155	0.933348	9.09469e-07	0.000215471	0.07	2.13
Unigene26171	-5.5799	0.240468	9.57264e-07	0.000225063	0.06	3.5
Unigene8821	-8.52555	-0.152271	1.03208e-06	0.000232875	0	5.61
Unigene42703	-3.9222	2.10683	1.06889e-06	0.000239429	0.6	10.34
Unigene18770	-3.6405	3.7772	1.11074e-06	0.000247006	2.24	31.34
Unigene2363	-4.04866	1.85882	1.12978e-06	0.000250336	0.69	12.92
Unigene28324	-4.53427	1.0575	1.1597e-06	0.000256045	0.27	7.26
Unigene11407	-3.94474	2.01622	1.17565e-06	0.000258192	0.19	3.38
Unigene26295	-3.6839	3.32148	1.19174e-06	0.000258192	1.31	18.88
Unigene18889	-8.49761	-0.177423	1.21973e-06	0.000258192	0	5.28
Unigene5189	-8.49761	-0.177423	1.21973e-06	0.000258192	0	4.44
Unigene23651	-8.49761	-0.177423	1.21973e-06	0.000258192	0	4.06
Unigene37868	-8.49761	-0.177423	1.21973e-06	0.000258192	0	1.44
Unigene28915	-4.36366	1.2008	1.22588e-06	0.000258605	0.71	16.61
Unigene27077	-5.53755	0.202228	1.24339e-06	0.000260516	0.08	4.33
Unigene29929	-5.11282	0.678038	1.2667e-06	0.000261976	0.07	2.93
Unigene34768	-4.75087	0.874321	1.26737e-06	0.000261976	0.28	8.83
Unigene37715	-3.49282	6.96688	1.3087e-06	0.000268554	26.37	332.92
Unigene37102	-3.61206	3.63476	1.31227e-06	0.000268554	0.64	8.85
Unigene21965	-8.46912	-0.203035	1.4456e-06	0.000284497	0	5.89
Unigene23359	-8.46912	-0.203035	1.4456e-06	0.000284497	0	3.25
Unigene48365	-3.46799	6.21215	1.60285e-06	0.000308244	18.38	228.12
Unigene49506	-8.44006	-0.229124	1.71836e-06	0.000322711	0	5.04
Unigene50034	-8.44006	-0.229124	1.71836e-06	0.000322711	0	6.01
Unigene30609	-8.44006	-0.229124	1.71836e-06	0.000322711	0	0.95
Unigene43985	-3.77373	2.34553	1.76833e-06	0.000331087	0.33	5.16
Unigene12834	-5.05085	0.621563	1.87088e-06	0.000347122	0.18	7.05
Unigene19826	-3.57793	3.14358	2.01673e-06	0.000362657	1.09	14.66
Unigene1859	-8.4104	-0.255709	2.04881e-06	0.000362657	0	3.22
Unigene40524	-8.4104	-0.255709	2.04881e-06	0.000362657	0	1.84
Unigene25488	-8.38011	-0.282809	2.04881e-06	0.000362657	0	3.76
Unigene29537	-8.38011	-0.282809	2.04881e-06	0.000362657	0	5.47
Unigene50192	-8.38011	-0.282809	2.04881e-06	0.000362657	0	5.83
Unigene2915	-4.65524	0.787317	2.12999e-06	0.000374873	0.14	3.96
Unigene47897	-3.38964	10.5442	2.22392e-06	0.00038918	193.72	2276.45
Unigene20970	-3.38603	10.3718	2.27231e-06	0.000396522	224.29	2629.08
Unigene3277	-4.64105	0.774439	2.32869e-06	0.000405211	0.16	4.74
Unigene11224	-3.60273	2.94103	2.41672e-06	0.00041131	1.51	20.58
Unigene32771	-3.90993	1.73241	2.4398e-06	0.00041131	0.42	7.13
Unigene21732	-8.34918	-0.310445	2.45054e-06	0.00041131	0	3.87
Unigene2210	-8.34918	-0.310445	2.45054e-06	0.00041131	0	7.33
Unigene21833	-8.34918	-0.310445	2.45054e-06	0.00041131	0	5.6
Unigene4873	-8.34918	-0.310445	2.45054e-06	0.00041131	0	3.52
Unigene1872	-8.34918	-0.310445	2.45054e-06	0.00041131	0	3.04
Unigene34764	-4.3876	0.92424	2.52484e-06	0.000420345	0.18	4.43
Unigene27439	-4.03341	1.53817	2.55966e-06	0.000424993	0.76	14.17
Unigene13739	-4.37468	0.912548	2.73841e-06	0.000449838	0.29	6.93
Unigene32277	-3.44015	4.0256	2.77896e-06	0.000455268	3.54	43.19
Unigene42412	-3.4546	3.7408	2.80701e-06	0.000457753	1.45	17.79
Unigene25956	-3.71825	2.02438	2.84316e-06	0.000457753	0.67	9.89
Unigene29917	-5.37871	0.059542	2.84614e-06	0.000457753	0.06	3.11
Unigene21637	-5.37871	0.059542	2.84614e-06	0.000457753	0.04	1.88
Unigene11881	-3.50487	3.41042	2.85622e-06	0.000458177	1.56	19.91
Unigene32742	-8.31757	-0.338638	2.94065e-06	0.000470496	0	4.71
Unigene34493	-3.87305	1.69898	2.95028e-06	0.000470815	0.3	4.91
Unigene25856	-4.36164	0.900759	2.972e-06	0.000473055	0.1	2.43
Unigene45507	-3.57985	2.46559	3.27593e-06	0.000516097	0.28	3.74
Unigene36971	-3.57686	2.65058	3.29298e-06	0.000516144	0.54	7.23
Unigene40785	-3.98253	1.49201	3.35837e-06	0.000523727	0.25	4.55
Unigene45708	-3.57546	2.46162	3.37067e-06	0.000524317	0.37	4.94
Unigene48121	-3.4097	3.93447	3.52829e-06	0.000532834	1.44	17.14
Unigene16008	-8.28525	-0.367413	3.54078e-06	0.000532834	0	4.16
Unigene40736	-8.28525	-0.367413	3.54078e-06	0.000532834	0	2.74
Unigene9519	-5.32992	0.0159598	3.81109e-06	0.000560285	0.07	3.32
Unigene19552	-5.32992	0.0159598	3.81109e-06	0.000560285	0.07	3.49
Unigene34918	-5.32992	0.0159598	3.81109e-06	0.000560285	0.04	1.99
Unigene37310	-4.14851	1.00589	3.89279e-06	0.000570326	0.25	5.09
Unigene48774	-3.35617	4.4945	3.96629e-06	0.000576399	4.89	56.2
Unigene3117	-3.33213	4.95114	3.96746e-06	0.000576399	7.94	89.75
Unigene24926	-3.94758	1.46039	4.19579e-06	0.000594916	0.38	6.6
Unigene39343	-4.01903	1.13432	4.22355e-06	0.000594916	0.83	15.41
Unigene35681	-3.68032	1.88728	4.25174e-06	0.000594916	0.51	7.44
Unigene31810	-8.25219	-0.396792	4.27844e-06	0.000594916	0	1.38
Unigene45626	-8.25219	-0.396792	4.27844e-06	0.000594916	0	4.62
Unigene17335	-8.25219	-0.396792	4.27844e-06	0.000594916	0	3.09
Unigene24280	-8.25219	-0.396792	4.27844e-06	0.000594916	0	2.02
Unigene20021	-8.25219	-0.396792	4.27844e-06	0.000594916	0	2.94
Unigene37607	-8.25219	-0.396792	4.27844e-06	0.000594916	0	1.08
Unigene45857	-5.30489	-0.00635022	4.42441e-06	0.000605642	0.06	2.99
Unigene28935	-5.30489	-0.00635022	4.42441e-06	0.000605642	0.13	6.43
Unigene47307	-3.41883	3.36509	4.48344e-06	0.000612363	2.07	24.83
Unigene37867	-4.29461	0.840295	4.52111e-06	0.000616141	0.14	3.13
Unigene11188	-3.2751	5.82782	5.01493e-06	0.000678602	4.22	45.83
Unigene32794	-5.27942	-0.0290212	5.14799e-06	0.000678602	0.08	3.81
Unigene30919	-8.21836	-0.426803	5.18875e-06	0.000678602	0	4.39
Unigene9495	-8.21836	-0.426803	5.18875e-06	0.000678602	0	1.95
Unigene13723	-8.21836	-0.426803	5.18875e-06	0.000678602	0	2.29
Unigene41572	-8.21836	-0.426803	5.18875e-06	0.000678602	0	2.99
Unigene21563	-8.21836	-0.426803	5.18875e-06	0.000678602	0	5.9
Unigene48340	-3.25298	6.20298	5.48433e-06	0.000715739	5.97	63.8
Unigene48982	-3.59388	1.91228	5.61223e-06	0.000730883	0.67	9.19
Unigene36982	-4.08612	0.949808	5.74907e-06	0.000746452	0.18	3.45
Unigene2677	-3.70677	1.68021	5.75601e-06	0.000746452	1.02	15.09
Unigene48872	-4.23865	0.789991	5.86541e-06	0.000757882	0.27	5.81
Unigene39070	-3.23325	6.7194	5.88107e-06	0.000757882	15.14	159.62
Unigene36794	-8.18371	-0.457474	6.31674e-06	0.000795715	0	2.54
Unigene38174	-8.18371	-0.457474	6.31674e-06	0.000795715	0	2.44
Unigene27756	-8.18371	-0.457474	6.31674e-06	0.000795715	0	2.79
Unigene33549	-8.18371	-0.457474	6.31674e-06	0.000795715	0	1.31
Unigene39058	-4.81025	0.403946	6.65856e-06	0.000822357	0.04	1.49
Unigene29029	-3.6837	1.65949	6.66173e-06	0.000822357	0.49	7.13
Unigene17630	-3.47757	2.43865	6.93012e-06	0.000853777	0.86	10.77
Unigene19192	-3.92677	1.05155	7.00755e-06	0.000857825	0.44	7.67
Unigene42598	-3.91481	1.04086	7.00755e-06	0.000857825	0.21	3.65
Unigene22316	-5.20019	-0.0993232	7.01868e-06	0.000857825	0.12	5.49
Unigene25511	-5.20019	-0.0993232	7.01868e-06	0.000857825	0.07	3
Unigene11967	-4.03419	0.903288	7.31836e-06	0.000892681	0.8	15.04
Unigene2635	-3.38843	2.79512	7.6749e-06	0.000893933	0.72	8.51
Unigene28085	-8.14821	-0.488834	7.72046e-06	0.000893933	0	3.98
Unigene17624	-8.14821	-0.488834	7.72046e-06	0.000893933	0	5.45
Unigene13345	-8.14821	-0.488834	7.72046e-06	0.000893933	0	5.74
Unigene49917	-8.14821	-0.488834	7.72046e-06	0.000893933	0	1.94
Unigene33591	-8.11182	-0.520915	7.72046e-06	0.000893933	0	4.59
Unigene61528	-8.11182	-0.520915	7.72046e-06	0.000893933	0	3.55
Unigene4642	-8.11182	-0.520915	7.72046e-06	0.000893933	0	5.08
Unigene14306	-8.11182	-0.520915	7.72046e-06	0.000893933	0	3.08
Unigene23643	-8.11182	-0.520915	7.72046e-06	0.000893933	0	3.6
Unigene23812	-3.60511	1.70903	7.77866e-06	0.000898982	1.18	16.18
Unigene2722	-3.18632	6.32594	7.79699e-06	0.000899413	9.93	101.4
Unigene34342	-3.44284	2.2739	7.98533e-06	0.000919417	1.39	17.09
Unigene37353	-3.32193	3.24509	8.02038e-06	0.000921731	0.98	11
Unigene6287	-3.37262	2.63237	8.22827e-06	0.000942107	1.36	15.86
Unigene28063	-3.81814	1.34382	8.4387e-06	0.000962622	1.34	21.49
Unigene34572	-3.81814	1.34382	8.4387e-06	0.000962622	0.64	10.19
Unigene24406	-3.54948	1.76986	8.55939e-06	0.000974584	1.12	14.75
Unigene40331	-3.22358	4.25673	8.78156e-06	0.000994367	2.02	21.18
Unigene41123	-4.39261	0.550634	8.88422e-06	0.00100415	0.03	0.82
Unigene36711	-3.48122	2.08129	9.18907e-06	0.00103559	0.23	2.84
Unigene48304	-3.19872	4.55091	9.19608e-06	0.00103559	7.88	81.21
Unigene3069	-3.99398	0.867366	9.37092e-06	0.00104039	0.55	9.98
Unigene17527	-8.07448	-0.553752	9.4751e-06	0.00104039	0	1.52
Unigene19572	-8.07448	-0.553752	9.4751e-06	0.00104039	0	2.13
Unigene9099	-8.07448	-0.553752	9.4751e-06	0.00104039	0	3.43
Unigene13154	-8.07448	-0.553752	9.4751e-06	0.00104039	0	2.52
Unigene49117	-3.39567	2.42755	1.00641e-05	0.00109713	1.43	17
Unigene43600	-4.13518	0.697407	1.0081e-05	0.00109713	0.28	5.56
Unigene39460	-3.37492	2.46875	1.02835e-05	0.00111523	0.53	6.25
Unigene33811	-4.73343	0.335055	1.05608e-05	0.00114129	0.06	1.87
Unigene24579	-4.71357	0.317292	1.05608e-05	0.00114129	0.14	4.48
Unigene48041	-3.13133	6.39348	1.05991e-05	0.00114342	20.24	198.92
Unigene10605	-3.28367	2.87809	1.07505e-05	0.00115773	1.39	15.17
Unigene40839	-3.76894	1.29976	1.07707e-05	0.00115788	0.61	9.49
Unigene27867	-3.74333	1.09583	1.09681e-05	0.00117705	0.19	2.91
Unigene27874	-4.11978	0.683671	1.1065e-05	0.00118538	0.33	6.54
Unigene18221	-8.03615	-0.587381	1.16786e-05	0.00120501	0	1.88
Unigene33704	-8.03615	-0.587381	1.16786e-05	0.00120501	0	1.42
Unigene9225	-8.03615	-0.587381	1.16786e-05	0.00120501	0	3.25
Unigene19257	-8.03615	-0.587381	1.16786e-05	0.00120501	0	1.83
Unigene23249	-8.03615	-0.587381	1.16786e-05	0.00120501	0	4.92
Unigene14869	-8.03615	-0.587381	1.16786e-05	0.00120501	0	5
Unigene28281	-3.16252	4.20203	1.24585e-05	0.00127692	2.37	23.84
Unigene40962	-3.52006	1.63311	1.26121e-05	0.00129052	0.23	3
Unigene47370	-3.7386	1.27265	1.29844e-05	0.00131984	0.87	13.12
Unigene37842	-3.60274	1.45616	1.31589e-05	0.00133538	0.49	6.7
Unigene36549	-4.08846	0.655791	1.33653e-05	0.00135124	0.17	3.34
Unigene48076	-3.08038	6.33795	1.42024e-05	0.00142253	24.62	233.49
Unigene29412	-3.65036	1.35447	1.43005e-05	0.00143003	0.35	4.96
Unigene25475	-7.99677	-0.621842	1.44592e-05	0.00143195	0	3
Unigene21059	-7.99677	-0.621842	1.44592e-05	0.00143195	0	2.1
Unigene31088	-7.99677	-0.621842	1.44592e-05	0.00143195	0	3.59
Unigene13463	-7.99677	-0.621842	1.44592e-05	0.00143195	0	2.82
Unigene39286	-7.99677	-0.621842	1.44592e-05	0.00143195	0	0.83
Unigene29333	-4.07254	0.641642	1.47086e-05	0.00144966	0.54	10.48
Unigene35587	-4.07254	0.641642	1.47086e-05	0.00144966	0.15	2.82
Unigene44971	-4.28718	0.456619	1.50121e-05	0.00147485	0.12	2.62
Unigene40255	-3.52837	1.52077	1.50787e-05	0.00147903	0.21	2.8
Unigene14937	-4.6523	0.262615	1.5141e-05	0.00148043	0.2	6.07
Unigene9331	-4.6523	0.262615	1.5141e-05	0.00148043	0.12	3.63
Unigene30303	-3.08115	5.37745	1.53059e-05	0.00149419	2.72	25.84
Unigene27118	-3.39206	1.7323	1.67025e-05	0.00162233	2.16	25.64
Unigene44302	-4.26883	0.440321	1.67283e-05	0.00162233	0.18	4.03
Unigene39668	-3.69712	1.23568	1.67503e-05	0.00162233	0.24	3.6
Unigene48768	-3.26679	2.42971	1.73499e-05	0.00166353	0.72	7.85
Unigene2503	-3.06643	4.98936	1.76257e-05	0.00166353	6.19	58.21
Unigene18593	-4.02371	0.598322	1.78628e-05	0.00166353	0.46	8.57
Unigene27873	-7.95629	-0.657178	1.79859e-05	0.00166353	0	2.33
Unigene32483	-7.95629	-0.657178	1.79859e-05	0.00166353	0	1.85
Unigene32405	-7.95629	-0.657178	1.79859e-05	0.00166353	0	2.29
Unigene41357	-7.95629	-0.657178	1.79859e-05	0.00166353	0	5.02
Unigene14400	-7.95629	-0.657178	1.79859e-05	0.00166353	0	5.12
Unigene20263	-7.95629	-0.657178	1.79859e-05	0.00166353	0	4.77
Unigene21753	-7.95629	-0.657178	1.79859e-05	0.00166353	0	4.21
Unigene33735	-3.08066	4.1136	1.85029e-05	0.00170878	1.17	11.15
Unigene20073	-4.99641	-0.278563	1.89214e-05	0.00173185	0.05	2.09
Unigene15731	-4.99641	-0.278563	1.89214e-05	0.00173185	0.1	3.87
Unigene36935	-4.60995	0.224944	1.93925e-05	0.00176972	0.06	1.65
Unigene11923	-3.27226	2.31758	1.99752e-05	0.00181215	2.37	25.81
Unigene48752	-3.58101	1.29285	2.05662e-05	0.00186303	0.23	3.07
Unigene42404	-7.91464	-0.693433	2.24824e-05	0.00194234	0	0.58
Unigene28986	-7.91464	-0.693433	2.24824e-05	0.00194234	0	2.39
Unigene26099	-7.91464	-0.693433	2.24824e-05	0.00194234	0	5.04
Unigene159	-7.91464	-0.693433	2.24824e-05	0.00194234	0	3.31
Unigene16170	-7.91464	-0.693433	2.24824e-05	0.00194234	0	4.57
Unigene25957	-7.91464	-0.693433	2.24824e-05	0.00194234	0	4.77
Unigene19117	-7.91464	-0.693433	2.24824e-05	0.00194234	0	1.77
Unigene49567	-7.91464	-0.693433	2.24824e-05	0.00194234	0	3.12
Unigene44708	-3.44852	1.45002	2.32807e-05	0.00199991	0.24	2.91
Unigene47884	-2.97614	8.57213	2.35467e-05	0.00201732	107.17	945.6
Unigene48619	-3.01078	4.70326	2.45232e-05	0.00209515	4.37	39.5
Unigene35939	-4.56632	0.186235	2.49918e-05	0.00212049	0.15	4.33
Unigene46221	-3.04089	3.70825	2.51939e-05	0.00213469	1.96	18.13
Unigene34709	-3.34872	1.59169	2.56674e-05	0.00216884	0.38	4.35
Unigene50256	-3.43015	1.43381	2.60274e-05	0.00219625	0.94	11.51
Unigene28062	-3.61041	1.15872	2.65744e-05	0.00223323	1.03	14.34
Unigene28603	-3.61041	1.15872	2.65744e-05	0.00223323	0.19	2.61
Unigene39288	-4.93248	-0.334303	2.69459e-05	0.00224607	0.11	4.21
Unigene42088	-3.34041	1.58437	2.69976e-05	0.00224733	0.26	2.99
Unigene3880	-7.87176	-0.730658	2.82471e-05	0.00228946	0	2.72
Unigene27046	-7.87176	-0.730658	2.82471e-05	0.00228946	0	2.52
Unigene24709	-7.87176	-0.730658	2.82471e-05	0.00228946	0	0.96
Unigene292	-7.87176	-0.730658	2.82471e-05	0.00228946	0	3.26
Unigene43882	-7.87176	-0.730658	2.82471e-05	0.00228946	0	4.82
Unigene18231	-7.87176	-0.730658	2.82471e-05	0.00228946	0	2.4
Unigene16714	-7.87176	-0.730658	2.82471e-05	0.00228946	0	3.15
Unigene31047	-3.41156	1.41741	2.91339e-05	0.00235514	1	12.03
Unigene49378	-3.65211	0.808044	2.93102e-05	0.00236319	0.65	9.33
Unigene13160	-3.65211	0.808044	2.93102e-05	0.00236319	0.72	10.36
Unigene3100	-2.95455	5.67383	2.93489e-05	0.00236322	7.7	66.97
Unigene43341	-3.11216	2.80655	2.98343e-05	0.00239604	0.77	7.45
Unigene33516	-3.63763	0.795333	3.19327e-05	0.00254705	0.22	3.17
Unigene8931	-4.89942	-0.363031	3.23096e-05	0.00254705	0.11	4
Unigene36949	-4.89942	-0.363031	3.23096e-05	0.00254705	0.03	1.24
Unigene33271	-3.75826	0.658643	3.23953e-05	0.00254705	0.25	3.91
Unigene19756	-3.92079	0.50747	3.27475e-05	0.00256643	0.33	5.76
Unigene34109	-4.15357	0.338356	3.2849e-05	0.00257111	0.13	2.64
Unigene49215	-3.14257	2.31989	3.32346e-05	0.00259658	1.96	19.52
Unigene36784	-2.98135	4.05645	3.32587e-05	0.00259658	2.85	25.28
Unigene47060	-3.04482	2.96528	3.34438e-05	0.00259797	2.18	20.17
Unigene46501	-2.97233	4.23381	3.37724e-05	0.00259797	3.97	34.95
Unigene2882	-2.90845	8.78169	3.4088e-05	0.00259797	137.17	1154.8
Unigene40803	-3.0473	2.93334	3.44436e-05	0.00259797	1.58	14.71
Unigene20556	-3.24246	1.86937	3.45162e-05	0.00259797	0.52	5.6
Unigene2529	-3.18471	2.17794	3.47473e-05	0.00259797	1.21	12.43
Unigene28215	-3.12073	2.35571	3.48039e-05	0.00259797	0.96	9.42
Unigene12058	-2.99826	3.47746	3.49019e-05	0.00259797	1.93	17.3
Unigene10510	-3.21416	1.92394	3.52726e-05	0.00259797	1.16	12.11
Unigene45322	-7.82755	-0.768907	3.56805e-05	0.00259797	0	2.72
Unigene12933	-7.82755	-0.768907	3.56805e-05	0.00259797	0	1.33
Unigene260	-7.82755	-0.768907	3.56805e-05	0.00259797	0	2.84
Unigene54664	-7.82755	-0.768907	3.56805e-05	0.00259797	0	4.22
Unigene34785	-7.82755	-0.768907	3.56805e-05	0.00259797	0	2.91
Unigene32639	-7.82755	-0.768907	3.56805e-05	0.00259797	0	3.37
Unigene44389	-7.82755	-0.768907	3.56805e-05	0.00259797	0	0.73
Unigene5036	-7.82755	-0.768907	3.56805e-05	0.00259797	0	4.05
Unigene32416	-7.82755	-0.768907	3.56805e-05	0.00259797	0	3.65
Unigene12599	-7.82755	-0.768907	3.56805e-05	0.00259797	0	3.43
Unigene20928	-7.82755	-0.768907	3.56805e-05	0.00259797	0	1.77
Unigene26194	-7.78195	-0.808236	3.56805e-05	0.00259797	0	3.01
Unigene35185	-7.78195	-0.808236	3.56805e-05	0.00259797	0	1.98
Unigene5061	-7.78195	-0.808236	3.56805e-05	0.00259797	0	4.51
Unigene51112	-7.78195	-0.808236	3.56805e-05	0.00259797	0	4.37
Unigene46139	-7.78195	-0.808236	3.56805e-05	0.00259797	0	3.77
Unigene18606	-7.78195	-0.808236	3.56805e-05	0.00259797	0	1.24
Unigene32457	-7.78195	-0.808236	3.56805e-05	0.00259797	0	2.95
Unigene26818	-7.78195	-0.808236	3.56805e-05	0.00259797	0	2.12
Unigene17799	-7.78195	-0.808236	3.56805e-05	0.00259797	0	2.61
Unigene4775	-7.78195	-0.808236	3.56805e-05	0.00259797	0	3.35
Unigene45069	-7.78195	-0.808236	3.56805e-05	0.00259797	0	3.76
Unigene17995	-7.78195	-0.808236	3.56805e-05	0.00259797	0	2.37
Unigene31199	-7.78195	-0.808236	3.56805e-05	0.00259797	0	2.06
Unigene22982	-7.78195	-0.808236	3.56805e-05	0.00259797	0	2.6
Unigene15697	-7.78195	-0.808236	3.56805e-05	0.00259797	0	3.88
Unigene37825	-3.88479	0.475835	3.63588e-05	0.00262872	0.09	1.6
Unigene27078	-2.89979	7.04574	3.65246e-05	0.0026376	24.22	202.7
Unigene12770	-3.20093	1.91231	3.67166e-05	0.00264798	0.91	9.39
Unigene39768	-3.51734	0.896499	3.6872e-05	0.00265123	0.44	5.73
Unigene10985	-4.4749	0.105458	3.70145e-05	0.00265123	0.16	4.25
Unigene33064	-4.4749	0.105458	3.70145e-05	0.00265123	0.08	2.12
Unigene30743	-3.27825	1.7273	3.76235e-05	0.00269172	0.46	5.07
Unigene38053	-3.60823	0.769562	3.79855e-05	0.00271446	0.26	3.65
Unigene41136	-3.24494	1.78741	3.8403e-05	0.00274112	0.54	5.73
Unigene44912	-4.86559	-0.392363	3.88701e-05	0.0027553	0.06	2.26
Unigene42115	-3.14815	2.20797	3.89841e-05	0.00276021	2.88	28.78
Unigene12961	-3.70942	0.615821	3.91806e-05	0.00277094	0.51	7.61
Unigene48359	-2.90051	5.65035	3.96628e-05	0.00280182	53.19	445.47
Unigene3096	-3.50368	0.884556	3.99736e-05	0.00281731	0.43	5.49
Unigene5230	-3.48989	0.872511	3.99736e-05	0.00281731	0.53	6.82
Unigene31186	-3.53001	1.08777	4.0157e-05	0.00282701	0.39	5.11
Unigene33965	-3.86644	0.459746	4.0412e-05	0.00283524	0.18	2.97
Unigene46860	-2.98238	3.3929	4.06497e-05	0.00284867	3.29	29.23
Unigene24885	-3.05982	2.59425	4.09803e-05	0.00286857	0.76	7.13
Unigene19925	-4.0923	0.284459	4.15609e-05	0.00290262	0.37	7.29
Unigene25489	-3.13185	2.19365	4.16443e-05	0.00290515	1.18	11.66
Unigene30442	-4.45111	0.0845152	4.23374e-05	0.0029435	0.07	1.89
Unigene21941	-3.22304	1.76819	4.38221e-05	0.0029977	0.77	8.13
Unigene18060	-3.06311	2.50625	4.47494e-05	0.0029977	3.31	31.16
Unigene19861	-7.73487	-0.848711	4.53239e-05	0.0029977	0	0.89
Unigene9409	-7.73487	-0.848711	4.53239e-05	0.0029977	0	2.38
Unigene3487	-7.73487	-0.848711	4.53239e-05	0.0029977	0	3.13
Unigene27366	-7.73487	-0.848711	4.53239e-05	0.0029977	0	2.53
Unigene23761	-7.73487	-0.848711	4.53239e-05	0.0029977	0	1.91
Unigene22143	-7.73487	-0.848711	4.53239e-05	0.0029977	0	3.9
Unigene22053	-7.73487	-0.848711	4.53239e-05	0.0029977	0	2.05
Unigene2920	-7.73487	-0.848711	4.53239e-05	0.0029977	0	0.71
Unigene31120	-7.73487	-0.848711	4.53239e-05	0.0029977	0	2.04
Unigene41870	-7.73487	-0.848711	4.53239e-05	0.0029977	0	3.37
Unigene26102	-7.73487	-0.848711	4.53239e-05	0.0029977	0	3.07
Unigene14772	-7.73487	-0.848711	4.53239e-05	0.0029977	0	2.28
Unigene43521	-7.73487	-0.848711	4.53239e-05	0.0029977	0	0.77
Unigene35717	-4.07128	0.266023	4.68449e-05	0.00306846	0.15	2.97
Unigene36796	-4.83094	-0.422326	4.69243e-05	0.00306846	0.06	1.99
Unigene35595	-4.83094	-0.422326	4.69243e-05	0.00306846	0.03	1.18
Unigene3613	-4.83094	-0.422326	4.69243e-05	0.00306846	0.14	4.88
Unigene34715	-2.9056	4.20163	4.72374e-05	0.00308558	2.14	18.03
Unigene16200	-3.00348	2.67125	4.72862e-05	0.00308558	5.34	48.15
Unigene9082	-3.0306	2.56864	4.77334e-05	0.00311146	1.87	17.19
Unigene9515	-4.42692	0.0632545	4.85126e-05	0.00315557	0.25	6.23
Unigene12995	-3.10839	1.97792	4.96336e-05	0.00322168	1.92	18.65
Unigene35033	-3.82903	0.427006	5.00907e-05	0.00324793	0.22	3.57
Unigene2961	-3.29463	1.31482	5.21961e-05	0.00337734	0.68	7.53
Unigene25040	-4.04995	0.247342	5.28755e-05	0.00341055	0.12	2.23
Unigene34787	-3.46971	1.03483	5.33858e-05	0.00343987	0.24	3
Unigene26263	-3.12593	1.84664	5.53283e-05	0.00354434	0.92	9.01
Unigene12591	-4.75905	-0.484256	5.68506e-05	0.00354434	0.1	3.46
Unigene32413	-4.75905	-0.484256	5.68506e-05	0.00354434	0.05	1.7
Unigene27854	-4.75905	-0.484256	5.68506e-05	0.00354434	0.06	2.01
Unigene34339	-7.68619	-0.890399	5.79138e-05	0.00354434	0	2.92
Unigene6707	-7.68619	-0.890399	5.79138e-05	0.00354434	0	4.26
Unigene10092	-7.68619	-0.890399	5.79138e-05	0.00354434	0	3.11
Unigene7054	-7.68619	-0.890399	5.79138e-05	0.00354434	0	3.2
Unigene25906	-7.68619	-0.890399	5.79138e-05	0.00354434	0	2.17
Unigene37340	-7.68619	-0.890399	5.79138e-05	0.00354434	0	2.64
Unigene14340	-7.68619	-0.890399	5.79138e-05	0.00354434	0	3.27
Unigene21347	-7.68619	-0.890399	5.79138e-05	0.00354434	0	2.45
Unigene40825	-7.68619	-0.890399	5.79138e-05	0.00354434	0	3.81
Unigene25873	-7.68619	-0.890399	5.79138e-05	0.00354434	0	1.96
Unigene4343	-3.64163	0.556621	5.79418e-05	0.00354434	0.41	5.81
Unigene44908	-2.88182	3.68418	5.88459e-05	0.00359608	3.02	25.02
Unigene29910	-2.92132	3.29034	5.98019e-05	0.00365088	1.5	12.74
Unigene49202	-2.92242	3.16086	6.09132e-05	0.00371137	3.34	28.48
Unigene7441	-3.374	1.11069	6.21249e-05	0.00377772	1.54	18.06
Unigene22300	-2.97909	2.52363	6.35151e-05	0.00384329	1.14	10.07
Unigene24346	-2.85508	3.76792	6.64681e-05	0.00400623	2.7	21.94
Unigene33886	-3.0417	2.1148	6.69167e-05	0.00402933	0.45	4.17
Unigene46482	-4.00632	0.209217	6.76616e-05	0.00406227	0.37	6.96
Unigene26149	-4.00632	0.209217	6.76616e-05	0.00406227	0.31	5.81
Unigene2679	-4.72171	-0.516286	6.91332e-05	0.00412649	0.03	0.96
Unigene6351	-4.72171	-0.516286	6.91332e-05	0.00412649	0.14	4.72
Unigene36533	-3.77104	0.376421	6.97257e-05	0.00415783	0.11	1.65
Unigene8175	-2.95964	2.31895	7.22122e-05	0.00420028	3.98	34.83
Unigene29402	-4.35181	-0.00253578	7.38123e-05	0.00420028	0.1	2.34
Unigene49761	-4.35181	-0.00253578	7.38123e-05	0.00420028	0.31	7.56
Unigene20260	-4.35181	-0.00253578	7.38123e-05	0.00420028	0.12	2.92
Unigene44672	-4.32588	-0.0251715	7.38123e-05	0.00420028	0.09	2.03
Unigene25749	-2.82236	4.11569	7.42442e-05	0.00420028	5.32	42.22
Unigene14294	-7.63582	-0.933376	7.44607e-05	0.00420028	0	2.89
Unigene48869	-7.63582	-0.933376	7.44607e-05	0.00420028	0	1.28
Unigene23166	-7.63582	-0.933376	7.44607e-05	0.00420028	0	2.46
Unigene1929	-7.63582	-0.933376	7.44607e-05	0.00420028	0	2.89
Unigene16476	-7.63582	-0.933376	7.44607e-05	0.00420028	0	1.79
Unigene50204	-7.63582	-0.933376	7.44607e-05	0.00420028	0	2.55
Unigene4523	-7.63582	-0.933376	7.44607e-05	0.00420028	0	1.63
Unigene47560	-7.63582	-0.933376	7.44607e-05	0.00420028	0	2.17
Unigene9775	-7.63582	-0.933376	7.44607e-05	0.00420028	0	2.74
Unigene42921	-7.63582	-0.933376	7.44607e-05	0.00420028	0	0.43
Unigene4672	-7.63582	-0.933376	7.44607e-05	0.00420028	0	3.05
Unigene36120	-7.63582	-0.933376	7.44607e-05	0.00420028	0	1.27
Unigene22906	-7.63582	-0.933376	7.44607e-05	0.00420028	0	1.6
Unigene30823	-7.63582	-0.933376	7.44607e-05	0.00420028	0	1.43
Unigene25577	-7.63582	-0.933376	7.44607e-05	0.00420028	0	2.81
Unigene4485	-7.63582	-0.933376	7.44607e-05	0.00420028	0	2.15
Unigene48957	-7.63582	-0.933376	7.44607e-05	0.00420028	0	0.82
Unigene4157	-7.63582	-0.933376	7.44607e-05	0.00420028	0	2.93
Unigene19881	-3.18039	1.33447	7.47148e-05	0.0042071	0.9	9.17
Unigene17964	-3.32636	1.06916	7.64918e-05	0.00430303	0.25	2.81
Unigene26555	-2.95307	2.45628	7.69642e-05	0.00432565	1.44	12.55
Unigene35128	-3.73104	0.341655	7.80401e-05	0.00437814	0.17	2.63
Unigene42420	-3.73104	0.341655	7.80401e-05	0.00437814	0.09	1.37
Unigene24085	-3.45151	0.633128	7.84456e-05	0.00439288	0.37	4.67
Unigene2501	-3.21106	1.24207	8.01377e-05	0.00448356	0.32	3.38
Unigene48525	-2.78918	4.61358	8.10874e-05	0.00452847	13.54	105
Unigene44844	-3.31419	1.05858	8.20616e-05	0.00457872	0.26	2.95
Unigene43176	-4.68338	-0.54907	8.43945e-05	0.00470463	0.11	3.36
Unigene45043	-2.74029	7.66913	8.51002e-05	0.0047255	46.82	350.82
Unigene49449	-3.34425	0.746048	8.52143e-05	0.0047255	0.52	5.99
Unigene2382	-4.29948	-0.0481795	8.52291e-05	0.0047255	0.08	1.81
Unigene30689	-4.29948	-0.0481795	8.52291e-05	0.0047255	0.15	3.59
Unigene18728	-3.06838	1.71724	8.58899e-05	0.00475785	1.21	11.43
Unigene39666	-3.9383	0.150011	8.711e-05	0.00479954	0.14	2.54
Unigene31564	-3.71062	0.323944	8.7455e-05	0.00481424	0.18	2.75
Unigene44526	-3.11544	1.38797	8.78105e-05	0.0048295	0.69	6.75
Unigene26402	-3.30193	1.04793	8.80793e-05	0.00483996	0.45	4.97
Unigene17040	-3.11879	1.5879	8.83535e-05	0.0048507	1.27	12.44
Unigene21427	-2.78287	4.12056	8.8503e-05	0.00485458	10.93	84.44
Unigene22054	-3.01296	1.82354	9.11533e-05	0.00499551	0.59	5.38
Unigene36025	-3.25783	0.85071	9.12738e-05	0.00499766	0.35	3.84
Unigene48155	-2.84701	3.03958	9.54173e-05	0.00504739	3.27	26.45
Unigene13380	-7.58362	-0.977726	9.63608e-05	0.00504739	0	3.97
Unigene6710	-7.58362	-0.977726	9.63608e-05	0.00504739	0	2.71
Unigene30517	-7.58362	-0.977726	9.63608e-05	0.00504739	0	3.47
Unigene24320	-7.58362	-0.977726	9.63608e-05	0.00504739	0	2.2
Unigene50916	-7.58362	-0.977726	9.63608e-05	0.00504739	0	2.53
Unigene51097	-7.58362	-0.977726	9.63608e-05	0.00504739	0	2.46
Unigene13246	-7.58362	-0.977726	9.63608e-05	0.00504739	0	2.83
Unigene42427	-7.58362	-0.977726	9.63608e-05	0.00504739	0	1.94
Unigene1222	-7.58362	-0.977726	9.63608e-05	0.00504739	0	4.12
Unigene43469	-7.58362	-0.977726	9.63608e-05	0.00504739	0	3.6
Unigene40115	-7.58362	-0.977726	9.63608e-05	0.00504739	0	3.98
Unigene14143	-2.87967	2.64187	9.85347e-05	0.00513917	3.37	27.87
Unigene28567	-4.27258	-0.0715723	9.86135e-05	0.00513917	0.07	1.64
Unigene39228	-4.27258	-0.0715723	9.86135e-05	0.00513917	0.14	3.12
Unigene16369	-4.27258	-0.0715723	9.86135e-05	0.00513917	0.2	4.57
Unigene41390	-3.2435	0.838365	9.90564e-05	0.00514737	0.18	1.97
Unigene25547	-3.9149	0.129707	9.9074e-05	0.00514737	0.15	2.7
Unigene21568	-3.16738	1.20424	0.00010323	0.00532755	0.83	8.46
Unigene42006	-4.644	-0.582644	0.000103439	0.00532755	0.1	3.02
Unigene33603	-4.644	-0.582644	0.000103439	0.00532755	0.03	0.89
Unigene33808	-4.644	-0.582644	0.000103439	0.00532755	0.12	3.87
Unigene24381	-3.08592	1.36247	0.000104269	0.00536579	0.81	7.76
Unigene1972	-3.10805	1.27189	0.000107011	0.00549313	0.48	4.64
Unigene23880	-3.51475	0.446621	0.000107311	0.00550394	0.45	5.92
Unigene34657	-3.0383	1.42321	0.000107567	0.00550793	0.47	4.37
Unigene43040	-3.0383	1.42321	0.000107567	0.00550793	0.3	2.77
Unigene3572	-3.02137	1.67653	0.000108039	0.00552751	2.52	23.09
Unigene2237	-3.66889	0.287837	0.000110253	0.00563606	0.46	6.78
Unigene21241	-2.80884	3.06217	0.000110373	0.00563753	3.81	30
Unigene19680	-2.69531	6.39512	0.000111953	0.00571348	10.29	74.72
Unigene35078	-4.24518	-0.0953633	0.00011434	0.00577315	0.12	2.72
Unigene14819	-4.24518	-0.0953633	0.00011434	0.00577315	0.1	2.31
Unigene14130	-4.24518	-0.0953633	0.00011434	0.00577315	0.12	2.62
Unigene25098	-4.24518	-0.0953633	0.00011434	0.00577315	0.2	4.48
Unigene44823	-4.24518	-0.0953633	0.00011434	0.00577315	0.16	3.57
Unigene19960	-2.70901	4.87159	0.000115544	0.00582914	2.63	19.26
Unigene48362	-2.80307	3.02964	0.00011565	0.00582971	5.06	39.7
Unigene2723	-2.69711	5.44387	0.000117259	0.00590117	10.83	78.76
Unigene17167	-3.25181	1.00449	0.000117477	0.00590249	0.75	8.11
Unigene47393	-3.239	0.993419	0.000117477	0.00590249	0.32	3.41
Unigene48899	-2.74169	3.93565	0.000117697	0.00590875	6.11	45.89
Unigene22513	-2.82427	2.80627	0.000118895	0.00595917	1.24	9.88
Unigene48793	-2.74925	3.64129	0.000119706	0.00599492	2.43	18.37
Unigene39435	-3.0867	1.25349	0.000120964	0.00605304	0.5	4.78
Unigene3271	-2.77105	3.20886	0.000124747	0.00617274	5.94	45.51
Unigene15925	-7.52946	-1.02354	0.000125561	0.00617274	0	2.7
Unigene23978	-7.52946	-1.02354	0.000125561	0.00617274	0	2.77
Unigene3081	-7.52946	-1.02354	0.000125561	0.00617274	0	2.93
Unigene49446	-7.52946	-1.02354	0.000125561	0.00617274	0	2.04
Unigene19986	-7.52946	-1.02354	0.000125561	0.00617274	0	4
Unigene22465	-7.52946	-1.02354	0.000125561	0.00617274	0	3.45
Unigene20067	-7.52946	-1.02354	0.000125561	0.00617274	0	1.23
Unigene34423	-7.52946	-1.02354	0.000125561	0.00617274	0	2.05
Unigene183	-7.52946	-1.02354	0.000125561	0.00617274	0	2.43
Unigene32079	-7.52946	-1.02354	0.000125561	0.00617274	0	1.39
Unigene4816	-7.52946	-1.02354	0.000125561	0.00617274	0	1.03
Unigene13274	-7.52946	-1.02354	0.000125561	0.00617274	0	2.01
Unigene18922	-7.52946	-1.02354	0.000125561	0.00617274	0	2.71
Unigene23049	-7.52946	-1.02354	0.000125561	0.00617274	0	1.71
Unigene13557	-7.52946	-1.02354	0.000125561	0.00617274	0	2.66
Unigene3642	-7.52946	-1.02354	0.000125561	0.00617274	0	1.86
Unigene13114	-7.52946	-1.02354	0.000125561	0.00617274	0	1.63
Unigene3675	-7.52946	-1.02354	0.000125561	0.00617274	0	4
Unigene21371	-2.90478	1.86937	0.000127031	0.00621417	1.37	11.55
Unigene37598	-4.60352	-0.61705	0.000127312	0.00621417	0.1	2.87
Unigene41570	-4.60352	-0.61705	0.000127312	0.00621417	0.04	1.09
Unigene46561	-4.60352	-0.61705	0.000127312	0.00621417	0.03	0.78
Unigene15184	-4.60352	-0.61705	0.000127312	0.00621417	0.09	2.59
Unigene18940	-4.60352	-0.61705	0.000127312	0.00621417	0.09	2.81
Unigene23205	-4.60352	-0.61705	0.000127312	0.00621417	0.04	1.35
Unigene37717	-2.80202	2.81959	0.000127704	0.0062284	2.7	21.19
Unigene16950	-3.86691	0.0881933	0.000128791	0.00627144	0.31	5.32
Unigene18463	-3.03535	1.31891	0.000131701	0.00640811	0.9	8.38
Unigene48172	-2.66272	6.46701	0.000132609	0.00642468	37.05	263.11
Unigene41111	-4.21724	-0.119566	0.000132862	0.00642468	0.09	1.98
Unigene29856	-3.47635	0.413543	0.000132902	0.00642468	0.26	3.27
Unigene18504	-3.26552	0.678291	0.000133085	0.00642468	0.62	6.82
Unigene24758	-3.11086	1.15549	0.000133821	0.00645518	0.59	5.76
Unigene48066	-2.65901	6.29389	0.000135316	0.00650181	15.03	106.47
Unigene11220	-2.76401	2.91003	0.000136374	0.00654754	2.07	15.8
Unigene23881	-2.68871	4.35086	0.000138977	0.00665698	7.04	50.92
Unigene47367	-2.71411	3.64579	0.00013932	0.00666818	3.83	28.21
Unigene49419	-3.62591	0.250776	0.000139734	0.00668283	0.49	7.02
Unigene20612	-2.77357	2.85799	0.000140518	0.00670468	0.74	5.68
Unigene28512	-2.77586	2.69723	0.000142149	0.00677728	1.82	13.99
Unigene12866	-3.24924	0.66434	0.000145838	0.00693169	0.99	10.67
Unigene22907	-3.19988	0.959673	0.000146586	0.00695855	0.5	5.17
Unigene39197	-3.84231	0.0669653	0.000147215	0.00696523	0.08	1.34
Unigene25783	-2.75898	2.99162	0.000147222	0.00696523	2.36	17.91
Unigene21086	-3.45675	0.396707	0.000148152	0.00700385	0.37	4.63
Unigene33809	-3.15436	0.761934	0.000150625	0.00710442	1.07	10.79
Unigene14491	-4.18875	-0.144196	0.000154728	0.00726141	0.23	4.93
Unigene19178	-4.18875	-0.144196	0.000154728	0.00726141	0.13	2.79
Unigene48815	-2.74011	2.8895	0.000156885	0.00726141	2.54	19.03
Unigene45702	-2.73666	2.88654	0.000156885	0.00726141	0.42	3.15
Unigene33091	-4.56187	-0.652328	0.000157376	0.00726141	0.14	4.14
Unigene39139	-4.56187	-0.652328	0.000157376	0.00726141	0.13	3.69
Unigene19322	-3.60393	0.231871	0.000157637	0.00726141	0.13	1.76
Unigene49550	-3.60393	0.231871	0.000157637	0.00726141	0.33	4.65
Unigene38035	-3.60393	0.231871	0.000157637	0.00726141	0.35	4.91
Unigene37311	-2.90115	1.72718	0.000160335	0.00726141	1.38	11.63
Unigene9043	-2.7651	2.75529	0.000161122	0.00726141	1.99	15.21
Unigene3150	-2.99567	1.48149	0.000162754	0.00726141	1.87	16.81
Unigene24883	-2.81138	2.14007	0.000162784	0.00726141	1.54	12.2
Unigene13241	-7.47319	-1.07091	0.000164799	0.00726141	0	3.33
Unigene15275	-7.47319	-1.07091	0.000164799	0.00726141	0	2.08
Unigene49417	-7.47319	-1.07091	0.000164799	0.00726141	0	2.66
Unigene19135	-7.47319	-1.07091	0.000164799	0.00726141	0	1.24
Unigene18255	-7.47319	-1.07091	0.000164799	0.00726141	0	2.53
Unigene10266	-7.47319	-1.07091	0.000164799	0.00726141	0	3.41
Unigene49309	-7.47319	-1.07091	0.000164799	0.00726141	0	1.82
Unigene30826	-7.47319	-1.07091	0.000164799	0.00726141	0	3.53
Unigene9790	-7.47319	-1.07091	0.000164799	0.00726141	0	2.96
Unigene51503	-7.47319	-1.07091	0.000164799	0.00726141	0	1.92
Unigene1029	-7.47319	-1.07091	0.000164799	0.00726141	0	2.94
Unigene14249	-7.47319	-1.07091	0.000164799	0.00726141	0	3.48
Unigene12760	-7.47319	-1.07091	0.000164799	0.00726141	0	2.77
Unigene37531	-2.75121	2.6412	0.000166776	0.00734328	1.01	7.64
Unigene5565	-3.81728	0.0454103	0.000168571	0.0074064	0.17	2.74
Unigene20989	-3.81728	0.0454103	0.000168571	0.0074064	0.34	5.48
Unigene25251	-3.29423	0.497899	0.000171134	0.00751369	0.28	3.12
Unigene10443	-3.11422	1.02876	0.000172679	0.00757612	0.67	6.58
Unigene21219	-2.64863	4.1163	0.000173142	0.00759103	4.5	31.63
Unigene32033	-3.19928	0.621635	0.000175558	0.00768054	0.6	6.23
Unigene36804	-2.97222	1.26482	0.000177692	0.00776288	0.43	3.84
Unigene4805	-4.15969	-0.169268	0.000180606	0.00782358	0.25	5.18
Unigene2061	-4.15969	-0.169268	0.000180606	0.00782358	0.27	5.79
Unigene21958	-4.15969	-0.169268	0.000180606	0.00782358	0.14	2.97
Unigene41249	-4.15969	-0.169268	0.000180606	0.00782358	0.15	3.18
Unigene31418	-4.15969	-0.169268	0.000180606	0.00782358	0.1	2.06
Unigene35701	-4.15969	-0.169268	0.000180606	0.00782358	0.14	2.87
Unigene21422	-4.15969	-0.169268	0.000180606	0.00782358	0.08	1.61
Unigene32354	-4.15969	-0.169268	0.000180606	0.00782358	0.09	1.98
Unigene26125	-2.70353	2.88735	0.000180973	0.00783399	3.25	23.8
Unigene30132	-2.85063	1.75513	0.000183946	0.00794593	0.98	7.99
Unigene45697	-2.84252	1.94269	0.000185399	0.00799747	0.64	5.2
Unigene31495	-2.76769	2.34099	0.000187263	0.00807223	0.98	7.47
Unigene48198	-2.63923	4.04735	0.000190526	0.00818996	4.77	33.37
Unigene40670	-2.90532	1.57673	0.000191459	0.00821465	0.97	8.21
Unigene20908	-2.58151	8.69819	0.000193257	0.0082604	92.7	622.17
Unigene10910	-3.79181	0.0235178	0.000193372	0.0082604	0.16	2.58
Unigene38299	-4.51899	-0.688524	0.000195424	0.00831346	0.02	0.7
Unigene21434	-2.68479	2.89995	0.000196082	0.00833572	1.67	12.07
Unigene28091	-3.14601	0.913387	0.000198399	0.0084284	0.61	6.17
Unigene27306	-3.07579	0.995838	0.000199338	0.00845664	1.61	15.38
Unigene36536	-3.02782	1.08428	0.00020001	0.0084793	0.32	2.96
Unigene30267	-2.66533	3.29884	0.000200466	0.00848758	2.58	18.39
Unigene44570	-2.9865	1.16759	0.000200481	0.00848758	0.19	1.69
Unigene16768	-3.53591	0.173577	0.00020148	0.0085123	0.35	4.71
Unigene24444	-3.53591	0.173577	0.00020148	0.0085123	0.28	3.73
Unigene22693	-2.60711	4.48384	0.000205768	0.00867881	3.75	25.64
Unigene16198	-2.63255	3.59294	0.000208292	0.00867881	4.52	31.46
Unigene46887	-4.13003	-0.194798	0.000211308	0.00867881	0.28	5.71
Unigene44535	-4.13003	-0.194798	0.000211308	0.00867881	0.24	4.93
Unigene49539	-4.13003	-0.194798	0.000211308	0.00867881	0.2	4.03
Unigene35272	-4.13003	-0.194798	0.000211308	0.00867881	0.06	1.14
Unigene25383	-4.13003	-0.194798	0.000211308	0.00867881	0.11	2.2
Unigene30229	-4.13003	-0.194798	0.000211308	0.00867881	0.24	5.06
Unigene27140	-2.90855	1.31209	0.000213161	0.00867881	0.86	7.33
Unigene12103	-3.09172	0.708575	0.000213296	0.00867881	0.52	4.99
Unigene12146	-3.09172	0.708575	0.000213296	0.00867881	0.63	6.12
Unigene20575	-3.09172	0.708575	0.000213296	0.00867881	0.18	1.73
Unigene43002	-2.73804	2.48135	0.000214113	0.00867881	1.39	10.43
Unigene18847	-7.41463	-1.11996	0.00021796	0.00867881	0	2.35
Unigene51661	-7.41463	-1.11996	0.00021796	0.00867881	0	3.09
Unigene30290	-7.41463	-1.11996	0.00021796	0.00867881	0	1.14
Unigene23868	-7.41463	-1.11996	0.00021796	0.00867881	0	1.14
Unigene18789	-7.41463	-1.11996	0.00021796	0.00867881	0	2.08
Unigene4453	-7.41463	-1.11996	0.00021796	0.00867881	0	2.62
Unigene9563	-7.41463	-1.11996	0.00021796	0.00867881	0	1
Unigene12497	-7.41463	-1.11996	0.00021796	0.00867881	0	1.83
Unigene1715	-7.41463	-1.11996	0.00021796	0.00867881	0	2.94
Unigene52257	-7.41463	-1.11996	0.00021796	0.00867881	0	2.29
Unigene2109	-7.41463	-1.11996	0.00021796	0.00867881	0	1.51
Unigene40900	-7.41463	-1.11996	0.00021796	0.00867881	0	1.54
Unigene11016	-7.41463	-1.11996	0.00021796	0.00867881	0	1.84
Unigene21993	-7.41463	-1.11996	0.00021796	0.00867881	0	3.73
Unigene50156	-7.41463	-1.11996	0.00021796	0.00867881	0	1.65
Unigene20101	-7.41463	-1.11996	0.00021796	0.00867881	0	3.26
Unigene15548	-7.41463	-1.11996	0.00021796	0.00867881	0	3.43
Unigene16807	-7.41463	-1.11996	0.00021796	0.00867881	0	2.16
Unigene33588	-7.41463	-1.11996	0.00021796	0.00867881	0	1.19
Unigene8576	-7.41463	-1.11996	0.00021796	0.00867881	0	2.49
Unigene53809	-7.41463	-1.11996	0.00021796	0.00867881	0	2.43
Unigene27551	-7.41463	-1.11996	0.00021796	0.00867881	0	2.4
Unigene49306	-7.41463	-1.11996	0.00021796	0.00867881	0	2.17
Unigene24342	-7.41463	-1.11996	0.00021796	0.00867881	0	1.63
Unigene33050	-7.41463	-1.11996	0.00021796	0.00867881	0	2.42
Unigene25713	-7.41463	-1.11996	0.00021796	0.00867881	0	3.71
Unigene50790	-2.62932	3.46614	0.000218667	0.00870132	9.89	68.67
Unigene2999	-2.85749	1.61492	0.000221083	0.0087918	1.33	10.88
Unigene31045	-3.73948	-0.0213232	0.000222231	0.00883173	0.18	2.81
Unigene2690	-2.57052	5.42975	0.00022463	0.00892135	39.77	264.94
Unigene34078	-2.88751	1.2942	0.000226131	0.00897516	0.86	7.17
Unigene20695	-2.58856	4.45894	0.000227743	0.00903334	2.59	17.45
Unigene35205	-2.68988	2.72339	0.000229808	0.00906917	1.72	12.44
Unigene31046	-2.59855	4.01258	0.000234957	0.00920681	5.53	37.6
Unigene3157	-2.79622	1.70875	0.000239775	0.00938964	1.45	11.34
Unigene48610	-2.67817	2.7134	0.000240351	0.00940024	1.37	9.84
Unigene45987	-2.91741	1.21811	0.000241871	0.00944551	0.72	6.14
Unigene49114	-2.61775	3.30009	0.000242963	0.00944551	5.23	36.06
Unigene32938	-4.47479	-0.725689	0.000243817	0.00944551	0.1	2.8
Unigene19719	-4.47479	-0.725689	0.000243817	0.00944551	0.14	3.79
Unigene4210	-4.47479	-0.725689	0.000243817	0.00944551	0.13	3.67
Unigene47795	-4.47479	-0.725689	0.000243817	0.00944551	0.08	2.31
Unigene34338	-4.47479	-0.725689	0.000243817	0.00944551	0.08	2.22
Unigene12012	-4.47479	-0.725689	0.000243817	0.00944551	0.06	1.58
Unigene17070	-4.47479	-0.725689	0.000243817	0.00944551	0.09	2.44
Unigene45590	-4.47479	-0.725689	0.000243817	0.00944551	0.12	3.35
Unigene3267	-2.56686	4.77856	0.000243952	0.00944551	4.5	29.91
Unigene11835	-2.72381	2.11625	0.000243962	0.00944551	0.9	6.66
Unigene35387	-2.99071	1.05263	0.000245978	0.00951163	0.82	7.35
Unigene41152	-2.6814	2.54584	0.000247149	0.00955089	1.13	8.17
Unigene2188	-4.06881	-0.247305	0.000247831	0.00956523	0.22	4.36
Unigene33874	-2.58991	3.68638	0.000248043	0.00956549	2.82	19.05
Unigene45554	-3.03632	0.962135	0.000248171	0.00956549	0.27	2.47
Unigene44007	-2.63419	2.99192	0.000248303	0.00956549	0.91	6.35
Unigene2890	-2.58432	4.07321	0.00024936	0.00960021	2.95	19.83
Unigene10418	-2.69792	2.32471	0.000250244	0.00962823	3.06	22.35
Unigene35416	-3.05935	0.681117	0.000254949	0.00979092	1.4	13.23
Unigene36107	-3.48871	0.13332	0.000259049	0.00991745	0.21	2.7
Unigene41924	-3.48871	0.13332	0.000259049	0.00991745	0.1	1.32
Unigene22710	-3.33327	0.291214	0.000259582	0.00991936	0.38	4.33
Unigene11929	-2.62085	3.10406	0.000260109	0.00993332	7.16	49.46
Unigene49127	-2.58881	3.52131	0.000269233	0.0101771	5.73	38.68
Unigene10433	-2.74763	1.9211	0.000281488	0.0101771	3.56	26.91
Unigene20102	-3.09385	0.532126	0.000283332	0.0101771	0.44	4.27
Unigene2876	-2.54634	4.40472	0.000284715	0.0101771	4.05	26.55
Unigene26129	-2.82547	1.50867	0.000285509	0.0101771	0.64	5.14
Unigene29359	-3.19884	0.416738	0.000287576	0.0101771	0.44	4.62
Unigene35678	-3.19884	0.416738	0.000287576	0.0101771	0.54	5.6
Unigene61110	-7.3536	-1.17081	0.000290613	0.0101771	0	2.89
Unigene22788	-7.3536	-1.17081	0.000290613	0.0101771	0	2.15
Unigene52787	-7.3536	-1.17081	0.000290613	0.0101771	0	3.39
Unigene52121	-7.3536	-1.17081	0.000290613	0.0101771	0	2.05
Unigene20270	-7.3536	-1.17081	0.000290613	0.0101771	0	1.91
Unigene43529	-7.3536	-1.17081	0.000290613	0.0101771	0	0.59
Unigene248	-7.3536	-1.17081	0.000290613	0.0101771	0	1.98
Unigene53626	-7.3536	-1.17081	0.000290613	0.0101771	0	3.49
Unigene50896	-7.3536	-1.17081	0.000290613	0.0101771	0	3.63
Unigene21932	-7.3536	-1.17081	0.000290613	0.0101771	0	2.77
Unigene45934	-7.3536	-1.17081	0.000290613	0.0101771	0	0.96
Unigene12769	-7.3536	-1.17081	0.000290613	0.0101771	0	1.13
Unigene516	-7.3536	-1.17081	0.000290613	0.0101771	0	2.08
Unigene53627	-7.28987	-1.22358	0.000290613	0.0101771	0	2.54
Unigene7105	-7.28987	-1.22358	0.000290613	0.0101771	0	2.32
Unigene7219	-7.28987	-1.22358	0.000290613	0.0101771	0	3.16
Unigene41653	-7.28987	-1.22358	0.000290613	0.0101771	0	1.31
Unigene29906	-7.28987	-1.22358	0.000290613	0.0101771	0	0.7
Unigene3853	-7.28987	-1.22358	0.000290613	0.0101771	0	2.16
Unigene3458	-7.28987	-1.22358	0.000290613	0.0101771	0	3.31
Unigene14618	-7.28987	-1.22358	0.000290613	0.0101771	0	2.08
Unigene14483	-7.28987	-1.22358	0.000290613	0.0101771	0	2.76
Unigene18771	-7.28987	-1.22358	0.000290613	0.0101771	0	2.68
Unigene8313	-7.28987	-1.22358	0.000290613	0.0101771	0	1.02
Unigene25179	-7.28987	-1.22358	0.000290613	0.0101771	0	2.28
Unigene27120	-7.28987	-1.22358	0.000290613	0.0101771	0	2.08
Unigene3478	-7.28987	-1.22358	0.000290613	0.0101771	0	3.44
Unigene1623	-7.28987	-1.22358	0.000290613	0.0101771	0	2.98
Unigene36743	-7.28987	-1.22358	0.000290613	0.0101771	0	3.2
Unigene32755	-7.28987	-1.22358	0.000290613	0.0101771	0	1.82
Unigene3454	-7.28987	-1.22358	0.000290613	0.0101771	0	3.49
Unigene216	-7.28987	-1.22358	0.000290613	0.0101771	0	2.37
Unigene23156	-7.28987	-1.22358	0.000290613	0.0101771	0	1.66
Unigene18531	-7.28987	-1.22358	0.000290613	0.0101771	0	2.46
Unigene52450	-7.28987	-1.22358	0.000290613	0.0101771	0	3.08
Unigene53253	-7.28987	-1.22358	0.000290613	0.0101771	0	2.85
Unigene12727	-7.28987	-1.22358	0.000290613	0.0101771	0	2.01
Unigene14771	-7.28987	-1.22358	0.000290613	0.0101771	0	2.97
Unigene14035	-7.28987	-1.22358	0.000290613	0.0101771	0	1.82
Unigene19101	-7.28987	-1.22358	0.000290613	0.0101771	0	2.02
Unigene53558	-7.28987	-1.22358	0.000290613	0.0101771	0	3.14
Unigene54398	-7.28987	-1.22358	0.000290613	0.0101771	0	2.92
Unigene40699	-7.28987	-1.22358	0.000290613	0.0101771	0	1.11
Unigene23815	-7.28987	-1.22358	0.000290613	0.0101771	0	2.45
Unigene50857	-7.28987	-1.22358	0.000290613	0.0101771	0	2.86
Unigene52039	-7.28987	-1.22358	0.000290613	0.0101771	0	2.93
Unigene36448	-3.31162	0.272834	0.000291475	0.0101899	0.22	2.48
Unigene43335	-2.74078	1.91528	0.000292582	0.0102228	0.75	5.65
Unigene22814	-3.46452	0.112748	0.000294417	0.0102502	0.21	2.65
Unigene17169	-3.68518	-0.0676512	0.000295197	0.0102502	0.33	4.95
Unigene37796	-3.68518	-0.0676512	0.000295197	0.0102502	0.3	4.48
Unigene9133	-3.68518	-0.0676512	0.000295197	0.0102502	0.15	2.29
Unigene13254	-3.68518	-0.0676512	0.000295197	0.0102502	0.12	1.83
Unigene32845	-2.67338	2.12261	0.000296233	0.0102746	1.4	10.08
Unigene49119	-2.90346	1.09698	0.000297769	0.0103162	0.62	5.23
Unigene21578	-2.90346	1.09698	0.000297769	0.0103162	1.08	9.13
Unigene48206	-2.4978	6.98731	0.000301307	0.0104154	82.02	519.47
Unigene48901	-2.53575	4.27106	0.0003047	0.0104789	7.34	47.78
Unigene30838	-3.00939	0.638899	0.000305681	0.0104789	0.38	3.45
Unigene21312	-4.42919	-0.763875	0.000305695	0.0104789	0.06	1.69
Unigene26703	-4.42919	-0.763875	0.000305695	0.0104789	0.09	2.43
Unigene3634	-4.42919	-0.763875	0.000305695	0.0104789	0.08	2.1
Unigene18190	-4.3821	-0.803141	0.000305695	0.0104789	0.16	4.14
Unigene50911	-4.3821	-0.803141	0.000305695	0.0104789	0.16	4.04
Unigene23648	-4.3821	-0.803141	0.000305695	0.0104789	0.06	1.64
Unigene42229	-4.3821	-0.803141	0.000305695	0.0104789	0.13	3.24
Unigene25643	-2.7262	1.71711	0.000309569	0.0106056	0.6	4.45
Unigene48376	-2.61392	2.59312	0.000309737	0.0106056	2.04	14.03
Unigene44774	-2.79927	1.31414	0.000317684	0.0108596	1.6	12.57
Unigene25667	-3.17898	0.399926	0.000320045	0.01091	0.25	2.56
Unigene45191	-3.17898	0.399926	0.000320045	0.01091	0.36	3.71
Unigene30589	-2.55019	3.66808	0.000321167	0.0109422	2.13	14.02
Unigene32456	-2.67745	2.02606	0.000325944	0.0110989	0.93	6.71
Unigene30519	-2.55228	3.38205	0.000327335	0.0111401	1.68	11.06
Unigene32025	-3.28964	0.254209	0.000327712	0.0111467	0.73	8.19
Unigene9867	-3.43992	0.0918696	0.000335144	0.0113417	0.2	2.44
Unigene37316	-2.87883	1.07614	0.00034089	0.0114673	0.45	3.77
Unigene8115	-3.65724	-0.0914046	0.000341233	0.0114673	0.31	4.57
Unigene29801	-3.65724	-0.0914046	0.000341233	0.0114673	0.31	4.55
Unigene44149	-4.00488	-0.301866	0.000343491	0.0115181	0.29	5.46
Unigene39436	-4.00488	-0.301866	0.000343491	0.0115181	0.16	2.99
Unigene2436	-4.00488	-0.301866	0.000343491	0.0115181	0.08	1.48
Unigene27253	-3.05693	0.500975	0.000345287	0.0115594	0.52	4.93
Unigene31148	-3.05693	0.500975	0.000345287	0.0115594	0.37	3.54
Unigene45916	-2.69076	1.75182	0.000346804	0.0116039	0.4	2.92
Unigene24547	-2.71707	1.83588	0.00034819	0.011644	3.14	23.22
Unigene33781	-2.72901	1.78413	0.000354894	0.0118617	0.63	4.67
Unigene12368	-3.13841	0.365687	0.000356572	0.0118855	0.34	3.39
Unigene49632	-3.13841	0.365687	0.000356572	0.0118855	0.77	7.73
Unigene48084	-2.46941	6.18913	0.000360037	0.0119881	12.27	76.23
Unigene25350	-3.26732	0.235332	0.000368942	0.0121834	0.56	6.13
Unigene47936	-2.45681	6.88079	0.000370832	0.0121834	15.2	93.6
Unigene36390	-2.50514	3.93328	0.000372551	0.0121834	1.51	9.65
Unigene42187	-2.62975	2.22374	0.00037495	0.0121834	0.58	4
Unigene26708	-2.82516	1.14001	0.000378375	0.0121834	0.38	3.08
Unigene37077	-2.8132	1.12993	0.000378375	0.0121834	1.72	13.67
Unigene6183	-2.74351	1.51823	0.000379093	0.0121834	1.2	9.08
Unigene12022	-3.0381	0.485136	0.000381713	0.0121834	0.41	3.81
Unigene26702	-3.0381	0.485136	0.000381713	0.0121834	0.68	6.39
Unigene36417	-3.41489	0.0706745	0.000382127	0.0121834	0.48	5.91
Unigene53729	-3.41489	0.0706745	0.000382127	0.0121834	0.43	5.26
Unigene2676	-2.53905	3.05823	0.000385128	0.0121834	1.76	11.46
Unigene37620	-4.33342	-0.84355	0.000385253	0.0121834	0.15	3.66
Unigene22611	-4.33342	-0.84355	0.000385253	0.0121834	0.07	1.69
Unigene22073	-4.33342	-0.84355	0.000385253	0.0121834	0.11	2.8
Unigene13720	-4.33342	-0.84355	0.000385253	0.0121834	0.06	1.58
Unigene26272	-4.33342	-0.84355	0.000385253	0.0121834	0.09	2.18
Unigene34245	-2.61873	2.07648	0.000389266	0.0121834	1.65	11.37
Unigene31198	-2.45958	5.51204	0.000389796	0.0121834	10.28	63.41
Unigene51604	-7.22319	-1.27845	0.000390825	0.0121834	0	3.13
Unigene1786	-7.22319	-1.27845	0.000390825	0.0121834	0	2.85
Unigene45438	-7.22319	-1.27845	0.000390825	0.0121834	0	1.08
Unigene1114	-7.22319	-1.27845	0.000390825	0.0121834	0	2.19
Unigene7600	-7.22319	-1.27845	0.000390825	0.0121834	0	2.65
Unigene34752	-7.22319	-1.27845	0.000390825	0.0121834	0	3.3
Unigene53337	-7.22319	-1.27845	0.000390825	0.0121834	0	2.77
Unigene28283	-7.22319	-1.27845	0.000390825	0.0121834	0	0.95
Unigene808	-7.22319	-1.27845	0.000390825	0.0121834	0	2.58
Unigene2216	-7.22319	-1.27845	0.000390825	0.0121834	0	1.3
Unigene41387	-7.22319	-1.27845	0.000390825	0.0121834	0	2.72
Unigene15500	-7.22319	-1.27845	0.000390825	0.0121834	0	2.82
Unigene19639	-7.22319	-1.27845	0.000390825	0.0121834	0	1.95
Unigene31248	-7.22319	-1.27845	0.000390825	0.0121834	0	1.55
Unigene22928	-7.22319	-1.27845	0.000390825	0.0121834	0	2.44
Unigene51558	-7.22319	-1.27845	0.000390825	0.0121834	0	3.23
Unigene23589	-7.22319	-1.27845	0.000390825	0.0121834	0	2.15
Unigene28372	-7.22319	-1.27845	0.000390825	0.0121834	0	2.82
Unigene12534	-7.22319	-1.27845	0.000390825	0.0121834	0	1.1
Unigene22840	-7.22319	-1.27845	0.000390825	0.0121834	0	2.66
Unigene27399	-7.22319	-1.27845	0.000390825	0.0121834	0	2.89
Unigene26252	-7.22319	-1.27845	0.000390825	0.0121834	0	2.85
Unigene5214	-7.22319	-1.27845	0.000390825	0.0121834	0	0.93
Unigene11616	-7.22319	-1.27845	0.000390825	0.0121834	0	0.64
Unigene40519	-7.22319	-1.27845	0.000390825	0.0121834	0	2.38
Unigene11597	-2.57372	2.52518	0.000391836	0.0122088	1.78	11.92
Unigene34244	-3.62875	-0.115569	0.000395255	0.0122595	0.09	1.28
Unigene34871	-3.62875	-0.115569	0.000395255	0.0122595	0.16	2.24
Unigene31331	-3.62875	-0.115569	0.000395255	0.0122595	0.16	2.24
Unigene30491	-3.62875	-0.115569	0.000395255	0.0122595	0.2	2.83
Unigene19751	-3.62875	-0.115569	0.000395255	0.0122595	0.2	2.92
Unigene40735	-2.5972	2.28141	0.000397475	0.0123221	1.07	7.3
Unigene4195	-2.46927	4.59935	0.000399014	0.0123574	5.2	32.33
Unigene31727	-2.95764	0.595372	0.000403738	0.0124974	0.27	2.38
Unigene1790	-3.97182	-0.329969	0.000405979	0.0125476	0.11	2.02
Unigene48953	-2.57623	2.45679	0.000414429	0.0127451	2.07	13.88
Unigene3278	-2.76596	1.19151	0.000416033	0.0127817	1.36	10.48
Unigene24820	-2.51067	3.18866	0.000420916	0.0129238	1.79	11.48
Unigene31709	-2.43612	6.20865	0.000421079	0.0129238	10.59	64.28
Unigene38175	-3.38942	0.0491529	0.000436421	0.0133614	0.09	1.05
Unigene34070	-3.38942	0.0491529	0.000436421	0.0133614	0.19	2.35
Unigene37759	-3.36349	0.0272945	0.000436421	0.0133614	0.23	2.71
Unigene36778	-2.42225	6.861	0.000440605	0.0134694	55.26	332.11
Unigene38061	-2.93997	0.580558	0.000443706	0.0135497	0.23	2.03
Unigene33270	-2.81534	1.02265	0.000449148	0.0136966	0.98	7.76
Unigene48006	-2.41458	6.96964	0.000456837	0.0139241	42.39	253.43
Unigene31366	-3.59969	-0.14016	0.000458791	0.013963	0.25	3.5
Unigene42491	-2.52704	2.79428	0.000465026	0.0141388	2.85	18.43
Unigene20755	-2.42465	5.25011	0.000465715	0.0141527	10.99	66.19
Unigene25257	-2.44089	4.60581	0.000466233	0.0141615	4.59	27.95
Unigene9355	-3.19822	0.177126	0.000469533	0.0142344	0.78	8.14
Unigene30167	-2.59878	1.9598	0.000469558	0.0142344	0.73	4.95
Unigene33749	-2.46068	3.73833	0.000475038	0.0143934	2.34	14.45
Unigene2415	-2.52946	2.65037	0.000477594	0.0144638	2.06	13.37
Unigene11885	-2.57475	2.03954	0.000480015	0.0145251	1.37	9.17
Unigene14354	-3.93799	-0.35865	0.000481147	0.0145251	0.25	4.44
Unigene49175	-3.93799	-0.35865	0.000481147	0.0145251	0.09	1.61
Unigene24382	-3.93799	-0.35865	0.000481147	0.0145251	0.07	1.28
Unigene30639	-2.43469	4.40804	0.000481269	0.0145251	7.72	46.79
Unigene38427	-2.90396	0.550453	0.000488047	0.0146318	0.23	1.97
Unigene8120	-4.28305	-0.885171	0.000488131	0.0146318	0.13	3.2
Unigene12376	-4.28305	-0.885171	0.000488131	0.0146318	0.08	1.87
Unigene50325	-4.28305	-0.885171	0.000488131	0.0146318	0.13	3.04
Unigene35734	-2.76435	1.0889	0.000492928	0.0147684	0.46	3.53
Unigene9536	-3.07535	0.312705	0.000496502	0.0148487	0.57	5.46
Unigene25135	-3.33709	0.00508858	0.000499278	0.0148487	0.27	3.15
Unigene47466	-2.58525	1.94845	0.000505897	0.0148487	0.42	2.81
Unigene28993	-2.71162	1.41251	0.00050759	0.0148487	0.66	4.87
Unigene34200	-2.53289	2.42037	0.000513338	0.0148487	1.03	6.68
Unigene13644	-2.49276	2.84644	0.000513394	0.0148487	1.73	10.95
Unigene56716	-2.50679	2.66175	0.000514868	0.0148487	7.92	50.56
Unigene10754	-2.78914	1.00067	0.000516972	0.0148487	1.31	10.23
Unigene28115	-2.49908	2.79829	0.00051912	0.0148487	1.6	10.17
Unigene38885	-2.7277	1.34256	0.000528542	0.0148487	0.26	1.92
Unigene4835	-7.15329	-1.33557	0.000530405	0.0148487	0	2.76
Unigene14564	-7.15329	-1.33557	0.000530405	0.0148487	0	2.52
Unigene41109	-7.15329	-1.33557	0.000530405	0.0148487	0	2.02
Unigene19768	-7.15329	-1.33557	0.000530405	0.0148487	0	1.75
Unigene809	-7.15329	-1.33557	0.000530405	0.0148487	0	2.94
Unigene27555	-7.15329	-1.33557	0.000530405	0.0148487	0	1.46
Unigene24049	-7.15329	-1.33557	0.000530405	0.0148487	0	1.32
Unigene47439	-7.15329	-1.33557	0.000530405	0.0148487	0	1.87
Unigene23601	-7.15329	-1.33557	0.000530405	0.0148487	0	2.03
Unigene53329	-7.15329	-1.33557	0.000530405	0.0148487	0	3.01
Unigene17411	-7.15329	-1.33557	0.000530405	0.0148487	0	2.45
Unigene51587	-7.15329	-1.33557	0.000530405	0.0148487	0	3.14
Unigene18724	-7.15329	-1.33557	0.000530405	0.0148487	0	2.13
Unigene52217	-7.15329	-1.33557	0.000530405	0.0148487	0	2.35
Unigene3071	-7.15329	-1.33557	0.000530405	0.0148487	0	1.37
Unigene20391	-7.15329	-1.33557	0.000530405	0.0148487	0	3.01
Unigene542	-7.15329	-1.33557	0.000530405	0.0148487	0	2.6
Unigene23455	-7.15329	-1.33557	0.000530405	0.0148487	0	2.62
Unigene4138	-7.15329	-1.33557	0.000530405	0.0148487	0	1.03
Unigene3787	-7.15329	-1.33557	0.000530405	0.0148487	0	3.19
Unigene3995	-7.15329	-1.33557	0.000530405	0.0148487	0	2.7
Unigene26962	-7.15329	-1.33557	0.000530405	0.0148487	0	1.11
Unigene27606	-7.15329	-1.33557	0.000530405	0.0148487	0	1.08
Unigene4147	-7.15329	-1.33557	0.000530405	0.0148487	0	2.41
Unigene7454	-7.15329	-1.33557	0.000530405	0.0148487	0	1.73
Unigene44290	-7.15329	-1.33557	0.000530405	0.0148487	0	1.86
Unigene29101	-7.15329	-1.33557	0.000530405	0.0148487	0	1.72
Unigene2818	-7.15329	-1.33557	0.000530405	0.0148487	0	0.57
Unigene22754	-7.15329	-1.33557	0.000530405	0.0148487	0	2.35
Unigene13857	-7.15329	-1.33557	0.000530405	0.0148487	0	1.83
Unigene19990	-7.15329	-1.33557	0.000530405	0.0148487	0	3.06
Unigene9580	-7.15329	-1.33557	0.000530405	0.0148487	0	2.43
Unigene18359	-7.15329	-1.33557	0.000530405	0.0148487	0	0.65
Unigene53305	-7.15329	-1.33557	0.000530405	0.0148487	0	2.13
Unigene25099	-7.15329	-1.33557	0.000530405	0.0148487	0	2.15
Unigene50346	-7.15329	-1.33557	0.000530405	0.0148487	0	2.43
Unigene3357	-7.15329	-1.33557	0.000530405	0.0148487	0	1.95
Unigene6397	-7.15329	-1.33557	0.000530405	0.0148487	0	1.82
Unigene51589	-7.15329	-1.33557	0.000530405	0.0148487	0	2.42
Unigene3212	-3.57003	-0.165192	0.000533686	0.0148956	0.44	6.03
Unigene23523	-3.57003	-0.165192	0.000533686	0.0148956	0.45	6.22
Unigene24604	-3.57003	-0.165192	0.000533686	0.0148956	0.28	3.9
Unigene36406	-3.57003	-0.165192	0.000533686	0.0148956	0.18	2.41
Unigene4559	-2.41753	4.13075	0.000541114	0.015096	5.61	33.61
Unigene49189	-2.52577	2.22148	0.000555492	0.0154832	2.45	15.88
Unigene10750	-2.71729	1.33383	0.000559176	0.0155788	2.05	15.18
Unigene21925	-2.51105	2.43774	0.000559521	0.0155813	3.28	21.01
Unigene40442	-2.46249	3.10577	0.000560783	0.0156094	3.91	24.18
Unigene13070	-2.38509	5.44534	0.000564545	0.0157071	13.13	76.91
Unigene26787	-2.44752	3.2559	0.000565072	0.0157146	4.58	28.03
Unigene33210	-2.68169	1.38742	0.000565509	0.0157197	0.81	5.86
Unigene9673	-3.90334	-0.387935	0.000571838	0.015848	0.26	4.61
Unigene50853	-3.90334	-0.387935	0.000571838	0.015848	0.17	2.96
Unigene35393	-3.90334	-0.387935	0.000571838	0.015848	0.16	2.82
Unigene30228	-3.90334	-0.387935	0.000571838	0.015848	0.13	2.36
Unigene19146	-3.90334	-0.387935	0.000571838	0.015848	0.26	4.61
Unigene34788	-3.31019	-0.0174763	0.000572185	0.015848	0.13	1.42
Unigene35993	-3.31019	-0.0174763	0.000572185	0.015848	0.22	2.53
Unigene22799	-2.96025	0.41993	0.000575736	0.0159178	0.4	3.51
Unigene12771	-2.5965	1.79365	0.000577339	0.0159549	1.23	8.36
Unigene32610	-2.85154	0.805994	0.000577643	0.0159562	0.58	4.71
Unigene30916	-2.59355	1.60572	0.000586258	0.0161796	0.98	6.64
Unigene45119	-2.69625	1.31619	0.000591763	0.0163169	0.37	2.68
Unigene12717	-3.15023	0.13693	0.000600932	0.0165401	0.5	5.04
Unigene44699	-3.15023	0.13693	0.000600932	0.0165401	0.14	1.39
Unigene46249	-2.47988	2.5778	0.000616584	0.0168539	1.49	9.33
Unigene47263	-2.36918	5.18926	0.00061856	0.0168539	7.57	43.86
Unigene28327	-4.23085	-0.928079	0.000621965	0.0168539	0.04	1
Unigene26906	-4.23085	-0.928079	0.000621965	0.0168539	0.15	3.49
Unigene32097	-4.23085	-0.928079	0.000621965	0.0168539	0.16	3.81
Unigene5493	-4.23085	-0.928079	0.000621965	0.0168539	0.14	3.18
Unigene12298	-4.23085	-0.928079	0.000621965	0.0168539	0.09	2.15
Unigene6720	-4.23085	-0.928079	0.000621965	0.0168539	0.17	4.06
Unigene18848	-3.50881	-0.216646	0.000622182	0.0168539	0.38	5.06
Unigene22409	-3.50881	-0.216646	0.000622182	0.0168539	0.41	5.45
Unigene32572	-3.50881	-0.216646	0.000622182	0.0168539	0.5	6.6
Unigene2439	-2.4227	3.25425	0.000629628	0.0170257	4.67	28.11
Unigene42166	-2.44438	2.83197	0.000630634	0.0170454	1.4	8.53
Unigene42526	-2.45093	2.67396	0.000636501	0.0171964	3.35	20.6
Unigene28536	-2.52617	1.94989	0.000636873	0.0171989	0.73	4.72
Unigene47376	-2.61962	1.48896	0.000638152	0.0172184	0.75	5.22
Unigene46477	-2.61016	1.48108	0.000638152	0.0172184	1.08	7.42
Unigene21527	-2.91969	0.386153	0.000639659	0.0172439	0.25	2.18
Unigene29704	-2.53872	2.05684	0.000642689	0.0173035	1.28	8.36
Unigene2681	-2.34204	8.52915	0.000642712	0.0173035	134.24	763.13
Unigene22554	-2.34893	6.38403	0.000644553	0.0173455	12.01	68.6
Unigene30447	-2.38976	3.71997	0.000649737	0.0174773	3.65	21.47
Unigene26000	-2.67065	1.11185	0.000651587	0.0175131	0.66	4.73
Unigene48892	-2.40317	3.55967	0.000651634	0.0175131	6.73	39.96
Unigene21728	-2.84821	0.504049	0.000652882	0.0175313	0.34	2.76
Unigene3244	-2.84821	0.504049	0.000652882	0.0175313	0.68	5.59
Unigene21901	-2.3756	4.10596	0.000656699	0.0175935	2.04	11.88
Unigene4328	-3.28278	-0.0404121	0.00065691	0.0175935	0.43	4.84
Unigene9448	-3.28278	-0.0404121	0.00065691	0.0175935	0.35	3.95
Unigene6296	-3.28278	-0.0404121	0.00065691	0.0175935	0.39	4.4
Unigene24866	-3.28278	-0.0404121	0.00065691	0.0175935	0.18	2.01
Unigene2470	-2.40415	3.2946	0.000660484	0.0176815	4.44	26.39
Unigene20472	-2.46138	2.5934	0.000663835	0.0177558	2.13	13.2
Unigene44272	-2.65114	1.36187	0.000666394	0.0178112	0.5	3.54
Unigene45101	-2.52286	2.08951	0.000666486	0.0178112	0.78	5.05
Unigene49324	-2.62966	1.42271	0.000669108	0.0178735	1.48	10.34
Unigene12043	-3.12563	0.116391	0.00068133	0.0180561	0.43	4.31
Unigene20528	-3.86784	-0.417849	0.000681598	0.0180561	0.12	2.08
Unigene28514	-3.86784	-0.417849	0.000681598	0.0180561	0.19	3.32
Unigene49697	-3.86784	-0.417849	0.000681598	0.0180561	0.2	3.51
Unigene33411	-3.83144	-0.448421	0.000681598	0.0180561	0.05	0.88
Unigene11966	-3.83144	-0.448421	0.000681598	0.0180561	0.17	2.9
Unigene33220	-3.83144	-0.448421	0.000681598	0.0180561	0.18	3.09
Unigene3359	-3.83144	-0.448421	0.000681598	0.0180561	0.15	2.53
Unigene23851	-3.83144	-0.448421	0.000681598	0.0180561	0.15	2.49
Unigene24911	-3.83144	-0.448421	0.000681598	0.0180561	0.16	2.69
Unigene12080	-3.83144	-0.448421	0.000681598	0.0180561	0.32	5.38
Unigene45558	-3.83144	-0.448421	0.000681598	0.0180561	0.15	2.56
Unigene44854	-2.43007	2.68515	0.000681805	0.0180561	2.18	13.18
Unigene44381	-2.4505	2.45598	0.000694998	0.0180575	1.2	7.34
Unigene45682	-2.65828	1.10157	0.000695806	0.0180575	2.19	15.6
Unigene36287	-3.0094	0.257639	0.000698785	0.0180575	0.26	2.35
Unigene22610	-2.98673	0.238791	0.000698785	0.0180575	0.57	5.17
Unigene24443	-2.60978	1.40615	0.000705656	0.0180575	1.44	9.89
Unigene12250	-2.36552	3.87704	0.000709271	0.0180575	2.54	14.7
Unigene5771	-2.34883	4.73159	0.000710862	0.0180575	5.94	33.94
Unigene24813	-2.51559	1.8903	0.000712204	0.0180575	1.71	11.02
Unigene13028	-2.45682	2.3925	0.000713535	0.0180575	5.58	34.41
Unigene24274	-2.82914	0.488233	0.000720674	0.0180575	0.33	2.68
Unigene50137	-7.07982	-1.39515	0.000726851	0.0180575	0	2.59
Unigene35512	-7.07982	-1.39515	0.000726851	0.0180575	0	0.66
Unigene3369	-7.07982	-1.39515	0.000726851	0.0180575	0	2.59
Unigene46168	-7.07982	-1.39515	0.000726851	0.0180575	0	2.78
Unigene41113	-7.07982	-1.39515	0.000726851	0.0180575	0	2.37
Unigene55070	-7.07982	-1.39515	0.000726851	0.0180575	0	2.84
Unigene16255	-7.07982	-1.39515	0.000726851	0.0180575	0	2.39
Unigene189	-7.07982	-1.39515	0.000726851	0.0180575	0	1.89
Unigene36037	-7.07982	-1.39515	0.000726851	0.0180575	0	2.86
Unigene24368	-7.07982	-1.39515	0.000726851	0.0180575	0	2.63
Unigene32477	-7.07982	-1.39515	0.000726851	0.0180575	0	2.64
Unigene52067	-7.07982	-1.39515	0.000726851	0.0180575	0	2.51
Unigene50152	-7.07982	-1.39515	0.000726851	0.0180575	0	1.59
Unigene9383	-7.07982	-1.39515	0.000726851	0.0180575	0	2.63
Unigene2207	-7.07982	-1.39515	0.000726851	0.0180575	0	2.68
Unigene61090	-7.07982	-1.39515	0.000726851	0.0180575	0	1.8
Unigene3314	-7.07982	-1.39515	0.000726851	0.0180575	0	1.94
Unigene9470	-7.07982	-1.39515	0.000726851	0.0180575	0	1.6
Unigene50883	-7.07982	-1.39515	0.000726851	0.0180575	0	2.95
Unigene39827	-7.07982	-1.39515	0.000726851	0.0180575	0	2.16
Unigene50235	-7.07982	-1.39515	0.000726851	0.0180575	0	1.62
Unigene18262	-7.07982	-1.39515	0.000726851	0.0180575	0	1.22
Unigene24524	-7.07982	-1.39515	0.000726851	0.0180575	0	1.53
Unigene52290	-7.07982	-1.39515	0.000726851	0.0180575	0	2.49
Unigene10810	-7.07982	-1.39515	0.000726851	0.0180575	0	2.4
Unigene4418	-7.07982	-1.39515	0.000726851	0.0180575	0	1.51
Unigene31984	-3.4772	-0.243104	0.000727001	0.0180575	0.2	2.55
Unigene44292	-3.4772	-0.243104	0.000727001	0.0180575	0.44	5.67
Unigene4908	-3.4772	-0.243104	0.000727001	0.0180575	0.21	2.77
Unigene39344	-3.4772	-0.243104	0.000727001	0.0180575	0.22	2.87
Unigene45722	-2.41104	2.82974	0.000727304	0.0180577	2.67	15.93
Unigene40520	-2.45179	2.38831	0.000733327	0.0181999	2.48	15.24
Unigene20300	-2.34185	4.63836	0.00074078	0.0183701	11.42	64.93
Unigene43954	-2.64581	1.09121	0.000743327	0.018401	0.66	4.64
Unigene10891	-2.56474	1.51419	0.000743891	0.018401	2.76	18.38
Unigene40463	-2.6304	1.34458	0.000744515	0.018401	0.54	3.75
Unigene40827	-2.38838	3.18721	0.000769878	0.0189048	1.54	9.05
Unigene25294	-3.1006	0.0955443	0.000773646	0.0189788	0.3	2.96
Unigene42444	-2.3275	4.5554	0.000784906	0.0192433	30.95	174.26
Unigene36439	-2.9637	0.219686	0.000785052	0.0192433	0.18	1.56
Unigene31640	-2.64227	1.27112	0.000789107	0.0193273	0.55	3.84
Unigene41970	-2.87795	0.351541	0.000792096	0.0193851	0.21	1.77
Unigene30420	-2.31917	4.90759	0.000792709	0.0193924	7.33	41.03
Unigene45685	-2.80981	0.472236	0.00079624	0.0194013	1.22	9.67
Unigene24890	-4.17669	-0.972357	0.000797167	0.0194013	0.07	1.63
Unigene49267	-4.17669	-0.972357	0.000797167	0.0194013	0.13	2.81
Unigene27632	-4.17669	-0.972357	0.000797167	0.0194013	0.15	3.29
Unigene49551	-4.17669	-0.972357	0.000797167	0.0194013	0.17	3.84
Unigene529	-4.17669	-0.972357	0.000797167	0.0194013	0.12	2.67
Unigene26823	-4.17669	-0.972357	0.000797167	0.0194013	0.07	1.67
Unigene36071	-4.17669	-0.972357	0.000797167	0.0194013	0.04	0.86
Unigene25981	-4.17669	-0.972357	0.000797167	0.0194013	0.1	2.31
Unigene50459	-4.17669	-0.972357	0.000797167	0.0194013	0.14	3.07
Unigene3669	-4.17669	-0.972357	0.000797167	0.0194013	0.13	2.82
Unigene36086	-2.78958	0.754247	0.000799221	0.0194221	0.26	2
Unigene33065	-2.84161	0.655976	0.000799282	0.0194221	0.41	3.34
Unigene33161	-2.84161	0.655976	0.000799282	0.0194221	0.28	2.27
Unigene34039	-2.48675	1.86636	0.000800184	0.0194363	0.92	5.81
Unigene29269	-2.52654	1.73533	0.000807476	0.0196057	2.49	16.14
Unigene26751	-3.79411	-0.479679	0.000814859	0.019715	0.2	3.24
Unigene29806	-3.79411	-0.479679	0.000814859	0.019715	0.22	3.58
Unigene37395	-3.79411	-0.479679	0.000814859	0.019715	0.07	1.22
Unigene61178	-3.79411	-0.479679	0.000814859	0.019715	0.13	2.06
Unigene46164	-3.79411	-0.479679	0.000814859	0.019715	0.24	3.86
Unigene36661	-2.32464	4.3247	0.000816826	0.0197549	17.77	99.87
Unigene37776	-2.54602	1.49866	0.000822131	0.0198754	1.76	11.55
Unigene40153	-2.36181	3.22244	0.00082898	0.0200331	2.23	12.89
Unigene10952	-2.58412	1.13445	0.000844957	0.0203952	0.76	5.17
Unigene45137	-2.34404	3.69535	0.000846597	0.0204268	4.64	26.46
Unigene39892	-3.44488	-0.270074	0.000851461	0.020528	0.07	0.83
Unigene50511	-3.44488	-0.270074	0.000851461	0.020528	0.2	2.54
Unigene43519	-2.64798	0.991982	0.000853944	0.0205798	0.23	1.65
Unigene38015	-2.39728	2.445	0.000856096	0.0206236	2.53	14.99
Unigene27494	-2.67932	0.909173	0.000858637	0.0206687	0.71	5.16
Unigene2815	-2.67932	0.909173	0.000858637	0.0206687	1.42	10.27
Unigene13753	-3.22636	-0.0874473	0.00087065	0.0209007	0.39	4.15
Unigene9363	-3.22636	-0.0874473	0.00087065	0.0209007	0.28	3.03
Unigene35859	-3.22636	-0.0874473	0.00087065	0.0209007	0.32	3.41
Unigene45628	-2.82457	0.641781	0.00087276	0.020935	0.5	4.03
Unigene48438	-3.07513	0.074382	0.000879821	0.0210238	0.22	2.16
Unigene43834	-3.07513	0.074382	0.000879821	0.0210238	0.16	1.58
Unigene44792	-3.07513	0.074382	0.000879821	0.0210238	0.13	1.21
Unigene46865	-3.0492	0.0528939	0.000879821	0.0210238	0.32	2.99
Unigene14508	-3.0492	0.0528939	0.000879821	0.0210238	0.57	5.4
Unigene33544	-3.0492	0.0528939	0.000879821	0.0210238	0.28	2.69
Unigene48444	-3.0492	0.0528939	0.000879821	0.0210238	0.09	0.86
Unigene21298	-2.79022	0.456055	0.000880555	0.0210238	0.34	2.64
Unigene38522	-2.79022	0.456055	0.000880555	0.0210238	0.49	3.84
Unigene47045	-2.85662	0.333909	0.000882874	0.0210275	0.7	5.77
Unigene2256	-2.9403	0.200316	0.000883102	0.0210275	0.29	2.5
Unigene8579	-2.9403	0.200316	0.000883102	0.0210275	0.61	5.35
Unigene10698	-2.6201	1.25269	0.000887327	0.0211118	0.5	3.46
Unigene36854	-2.6201	1.25269	0.000887327	0.0211118	0.87	6.01
Unigene2689	-2.27818	6.48605	0.0009059	0.0215287	66.89	363.8
Unigene49207	-2.5948	1.04901	0.000908509	0.0215824	0.96	6.54
Unigene37592	-2.29038	4.95027	0.000914258	0.0216082	11.82	64.84
Unigene42858	-2.55885	1.36387	0.000924321	0.0216082	1.05	6.99
Unigene37341	-2.38508	2.67582	0.000929228	0.0216082	1.4	8.2
Unigene37705	-2.75756	0.727641	0.000943639	0.0216082	0.44	3.34
Unigene34421	-2.75756	0.727641	0.000943639	0.0216082	1.42	10.83
Unigene2893	-2.31942	3.67495	0.000946619	0.0216082	3.44	19.27
Unigene39130	-2.35868	2.626	0.000959313	0.0216082	1.72	9.92
Unigene49076	-2.38568	2.36832	0.000962126	0.0216082	5.01	29.39
Unigene34809	-2.77036	0.439685	0.000974726	0.0216082	0.39	3.01
Unigene41483	-2.75022	0.423121	0.000974726	0.0216082	0.63	4.83
Unigene49507	-3.75578	-0.511656	0.000977184	0.0216082	0.17	2.74
Unigene42008	-3.75578	-0.511656	0.000977184	0.0216082	0.23	3.59
Unigene9314	-3.75578	-0.511656	0.000977184	0.0216082	0.18	2.81
Unigene41675	-3.75578	-0.511656	0.000977184	0.0216082	0.35	5.56
Unigene37188	-3.75578	-0.511656	0.000977184	0.0216082	0.1	1.58
Unigene28282	-3.75578	-0.511656	0.000977184	0.0216082	0.25	3.91
Unigene28249	-3.75578	-0.511656	0.000977184	0.0216082	0.16	2.49
Unigene39653	-3.75578	-0.511656	0.000977184	0.0216082	0.12	1.9
Unigene29828	-3.75578	-0.511656	0.000977184	0.0216082	0.27	4.28
Unigene1990	-3.75578	-0.511656	0.000977184	0.0216082	0.18	2.84
Unigene48992	-2.44736	1.98089	0.000979641	0.0216082	1.17	7.2
Unigene46204	-2.83497	0.316051	0.000985149	0.0216082	0.47	3.81
Unigene34746	-2.46467	1.56338	0.000985717	0.0216082	0.46	2.86
Unigene37455	-2.91651	0.180673	0.000994699	0.0216082	0.19	1.63
Unigene48557	-2.27207	4.82828	0.000996266	0.0216082	14.97	81.08
Unigene3682	-2.58619	1.22457	0.000999061	0.0216082	1.41	9.51
Unigene2320	-2.35167	2.72907	0.00100005	0.0216082	3.17	18.15
Unigene35933	-2.38611	2.18581	0.00100071	0.0216082	0.96	5.67
Unigene41289	-3.0228	0.0310696	0.00100214	0.0216082	0.1	0.97
Unigene24084	-3.0228	0.0310696	0.00100214	0.0216082	0.44	4.07
Unigene38796	-3.0228	0.0310696	0.00100214	0.0216082	0.13	1.18
Unigene19745	-3.0228	0.0310696	0.00100214	0.0216082	0.64	5.92
Unigene23304	-3.19729	-0.111574	0.0010052	0.0216082	0.4	4.25
Unigene6609	-3.19729	-0.111574	0.0010052	0.0216082	0.26	2.71
Unigene24506	-3.19729	-0.111574	0.0010052	0.0216082	0.49	5.18
Unigene31871	-3.19729	-0.111574	0.0010052	0.0216082	0.15	1.55
Unigene50098	-7.00241	-1.4574	0.00100641	0.0216082	0	1.27
Unigene4555	-7.00241	-1.4574	0.00100641	0.0216082	0	0.69
Unigene14269	-7.00241	-1.4574	0.00100641	0.0216082	0	2.41
Unigene4865	-7.00241	-1.4574	0.00100641	0.0216082	0	2.63
Unigene52555	-7.00241	-1.4574	0.00100641	0.0216082	0	2.46
Unigene9657	-7.00241	-1.4574	0.00100641	0.0216082	0	1.78
Unigene12243	-7.00241	-1.4574	0.00100641	0.0216082	0	1.43
Unigene13304	-7.00241	-1.4574	0.00100641	0.0216082	0	2.73
Unigene53793	-7.00241	-1.4574	0.00100641	0.0216082	0	2.81
Unigene38868	-7.00241	-1.4574	0.00100641	0.0216082	0	2.68
Unigene24867	-7.00241	-1.4574	0.00100641	0.0216082	0	1.18
Unigene20803	-7.00241	-1.4574	0.00100641	0.0216082	0	1.17
Unigene2285	-7.00241	-1.4574	0.00100641	0.0216082	0	0.77
Unigene9593	-7.00241	-1.4574	0.00100641	0.0216082	0	2.44
Unigene51959	-7.00241	-1.4574	0.00100641	0.0216082	0	2.67
Unigene33841	-7.00241	-1.4574	0.00100641	0.0216082	0	0.52
Unigene21549	-7.00241	-1.4574	0.00100641	0.0216082	0	2.32
Unigene51572	-7.00241	-1.4574	0.00100641	0.0216082	0	1.6
Unigene60953	-7.00241	-1.4574	0.00100641	0.0216082	0	1.84
Unigene49896	-7.00241	-1.4574	0.00100641	0.0216082	0	1.6
Unigene8745	-7.00241	-1.4574	0.00100641	0.0216082	0	1.78
Unigene4253	-7.00241	-1.4574	0.00100641	0.0216082	0	0.8
Unigene61495	-7.00241	-1.4574	0.00100641	0.0216082	0	2.27
Unigene19309	-7.00241	-1.4574	0.00100641	0.0216082	0	2.08
Unigene349	-7.00241	-1.4574	0.00100641	0.0216082	0	2.35
Unigene50392	-7.00241	-1.4574	0.00100641	0.0216082	0	2.78
Unigene53947	-7.00241	-1.4574	0.00100641	0.0216082	0	2.74
Unigene52304	-7.00241	-1.4574	0.00100641	0.0216082	0	2.14
Unigene28405	-7.00241	-1.4574	0.00100641	0.0216082	0	1.19
Unigene37534	-7.00241	-1.4574	0.00100641	0.0216082	0	0.7
Unigene13165	-7.00241	-1.4574	0.00100641	0.0216082	0	1.34
Unigene18267	-7.00241	-1.4574	0.00100641	0.0216082	0	2.04
Unigene5418	-7.00241	-1.4574	0.00100641	0.0216082	0	2.53
Unigene9104	-7.00241	-1.4574	0.00100641	0.0216082	0	2.16
Unigene8693	-7.00241	-1.4574	0.00100641	0.0216082	0	1.74
Unigene27445	-7.00241	-1.4574	0.00100641	0.0216082	0	0.76
Unigene50408	-7.00241	-1.4574	0.00100641	0.0216082	0	2.32
Unigene34759	-7.00241	-1.4574	0.00100641	0.0216082	0	1.95
Unigene54139	-7.00241	-1.4574	0.00100641	0.0216082	0	1.43
Unigene12178	-7.00241	-1.4574	0.00100641	0.0216082	0	1.47
Unigene27274	-7.00241	-1.4574	0.00100641	0.0216082	0	1.81
Unigene1754	-7.00241	-1.4574	0.00100641	0.0216082	0	2.73
Unigene3869	-7.00241	-1.4574	0.00100641	0.0216082	0	2.12
Unigene61594	-7.00241	-1.4574	0.00100641	0.0216082	0	1.39
Unigene36657	-7.00241	-1.4574	0.00100641	0.0216082	0	2.67
Unigene20591	-7.00241	-1.4574	0.00100641	0.0216082	0	1.22
Unigene20363	-7.00241	-1.4574	0.00100641	0.0216082	0	0.85
Unigene22777	-7.00241	-1.4574	0.00100641	0.0216082	0	1.86
Unigene43115	-7.00241	-1.4574	0.00100641	0.0216082	0	2.11
Unigene61350	-7.00241	-1.4574	0.00100641	0.0216082	0	1.7
Unigene11568	-7.00241	-1.4574	0.00100641	0.0216082	0	0.74
Unigene51236	-7.00241	-1.4574	0.00100641	0.0216082	0	2.72
Unigene25972	-7.00241	-1.4574	0.00100641	0.0216082	0	1.14
Unigene29631	-7.00241	-1.4574	0.00100641	0.0216082	0	0.71
Unigene43081	-7.00241	-1.4574	0.00100641	0.0216082	0	1.75
Unigene61414	-7.00241	-1.4574	0.00100641	0.0216082	0	2.81
Unigene35164	-2.39103	2.15032	0.00100827	0.0216406	1.46	8.63
Unigene28959	-2.6848	0.795912	0.00101112	0.021679	0.56	4.04
Unigene35663	-2.27185	4.73155	0.00101466	0.0217474	4.34	23.49
Unigene31190	-2.26793	4.81315	0.00102454	0.0218666	7.77	41.95
Unigene23192	-2.74129	0.714147	0.00102635	0.0218666	0.4	3.04
Unigene13068	-2.72483	0.700522	0.00102635	0.0218666	0.63	4.7
Unigene3373	-4.12042	-1.0181	0.00102803	0.0218666	0.07	1.51
Unigene5784	-4.12042	-1.0181	0.00102803	0.0218666	0.08	1.64
Unigene29644	-4.12042	-1.0181	0.00102803	0.0218666	0.17	3.61
Unigene40439	-4.12042	-1.0181	0.00102803	0.0218666	0.05	0.99
Unigene27440	-2.2444	7.04359	0.00104237	0.0221595	33.22	176.48
Unigene41533	-2.78986	0.612954	0.00104288	0.0221595	0.28	2.23
Unigene20246	-2.39851	2.23452	0.00104762	0.0222526	1.32	7.8
Unigene28814	-2.26797	4.48411	0.00105775	0.0224291	7.38	39.86
Unigene48846	-2.30509	3.28369	0.00106367	0.0225345	14.07	78.05
Unigene42005	-2.31552	2.94003	0.00106382	0.0225345	1.93	10.78
Unigene40462	-2.44307	1.77765	0.00106694	0.0225927	1.14	6.98
Unigene49526	-2.63588	0.873268	0.00107529	0.022754	0.65	4.54
Unigene36662	-2.25895	4.79392	0.00107609	0.0227631	14.77	79.3
Unigene22122	-2.29364	3.32543	0.00108107	0.0228527	3.01	16.54
Unigene11244	-2.51677	1.32911	0.00109042	0.0230425	0.39	2.52
Unigene30140	-2.66922	0.783053	0.00109515	0.0231345	0.37	2.68
Unigene48480	-2.251	5.14773	0.00109606	0.0231458	5.7	30.41
Unigene48411	-2.813	0.297962	0.00110051	0.023216	0.23	1.81
Unigene38722	-2.40098	2.03292	0.00110706	0.0233461	0.86	5.1
Unigene25760	-2.89232	0.160751	0.0011219	0.0236024	0.34	2.91
Unigene24565	-2.89232	0.160751	0.0011219	0.0236024	0.55	4.68
Unigene22488	-2.29414	3.27467	0.00112807	0.023716	1.9	10.48
Unigene30630	-2.27646	3.81516	0.00113098	0.023769	3.01	16.35
Unigene14532	-2.9959	0.00889846	0.00114329	0.0238408	0.85	7.75
Unigene3402	-2.9959	0.00889846	0.00114329	0.0238408	0.22	2.02
Unigene33726	-2.37136	2.09348	0.00115914	0.0241497	0.87	5.04
Unigene4477	-3.16763	-0.136125	0.00116281	0.0241497	0.4	4.12
Unigene2117	-3.16763	-0.136125	0.00116281	0.0241497	0.32	3.26
Unigene40283	-3.13735	-0.161117	0.00116281	0.0241497	0.27	2.75
Unigene31534	-3.13735	-0.161117	0.00116281	0.0241497	0.16	1.58
Unigene45341	-2.46862	1.43477	0.00117544	0.0242937	0.39	2.4
Unigene35362	-3.7164	-0.544387	0.00117558	0.0242937	0.12	1.82
Unigene11187	-3.7164	-0.544387	0.00117558	0.0242937	0.19	2.93
Unigene29679	-3.7164	-0.544387	0.00117558	0.0242937	0.17	2.68
Unigene30483	-3.37799	-0.325635	0.00117645	0.0242937	0.46	5.53
Unigene22103	-2.33392	2.48787	0.00119638	0.0246888	1.91	10.84
Unigene42046	-2.29599	2.90163	0.0011982	0.0246932	1.16	6.39
Unigene2820	-2.23064	4.92784	0.00121775	0.0250792	6.42	33.77
Unigene36099	-2.79068	0.279637	0.00123081	0.025289	0.26	2.05
Unigene48792	-2.79068	0.279637	0.00123081	0.025289	0.28	2.16
Unigene44380	-2.79068	0.279637	0.00123081	0.025289	0.15	1.18
Unigene5152	-2.76801	0.261068	0.00123081	0.025289	0.79	6.08
Unigene2760	-2.28597	3.00178	0.00123694	0.0253982	3.72	20.39
Unigene2710	-2.21292	6.17037	0.0012374	0.0253991	46.33	240.85
Unigene39935	-2.33185	2.45517	0.00123902	0.0254154	1.41	8
Unigene34883	-2.7543	0.583522	0.00124989	0.0256298	0.44	3.33
Unigene42961	-2.60618	0.848813	0.00125261	0.0256601	1.42	9.79
Unigene26600	-2.60618	0.848813	0.00125261	0.0256601	1.28	8.81
Unigene34184	-2.36418	2.20623	0.00125668	0.0257347	0.8	4.66
Unigene35012	-2.2596	3.47087	0.00126151	0.0258165	2.14	11.5
Unigene36343	-2.34835	2.11524	0.00126393	0.0258533	2.53	14.48
Unigene18393	-2.86771	0.140539	0.00126708	0.0258533	0.5	4.14
Unigene33896	-2.86771	0.140539	0.00126708	0.0258533	0.19	1.55
Unigene39875	-2.5397	1.18619	0.00127154	0.0259357	0.76	4.98
Unigene26238	-2.63756	0.756976	0.00128706	0.0262161	0.61	4.26
Unigene49316	-2.63756	0.756976	0.00128706	0.0262161	1.38	9.7
Unigene40346	-2.48438	1.30247	0.00128966	0.026253	0.89	5.62
Unigene40774	-2.25942	3.28046	0.0012922	0.0262962	1.26	6.77
Unigene45491	-2.35255	2.19668	0.00129575	0.0263597	0.52	2.96
Unigene31269	-2.4191	1.64661	0.00130365	0.0264608	1.5	9.02
Unigene49081	-2.38541	1.92984	0.00130977	0.0264608	5.37	31.55
Unigene24770	-2.39555	1.73858	0.00131377	0.0264608	1.05	6.23
Unigene48718	-2.32469	2.4176	0.00131919	0.0264608	2.65	14.9
Unigene46666	-2.36742	1.81878	0.00132266	0.0264608	0.78	4.51
Unigene32053	-2.67429	0.658836	0.00132588	0.0264608	0.38	2.78
Unigene24971	-2.30094	2.52087	0.00132848	0.0264608	2.84	15.7
Unigene49321	-2.68806	0.37222	0.00132989	0.0264608	1.44	10.52
Unigene22841	-2.68806	0.37222	0.00132989	0.0264608	0.66	4.82
Unigene19181	-4.06186	-1.06539	0.00133434	0.0264608	0.1	2.13
Unigene3628	-4.06186	-1.06539	0.00133434	0.0264608	0.12	2.38
Unigene16377	-4.06186	-1.06539	0.00133434	0.0264608	0.06	1.28
Unigene10110	-4.06186	-1.06539	0.00133434	0.0264608	0.06	1.23
Unigene7969	-4.06186	-1.06539	0.00133434	0.0264608	0.1	2.05
Unigene11992	-4.06186	-1.06539	0.00133434	0.0264608	0.12	2.38
Unigene38112	-4.06186	-1.06539	0.00133434	0.0264608	0.11	2.31
Unigene520	-4.06186	-1.06539	0.00133434	0.0264608	0.11	2.24
Unigene15293	-4.06186	-1.06539	0.00133434	0.0264608	0.14	2.94
Unigene12687	-4.06186	-1.06539	0.00133434	0.0264608	0.06	1.23
Unigene12046	-4.06186	-1.06539	0.00133434	0.0264608	0.08	1.73
Unigene44487	-2.48296	1.05136	0.00133543	0.0264608	0.26	1.66
Unigene11172	-2.25039	3.52154	0.0013414	0.0264608	4.38	23.39
Unigene35282	-2.41835	1.46096	0.00134499	0.0264608	0.96	5.76
Unigene39557	-2.37318	1.77281	0.0013456	0.0264608	0.89	5.17
Unigene49588	-3.10642	-0.186566	0.00134785	0.0264608	0.54	5.37
Unigene18494	-3.10642	-0.186566	0.00134785	0.0264608	0.21	2.11
Unigene29598	-2.23446	3.86104	0.00135126	0.0264608	8.35	44.07
Unigene37692	-2.52784	1.17643	0.00135171	0.0264608	0.57	3.69
Unigene11331	-2.22234	4.25728	0.00135492	0.0264608	7.25	37.96
Unigene41080	-2.24488	3.38255	0.00135781	0.0264608	14.73	78.37
Unigene12812	-2.51473	0.98323	0.0013729	0.0264608	1.81	11.67
Unigene24470	-2.39438	1.68307	0.00139685	0.0264608	3.32	19.67
Unigene43004	-2.48781	1.22672	0.00139919	0.0264608	0.57	3.63
Unigene52471	-6.92061	-1.52258	0.00140897	0.0264608	0	2.62
Unigene53958	-6.92061	-1.52258	0.00140897	0.0264608	0	2.49
Unigene147	-6.92061	-1.52258	0.00140897	0.0264608	0	0.97
Unigene21483	-6.92061	-1.52258	0.00140897	0.0264608	0	2.19
Unigene50645	-6.92061	-1.52258	0.00140897	0.0264608	0	2.51
Unigene36488	-6.92061	-1.52258	0.00140897	0.0264608	0	2.58
Unigene14068	-6.92061	-1.52258	0.00140897	0.0264608	0	2.29
Unigene20926	-6.92061	-1.52258	0.00140897	0.0264608	0	2.69
Unigene11150	-6.92061	-1.52258	0.00140897	0.0264608	0	0.42
Unigene44293	-6.92061	-1.52258	0.00140897	0.0264608	0	0.3
Unigene30448	-6.92061	-1.52258	0.00140897	0.0264608	0	2.58
Unigene3495	-6.92061	-1.52258	0.00140897	0.0264608	0	2.53
Unigene16901	-6.92061	-1.52258	0.00140897	0.0264608	0	1.62
Unigene18703	-6.92061	-1.52258	0.00140897	0.0264608	0	1.06
Unigene53543	-6.92061	-1.52258	0.00140897	0.0264608	0	1.8
Unigene53862	-6.92061	-1.52258	0.00140897	0.0264608	0	1.99
Unigene51406	-6.92061	-1.52258	0.00140897	0.0264608	0	1.65
Unigene21713	-6.92061	-1.52258	0.00140897	0.0264608	0	2.37
Unigene11767	-6.92061	-1.52258	0.00140897	0.0264608	0	0.74
Unigene7605	-6.92061	-1.52258	0.00140897	0.0264608	0	1.05
Unigene19783	-6.92061	-1.52258	0.00140897	0.0264608	0	1.63
Unigene7029	-6.92061	-1.52258	0.00140897	0.0264608	0	2.68
Unigene642	-6.92061	-1.52258	0.00140897	0.0264608	0	1.78
Unigene3520	-6.92061	-1.52258	0.00140897	0.0264608	0	1.63
Unigene8016	-6.92061	-1.52258	0.00140897	0.0264608	0	1.61
Unigene23154	-6.92061	-1.52258	0.00140897	0.0264608	0	1.32
Unigene52556	-6.92061	-1.52258	0.00140897	0.0264608	0	1.62
Unigene61194	-6.92061	-1.52258	0.00140897	0.0264608	0	2.15
Unigene26021	-6.92061	-1.52258	0.00140897	0.0264608	0	2.13
Unigene13439	-6.92061	-1.52258	0.00140897	0.0264608	0	2.32
Unigene36482	-6.92061	-1.52258	0.00140897	0.0264608	0	0.78
Unigene50178	-6.92061	-1.52258	0.00140897	0.0264608	0	1.71
Unigene4139	-6.92061	-1.52258	0.00140897	0.0264608	0	1.26
Unigene9817	-6.92061	-1.52258	0.00140897	0.0264608	0	2.68
Unigene50164	-6.92061	-1.52258	0.00140897	0.0264608	0	2.54
Unigene27775	-6.92061	-1.52258	0.00140897	0.0264608	0	1.81
Unigene9906	-6.92061	-1.52258	0.00140897	0.0264608	0	1.8
Unigene29014	-6.92061	-1.52258	0.00140897	0.0264608	0	0.66
Unigene61308	-6.92061	-1.52258	0.00140897	0.0264608	0	2.41
Unigene10196	-6.92061	-1.52258	0.00140897	0.0264608	0	1.44
Unigene15075	-6.92061	-1.52258	0.00140897	0.0264608	0	1.07
Unigene25729	-2.31401	2.12665	0.00141889	0.0264649	3.43	19.16
Unigene26941	-3.67592	-0.577907	0.00141891	0.0264649	0.07	0.98
Unigene40663	-3.67592	-0.577907	0.00141891	0.0264649	0.05	0.69
Unigene18988	-3.67592	-0.577907	0.00141891	0.0264649	0.19	2.87
Unigene17123	-3.67592	-0.577907	0.00141891	0.0264649	0.23	3.46
Unigene24332	-3.67592	-0.577907	0.00141891	0.0264649	0.13	1.95
Unigene45334	-2.37118	1.71863	0.00142942	0.0266337	0.81	4.73
Unigene9902	-2.84268	0.120031	0.00143305	0.0266609	0.46	3.75
Unigene10908	-2.84268	0.120031	0.00143305	0.0266609	0.32	2.57
Unigene25226	-2.51588	1.1666	0.00143742	0.0267342	0.97	6.23
Unigene27824	-2.46238	1.28443	0.00144442	0.0268562	1.22	7.58
Unigene44525	-2.65704	0.644661	0.00144598	0.0268609	0.96	6.87
Unigene20402	-2.65704	0.644661	0.00144598	0.0268609	0.61	4.38
Unigene28016	-2.22626	3.54394	0.0014541	0.0270036	2.06	10.8
Unigene41631	-2.22531	3.45756	0.00146336	0.0271513	3.69	19.34
Unigene48259	-2.18374	5.21218	0.00147078	0.0272805	12.82	65.3
Unigene32218	-2.66673	0.354832	0.00147798	0.0273975	0.76	5.47
Unigene40558	-2.94056	-0.0365307	0.00149543	0.027671	0.17	1.53
Unigene32380	-2.94056	-0.0365307	0.00149543	0.027671	0.19	1.7
Unigene32491	-2.94056	-0.0365307	0.00149543	0.027671	0.5	4.37
Unigene39640	-2.25883	2.80202	0.00149599	0.027673	1.95	10.5
Unigene32160	-2.28064	2.34917	0.00150756	0.0278788	1.48	8.07
Unigene25530	-2.60519	0.730406	0.00151628	0.0280148	0.78	5.4
Unigene49437	-2.58873	0.71693	0.00151628	0.0280148	0.67	4.54
Unigene2887	-2.58873	0.71693	0.00151628	0.0280148	0.59	3.98
Unigene39073	-2.24581	2.83786	0.0015248	0.0281638	1.52	8.12
Unigene25168	-2.37105	1.4867	0.00152749	0.0281888	0.96	5.62
Unigene24538	-2.45652	1.0298	0.00152753	0.0281888	0.59	3.67
Unigene36557	-2.45652	1.0298	0.00152753	0.0281888	0.49	3.05
Unigene47348	-2.33659	1.79359	0.00155266	0.0286011	1.32	7.53
Unigene2674	-2.1599	6.85837	0.00155484	0.0286329	55.36	277.42
Unigene39458	-3.07481	-0.212489	0.00156555	0.0287612	0.21	2.08
Unigene19721	-3.07481	-0.212489	0.00156555	0.0287612	0.19	1.85
Unigene33653	-3.07481	-0.212489	0.00156555	0.0287612	0.28	2.74
Unigene26612	-2.1929	4.01527	0.00156638	0.0287679	3.12	16
Unigene45645	-2.38863	1.43669	0.00156792	0.028779	1.43	8.44
Unigene12823	-2.38863	1.43669	0.00156792	0.028779	1.42	8.38
Unigene44318	-2.201	3.77672	0.00157086	0.0288243	16.13	83.19
Unigene2610	-2.41771	1.32233	0.00157187	0.0288302	0.52	3.11
Unigene32304	-2.32737	1.97255	0.00157211	0.0288302	0.6	3.4
Unigene23467	-2.47297	0.949153	0.00158108	0.0289707	0.87	5.45
Unigene37833	-2.31699	1.82656	0.00158173	0.0289707	0.81	4.54
Unigene44317	-2.30247	2.19312	0.00158213	0.0289707	1.42	7.88
Unigene32946	-2.17889	4.41104	0.00160626	0.0293951	4.54	23.05
Unigene38564	-2.2032	3.45414	0.00161114	0.029467	3.16	16.34
Unigene10976	-2.44004	1.26615	0.00161967	0.0296141	1.62	9.87
Unigene40352	-2.81721	0.0992173	0.00162304	0.0296143	0.24	1.9
Unigene24200	-2.81721	0.0992173	0.00162304	0.0296143	0.4	3.21
Unigene45922	-2.79128	0.0780879	0.00162304	0.0296143	0.38	3.02
Unigene38181	-2.79128	0.0780879	0.00162304	0.0296143	0.86	6.8
Unigene37554	-2.79128	0.0780879	0.00162304	0.0296143	0.29	2.32
Unigene22186	-2.79128	0.0780879	0.00162304	0.0296143	0.49	3.88
Unigene47428	-2.18217	4.28225	0.00162688	0.0296756	22.12	112.59
Unigene38069	-2.2332	2.70847	0.00163204	0.0297608	1.65	8.73
Unigene27319	-3.30784	-0.383507	0.001642	0.0298774	0.09	1.01
Unigene26832	-3.30784	-0.383507	0.001642	0.0298774	0.26	2.94
Unigene37529	-3.30784	-0.383507	0.001642	0.0298774	0.3	3.44
Unigene5011	-3.30784	-0.383507	0.001642	0.0298774	0.23	2.66
Unigene42033	-2.64509	0.337226	0.00164425	0.0298774	0.31	2.22
Unigene36284	-2.64509	0.337226	0.00164425	0.0298774	0.81	5.73
Unigene29877	-2.64509	0.337226	0.00164425	0.0298774	0.39	2.73
Unigene2387	-2.64509	0.337226	0.00164425	0.0298774	0.65	4.63
Unigene24151	-2.64509	0.337226	0.00164425	0.0298774	0.55	3.9
Unigene40121	-2.68043	0.522737	0.00164946	0.0299544	0.64	4.67
Unigene32723	-2.24477	2.74252	0.00166151	0.0301553	1.78	9.46
Unigene48615	-2.22319	3.0512	0.00166281	0.0301701	2.42	12.7
Unigene39784	-2.35186	1.64832	0.0016646	0.0301937	0.71	4.07
Unigene23980	-2.45281	1.19807	0.00167281	0.0303336	0.98	6.02
Unigene22785	-2.18432	3.84223	0.00167578	0.0303786	6.42	32.74
Unigene26541	-2.16244	4.64804	0.00168229	0.0304876	6.02	30.22
Unigene30008	-2.31302	1.7744	0.00168374	0.0305049	1.27	7.11
Unigene35753	-2.35157	1.47085	0.00168774	0.0305684	3.67	21.1
Unigene32749	-2.17057	4.24831	0.00169215	0.0306392	4.41	22.29
Unigene34172	-2.33804	1.69159	0.0016955	0.030691	0.55	3.12
Unigene33304	-2.45878	0.937608	0.00169789	0.0307251	0.85	5.29
Unigene23835	-2.91207	-0.059813	0.00171465	0.0309268	0.82	7.05
Unigene28238	-2.91207	-0.059813	0.00171465	0.0309268	0.27	2.31
Unigene18920	-3.63427	-0.612256	0.00171843	0.0309268	0.32	4.67
Unigene9764	-3.63427	-0.612256	0.00171843	0.0309268	0.25	3.69
Unigene18995	-2.62191	0.615874	0.00172341	0.0309268	0.63	4.38
Unigene32213	-2.46703	1.12659	0.00173221	0.0309268	0.86	5.36
Unigene30742	-2.17513	4.02989	0.00173366	0.0309268	4.63	23.46
Unigene2140	-4.00083	-1.11437	0.00174368	0.0309268	0.09	1.82
Unigene18496	-4.00083	-1.11437	0.00174368	0.0309268	0.06	1.1
Unigene30484	-4.00083	-1.11437	0.00174368	0.0309268	0.12	2.36
Unigene37698	-4.00083	-1.11437	0.00174368	0.0309268	0.03	0.67
Unigene38091	-4.00083	-1.11437	0.00174368	0.0309268	0.02	0.41
Unigene51022	-4.00083	-1.11437	0.00174368	0.0309268	0.14	2.75
Unigene22682	-4.00083	-1.11437	0.00174368	0.0309268	0.14	2.84
Unigene17996	-4.00083	-1.11437	0.00174368	0.0309268	0.15	3.03
Unigene53404	-4.00083	-1.11437	0.00174368	0.0309268	0.13	2.61
Unigene22555	-4.00083	-1.11437	0.00174368	0.0309268	0.12	2.31
Unigene26924	-3.9371	-1.16513	0.00174368	0.0309268	0.07	1.29
Unigene14332	-3.9371	-1.16513	0.00174368	0.0309268	0.16	3
Unigene50097	-3.9371	-1.16513	0.00174368	0.0309268	0.14	2.69
Unigene27017	-3.9371	-1.16513	0.00174368	0.0309268	0.15	2.76
Unigene31477	-3.9371	-1.16513	0.00174368	0.0309268	0.1	1.9
Unigene51002	-3.9371	-1.16513	0.00174368	0.0309268	0.14	2.68
Unigene26931	-3.9371	-1.16513	0.00174368	0.0309268	0.06	1.15
Unigene35084	-3.9371	-1.16513	0.00174368	0.0309268	0.08	1.46
Unigene3988	-3.9371	-1.16513	0.00174368	0.0309268	0.12	2.28
Unigene9348	-3.9371	-1.16513	0.00174368	0.0309268	0.11	2
Unigene17512	-3.9371	-1.16513	0.00174368	0.0309268	0.11	2.08
Unigene14825	-3.9371	-1.16513	0.00174368	0.0309268	0.17	3.14
Unigene53861	-3.9371	-1.16513	0.00174368	0.0309268	0.16	3.02
Unigene60289	-3.9371	-1.16513	0.00174368	0.0309268	0.15	2.84
Unigene23567	-3.9371	-1.16513	0.00174368	0.0309268	0.14	2.58
Unigene24976	-3.9371	-1.16513	0.00174368	0.0309268	0.12	2.26
Unigene18506	-3.9371	-1.16513	0.00174368	0.0309268	0.06	1.12
Unigene23397	-3.9371	-1.16513	0.00174368	0.0309268	0.06	1.22
Unigene27973	-2.23896	2.47029	0.00174763	0.030988	5.06	26.85
Unigene2445	-2.42959	1.00791	0.00175018	0.0310019	1.17	7.1
Unigene42289	-2.47661	0.85142	0.00176981	0.0311437	0.47	2.95
Unigene49085	-2.23056	2.62983	0.00177484	0.0311477	2.28	12.03
Unigene21487	-2.30987	1.91388	0.00179032	0.0314103	1.72	9.56
Unigene2559	-2.14631	4.7655	0.00179083	0.0314103	8.68	43.11
Unigene37668	-2.37627	1.35927	0.0017952	0.0314782	0.72	4.19
Unigene27617	-2.12835	6.55892	0.00180786	0.031682	9.15	44.86
Unigene2953	-2.14462	4.99442	0.00181049	0.0317191	10.16	50.41
Unigene44873	-2.66136	0.50712	0.00181213	0.0317298	0.47	3.38
Unigene42389	-3.04249	-0.238904	0.00182225	0.0318436	0.53	5.01
Unigene13164	-3.04249	-0.238904	0.00182225	0.0318436	0.26	2.44
Unigene47768	-3.04249	-0.238904	0.00182225	0.0318436	0.28	2.69
Unigene31122	-3.04249	-0.238904	0.00182225	0.0318436	0.24	2.23
Unigene2241	-3.04249	-0.238904	0.00182225	0.0318436	0.46	4.35
Unigene27393	-2.76488	0.0566332	0.00184089	0.0321602	0.41	3.16
Unigene11284	-2.12962	5.91226	0.00184168	0.0321649	26.93	132.15
Unigene32150	-2.51321	0.772784	0.00185236	0.0323332	0.69	4.45
Unigene30456	-2.38483	1.29555	0.00185778	0.0324185	0.63	3.68
Unigene36755	-2.22712	2.57368	0.00187099	0.0326398	1.3	6.84
Unigene38363	-2.34877	1.58913	0.00187244	0.0326559	0.93	5.35
Unigene12009	-2.5859	0.586483	0.0018835	0.0328209	1.64	11.14
Unigene12050	-2.5859	0.586483	0.0018835	0.0328209	1.3	8.84
Unigene11502	-2.22219	2.5966	0.00188567	0.0328401	1.89	9.91
Unigene49181	-2.16138	3.67301	0.00188834	0.0328773	18.7	93.85
Unigene19152	-2.15773	3.62037	0.00189608	0.0329934	5.66	28.35
Unigene49009	-2.28906	1.75494	0.00190355	0.033114	1.36	7.47
Unigene31875	-2.16281	3.64954	0.00191692	0.0333371	6.19	31.09
Unigene30197	-3.27144	-0.413373	0.00194758	0.0336125	0.18	2.05
Unigene13113	-3.27144	-0.413373	0.00194758	0.0336125	0.5	5.6
Unigene21742	-3.27144	-0.413373	0.00194758	0.0336125	0.4	4.46
Unigene9429	-3.27144	-0.413373	0.00194758	0.0336125	0.24	2.63
Unigene39238	-3.27144	-0.413373	0.00194758	0.0336125	0.34	3.85
Unigene25847	-3.23411	-0.443894	0.00194758	0.0336125	0.14	1.47
Unigene4144	-3.23411	-0.443894	0.00194758	0.0336125	0.3	3.29
Unigene22268	-3.23411	-0.443894	0.00194758	0.0336125	0.17	1.9
Unigene40415	-3.23411	-0.443894	0.00194758	0.0336125	0.09	0.94
Unigene9327	-3.23411	-0.443894	0.00194758	0.0336125	0.32	3.45
Unigene48640	-2.12218	5.16628	0.00194772	0.0336125	6.4	31.25
Unigene35220	-2.67359	0.184219	0.00194868	0.0336125	0.8	5.78
Unigene24545	-2.67359	0.184219	0.00194868	0.0336125	0.48	3.47
Unigene11580	-2.23035	2.40327	0.00195287	0.0336125	2.85	15.05
Unigene36914	-2.29217	1.70683	0.00195763	0.0336125	0.74	4.09
Unigene27884	-2.15219	3.87007	0.00196015	0.0336125	4.88	24.34
Unigene23962	-2.88301	-0.0834912	0.00196944	0.0336125	0.54	4.57
Unigene11478	-2.88301	-0.0834912	0.00196944	0.0336125	0.16	1.33
Unigene43371	-2.24733	2.18473	0.00198285	0.0336125	1.18	6.31
Unigene54868	-6.83389	-1.59097	0.00199604	0.0336125	0	2.43
Unigene30093	-6.83389	-1.59097	0.00199604	0.0336125	0	0.55
Unigene12948	-6.83389	-1.59097	0.00199604	0.0336125	0	1.52
Unigene8581	-6.83389	-1.59097	0.00199604	0.0336125	0	2.28
Unigene49782	-6.83389	-1.59097	0.00199604	0.0336125	0	1.39
Unigene20170	-6.83389	-1.59097	0.00199604	0.0336125	0	1.48
Unigene14398	-6.83389	-1.59097	0.00199604	0.0336125	0	1.89
Unigene31456	-6.83389	-1.59097	0.00199604	0.0336125	0	1.58
Unigene18222	-6.83389	-1.59097	0.00199604	0.0336125	0	2.32
Unigene5581	-6.83389	-1.59097	0.00199604	0.0336125	0	2.25
Unigene46264	-6.83389	-1.59097	0.00199604	0.0336125	0	1.12
Unigene15113	-6.83389	-1.59097	0.00199604	0.0336125	0	2.21
Unigene24708	-6.83389	-1.59097	0.00199604	0.0336125	0	2.16
Unigene46947	-6.83389	-1.59097	0.00199604	0.0336125	0	1.86
Unigene50536	-6.83389	-1.59097	0.00199604	0.0336125	0	1.85
Unigene38013	-6.83389	-1.59097	0.00199604	0.0336125	0	0.67
Unigene51680	-6.83389	-1.59097	0.00199604	0.0336125	0	1.76
Unigene56887	-6.83389	-1.59097	0.00199604	0.0336125	0	2.52
Unigene6890	-6.83389	-1.59097	0.00199604	0.0336125	0	1.95
Unigene12681	-6.83389	-1.59097	0.00199604	0.0336125	0	1.47
Unigene14765	-6.83389	-1.59097	0.00199604	0.0336125	0	1.48
Unigene38673	-6.83389	-1.59097	0.00199604	0.0336125	0	1.71
Unigene39931	-6.83389	-1.59097	0.00199604	0.0336125	0	1.65
Unigene38870	-6.83389	-1.59097	0.00199604	0.0336125	0	0.76
Unigene1108	-6.83389	-1.59097	0.00199604	0.0336125	0	2.25
Unigene18408	-6.83389	-1.59097	0.00199604	0.0336125	0	2.31
Unigene24647	-6.83389	-1.59097	0.00199604	0.0336125	0	1.58
Unigene12203	-6.83389	-1.59097	0.00199604	0.0336125	0	1.58
Unigene25293	-6.83389	-1.59097	0.00199604	0.0336125	0	0.93
Unigene21526	-6.83389	-1.59097	0.00199604	0.0336125	0	2.21
Unigene3914	-6.83389	-1.59097	0.00199604	0.0336125	0	2.09
Unigene50377	-6.83389	-1.59097	0.00199604	0.0336125	0	1.99
Unigene7288	-6.83389	-1.59097	0.00199604	0.0336125	0	2.16
Unigene25172	-6.83389	-1.59097	0.00199604	0.0336125	0	0.7
Unigene50965	-6.83389	-1.59097	0.00199604	0.0336125	0	2.45
Unigene14259	-6.83389	-1.59097	0.00199604	0.0336125	0	2.55
Unigene545	-6.83389	-1.59097	0.00199604	0.0336125	0	1.97
Unigene1676	-6.83389	-1.59097	0.00199604	0.0336125	0	1.17
Unigene14331	-6.83389	-1.59097	0.00199604	0.0336125	0	1.72
Unigene24125	-6.83389	-1.59097	0.00199604	0.0336125	0	1.29
Unigene1793	-6.83389	-1.59097	0.00199604	0.0336125	0	1.48
Unigene50528	-6.83389	-1.59097	0.00199604	0.0336125	0	1.65
Unigene51818	-6.83389	-1.59097	0.00199604	0.0336125	0	1.97
Unigene22816	-6.83389	-1.59097	0.00199604	0.0336125	0	2.39
Unigene23457	-6.83389	-1.59097	0.00199604	0.0336125	0	1.68
Unigene26904	-6.83389	-1.59097	0.00199604	0.0336125	0	0.59
Unigene53274	-6.83389	-1.59097	0.00199604	0.0336125	0	2.39
Unigene42152	-6.83389	-1.59097	0.00199604	0.0336125	0	0.4
Unigene18711	-6.83389	-1.59097	0.00199604	0.0336125	0	2.52
Unigene10648	-6.83389	-1.59097	0.00199604	0.0336125	0	1.44
Unigene29351	-6.83389	-1.59097	0.00199604	0.0336125	0	0.85
Unigene12550	-6.83389	-1.59097	0.00199604	0.0336125	0	1.95
Unigene16264	-6.83389	-1.59097	0.00199604	0.0336125	0	1.63
Unigene51932	-6.83389	-1.59097	0.00199604	0.0336125	0	2.26
Unigene36504	-6.83389	-1.59097	0.00199604	0.0336125	0	1.31
Unigene52650	-6.83389	-1.59097	0.00199604	0.0336125	0	1.98
Unigene9078	-6.83389	-1.59097	0.00199604	0.0336125	0	1.84
Unigene54150	-6.83389	-1.59097	0.00199604	0.0336125	0	1.72
Unigene7909	-6.83389	-1.59097	0.00199604	0.0336125	0	2.13
Unigene35805	-6.83389	-1.59097	0.00199604	0.0336125	0	0.78
Unigene51920	-6.83389	-1.59097	0.00199604	0.0336125	0	1.49
Unigene10303	-6.83389	-1.59097	0.00199604	0.0336125	0	1.8
Unigene16847	-6.83389	-1.59097	0.00199604	0.0336125	0	0.76
Unigene1074	-6.83389	-1.59097	0.00199604	0.0336125	0	2.5
Unigene3590	-6.83389	-1.59097	0.00199604	0.0336125	0	0.89
Unigene15899	-6.83389	-1.59097	0.00199604	0.0336125	0	1.27
Unigene22321	-6.83389	-1.59097	0.00199604	0.0336125	0	1.31
Unigene21781	-6.83389	-1.59097	0.00199604	0.0336125	0	2.38
Unigene30735	-6.83389	-1.59097	0.00199604	0.0336125	0	0.26
Unigene8539	-6.83389	-1.59097	0.00199604	0.0336125	0	1.74
Unigene53893	-6.83389	-1.59097	0.00199604	0.0336125	0	2.5
Unigene18591	-6.83389	-1.59097	0.00199604	0.0336125	0	0.97
Unigene16757	-6.83389	-1.59097	0.00199604	0.0336125	0	2.25
Unigene50495	-6.83389	-1.59097	0.00199604	0.0336125	0	0.89
Unigene19996	-6.83389	-1.59097	0.00199604	0.0336125	0	1.89
Unigene27244	-6.83389	-1.59097	0.00199604	0.0336125	0	1.3
Unigene7761	-6.83389	-1.59097	0.00199604	0.0336125	0	1.44
Unigene24391	-6.83389	-1.59097	0.00199604	0.0336125	0	1.66
Unigene61446	-6.83389	-1.59097	0.00199604	0.0336125	0	1.69
Unigene48305	-2.12093	4.88537	0.00200503	0.0337546	4.45	21.72
Unigene33530	-2.49711	0.759703	0.00200654	0.0337615	1.01	6.46
Unigene41450	-2.49711	0.759703	0.00200654	0.0337615	0.34	2.18
Unigene44330	-2.21345	2.56258	0.00200784	0.0337649	8.72	45.43
Unigene34422	-2.60079	0.301334	0.0020415	0.0342562	0.58	3.98
Unigene39876	-2.57812	0.283035	0.0020415	0.0342562	0.29	1.95
Unigene29840	-2.57812	0.283035	0.0020415	0.0342562	0.5	3.38
Unigene41248	-2.23537	2.17503	0.00204456	0.0342981	1.18	6.26
Unigene31622	-2.30169	1.43044	0.00206611	0.0346409	0.96	5.34
Unigene3547	-3.59138	-0.647477	0.00208845	0.0348164	0.34	4.89
Unigene36503	-3.59138	-0.647477	0.00208845	0.0348164	0.1	1.35
Unigene19635	-3.59138	-0.647477	0.00208845	0.0348164	0.25	3.52
Unigene13542	-3.59138	-0.647477	0.00208845	0.0348164	0.26	3.66
Unigene37561	-3.59138	-0.647477	0.00208845	0.0348164	0.32	4.48
Unigene38899	-3.59138	-0.647477	0.00208845	0.0348164	0.07	1.06
Unigene35700	-2.73798	0.0348431	0.00209104	0.0348406	0.42	3.23
Unigene38886	-2.73798	0.0348431	0.00209104	0.0348406	0.36	2.75
Unigene28882	-2.41534	0.902393	0.00210862	0.0351051	1.37	8.23
Unigene33066	-2.17038	3.00829	0.00211433	0.0351811	7.29	36.82
Unigene4447	-3.00943	-0.265831	0.00212562	0.0352832	0.39	3.64
Unigene32384	-3.00943	-0.265831	0.00212562	0.0352832	0.1	0.92
Unigene21921	-3.00943	-0.265831	0.00212562	0.0352832	0.32	2.93
Unigene29254	-3.00943	-0.265831	0.00212562	0.0352832	0.35	3.23
Unigene42720	-2.17979	2.73774	0.00216529	0.0359127	0.95	4.81
Unigene33097	-2.11078	4.45563	0.00217277	0.0360174	21.51	104.23
Unigene38114	-2.24666	1.76954	0.00217754	0.0360769	1.17	6.24
Unigene45942	-2.09859	5.08213	0.00218404	0.0361744	12.49	59.99
Unigene34944	-2.62244	0.475354	0.00219254	0.0362224	0.82	5.69
Unigene12432	-2.64899	0.164327	0.00219265	0.0362224	0.98	6.98
Unigene45423	-2.11819	4.01221	0.00220759	0.0364572	2.59	12.63
Unigene34255	-2.26695	1.68642	0.0022246	0.0365587	1.08	5.82
Unigene10614	-2.26695	1.68642	0.0022246	0.0365587	0.8	4.33
Unigene48018	-2.07892	7.63833	0.00223785	0.036701	48.18	228.22
Unigene21336	-2.09575	5.05297	0.00224567	0.0368071	7.22	34.61
Unigene10606	-2.16016	2.87827	0.00224601	0.0368071	4.28	21.47
Unigene22185	-2.14425	3.23664	0.00224619	0.0368071	3.43	17.03
Unigene34465	-2.24822	1.72191	0.00224671	0.0368071	2.06	11.03
Unigene38861	-2.16139	2.65027	0.00226469	0.037076	1.47	7.39
Unigene29376	-2.85335	-0.107579	0.00226613	0.037076	0.47	3.85
Unigene50090	-2.85335	-0.107579	0.00226613	0.037076	0.49	4.03
Unigene3201	-2.2811	1.5909	0.00227811	0.0372286	2.35	12.85
Unigene2248	-2.55509	0.264494	0.00227848	0.0372286	0.39	2.61
Unigene31015	-2.55509	0.264494	0.00227848	0.0372286	0.3	1.98
Unigene26581	-2.55509	0.264494	0.00227848	0.0372286	0.84	5.62
Unigene39545	-2.55509	0.264494	0.00227848	0.0372286	0.21	1.39
Unigene2970	-2.15952	2.85643	0.00227991	0.0372294	3.89	19.53
Unigene21878	-3.87043	-1.21783	0.00229484	0.0372294	0.09	1.61
Unigene50609	-3.87043	-1.21783	0.00229484	0.0372294	0.13	2.4
Unigene4286	-3.87043	-1.21783	0.00229484	0.0372294	0.16	2.95
Unigene31685	-3.87043	-1.21783	0.00229484	0.0372294	0.09	1.6
Unigene37045	-3.87043	-1.21783	0.00229484	0.0372294	0.08	1.41
Unigene52818	-3.87043	-1.21783	0.00229484	0.0372294	0.12	2.2
Unigene32265	-3.87043	-1.21783	0.00229484	0.0372294	0.13	2.34
Unigene50310	-3.87043	-1.21783	0.00229484	0.0372294	0.12	2.09
Unigene50088	-3.87043	-1.21783	0.00229484	0.0372294	0.07	1.35
Unigene3580	-3.87043	-1.21783	0.00229484	0.0372294	0.17	3
Unigene14979	-3.87043	-1.21783	0.00229484	0.0372294	0.09	1.65
Unigene274	-3.87043	-1.21783	0.00229484	0.0372294	0.15	2.67
Unigene25534	-2.50348	0.647539	0.00230957	0.0374191	0.49	3.15
Unigene28752	-3.19578	-0.475102	0.00231637	0.0374504	0.35	3.73
Unigene21856	-3.19578	-0.475102	0.00231637	0.0374504	0.54	5.75
Unigene10854	-3.19578	-0.475102	0.00231637	0.0374504	0.41	4.34
Unigene12207	-3.19578	-0.475102	0.00231637	0.0374504	0.21	2.19
Unigene37907	-3.19578	-0.475102	0.00231637	0.0374504	0.23	2.4
Unigene21230	-2.12441	3.3756	0.00231924	0.037487	12.08	59.11
Unigene4740	-2.11845	3.56309	0.00232298	0.0375376	3.17	15.45
Unigene3935	-2.25131	1.86636	0.00232565	0.0375709	5.37	28.74
Unigene28553	-2.06857	7.27776	0.00235314	0.0379751	24.12	113.46
Unigene44806	-2.17635	2.53256	0.00237152	0.0382517	2.79	14.16
Unigene12132	-2.71058	0.0127068	0.00237875	0.0383181	0.42	3.09
Unigene23395	-2.71058	0.0127068	0.00237875	0.0383181	0.86	6.43
Unigene23087	-2.71058	0.0127068	0.00237875	0.0383181	0.62	4.59
Unigene48039	-2.06842	6.09873	0.00241127	0.0388115	26.92	126.61
Unigene28845	-2.36766	1.12886	0.00241246	0.0388206	0.53	3.09
Unigene22975	-2.60258	0.459196	0.00241472	0.0388468	1.1	7.58
Unigene35628	-2.2499	1.67265	0.00242452	0.0389942	1.32	7.04
Unigene38501	-2.2279	1.89181	0.00243166	0.039099	0.94	4.95
Unigene11232	-2.07177	5.51677	0.00243974	0.0392084	14.87	70.12
Unigene39236	-2.34703	1.19058	0.0024416	0.039228	0.69	3.94
Unigene1965	-2.31674	1.24042	0.0024686	0.0396274	1.43	8
Unigene48980	-2.09423	3.87521	0.00246883	0.0396274	14.89	71.35
Unigene37603	-2.53015	0.541208	0.00246943	0.0396274	0.35	2.32
Unigene15665	-2.0953	3.79193	0.00248375	0.0397075	1.86	8.92
Unigene45711	-2.97559	-0.293289	0.00248498	0.0397075	0.22	1.99
Unigene58990	-2.97559	-0.293289	0.00248498	0.0397075	0.65	5.9
Unigene20308	-2.97559	-0.293289	0.00248498	0.0397075	0.16	1.49
Unigene18101	-2.97559	-0.293289	0.00248498	0.0397075	0.3	2.73
Unigene44235	-2.97559	-0.293289	0.00248498	0.0397075	0.25	2.24
Unigene48294	-2.07598	4.65658	0.00248909	0.0397629	11.19	52.91
Unigene38033	-2.22873	1.84812	0.00250901	0.0400707	2.07	10.9
Unigene4278	-2.05975	5.89579	0.0025241	0.0403012	26.51	123.92
Unigene35552	-2.26051	1.39726	0.00253884	0.0404207	0.55	2.98
Unigene24285	-2.53168	0.245703	0.00254577	0.0404207	0.76	4.99
Unigene50062	-2.53168	0.245703	0.00254577	0.0404207	0.65	4.25
Unigene51013	-3.54718	-0.683614	0.00254733	0.0404207	0.23	3.13
Unigene25606	-3.54718	-0.683614	0.00254733	0.0404207	0.12	1.6
Unigene36416	-3.54718	-0.683614	0.00254733	0.0404207	0.31	4.22
Unigene22595	-3.54718	-0.683614	0.00254733	0.0404207	0.2	2.75
Unigene21079	-3.54718	-0.683614	0.00254733	0.0404207	0.31	4.32
Unigene31461	-3.54718	-0.683614	0.00254733	0.0404207	0.09	1.28
Unigene23530	-3.54718	-0.683614	0.00254733	0.0404207	0.12	1.71
Unigene23552	-3.54718	-0.683614	0.00254733	0.0404207	0.24	3.3
Unigene2861	-2.126	2.97245	0.00256305	0.0406387	3.61	17.71
Unigene45000	-2.07223	4.24096	0.00259186	0.0410743	8.64	40.74
Unigene34724	-2.82306	-0.132091	0.00261227	0.0413127	0.31	2.54
Unigene9716	-2.79213	-0.157043	0.00261227	0.0413127	0.5	3.96
Unigene17510	-2.79213	-0.157043	0.00261227	0.0413127	0.33	2.6
Unigene3056	-2.10287	3.15335	0.00262774	0.0415467	3.55	17.1
Unigene11639	-2.06951	4.26976	0.00266042	0.0420526	11.49	54.1
Unigene38448	-2.56202	0.42631	0.00266168	0.0420618	0.29	1.92
Unigene39389	-2.05062	5.37839	0.00266259	0.0420654	12.24	56.88
Unigene48938	-2.07953	3.77925	0.00266556	0.0420732	8.97	42.53
Unigene37113	-2.12033	2.73624	0.0026856	0.0420732	3.56	17.39
Unigene20866	-2.04108	6.38074	0.00269718	0.0420732	24.52	113.14
Unigene40326	-2.51108	0.525785	0.00270679	0.0420732	0.43	2.8
Unigene36582	-2.68264	-0.00978719	0.00271018	0.0420732	0.75	5.46
Unigene9267	-2.68264	-0.00978719	0.00271018	0.0420732	0.32	2.32
Unigene20625	-2.68264	-0.00978719	0.00271018	0.0420732	0.65	4.77
Unigene21388	-2.36406	1.04299	0.00271102	0.0420732	0.93	5.4
Unigene48322	-2.04338	5.96422	0.00271341	0.0420732	30.35	140.28
Unigene38819	-2.09828	3.04428	0.00272553	0.0420732	1.36	6.53
Unigene32690	-2.191	1.9051	0.00272965	0.0420732	1.1	5.65
Unigene41662	-2.15257	2.2124	0.00272975	0.0420732	1.13	5.65
Unigene43146	-2.05081	4.99856	0.00273819	0.0420732	3.43	15.96
Unigene12739	-2.46792	0.618792	0.00274552	0.0420732	1.1	6.85
Unigene34300	-2.44981	0.604194	0.00274552	0.0420732	0.38	2.34
Unigene11515	-2.11358	2.75349	0.0027471	0.0420732	7.17	34.85
Unigene31051	-3.1564	-0.507027	0.00276276	0.0420732	0.13	1.35
Unigene45673	-3.1564	-0.507027	0.00276276	0.0420732	0.35	3.59
Unigene48009	-3.1564	-0.507027	0.00276276	0.0420732	0.08	0.87
Unigene20632	-2.10227	3.18634	0.00276489	0.0420732	1.56	7.53
Unigene4888	-2.41383	0.692402	0.00277904	0.0420732	0.54	3.25
Unigene25157	-2.17968	2.09361	0.00278329	0.0420732	0.78	3.97
Unigene25893	-2.59849	0.12367	0.00278678	0.0420732	0.84	5.78
Unigene12016	-2.59849	0.12367	0.00278678	0.0420732	0.27	1.83
Unigene48078	-2.03354	6.40064	0.00278895	0.0420732	13.32	61.13
Unigene18931	-2.10856	2.95842	0.00280047	0.0420732	6.68	32.33
Unigene2409	-2.07898	3.50537	0.00280571	0.0420732	6.68	31.65
Unigene49192	-2.38263	0.775492	0.00280825	0.0420732	1.73	10.18
Unigene12777	-2.50789	0.226656	0.0028476	0.0420732	0.93	5.98
Unigene26500	-2.50789	0.226656	0.0028476	0.0420732	0.66	4.23
Unigene35889	-6.74162	-1.6629	0.00286389	0.0420732	0	1.05
Unigene30485	-6.74162	-1.6629	0.00286389	0.0420732	0	1.54
Unigene4808	-6.74162	-1.6629	0.00286389	0.0420732	0	1.53
Unigene15644	-6.74162	-1.6629	0.00286389	0.0420732	0	1.5
Unigene6933	-6.74162	-1.6629	0.00286389	0.0420732	0	0.92
Unigene158	-6.74162	-1.6629	0.00286389	0.0420732	0	1.7
Unigene36523	-6.74162	-1.6629	0.00286389	0.0420732	0	0.87
Unigene14020	-6.74162	-1.6629	0.00286389	0.0420732	0	1.4
Unigene8507	-6.74162	-1.6629	0.00286389	0.0420732	0	2.01
Unigene41901	-6.74162	-1.6629	0.00286389	0.0420732	0	0.76
Unigene11981	-6.74162	-1.6629	0.00286389	0.0420732	0	1.06
Unigene51868	-6.74162	-1.6629	0.00286389	0.0420732	0	2.04
Unigene33294	-6.74162	-1.6629	0.00286389	0.0420732	0	0.57
Unigene24077	-6.74162	-1.6629	0.00286389	0.0420732	0	1.91
Unigene46621	-6.74162	-1.6629	0.00286389	0.0420732	0	1.58
Unigene50895	-6.74162	-1.6629	0.00286389	0.0420732	0	1.25
Unigene3404	-6.74162	-1.6629	0.00286389	0.0420732	0	1.85
Unigene955	-6.74162	-1.6629	0.00286389	0.0420732	0	1.36
Unigene36484	-6.74162	-1.6629	0.00286389	0.0420732	0	1.45
Unigene32567	-6.74162	-1.6629	0.00286389	0.0420732	0	0.44
Unigene12384	-6.74162	-1.6629	0.00286389	0.0420732	0	1.28
Unigene7712	-6.74162	-1.6629	0.00286389	0.0420732	0	2.18
Unigene470	-6.74162	-1.6629	0.00286389	0.0420732	0	1.53
Unigene3494	-6.74162	-1.6629	0.00286389	0.0420732	0	2.15
Unigene26490	-6.74162	-1.6629	0.00286389	0.0420732	0	1.15
Unigene13419	-6.74162	-1.6629	0.00286389	0.0420732	0	1.87
Unigene50530	-6.74162	-1.6629	0.00286389	0.0420732	0	1.57
Unigene22184	-6.74162	-1.6629	0.00286389	0.0420732	0	1.1
Unigene50161	-6.74162	-1.6629	0.00286389	0.0420732	0	1.21
Unigene7607	-6.74162	-1.6629	0.00286389	0.0420732	0	1.3
Unigene51673	-6.74162	-1.6629	0.00286389	0.0420732	0	1.73
Unigene27930	-6.74162	-1.6629	0.00286389	0.0420732	0	1.88
Unigene16603	-6.74162	-1.6629	0.00286389	0.0420732	0	1.53
Unigene38945	-6.74162	-1.6629	0.00286389	0.0420732	0	1.55
Unigene16315	-6.74162	-1.6629	0.00286389	0.0420732	0	2.04
Unigene51455	-6.74162	-1.6629	0.00286389	0.0420732	0	2.3
Unigene7746	-6.74162	-1.6629	0.00286389	0.0420732	0	2.18
Unigene61057	-6.74162	-1.6629	0.00286389	0.0420732	0	2.38
Unigene1459	-6.74162	-1.6629	0.00286389	0.0420732	0	2.31
Unigene26158	-6.74162	-1.6629	0.00286389	0.0420732	0	2.33
Unigene17607	-6.74162	-1.6629	0.00286389	0.0420732	0	1.2
Unigene13632	-6.74162	-1.6629	0.00286389	0.0420732	0	1.89
Unigene6373	-6.74162	-1.6629	0.00286389	0.0420732	0	1.26
Unigene28197	-6.74162	-1.6629	0.00286389	0.0420732	0	2.12
Unigene18478	-6.74162	-1.6629	0.00286389	0.0420732	0	0.55
Unigene101	-6.74162	-1.6629	0.00286389	0.0420732	0	2.14
Unigene7521	-6.74162	-1.6629	0.00286389	0.0420732	0	2.1
Unigene11243	-2.137	2.47345	0.00287288	0.042185	1.31	6.45
Unigene3158	-2.03116	5.72473	0.00288298	0.0423133	12.75	58.44
Unigene14125	-2.0368	5.24249	0.00288503	0.0423323	6.64	30.55
Unigene10727	-2.20634	1.63763	0.00288565	0.0423323	1.16	6.03
Unigene35768	-2.18903	1.67433	0.00289445	0.0424513	1.17	5.99
Unigene14478	-2.94095	-0.321301	0.00291167	0.0426126	0.22	1.92
Unigene49625	-2.94095	-0.321301	0.00291167	0.0426126	0.38	3.32
Unigene9180	-2.94095	-0.321301	0.00291167	0.0426126	0.17	1.52
Unigene49046	-2.19806	1.82343	0.0029248	0.0427844	3.94	20.32
Unigene40715	-2.13134	2.3537	0.00292565	0.0427867	1.02	5.02
Unigene41762	-2.5413	0.409572	0.00293642	0.042883	0.23	1.52
Unigene16007	-2.5413	0.409572	0.00293642	0.042883	1.4	9.2
Unigene49220	-2.16263	1.92409	0.00294348	0.042976	1.71	8.61
Unigene21125	-2.02322	6.08166	0.00294756	0.0430253	32.7	149.03
Unigene39851	-2.11731	2.53837	0.00295508	0.0431146	2.05	9.97
Unigene29264	-2.02321	6.14409	0.00295631	0.0431223	14.52	66.19
Unigene5892	-2.06307	3.5937	0.00295984	0.0431636	4.28	20.06
Unigene36162	-2.17248	2.05042	0.00296431	0.0432185	0.84	4.27
Unigene12651	-2.49175	0.51019	0.00296923	0.0432698	0.51	3.25
Unigene41592	-2.05892	3.52803	0.00298659	0.0435022	2.17	10.14
Unigene49278	-2.43146	0.589442	0.00299649	0.0436258	1.06	6.44
Unigene31863	-2.43146	0.589442	0.00299649	0.0436258	0.42	2.56
Unigene40805	-2.19747	1.63052	0.00301532	0.0437323	0.57	2.94
Unigene10049	-2.76052	-0.182451	0.00301688	0.0437323	0.4	3.07
Unigene40106	-2.76052	-0.182451	0.00301688	0.0437323	0.54	4.16
Unigene18230	-2.76052	-0.182451	0.00301688	0.0437323	0.24	1.85
Unigene42835	-2.17271	1.71013	0.00302625	0.0437323	1.22	6.18
Unigene48114	-2.01415	6.55933	0.00303335	0.0437323	42.73	193.57
Unigene18525	-2.19792	1.77758	0.00303578	0.0437323	1.41	7.25
Unigene25828	-2.36636	0.762428	0.00303862	0.0437323	0.7	4.1
Unigene55575	-2.02654	4.98366	0.00304177	0.0437323	25.61	117.02
Unigene21035	-3.80052	-1.2726	0.00304285	0.0437323	0.16	2.74
Unigene36860	-3.80052	-1.2726	0.00304285	0.0437323	0.13	2.25
Unigene15369	-3.80052	-1.2726	0.00304285	0.0437323	0.18	3.03
Unigene61397	-3.80052	-1.2726	0.00304285	0.0437323	0.07	1.19
Unigene61569	-3.80052	-1.2726	0.00304285	0.0437323	0.18	3.02
Unigene3831	-3.80052	-1.2726	0.00304285	0.0437323	0.17	2.95
Unigene52399	-3.80052	-1.2726	0.00304285	0.0437323	0.11	1.82
Unigene12917	-3.80052	-1.2726	0.00304285	0.0437323	0.08	1.45
Unigene61209	-3.80052	-1.2726	0.00304285	0.0437323	0.13	2.22
Unigene53212	-3.80052	-1.2726	0.00304285	0.0437323	0.12	2.05
Unigene16182	-3.80052	-1.2726	0.00304285	0.0437323	0.14	2.49
Unigene15980	-3.80052	-1.2726	0.00304285	0.0437323	0.08	1.31
Unigene31741	-3.80052	-1.2726	0.00304285	0.0437323	0.03	0.57
Unigene51958	-3.80052	-1.2726	0.00304285	0.0437323	0.14	2.44
Unigene3203	-2.01069	6.6983	0.00307409	0.0441503	28.31	127.9
Unigene41046	-2.06356	3.38428	0.00308947	0.0443335	1.84	8.63
Unigene18254	-2.65415	-0.0326506	0.0030926	0.0443335	0.34	2.44
Unigene44787	-2.26949	1.20243	0.00311552	0.0443762	1.36	7.37
Unigene50032	-3.50158	-0.720718	0.00311863	0.0443762	0.15	2.06
Unigene20777	-3.50158	-0.720718	0.00311863	0.0443762	0.09	1.16
Unigene3406	-3.50158	-0.720718	0.00311863	0.0443762	0.21	2.78
Unigene1989	-3.50158	-0.720718	0.00311863	0.0443762	0.19	2.51
Unigene28010	-3.50158	-0.720718	0.00311863	0.0443762	0.09	1.23
Unigene456	-3.50158	-0.720718	0.00311863	0.0443762	0.16	2.09
Unigene36613	-3.50158	-0.720718	0.00311863	0.0443762	0.27	3.62
Unigene42139	-3.50158	-0.720718	0.00311863	0.0443762	0.13	1.79
Unigene7277	-3.50158	-0.720718	0.00311863	0.0443762	0.3	3.94
Unigene44816	-3.50158	-0.720718	0.00311863	0.0443762	0.33	4.41
Unigene582	-3.50158	-0.720718	0.00311863	0.0443762	0.12	1.56
Unigene12964	-3.50158	-0.720718	0.00311863	0.0443762	0.09	1.2
Unigene4916	-3.4545	-0.758842	0.00311863	0.0443762	0.18	2.31
Unigene1921	-3.4545	-0.758842	0.00311863	0.0443762	0.18	2.35
Unigene61554	-3.4545	-0.758842	0.00311863	0.0443762	0.34	4.43
Unigene16828	-3.4545	-0.758842	0.00311863	0.0443762	0.19	2.44
Unigene47308	-3.4545	-0.758842	0.00311863	0.0443762	0.29	3.69
Unigene50943	-3.4545	-0.758842	0.00311863	0.0443762	0.3	3.87
Unigene38489	-3.4545	-0.758842	0.00311863	0.0443762	0.07	0.84
Unigene22721	-3.4545	-0.758842	0.00311863	0.0443762	0.35	4.55
Unigene35794	-2.02096	5.00182	0.00312354	0.0444358	8.14	37.05
Unigene28187	-2.57256	0.102889	0.00314793	0.0446796	0.49	3.31
Unigene44203	-2.57256	0.102889	0.00314793	0.0446796	0.2	1.36
Unigene39961	-2.57256	0.102889	0.00314793	0.0446796	0.51	3.47
Unigene12081	-2.57256	0.102889	0.00314793	0.0446796	0.6	4.07
Unigene35751	-2.1973	1.57795	0.00314892	0.0446834	0.52	2.7
Unigene2686	-2.01799	4.58632	0.00320271	0.0454152	10.66	48.44
Unigene26113	-2.52028	0.392631	0.00324234	0.0458951	0.33	2.16
Unigene25887	-2.52028	0.392631	0.00324234	0.0458951	1.49	9.68
Unigene28312	-2.52028	0.392631	0.00324234	0.0458951	1.28	8.34
Unigene2607	-1.99677	7.47592	0.00324251	0.0458951	77.83	348.28
Unigene49485	-2.47216	0.494419	0.00325962	0.0461161	0.97	6.1
Unigene11264	-2.47216	0.494419	0.00325962	0.0461161	0.42	2.66
Unigene48360	-2.01588	4.78527	0.00326175	0.0461355	5.26	23.88
Unigene19603	-1.99633	6.49404	0.00328685	0.0464586	11.22	50.19
Unigene38995	-2.33324	0.73593	0.00328973	0.046478	0.87	4.93
Unigene45362	-2.33324	0.73593	0.00328973	0.046478	0.21	1.17
Unigene41571	-2.30858	0.816623	0.00329509	0.0465217	0.47	2.62
Unigene24712	-2.30858	0.816623	0.00329509	0.0465217	0.7	3.9
Unigene43491	-2.19711	1.52338	0.00329725	0.0465415	0.43	2.22
Unigene36605	-2.32348	1.01032	0.00330335	0.0465514	2.89	16.32
Unigene36039	-2.21888	1.2997	0.00330354	0.0465514	0.81	4.22
Unigene27803	-3.11592	-0.539704	0.00330473	0.0465514	0.37	3.74
Unigene27407	-3.11592	-0.539704	0.00330473	0.0465514	0.19	1.9
Unigene28774	-3.11592	-0.539704	0.00330473	0.0465514	0.14	1.4
Unigene36158	-2.09238	2.61944	0.00331847	0.046734	2.03	9.7
Unigene37884	-2.03266	3.42849	0.00338092	0.0476026	2.42	11.13
Unigene49430	-2.90545	-0.34989	0.00341955	0.0480586	0.31	2.67
Unigene28459	-2.90545	-0.34989	0.00341955	0.0480586	0.24	2.06
Unigene13279	-2.90545	-0.34989	0.00341955	0.0480586	0.23	1.97
Unigene38794	-2.90545	-0.34989	0.00341955	0.0480586	0.42	3.62
Unigene38765	-2.90545	-0.34989	0.00341955	0.0480586	0.16	1.35
Unigene30100	-2.1737	1.75816	0.00342178	0.0480789	1.39	7.03
Unigene28129	-2.04925	3.16032	0.00342563	0.0481221	3.84	17.83
Unigene35823	-2.10551	2.27179	0.00345094	0.0484665	1.99	9.6
Unigene3115	-2.18747	1.51567	0.00345621	0.0484853	1.63	8.37
Unigene34066	-2.05054	2.96918	0.00346357	0.0485554	2.52	11.71
Unigene20887	-2.05054	2.96918	0.00346357	0.0485554	8.5	39.51
Unigene25799	-2.11645	2.0794	0.00348851	0.0488938	1.16	5.64
Unigene28232	-2.7282	-0.208333	0.00349079	0.0489036	0.28	2.1
Unigene13111	-2.7282	-0.208333	0.00349079	0.0489036	0.2	1.54
Unigene21902	-2.07911	2.50782	0.00349285	0.0489213	4.13	19.59
Unigene37003	-1.98866	5.55002	0.00349431	0.0489307	3.1	13.8
Unigene25565	-2.21971	1.23316	0.00349858	0.0489793	0.97	5.09
Unigene56169	-2.62509	-0.0558961	0.00353459	0.049416	0.82	5.79
Unigene40066	-2.62509	-0.0558961	0.00353459	0.049416	0.22	1.55
Unigene11440	-1.98329	5.95071	0.00354084	0.0494919	24.14	107.01
Unigene49137	-2.01913	3.76301	0.00354162	0.0494919	5.99	27.25
Unigene13130	-2.4591	0.187762	0.00357514	0.0496786	0.6	3.77
Unigene2278	-2.4591	0.187762	0.00357514	0.0496786	0.65	4.07
Unigene33929	-2.4591	0.187762	0.00357514	0.0496786	0.41	2.58
Unigene43944	-2.4591	0.187762	0.00357514	0.0496786	0.97	6.07
Unigene34098	-2.4523	0.478469	0.00358121	0.0496844	0.42	2.61
Unigene3655	-2.4523	0.478469	0.00358121	0.0496844	0.55	3.4
Unigene26078	-2.4523	0.478469	0.00358121	0.0496844	0.75	4.64
Unigene32570	-2.4523	0.478469	0.00358121	0.0496844	0.59	3.64
Unigene56264	-2.43216	0.462335	0.00358121	0.0496844	1.31	7.98
Unigene12910	-2.43216	0.462335	0.00358121	0.0496844	1.48	9.02
Unigene36733	-2.49896	0.375483	0.00358329	0.0496909	0.61	3.89
Unigene48507	-2.00057	4.2069	0.00361944	0.0501584	9.47	42.53
Unigene25426	-2.07944	2.34189	0.00362713	0.0502423	7.24	34.35
Unigene33167	-2.06022	2.54416	0.00365034	0.0505524	1.62	7.6
Unigene10652	-2.1847	1.27246	0.00368997	0.0510898	1.34	6.88
Unigene11122	-2.01543	3.54338	0.00369208	0.0511075	9.75	44.23
Unigene11724	-2.02422	3.09045	0.00372292	0.0515113	7.22	32.98
Unigene30828	-2.28171	0.976865	0.00377585	0.0517548	1.58	8.66
Unigene29121	-2.16799	1.50013	0.00379971	0.0517548	0.56	2.85
Unigene11413	-1.96895	5.76003	0.00381007	0.0517548	13.21	57.99
Unigene34356	-2.2411	0.856628	0.00381702	0.0517548	0.56	2.99
Unigene46007	-2.2411	0.856628	0.00381702	0.0517548	0.31	1.64
Unigene10717	-2.02545	3.1249	0.00382327	0.0517548	5.08	23.22
Unigene35279	-3.40582	-0.798044	0.00383276	0.0517548	0.07	0.84
Unigene24112	-3.40582	-0.798044	0.00383276	0.0517548	0.2	2.52
Unigene4476	-3.40582	-0.798044	0.00383276	0.0517548	0.12	1.52
Unigene32738	-3.40582	-0.798044	0.00383276	0.0517548	0.21	2.65
Unigene30550	-3.40582	-0.798044	0.00383276	0.0517548	0.07	0.92
Unigene24075	-3.40582	-0.798044	0.00383276	0.0517548	0.22	2.78
Unigene26554	-3.40582	-0.798044	0.00383276	0.0517548	0.21	2.59
Unigene49281	-3.40582	-0.798044	0.00383276	0.0517548	0.33	4.07
Unigene37397	-3.40582	-0.798044	0.00383276	0.0517548	0.24	2.96
Unigene42194	-3.40582	-0.798044	0.00383276	0.0517548	0.24	3.04
Unigene31488	-2.19669	1.40758	0.00383697	0.0517548	1.85	9.56
Unigene36578	-2.27657	0.791123	0.0038392	0.0517548	1.09	5.95
Unigene30654	-2.11169	2.00179	0.00387325	0.0517548	1.67	8.1
Unigene26469	-2.32545	0.621708	0.00388671	0.0517548	0.68	3.86
Unigene49565	-2.37498	0.544231	0.00391185	0.0517548	1.51	8.83
Unigene39361	-2.37498	0.544231	0.00391185	0.0517548	0.82	4.81
Unigene31790	-2.37498	0.544231	0.00391185	0.0517548	1.37	8
Unigene45754	-2.37498	0.544231	0.00391185	0.0517548	0.65	3.82
Unigene50187	-2.37498	0.544231	0.00391185	0.0517548	0.68	4
Unigene35635	-2.09167	1.90805	0.0039226	0.0517548	1.54	7.37
Unigene49302	-2.18384	1.20461	0.00392558	0.0517548	1.93	9.87
Unigene18962	-2.18384	1.20461	0.00392558	0.0517548	2.01	10.3
Unigene35928	-2.05751	2.32445	0.0039336	0.0517548	1.66	7.76
Unigene25212	-2.02438	2.91048	0.00393713	0.0517548	4.84	22.11
Unigene31355	-2.41174	0.446012	0.00393764	0.0517548	0.85	5.14
Unigene38523	-2.06554	2.30117	0.00394772	0.0517548	2.47	11.62
Unigene38302	-2.10816	1.8389	0.00395944	0.0517548	0.64	3.11
Unigene61288	-3.07427	-0.573169	0.00396476	0.0517548	0.2	1.92
Unigene44747	-3.07427	-0.573169	0.00396476	0.0517548	0.08	0.8
Unigene27690	-3.07427	-0.573169	0.00396476	0.0517548	0.48	4.67
Unigene41286	-2.22166	1.09004	0.00397872	0.0517548	0.98	5.15
Unigene11926	-2.16657	1.44245	0.0040101	0.0517548	1.6	8.1
Unigene27495	-2.43407	0.167901	0.00401293	0.0517548	0.39	2.38
Unigene17516	-2.86905	-0.379079	0.00402553	0.0517548	0.49	4.11
Unigene32264	-2.86905	-0.379079	0.00402553	0.0517548	0.27	2.23
[truncated: 1,000 more rows]

## Sheet: BlISvsBlDS_DOWN
Table S5 Unigenes differentially expressed during Suaeda aralocaspica seed germination.
Unigene	logFC	logCPM	PValue	FDR	BlDS(RPKM)	BlIS(RPKM)
Unigene45874	6.79769	4.77442	1.10909e-14	8.53988e-11	19.37	0.19
Unigene36765	10.472	1.59906	1.12401e-11	3.14716e-08	4.79	0
Unigene48467	5.37759	4.57795	2.87002e-11	7.07162e-08	82.1	2.21
Unigene34538	10.1003	1.22863	1.20435e-10	2.31833e-07	5.63	0
Unigene36273	4.99116	6.68237	1.28361e-10	2.39603e-07	308.89	10.88
Unigene36763	5.77621	2.36932	1.91837e-10	3.15417e-07	6.43	0.13
Unigene36767	10.0257	1.15448	1.94579e-10	3.15417e-07	4.73	0
Unigene49313	5.98464	2.00549	2.08781e-10	3.29762e-07	18.62	0.32
Unigene48037	4.79054	9.05045	3.72998e-10	5.47054e-07	1017.46	41.22
Unigene48813	5.04244	3.62931	5.32808e-10	7.32948e-07	25.35	0.86
Unigene5729	5.52464	2.34044	6.01925e-10	8.06042e-07	33.63	0.8
Unigene2567	4.81828	4.18197	1.08213e-09	1.23441e-06	96.62	3.83
Unigene12076	9.72941	0.86057	1.23156e-09	1.35469e-06	7.56	0
Unigene7285	5.5135	1.8554	1.85152e-09	1.90087e-06	19.15	0.46
Unigene27718	6.0931	1.16248	2.01254e-09	2.0323e-06	7.25	0.11
Unigene38202	6.06713	1.13706	2.31604e-09	2.26454e-06	10.61	0.17
Unigene33119	4.92056	3.01652	2.41523e-09	2.32462e-06	26.99	0.99
Unigene36275	4.91031	2.72874	3.3257e-09	3.10394e-06	43.2	1.6
Unigene47871	4.44291	11.5353	3.45667e-09	3.17802e-06	6758.75	348.41
Unigene47901	4.38893	9.19083	4.91801e-09	4.20756e-06	1406.64	75.27
Unigene3571	9.49156	0.625747	5.25811e-09	4.37695e-06	6.37	0
Unigene17631	9.43506	0.570145	7.07851e-09	5.51935e-06	4.84	0
Unigene14408	9.39612	0.531875	8.67364e-09	6.59614e-06	5.95	0
Unigene27625	5.82519	0.901045	9.80482e-09	7.19009e-06	4.65	0.09
Unigene48268	4.23782	9.18809	1.27928e-08	9.15363e-06	333.86	19.84
Unigene49742	9.33567	0.472538	1.31916e-08	9.15363e-06	3.27	0
Unigene49333	5.10519	1.71417	1.3374e-08	9.15363e-06	17.33	0.55
Unigene2523	4.22347	8.28462	1.41283e-08	9.56359e-06	619.83	37.2
Unigene13069	9.31494	0.452216	1.46906e-08	9.7304e-06	7.69	0
Unigene40172	9.29391	0.43161	1.63792e-08	1.06204e-05	3.76	0
Unigene37087	9.27258	0.410712	1.82837e-08	1.17319e-05	2.83	0
Unigene14156	6.60327	0.761645	2.29912e-08	1.43054e-05	4.54	0.05
Unigene36764	5.69558	0.775299	2.29912e-08	1.43054e-05	3.32	0.07
Unigene4306	9.2066	0.346182	2.87473e-08	1.73608e-05	4.85	0
Unigene19347	9.18391	0.32403	3.22964e-08	1.89469e-05	4.67	0
Unigene49341	4.94536	1.55966	3.48252e-08	2.00486e-05	10.82	0.38
Unigene10090	9.11365	0.25551	4.61803e-08	2.46897e-05	7.37	0
Unigene35295	9.11365	0.25551	4.61803e-08	2.46897e-05	4.38	0
Unigene25891	9.06483	0.208001	5.90433e-08	3.00579e-05	3.22	0
Unigene40014	4.49836	1.98834	6.14469e-08	3.10251e-05	7.88	0.39
Unigene44466	4.84235	1.46047	6.33829e-08	3.17425e-05	15.86	0.61
Unigene1887	5.24103	0.883229	6.43493e-08	3.19665e-05	7.35	0.21
Unigene36865	5.2251	0.867908	6.98975e-08	3.4242e-05	3.35	0.1
Unigene12065	9.03979	0.183662	7.59584e-08	3.5992e-05	5.63	0
Unigene31073	9.03979	0.183662	7.59584e-08	3.5992e-05	9.83	0
Unigene42533	9.03979	0.183662	7.59584e-08	3.5992e-05	4.95	0
Unigene17632	9.0143	0.158916	8.63636e-08	4.02474e-05	3.83	0
Unigene38900	9.0143	0.158916	8.63636e-08	4.02474e-05	3.85	0
Unigene44463	5.00677	1.05314	8.75526e-08	4.02474e-05	5.53	0.19
Unigene27944	4.86763	1.22952	9.52005e-08	4.32793e-05	4.76	0.18
Unigene31756	5.1596	0.804977	9.79873e-08	4.36017e-05	6.23	0.19
Unigene2219	4.69759	1.53848	9.83885e-08	4.36017e-05	7.23	0.31
Unigene32933	4.7656	1.3868	1.00314e-07	4.38244e-05	3.62	0.15
Unigene33414	4.94912	0.997835	1.27192e-07	5.29383e-05	8.33	0.29
Unigene15177	8.93502	0.0821009	1.28242e-07	5.30174e-05	3.77	0
Unigene2150	5.39514	0.486085	1.31616e-07	5.33382e-05	10.66	0.27
Unigene20580	8.9076	0.0555857	1.46828e-07	5.87302e-05	3.18	0
Unigene35830	3.95469	3.90627	1.52633e-07	6.02697e-05	14.03	1.01
Unigene19882	4.90431	0.954944	1.60232e-07	6.20761e-05	6.5	0.24
Unigene20673	4.90431	0.954944	1.60232e-07	6.20761e-05	8.3	0.3
Unigene30022	6.26046	0.428268	1.6303e-07	6.23757e-05	6.97	0.09
Unigene38479	5.07329	0.722324	1.66315e-07	6.24296e-05	4.08	0.13
Unigene50548	8.87964	0.0285884	1.6842e-07	6.24296e-05	3.88	0
Unigene30942	4.1473	2.4352	1.69765e-07	6.24296e-05	7.81	0.49
Unigene18640	8.85113	0.00109123	1.93558e-07	7.01351e-05	2.54	0
Unigene39575	5.03727	0.687917	1.99661e-07	7.1761e-05	7.76	0.25
Unigene35617	4.75017	1.11709	2.00375e-07	7.1761e-05	4.58	0.19
Unigene40179	4.57031	1.41683	2.13067e-07	7.58653e-05	4.65	0.22
Unigene29814	4.73651	1.10405	2.15005e-07	7.61154e-05	6.86	0.28
Unigene24997	4.63607	1.26296	2.21895e-07	7.67351e-05	9.21	0.41
Unigene10739	3.88086	4.03834	2.22984e-07	7.67351e-05	44.6	3.39
Unigene31439	8.82205	-0.0269243	2.57175e-07	8.65519e-05	3.29	0
Unigene12496	4.8264	0.880552	2.58536e-07	8.65519e-05	10.12	0.39
Unigene48133	4.8264	0.880552	2.58536e-07	8.65519e-05	3.91	0.15
Unigene48030	3.74941	8.17494	2.64501e-07	8.80702e-05	691.31	57.63
Unigene50558	6.1718	0.342707	2.84279e-07	9.31452e-05	4.47	0.06
Unigene26088	4.19913	1.94191	2.88564e-07	9.40491e-05	4.8	0.29
Unigene27563	8.79237	-0.0554778	2.97358e-07	9.44173e-05	2.33	0
Unigene26311	8.79237	-0.0554778	2.97358e-07	9.44173e-05	4.19	0
Unigene23167	8.79237	-0.0554778	2.97358e-07	9.44173e-05	2.92	0
Unigene51034	8.76207	-0.0845901	3.44558e-07	0.000104554	2.9	0
Unigene50970	8.76207	-0.0845901	3.44558e-07	0.000104554	4.48	0
Unigene30849	8.76207	-0.0845901	3.44558e-07	0.000104554	5.65	0
Unigene4448	4.94308	0.598213	3.5272e-07	0.000105986	4.64	0.16
Unigene11654	4.94308	0.598213	3.5272e-07	0.000105986	4.58	0.16
Unigene28543	4.54716	1.17832	3.73847e-07	0.000111789	10.56	0.5
Unigene16136	8.73111	-0.114283	4.00132e-07	0.000115717	2.5	0
Unigene23177	8.73111	-0.114283	4.00132e-07	0.000115717	4.71	0
Unigene34418	8.73111	-0.114283	4.00132e-07	0.000115717	4.11	0
Unigene23547	8.73111	-0.114283	4.00132e-07	0.000115717	2.91	0
Unigene6174	4.74404	0.802191	4.27248e-07	0.000121843	5.98	0.24
Unigene24142	4.74404	0.802191	4.27248e-07	0.000121843	7.5	0.3
Unigene36491	3.84429	3.14543	4.59362e-07	0.000129227	11.56	0.9
Unigene31911	4.72699	0.786005	4.65718e-07	0.000129227	4.91	0.2
Unigene13301	8.69948	-0.144581	4.65727e-07	0.000129227	1.38	0
Unigene48356	3.70243	4.83926	4.88092e-07	0.000134825	111.38	9.58
Unigene12562	5.14502	0.248269	5.12166e-07	0.000139597	4.43	0.13
Unigene22839	4.35889	1.40419	5.19522e-07	0.000140978	8.33	0.45
Unigene49599	8.66714	-0.175507	5.43348e-07	0.000146156	4.45	0
Unigene3521	8.66714	-0.175507	5.43348e-07	0.000146156	3.23	0
Unigene5325	8.63405	-0.207088	6.35441e-07	0.000163094	2.35	0
Unigene11	8.63405	-0.207088	6.35441e-07	0.000163094	2.3	0
Unigene35391	8.63405	-0.207088	6.35441e-07	0.000163094	4.4	0
Unigene18378	3.8317	2.79392	6.48902e-07	0.000165858	9.13	0.72
Unigene38545	4.06749	1.70396	6.93761e-07	0.000175143	5.5	0.36
Unigene48217	3.58118	6.57733	7.83814e-07	0.000193904	201.3	18.85
Unigene45892	3.563	7.7188	8.14705e-07	0.000199147	128.46	12.19
Unigene47627	4.0395	1.6777	8.39093e-07	0.000204298	1.96	0.13
Unigene4479	8.60019	-0.239353	8.75702e-07	0.000209892	2.97	0
Unigene3538	8.60019	-0.239353	8.75702e-07	0.000209892	3.65	0
Unigene32607	4.77828	0.442278	8.84207e-07	0.00021111	5.47	0.21
Unigene40177	5.04213	0.151364	9.57264e-07	0.000225063	3.14	0.1
Unigene30905	4.03549	1.55036	9.79848e-07	0.000229497	10.04	0.68
Unigene2146	8.56552	-0.27233	1.03208e-06	0.000232875	7.17	0
Unigene16269	8.56552	-0.27233	1.03208e-06	0.000232875	3.75	0
Unigene22003	8.56552	-0.27233	1.03208e-06	0.000232875	2.34	0
Unigene50775	8.56552	-0.27233	1.03208e-06	0.000232875	2.92	0
Unigene27868	8.56552	-0.27233	1.03208e-06	0.000232875	3.78	0
Unigene425	8.56552	-0.27233	1.03208e-06	0.000232875	3.44	0
Unigene39029	8.56552	-0.27233	1.03208e-06	0.000232875	1.61	0
Unigene32657	8.56552	-0.27233	1.03208e-06	0.000232875	3.44	0
Unigene50120	8.56552	-0.27233	1.03208e-06	0.000232875	3.3	0
Unigene40129	4.5828	0.649685	1.04806e-06	0.000235618	2.15	0.1
Unigene27697	5.01522	0.126116	1.09006e-06	0.000243284	2.69	0.09
Unigene3621	8.52999	-0.306053	1.21973e-06	0.000258192	4.29	0
Unigene9969	8.52999	-0.306053	1.21973e-06	0.000258192	3.07	0
Unigene50342	8.52999	-0.306053	1.21973e-06	0.000258192	5.62	0
Unigene50581	8.52999	-0.306053	1.21973e-06	0.000258192	3.42	0
Unigene44901	8.52999	-0.306053	1.21973e-06	0.000258192	5.38	0
Unigene24019	8.52999	-0.306053	1.21973e-06	0.000258192	6.42	0
Unigene34893	5.89549	0.0782003	1.24339e-06	0.000260516	1.22	0.02
Unigene45129	4.54438	0.61354	1.2667e-06	0.000261976	4.53	0.21
Unigene35413	4.43201	0.815436	1.26737e-06	0.000261976	6.73	0.34
Unigene22714	3.50221	6.13532	1.29708e-06	0.00026722	96.76	9.57
Unigene48108	3.47874	9.29402	1.32262e-06	0.000269776	743.23	74.75
Unigene9814	4.71127	0.379285	1.3689e-06	0.000278293	3.16	0.13
Unigene31059	4.95984	0.0742971	1.42078e-06	0.000284497	4.47	0.15
Unigene3433	4.95984	0.0742971	1.42078e-06	0.000284497	4.04	0.14
Unigene49474	8.49356	-0.340554	1.4456e-06	0.000284497	3.7	0
Unigene50829	8.49356	-0.340554	1.4456e-06	0.000284497	3.88	0
Unigene32516	8.49356	-0.340554	1.4456e-06	0.000284497	3.67	0
Unigene23548	8.49356	-0.340554	1.4456e-06	0.000284497	1.82	0
Unigene115	8.49356	-0.340554	1.4456e-06	0.000284497	3.22	0
Unigene51614	8.49356	-0.340554	1.4456e-06	0.000284497	2.42	0
Unigene43949	3.98455	1.36773	1.47892e-06	0.000290127	5.28	0.37
Unigene32030	4.68823	0.357677	1.53159e-06	0.000298559	5.03	0.21
Unigene9774	4.68823	0.357677	1.53159e-06	0.000298559	5.46	0.23
Unigene32750	4.50491	0.576488	1.53653e-06	0.000298577	4.05	0.19
Unigene2633	3.45115	12.6122	1.54605e-06	0.000299481	9708.77	995.29
Unigene45127	4.12255	1.34781	1.56851e-06	0.00030288	5.78	0.37
Unigene28971	3.54531	3.68435	1.60675e-06	0.000308244	12.59	1.21
Unigene35345	3.89299	1.76015	1.6113e-06	0.000308244	5.38	0.4
Unigene34599	5.83902	0.0245995	1.62639e-06	0.000309209	1.57	0.03
Unigene43499	4.93133	0.0476946	1.62639e-06	0.000309209	1.89	0.07
Unigene50757	8.45619	-0.37587	1.71836e-06	0.000322711	2.63	0
Unigene31757	4.36256	0.750233	1.78618e-06	0.000333414	3.39	0.18
Unigene14923	4.48476	0.557607	1.87088e-06	0.000347122	3.41	0.17
Unigene10846	3.89075	1.53882	1.96479e-06	0.000362657	8.48	0.63
Unigene32656	3.90631	1.42986	1.97925e-06	0.000362657	4.7	0.35
Unigene42296	8.41783	-0.41204	2.04881e-06	0.000362657	2.54	0
Unigene50945	8.41783	-0.41204	2.04881e-06	0.000362657	3.55	0
Unigene42967	8.41783	-0.41204	2.04881e-06	0.000362657	6.56	0
Unigene34988	8.41783	-0.41204	2.04881e-06	0.000362657	4.75	0
Unigene24069	8.41783	-0.41204	2.04881e-06	0.000362657	5.18	0
Unigene1493	8.41783	-0.41204	2.04881e-06	0.000362657	1.87	0
Unigene14084	8.41783	-0.41204	2.04881e-06	0.000362657	1.59	0
Unigene4359	8.41783	-0.41204	2.04881e-06	0.000362657	4.75	0
Unigene35371	4.0745	1.30281	2.11583e-06	0.000373447	3.81	0.25
Unigene14547	4.90225	0.0206081	2.14312e-06	0.000376109	5.21	0.18
Unigene5563	8.37842	-0.449106	2.45054e-06	0.00041131	1.86	0
Unigene15865	8.37842	-0.449106	2.45054e-06	0.00041131	2.9	0
Unigene32926	8.37842	-0.449106	2.45054e-06	0.00041131	2.14	0
Unigene45873	8.37842	-0.449106	2.45054e-06	0.00041131	2.61	0
Unigene25093	8.37842	-0.449106	2.45054e-06	0.00041131	1.87	0
Unigene28591	8.37842	-0.449106	2.45054e-06	0.00041131	2.11	0
Unigene16166	5.78026	-0.0310053	2.46727e-06	0.000411873	3.04	0.05
Unigene26153	4.87257	-0.00698012	2.46727e-06	0.000411873	1.88	0.07
Unigene10718	3.67975	1.99815	2.63222e-06	0.000435866	21.09	1.83
Unigene31466	3.87503	1.26596	2.70593e-06	0.00044687	7.37	0.56
Unigene15393	4.56715	0.244645	2.73851e-06	0.000449838	7.92	0.36
Unigene9413	5.74996	-0.0596064	2.84614e-06	0.000457753	2.92	0.05
Unigene4018	5.74996	-0.0596064	2.84614e-06	0.000457753	1.72	0.03
Unigene6158	4.84226	-0.0350887	2.84614e-06	0.000457753	4.85	0.18
Unigene18655	4.37958	0.459407	3.11465e-06	0.000494483	2.42	0.13
Unigene2388	3.34688	5.83999	3.18997e-06	0.000505139	76.32	8.41
Unigene36274	3.38436	4.44696	3.21713e-06	0.000508133	46.83	5.02
Unigene43130	5.719	-0.0887674	3.28997e-06	0.000516144	1.17	0.02
Unigene37544	4.25168	0.64668	3.35393e-06	0.000523727	2.44	0.14
Unigene424	8.3379	-0.487113	3.54078e-06	0.000532834	4.27	0
Unigene51639	8.3379	-0.487113	3.54078e-06	0.000532834	4.32	0
Unigene14114	8.3379	-0.487113	3.54078e-06	0.000532834	1.73	0
Unigene23264	8.3379	-0.487113	3.54078e-06	0.000532834	2.43	0
Unigene212	8.3379	-0.487113	3.54078e-06	0.000532834	2.92	0
Unigene17685	8.3379	-0.487113	3.54078e-06	0.000532834	4.9	0
Unigene3823	8.3379	-0.487113	3.54078e-06	0.000532834	2.44	0
Unigene49794	8.3379	-0.487113	3.54078e-06	0.000532834	3.32	0
Unigene12484	8.3379	-0.487113	3.54078e-06	0.000532834	3.37	0
Unigene13766	8.3379	-0.487113	3.54078e-06	0.000532834	2.69	0
Unigene18264	3.5375	2.65836	3.54652e-06	0.000532834	45.77	4.4
Unigene38147	3.75552	1.52719	3.75847e-06	0.000560285	2.72	0.22
Unigene12442	5.68737	-0.11851	3.81109e-06	0.000560285	4.15	0.08
Unigene31340	5.68737	-0.11851	3.81109e-06	0.000560285	5.86	0.11
Unigene29582	5.68737	-0.11851	3.81109e-06	0.000560285	2.34	0.04
Unigene23821	4.77967	-0.0929469	3.81109e-06	0.000560285	3.26	0.12
Unigene24502	4.77967	-0.0929469	3.81109e-06	0.000560285	3.87	0.15
Unigene44453	3.29368	9.09225	3.89791e-06	0.000570326	128.49	14.69
Unigene39489	3.78906	1.32125	3.96748e-06	0.000576399	7.92	0.63
Unigene42213	4.21274	0.610482	4.04551e-06	0.00058516	4.25	0.25
Unigene43410	3.30002	6.41173	4.04679e-06	0.00058516	64.72	7.37
Unigene29266	8.29621	-0.526109	4.27844e-06	0.000594916	1.18	0
Unigene14247	8.29621	-0.526109	4.27844e-06	0.000594916	2.68	0
Unigene17324	8.29621	-0.526109	4.27844e-06	0.000594916	3.77	0
Unigene15539	8.29621	-0.526109	4.27844e-06	0.000594916	4.69	0
Unigene14118	8.29621	-0.526109	4.27844e-06	0.000594916	3.27	0
Unigene5028	8.29621	-0.526109	4.27844e-06	0.000594916	1.72	0
Unigene50231	8.29621	-0.526109	4.27844e-06	0.000594916	2.41	0
Unigene1533	8.29621	-0.526109	4.27844e-06	0.000594916	1.88	0
Unigene17815	5.65502	-0.148858	4.42441e-06	0.000605642	3.21	0.06
Unigene37522	4.74733	-0.12274	4.42441e-06	0.000605642	3.09	0.12
Unigene24905	4.74733	-0.12274	4.42441e-06	0.000605642	3.88	0.15
Unigene31072	4.74733	-0.12274	4.42441e-06	0.000605642	4.56	0.18
Unigene31660	4.74733	-0.12274	4.42441e-06	0.000605642	2.53	0.1
Unigene14374	4.31257	0.3972	4.77437e-06	0.00064922	3.16	0.17
Unigene12317	4.46238	0.147584	5.07388e-06	0.000678602	9.31	0.45
Unigene45282	5.62194	-0.179837	5.14799e-06	0.000678602	2.01	0.04
Unigene6311	4.71425	-0.153138	5.14799e-06	0.000678602	2.79	0.11
Unigene16876	8.25328	-0.566146	5.18875e-06	0.000678602	2.31	0
Unigene14120	8.25328	-0.566146	5.18875e-06	0.000678602	3	0
Unigene52638	8.25328	-0.566146	5.18875e-06	0.000678602	3.46	0
Unigene44337	8.25328	-0.566146	5.18875e-06	0.000678602	3.54	0
Unigene10189	8.25328	-0.566146	5.18875e-06	0.000678602	1.71	0
Unigene50722	8.25328	-0.566146	5.18875e-06	0.000678602	2.04	0
Unigene31620	8.25328	-0.566146	5.18875e-06	0.000678602	4.36	0
Unigene39099	8.25328	-0.566146	5.18875e-06	0.000678602	3.68	0
Unigene29067	3.74271	1.14391	5.87927e-06	0.000757882	6.88	0.57
Unigene21249	8.20903	-0.607281	6.31674e-06	0.000795715	5.34	0
Unigene49564	8.20903	-0.607281	6.31674e-06	0.000795715	3.47	0
Unigene14534	8.20903	-0.607281	6.31674e-06	0.000795715	3.69	0
Unigene3350	8.20903	-0.607281	6.31674e-06	0.000795715	2.97	0
Unigene40168	8.20903	-0.607281	6.31674e-06	0.000795715	5.32	0
Unigene15305	8.20903	-0.607281	6.31674e-06	0.000795715	3.15	0
Unigene17126	8.20903	-0.607281	6.31674e-06	0.000795715	4.01	0
Unigene29238	3.91392	0.987731	6.5084e-06	0.000818185	3.39	0.25
Unigene34021	4.407	0.0965693	6.56495e-06	0.000822357	3.1	0.16
Unigene36060	4.24231	0.332266	6.65856e-06	0.000822357	2.13	0.12
Unigene9670	4.24231	0.332266	6.65856e-06	0.000822357	5.77	0.33
Unigene4369	4.24231	0.332266	6.65856e-06	0.000822357	4.58	0.26
Unigene4217	4.24231	0.332266	6.65856e-06	0.000822357	3.03	0.17
Unigene3973	4.24231	0.332266	6.65856e-06	0.000822357	4.5	0.26
Unigene46214	4.24231	0.332266	6.65856e-06	0.000822357	3.33	0.19
Unigene29242	4.21811	0.309974	7.45779e-06	0.000893933	2.31	0.13
Unigene43560	4.3785	0.0703914	7.48629e-06	0.000893933	5.3	0.27
Unigene23281	4.3785	0.0703914	7.48629e-06	0.000893933	4.53	0.23
Unigene12529	4.3785	0.0703914	7.48629e-06	0.000893933	5.09	0.26
Unigene20358	8.16339	-0.649575	7.72046e-06	0.000893933	1.51	0
Unigene16309	8.16339	-0.649575	7.72046e-06	0.000893933	2.59	0
Unigene15098	8.16339	-0.649575	7.72046e-06	0.000893933	4.34	0
Unigene20026	8.16339	-0.649575	7.72046e-06	0.000893933	1.65	0
Unigene53957	8.16339	-0.649575	7.72046e-06	0.000893933	3.04	0
Unigene18437	8.16339	-0.649575	7.72046e-06	0.000893933	2.44	0
Unigene22981	8.16339	-0.649575	7.72046e-06	0.000893933	2.25	0
Unigene13306	8.16339	-0.649575	7.72046e-06	0.000893933	4.36	0
Unigene17390	8.16339	-0.649575	7.72046e-06	0.000893933	3.14	0
Unigene13360	8.16339	-0.649575	7.72046e-06	0.000893933	1.9	0
Unigene52337	8.16339	-0.649575	7.72046e-06	0.000893933	3.61	0
Unigene50808	8.16339	-0.649575	7.72046e-06	0.000893933	1.91	0
Unigene13039	8.16339	-0.649575	7.72046e-06	0.000893933	1.24	0
Unigene3515	4.64571	-0.215856	8.22534e-06	0.000942107	3.83	0.16
Unigene42454	3.38282	2.33156	8.7593e-06	0.000994367	8.04	0.86
Unigene35739	3.86718	0.944613	8.7754e-06	0.000994367	2.79	0.21
Unigene26926	8.11625	-0.693095	9.4751e-06	0.00104039	1.14	0
Unigene27624	8.11625	-0.693095	9.4751e-06	0.00104039	3.95	0
Unigene25275	8.11625	-0.693095	9.4751e-06	0.00104039	2.74	0
Unigene61021	8.11625	-0.693095	9.4751e-06	0.00104039	3.01	0
Unigene13983	8.11625	-0.693095	9.4751e-06	0.00104039	2.37	0
Unigene3480	8.11625	-0.693095	9.4751e-06	0.00104039	3.09	0
Unigene21854	8.11625	-0.693095	9.4751e-06	0.00104039	3.25	0
Unigene36238	8.11625	-0.693095	9.4751e-06	0.00104039	3.92	0
Unigene33759	8.11625	-0.693095	9.4751e-06	0.00104039	2.19	0
Unigene30407	5.51788	-0.276824	9.66399e-06	0.00105736	4.29	0.09
Unigene43052	4.61018	-0.24823	9.66399e-06	0.00105736	6.45	0.28
Unigene35926	4.34941	0.0437453	9.78617e-06	0.00106883	2.29	0.12
Unigene40718	3.83516	0.91515	1.0224e-05	0.00111074	6.43	0.5
Unigene38875	5.48145	-0.310603	1.13841e-05	0.00120501	1.88	0.04
Unigene37931	5.48145	-0.310603	1.13841e-05	0.00120501	2.46	0.05
Unigene51292	5.48145	-0.310603	1.13841e-05	0.00120501	3.15	0.07
Unigene45569	4.57376	-0.281319	1.13841e-05	0.00120501	2.22	0.1
Unigene33196	4.57376	-0.281319	1.13841e-05	0.00120501	5.81	0.26
Unigene27562	8.06752	-0.737912	1.16786e-05	0.00120501	2.46	0
Unigene15270	8.06752	-0.737912	1.16786e-05	0.00120501	2.17	0
Unigene21040	8.06752	-0.737912	1.16786e-05	0.00120501	3.02	0
Unigene19644	8.06752	-0.737912	1.16786e-05	0.00120501	2.67	0
Unigene20414	8.06752	-0.737912	1.16786e-05	0.00120501	1.07	0
Unigene30527	8.06752	-0.737912	1.16786e-05	0.00120501	4.32	0
Unigene21592	8.06752	-0.737912	1.16786e-05	0.00120501	2.67	0
Unigene14967	8.06752	-0.737912	1.16786e-05	0.00120501	1.88	0
Unigene10130	8.06752	-0.737912	1.16786e-05	0.00120501	1.96	0
Unigene30884	8.06752	-0.737912	1.16786e-05	0.00120501	2.16	0
Unigene36700	8.06752	-0.737912	1.16786e-05	0.00120501	1.61	0
Unigene28708	3.2503	2.81018	1.18083e-05	0.00121635	8.91	1.05
Unigene27801	3.25204	2.87565	1.18491e-05	0.00121852	25.56	3
Unigene37179	3.91632	0.588956	1.21556e-05	0.00124795	3.28	0.24
Unigene22867	4.28943	-0.0110194	1.28863e-05	0.00131486	5.68	0.31
Unigene25270	3.78575	0.869819	1.2914e-05	0.00131486	9.53	0.76
Unigene33086	3.78575	0.869819	1.2914e-05	0.00131486	7.28	0.58
Unigene16266	5.44408	-0.345163	1.34468e-05	0.00135124	2.03	0.05
Unigene20456	5.44408	-0.345163	1.34468e-05	0.00135124	2.97	0.07
Unigene51204	4.53639	-0.315155	1.34468e-05	0.00135124	3.66	0.17
Unigene24611	4.53639	-0.315155	1.34468e-05	0.00135124	2.7	0.12
Unigene38736	4.53639	-0.315155	1.34468e-05	0.00135124	3.71	0.17
Unigene37721	3.73137	0.985199	1.36213e-05	0.00136655	6.26	0.52
Unigene40033	3.0895	5.12749	1.44267e-05	0.00143195	38.67	5.09
Unigene13925	3.56603	0.982665	1.46565e-05	0.00144916	2.85	0.27
Unigene50033	4.25847	-0.0391745	1.48295e-05	0.00145924	3.81	0.21
Unigene41105	5.40572	-0.380539	1.59279e-05	0.00155244	3.18	0.07
Unigene9131	3.75185	0.838805	1.64014e-05	0.00159606	4.01	0.33
Unigene46348	4.22684	-0.0678706	1.70996e-05	0.00165318	1.02	0.06
Unigene20552	4.06368	0.168707	1.71225e-05	0.00165318	4.25	0.28
Unigene32180	3.25795	2.11618	1.72164e-05	0.00165965	21.73	2.53
Unigene36697	3.5214	1.07645	1.74765e-05	0.00166353	3.05	0.29
Unigene52141	8.01709	-0.784106	1.79859e-05	0.00166353	1.89	0
Unigene20113	8.01709	-0.784106	1.79859e-05	0.00166353	2.74	0
Unigene50835	8.01709	-0.784106	1.79859e-05	0.00166353	3.49	0
Unigene14736	8.01709	-0.784106	1.79859e-05	0.00166353	1.87	0
Unigene16924	8.01709	-0.784106	1.79859e-05	0.00166353	2.88	0
Unigene12498	8.01709	-0.784106	1.79859e-05	0.00166353	1.99	0
Unigene50260	8.01709	-0.784106	1.79859e-05	0.00166353	2.83	0
Unigene52464	8.01709	-0.784106	1.79859e-05	0.00166353	3.15	0
Unigene6222	8.01709	-0.784106	1.79859e-05	0.00166353	1.84	0
Unigene28083	8.01709	-0.784106	1.79859e-05	0.00166353	2.84	0
Unigene20497	8.01709	-0.784106	1.79859e-05	0.00166353	1.87	0
Unigene30733	8.01709	-0.784106	1.79859e-05	0.00166353	2.82	0
Unigene51214	8.01709	-0.784106	1.79859e-05	0.00166353	1.9	0
Unigene29565	8.01709	-0.784106	1.79859e-05	0.00166353	2.6	0
Unigene851	8.01709	-0.784106	1.79859e-05	0.00166353	2.05	0
Unigene9255	8.01709	-0.784106	1.79859e-05	0.00166353	1.64	0
Unigene33708	3.11942	3.38097	1.8654e-05	0.00171837	13.82	1.78
Unigene32932	3.93027	0.350776	1.86624e-05	0.00171837	6.69	0.48
Unigene44603	5.36631	-0.41677	1.89214e-05	0.00173185	1.98	0.05
Unigene3903	4.45861	-0.385209	1.89214e-05	0.00173185	2.28	0.11
Unigene23050	4.03626	0.143801	1.93925e-05	0.00176972	2.09	0.14
Unigene24601	3.8328	0.512705	1.97128e-05	0.00179503	3.51	0.27
Unigene26507	4.1945	-0.0971287	1.97573e-05	0.00179503	6.53	0.38
Unigene34433	4.1945	-0.0971287	1.97573e-05	0.00179503	5.1	0.3
Unigene27712	3.17074	2.6371	2.17145e-05	0.00194234	5.51	0.68
Unigene31419	3.81114	0.493013	2.17754e-05	0.00194234	3.84	0.3
Unigene36412	4.0083	0.118471	2.19975e-05	0.00194234	4	0.27
Unigene30262	3.38272	1.56797	2.20897e-05	0.00194234	5.26	0.56
Unigene38213	7.96482	-0.831763	2.24824e-05	0.00194234	4.9	0
Unigene28588	7.96482	-0.831763	2.24824e-05	0.00194234	1.66	0
Unigene51142	7.96482	-0.831763	2.24824e-05	0.00194234	3.7	0
Unigene21678	7.96482	-0.831763	2.24824e-05	0.00194234	3.66	0
Unigene14474	7.96482	-0.831763	2.24824e-05	0.00194234	2.49	0
Unigene20249	7.96482	-0.831763	2.24824e-05	0.00194234	2.1	0
Unigene13218	7.96482	-0.831763	2.24824e-05	0.00194234	3.35	0
Unigene14645	7.96482	-0.831763	2.24824e-05	0.00194234	2.46	0
Unigene22644	7.96482	-0.831763	2.24824e-05	0.00194234	1.9	0
Unigene51526	7.96482	-0.831763	2.24824e-05	0.00194234	2.51	0
Unigene4557	7.96482	-0.831763	2.24824e-05	0.00194234	3.08	0
Unigene50122	7.96482	-0.831763	2.24824e-05	0.00194234	2.96	0
Unigene20216	7.96482	-0.831763	2.24824e-05	0.00194234	4.24	0
Unigene44795	7.96482	-0.831763	2.24824e-05	0.00194234	1.65	0
Unigene51543	7.96482	-0.831763	2.24824e-05	0.00194234	2.32	0
Unigene41465	7.96482	-0.831763	2.24824e-05	0.00194234	3.01	0
Unigene18991	7.96482	-0.831763	2.24824e-05	0.00194234	2.58	0
Unigene28284	7.96482	-0.831763	2.24824e-05	0.00194234	1.38	0
Unigene17434	7.96482	-0.831763	2.24824e-05	0.00194234	2.48	0
Unigene34468	7.96482	-0.831763	2.24824e-05	0.00194234	2.35	0
Unigene44276	7.96482	-0.831763	2.24824e-05	0.00194234	1.73	0
Unigene13203	3.37216	1.55843	2.32175e-05	0.00199991	7.05	0.76
Unigene19061	3.42324	1.22372	2.32823e-05	0.00199991	10.47	1.08
Unigene43721	3.40795	1.3149	2.32922e-05	0.00199991	4.26	0.45
Unigene17381	3.88145	0.306453	2.3311e-05	0.00199991	5.79	0.43
Unigene44140	3.15161	2.47254	2.42945e-05	0.0020785	12.33	1.55
Unigene35326	3.97979	0.0927038	2.49918e-05	0.00212049	3.77	0.26
Unigene43787	3.97979	0.0927038	2.49918e-05	0.00212049	3.05	0.21
Unigene26022	3.97979	0.0927038	2.49918e-05	0.00212049	2.64	0.18
Unigene38568	3.97979	0.0927038	2.49918e-05	0.00212049	3	0.21
Unigene40824	3.07893	3.21767	2.55451e-05	0.00216147	6.87	0.91
Unigene41132	3.00536	4.2677	2.60851e-05	0.00219811	145.1	20.24
Unigene3020	3.76682	0.452826	2.66494e-05	0.00223344	11.35	0.91
Unigene23855	3.76682	0.452826	2.66494e-05	0.00223344	2.01	0.16
Unigene25682	4.41809	-0.421502	2.69459e-05	0.00224607	3.25	0.16
Unigene18192	4.41809	-0.421502	2.69459e-05	0.00224607	4.76	0.23
Unigene50339	4.41809	-0.421502	2.69459e-05	0.00224607	3.07	0.15
Unigene19112	7.9106	-0.880977	2.82471e-05	0.00228946	2.34	0
Unigene14689	7.9106	-0.880977	2.82471e-05	0.00228946	2.53	0
Unigene13489	7.9106	-0.880977	2.82471e-05	0.00228946	3.36	0
Unigene51665	7.9106	-0.880977	2.82471e-05	0.00228946	3.28	0
Unigene45485	7.9106	-0.880977	2.82471e-05	0.00228946	3.06	0
Unigene52287	7.9106	-0.880977	2.82471e-05	0.00228946	3.95	0
Unigene17327	7.9106	-0.880977	2.82471e-05	0.00228946	2.89	0
Unigene361	7.9106	-0.880977	2.82471e-05	0.00228946	1.54	0
Unigene25867	7.9106	-0.880977	2.82471e-05	0.00228946	2.86	0
Unigene10137	7.9106	-0.880977	2.82471e-05	0.00228946	3.72	0
Unigene27611	7.9106	-0.880977	2.82471e-05	0.00228946	4.32	0
Unigene51826	7.9106	-0.880977	2.82471e-05	0.00228946	2.64	0
Unigene1241	7.9106	-0.880977	2.82471e-05	0.00228946	2.57	0
Unigene18734	3.16827	2.03572	2.83155e-05	0.00229199	13.98	1.74
Unigene4208	3.21565	1.96802	2.97148e-05	0.00238956	15.61	1.87
Unigene33096	2.99444	3.90019	3.02217e-05	0.00242399	10.02	1.41
Unigene43283	4.12755	-0.157421	3.08679e-05	0.00246939	3.74	0.23
Unigene57020	4.12755	-0.157421	3.08679e-05	0.00246939	5.69	0.35
Unigene42160	3.43494	0.864438	3.14312e-05	0.00251119	7.7	0.79
Unigene38192	5.2841	-0.491971	3.23096e-05	0.00254705	2.18	0.06
Unigene33058	5.2841	-0.491971	3.23096e-05	0.00254705	1.38	0.03
Unigene10738	4.3764	-0.458693	3.23096e-05	0.00254705	5.78	0.29
Unigene21252	4.3764	-0.458693	3.23096e-05	0.00254705	2.21	0.11
Unigene17641	4.3764	-0.458693	3.23096e-05	0.00254705	2.72	0.14
Unigene6696	4.3764	-0.458693	3.23096e-05	0.00254705	3.08	0.16
Unigene10166	3.95071	0.0664832	3.24175e-05	0.00254705	2.75	0.19
Unigene32826	3.95071	0.0664832	3.24175e-05	0.00254705	1.58	0.11
Unigene12971	3.95071	0.0664832	3.24175e-05	0.00254705	5.76	0.4
Unigene12026	3.74414	0.432316	3.27475e-05	0.00256643	4.41	0.36
Unigene27820	3.56746	0.836073	3.40325e-05	0.00259797	8.83	0.82
Unigene42475	3.36768	1.06064	3.49293e-05	0.00259797	2.25	0.24
Unigene30872	3.36768	1.06064	3.49293e-05	0.00259797	2.76	0.3
Unigene1216	7.85426	-0.931854	3.56805e-05	0.00259797	3.94	0
Unigene60989	7.85426	-0.931854	3.56805e-05	0.00259797	1.78	0
Unigene24042	7.85426	-0.931854	3.56805e-05	0.00259797	1.58	0
Unigene14540	7.85426	-0.931854	3.56805e-05	0.00259797	1.61	0
Unigene26030	7.85426	-0.931854	3.56805e-05	0.00259797	1.84	0
Unigene6063	7.85426	-0.931854	3.56805e-05	0.00259797	2.05	0
Unigene1305	7.85426	-0.931854	3.56805e-05	0.00259797	2.8	0
Unigene13303	7.85426	-0.931854	3.56805e-05	0.00259797	2.65	0
Unigene50067	7.85426	-0.931854	3.56805e-05	0.00259797	1.48	0
Unigene1466	7.85426	-0.931854	3.56805e-05	0.00259797	1.34	0
Unigene14837	7.85426	-0.931854	3.56805e-05	0.00259797	3.98	0
Unigene4214	7.85426	-0.931854	3.56805e-05	0.00259797	2.71	0
Unigene44444	7.85426	-0.931854	3.56805e-05	0.00259797	3.04	0
Unigene39103	7.85426	-0.931854	3.56805e-05	0.00259797	3.03	0
Unigene61327	7.85426	-0.931854	3.56805e-05	0.00259797	2.68	0
Unigene17681	7.85426	-0.931854	3.56805e-05	0.00259797	2.45	0
Unigene13866	7.85426	-0.931854	3.56805e-05	0.00259797	3.05	0
Unigene52466	7.85426	-0.931854	3.56805e-05	0.00259797	2.14	0
Unigene40500	7.85426	-0.931854	3.56805e-05	0.00259797	0.95	0
Unigene44702	4.09288	-0.188503	3.59785e-05	0.00260734	1.99	0.13
Unigene14863	4.09288	-0.188503	3.59785e-05	0.00260734	2.75	0.17
Unigene3072	4.09288	-0.188503	3.59785e-05	0.00260734	3.23	0.2
Unigene47340	4.09288	-0.188503	3.59785e-05	0.00260734	1.6	0.1
Unigene19946	3.72109	0.411519	3.63588e-05	0.00262872	6.83	0.57
Unigene25210	3.28476	1.47977	3.67543e-05	0.00264798	11.03	1.26
Unigene9501	3.80498	0.237388	3.6924e-05	0.00265123	4.72	0.37
Unigene28970	3.92103	0.0397936	3.70145e-05	0.00265123	3.23	0.23
Unigene36599	5.24117	-0.531033	3.88701e-05	0.0027553	1.47	0.04
Unigene50020	5.24117	-0.531033	3.88701e-05	0.0027553	2.15	0.06
Unigene51123	5.24117	-0.531033	3.88701e-05	0.0027553	4	0.1
Unigene23025	4.33348	-0.496829	3.88701e-05	0.0027553	1.35	0.07
Unigene24660	4.33348	-0.496829	3.88701e-05	0.0027553	2.75	0.14
Unigene2090	3.69767	0.390427	4.0412e-05	0.00283524	5	0.42
Unigene22448	3.69767	0.390427	4.0412e-05	0.00283524	3.37	0.29
Unigene9786	3.56924	0.673132	4.14756e-05	0.00289995	2.49	0.23
Unigene35439	4.05735	-0.220243	4.20337e-05	0.002929	4.87	0.31
Unigene4258	3.89073	0.0126181	4.23374e-05	0.0029435	4.35	0.32
Unigene9796	3.61516	0.528964	4.31467e-05	0.00299599	5.2	0.47
Unigene42301	2.8659	7.84538	4.31897e-05	0.00299599	110.95	17.06
Unigene17959	3.51442	0.788227	4.33639e-05	0.0029977	5.68	0.55
Unigene31339	3.36465	0.801571	4.33639e-05	0.0029977	3.96	0.43
Unigene30596	3.03843	2.2504	4.38961e-05	0.0029977	5.82	0.79
Unigene12719	3.08118	2.15594	4.45049e-05	0.0029977	9.69	1.28
Unigene419	7.79562	-0.984507	4.53239e-05	0.0029977	1.98	0
Unigene26097	7.79562	-0.984507	4.53239e-05	0.0029977	1.88	0
Unigene39639	7.79562	-0.984507	4.53239e-05	0.0029977	3.39	0
Unigene4027	7.79562	-0.984507	4.53239e-05	0.0029977	1.26	0
Unigene619	7.79562	-0.984507	4.53239e-05	0.0029977	3.33	0
Unigene24467	7.79562	-0.984507	4.53239e-05	0.0029977	3.46	0
Unigene559	7.79562	-0.984507	4.53239e-05	0.0029977	1.66	0
Unigene50830	7.79562	-0.984507	4.53239e-05	0.0029977	3.65	0
Unigene11099	7.79562	-0.984507	4.53239e-05	0.0029977	3.02	0
Unigene31889	7.79562	-0.984507	4.53239e-05	0.0029977	1.43	0
Unigene13230	7.79562	-0.984507	4.53239e-05	0.0029977	1.61	0
Unigene8690	7.79562	-0.984507	4.53239e-05	0.0029977	1.79	0
Unigene54241	7.79562	-0.984507	4.53239e-05	0.0029977	2.15	0
Unigene13904	7.79562	-0.984507	4.53239e-05	0.0029977	2.8	0
Unigene53498	7.79562	-0.984507	4.53239e-05	0.0029977	1.67	0
Unigene36986	7.79562	-0.984507	4.53239e-05	0.0029977	2.15	0
Unigene49305	7.79562	-0.984507	4.53239e-05	0.0029977	0.86	0
Unigene18817	7.79562	-0.984507	4.53239e-05	0.0029977	1.5	0
Unigene6749	7.79562	-0.984507	4.53239e-05	0.0029977	2.77	0
Unigene4153	7.79562	-0.984507	4.53239e-05	0.0029977	1.44	0
Unigene36145	7.79562	-0.984507	4.53239e-05	0.0029977	1.1	0
Unigene31890	7.79562	-0.984507	4.53239e-05	0.0029977	2.11	0
Unigene51483	7.79562	-0.984507	4.53239e-05	0.0029977	1.93	0
Unigene25341	7.79562	-0.984507	4.53239e-05	0.0029977	1.24	0
Unigene37249	3.0024	2.5555	4.53556e-05	0.0029977	9.21	1.29
Unigene17014	5.19692	-0.571137	4.69243e-05	0.00306846	1.89	0.05
Unigene16855	5.19692	-0.571137	4.69243e-05	0.00306846	2	0.05
Unigene4434	4.28923	-0.535957	4.69243e-05	0.00306846	2.73	0.15
Unigene23858	4.28923	-0.535957	4.69243e-05	0.00306846	2.82	0.15
Unigene25278	4.28923	-0.535957	4.69243e-05	0.00306846	4.09	0.22
Unigene18749	4.28923	-0.535957	4.69243e-05	0.00306846	2.78	0.15
Unigene9449	3.85977	-0.0150611	4.85126e-05	0.00315557	5.11	0.38
Unigene20488	3.52977	0.637647	4.95606e-05	0.00322034	5.2	0.5
Unigene35346	3.32817	0.769105	5.11316e-05	0.00331194	5.08	0.56
Unigene2706	3.57151	0.489779	5.24687e-05	0.00339142	7.76	0.72
Unigene18557	3.72422	0.164961	5.28755e-05	0.00341055	4.16	0.34
Unigene2245	3.82814	-0.0432625	5.56909e-05	0.00354434	3.51	0.27
Unigene19246	3.62505	0.325291	5.58629e-05	0.00354434	5.32	0.47
Unigene26396	3.62505	0.325291	5.58629e-05	0.00354434	5.65	0.5
Unigene27293	3.29927	0.877072	5.6603e-05	0.00354434	8.64	0.97
Unigene13533	5.15128	-0.612342	5.68506e-05	0.00354434	3.25	0.09
Unigene12589	5.15128	-0.612342	5.68506e-05	0.00354434	2.31	0.06
Unigene18654	5.15128	-0.612342	5.68506e-05	0.00354434	1.98	0.05
Unigene51750	7.7345	-1.03907	5.79138e-05	0.00354434	2.67	0
Unigene19672	7.7345	-1.03907	5.79138e-05	0.00354434	3.61	0
Unigene21137	7.7345	-1.03907	5.79138e-05	0.00354434	2.53	0
Unigene23672	7.7345	-1.03907	5.79138e-05	0.00354434	2.68	0
Unigene61248	7.7345	-1.03907	5.79138e-05	0.00354434	2.64	0
Unigene8479	7.7345	-1.03907	5.79138e-05	0.00354434	1.82	0
Unigene18224	7.7345	-1.03907	5.79138e-05	0.00354434	1.68	0
Unigene54666	7.7345	-1.03907	5.79138e-05	0.00354434	1.53	0
Unigene51205	7.7345	-1.03907	5.79138e-05	0.00354434	1.92	0
Unigene51334	7.7345	-1.03907	5.79138e-05	0.00354434	1.42	0
Unigene15057	7.7345	-1.03907	5.79138e-05	0.00354434	2.73	0
Unigene460	7.7345	-1.03907	5.79138e-05	0.00354434	2.33	0
Unigene13603	7.7345	-1.03907	5.79138e-05	0.00354434	3.18	0
Unigene13708	7.7345	-1.03907	5.79138e-05	0.00354434	2.43	0
Unigene14878	7.7345	-1.03907	5.79138e-05	0.00354434	2.16	0
Unigene3319	7.7345	-1.03907	5.79138e-05	0.00354434	2.04	0
Unigene50992	7.7345	-1.03907	5.79138e-05	0.00354434	1.51	0
Unigene17857	7.7345	-1.03907	5.79138e-05	0.00354434	2.9	0
Unigene9804	7.7345	-1.03907	5.79138e-05	0.00354434	1.44	0
Unigene6975	7.7345	-1.03907	5.79138e-05	0.00354434	2.06	0
Unigene49649	7.7345	-1.03907	5.79138e-05	0.00354434	2.21	0
Unigene22790	7.7345	-1.03907	5.79138e-05	0.00354434	4.02	0
Unigene9590	7.7345	-1.03907	5.79138e-05	0.00354434	3.15	0
Unigene52737	7.7345	-1.03907	5.79138e-05	0.00354434	1.56	0
Unigene52	7.7345	-1.03907	5.79138e-05	0.00354434	3.55	0
Unigene69	7.7345	-1.03907	5.79138e-05	0.00354434	1.47	0
Unigene19423	7.7345	-1.03907	5.79138e-05	0.00354434	2.28	0
Unigene4579	7.7345	-1.03907	5.79138e-05	0.00354434	1.66	0
Unigene50831	7.7345	-1.03907	5.79138e-05	0.00354434	3.77	0
Unigene46123	2.83478	4.71189	6.00572e-05	0.00366284	43.29	6.8
Unigene41133	2.81333	5.73605	6.18143e-05	0.00376255	84.1	13.41
Unigene13737	3.60001	0.30293	6.23733e-05	0.00378163	6.35	0.58
Unigene22800	3.60001	0.30293	6.23733e-05	0.00378163	1.68	0.15
Unigene33427	3.60001	0.30293	6.23733e-05	0.00378163	3.48	0.31
Unigene21185	2.82618	4.65618	6.34458e-05	0.00384287	29.75	4.7
Unigene10031	3.7958	-0.0720061	6.40524e-05	0.003872	6.94	0.54
Unigene2447	2.87994	3.30393	6.44841e-05	0.00389427	20.89	3.18
Unigene39146	3.44052	0.721923	6.58002e-05	0.00396986	2.15	0.22
Unigene46982	3.66776	0.114645	6.76616e-05	0.00406227	2.34	0.2
Unigene6742	3.94519	-0.319709	6.80293e-05	0.00407244	2.04	0.14
Unigene46974	3.94519	-0.319709	6.80293e-05	0.00407244	3.96	0.28
Unigene3998	3.94519	-0.319709	6.80293e-05	0.00407244	3.5	0.24
Unigene50867	5.10414	-0.654707	6.91332e-05	0.00412649	2.34	0.07
Unigene26579	3.17901	1.29927	7.04566e-05	0.00419735	4.66	0.57
Unigene29380	3.5265	0.449531	7.08666e-05	0.00420028	2.94	0.28
Unigene19028	2.99211	2.12254	7.13671e-05	0.00420028	9.58	1.34
Unigene4482	3.46846	0.582772	7.14438e-05	0.00420028	8.62	0.86
Unigene4310	3.76271	-0.101313	7.38123e-05	0.00420028	4.51	0.36
Unigene20036	3.76271	-0.101313	7.38123e-05	0.00420028	4.55	0.36
Unigene39311	7.67068	-1.09567	7.44607e-05	0.00420028	3.49	0
Unigene46132	7.67068	-1.09567	7.44607e-05	0.00420028	1.62	0
Unigene52201	7.67068	-1.09567	7.44607e-05	0.00420028	2.47	0
Unigene61100	7.67068	-1.09567	7.44607e-05	0.00420028	2.54	0
Unigene40764	7.67068	-1.09567	7.44607e-05	0.00420028	2.18	0
Unigene51387	7.67068	-1.09567	7.44607e-05	0.00420028	1.69	0
Unigene38222	7.67068	-1.09567	7.44607e-05	0.00420028	2.29	0
Unigene1260	7.67068	-1.09567	7.44607e-05	0.00420028	3.66	0
Unigene61550	7.67068	-1.09567	7.44607e-05	0.00420028	1.54	0
Unigene16285	7.67068	-1.09567	7.44607e-05	0.00420028	1.28	0
Unigene16450	7.67068	-1.09567	7.44607e-05	0.00420028	1.94	0
Unigene45618	7.67068	-1.09567	7.44607e-05	0.00420028	3.15	0
Unigene30841	7.67068	-1.09567	7.44607e-05	0.00420028	1.43	0
Unigene117	7.67068	-1.09567	7.44607e-05	0.00420028	2.35	0
Unigene3948	7.67068	-1.09567	7.44607e-05	0.00420028	2.35	0
Unigene18019	7.67068	-1.09567	7.44607e-05	0.00420028	0.95	0
Unigene1698	7.67068	-1.09567	7.44607e-05	0.00420028	1.53	0
Unigene247	7.67068	-1.09567	7.44607e-05	0.00420028	3.4	0
Unigene49294	7.67068	-1.09567	7.44607e-05	0.00420028	2.9	0
Unigene8339	7.67068	-1.09567	7.44607e-05	0.00420028	2.99	0
Unigene3531	7.67068	-1.09567	7.44607e-05	0.00420028	1.96	0
Unigene21468	7.67068	-1.09567	7.44607e-05	0.00420028	2.69	0
Unigene61418	7.67068	-1.09567	7.44607e-05	0.00420028	2.1	0
Unigene54662	7.67068	-1.09567	7.44607e-05	0.00420028	2.88	0
Unigene13047	7.67068	-1.09567	7.44607e-05	0.00420028	3.44	0
Unigene53579	7.67068	-1.09567	7.44607e-05	0.00420028	3.39	0
Unigene29490	7.67068	-1.09567	7.44607e-05	0.00420028	1.69	0
Unigene52994	7.67068	-1.09567	7.44607e-05	0.00420028	1.74	0
Unigene23146	7.67068	-1.09567	7.44607e-05	0.00420028	3.1	0
Unigene25836	2.79336	4.79885	7.47183e-05	0.0042071	27.11	4.38
Unigene24167	3.4021	0.687621	7.81216e-05	0.00437872	4.64	0.49
Unigene15309	3.90578	-0.354385	8.02885e-05	0.00448792	3.45	0.25
Unigene28408	3.3825	0.670168	8.52143e-05	0.0047255	2.8	0.3
Unigene22778	3.23273	0.684679	8.52143e-05	0.0047255	5.36	0.63
Unigene33796	3.42609	0.545026	8.62073e-05	0.00476686	2.28	0.23
Unigene27716	3.42609	0.545026	8.62073e-05	0.00476686	3.46	0.36
Unigene35296	3.48004	0.408161	8.70235e-05	0.00479954	1.65	0.16
Unigene49682	3.63868	0.0888357	8.711e-05	0.00479954	5.81	0.51
Unigene34482	3.63868	0.0888357	8.711e-05	0.00479954	2.51	0.22
Unigene47651	3.14769	1.08251	9.26465e-05	0.00504739	4.81	0.6
Unigene61294	3.21286	0.6672	9.30196e-05	0.00504739	4.88	0.58
Unigene19188	2.8925	2.1634	9.45563e-05	0.00504739	19.86	2.99
Unigene28245	7.6039	-1.15448	9.63608e-05	0.00504739	1.2	0
Unigene8640	7.6039	-1.15448	9.63608e-05	0.00504739	1.96	0
Unigene7949	7.6039	-1.15448	9.63608e-05	0.00504739	1.65	0
Unigene36252	7.6039	-1.15448	9.63608e-05	0.00504739	2.36	0
Unigene54074	7.6039	-1.15448	9.63608e-05	0.00504739	1.41	0
Unigene12418	7.6039	-1.15448	9.63608e-05	0.00504739	2.28	0
Unigene28383	7.6039	-1.15448	9.63608e-05	0.00504739	3.46	0
Unigene13645	7.6039	-1.15448	9.63608e-05	0.00504739	2.1	0
Unigene46763	7.6039	-1.15448	9.63608e-05	0.00504739	3.18	0
Unigene26177	7.6039	-1.15448	9.63608e-05	0.00504739	1.67	0
Unigene13482	7.6039	-1.15448	9.63608e-05	0.00504739	2.04	0
Unigene17983	7.6039	-1.15448	9.63608e-05	0.00504739	1.66	0
Unigene6453	7.6039	-1.15448	9.63608e-05	0.00504739	1.46	0
Unigene51210	7.6039	-1.15448	9.63608e-05	0.00504739	2.12	0
Unigene8702	7.6039	-1.15448	9.63608e-05	0.00504739	1.73	0
Unigene15421	7.6039	-1.15448	9.63608e-05	0.00504739	1.55	0
Unigene14008	7.6039	-1.15448	9.63608e-05	0.00504739	2.81	0
Unigene488	7.6039	-1.15448	9.63608e-05	0.00504739	1.61	0
Unigene22833	7.6039	-1.15448	9.63608e-05	0.00504739	1.95	0
Unigene18050	7.6039	-1.15448	9.63608e-05	0.00504739	2.46	0
Unigene471	7.6039	-1.15448	9.63608e-05	0.00504739	2.97	0
Unigene13199	7.6039	-1.15448	9.63608e-05	0.00504739	1.31	0
Unigene2305	7.6039	-1.15448	9.63608e-05	0.00504739	3.17	0
Unigene13756	7.6039	-1.15448	9.63608e-05	0.00504739	1.72	0
Unigene3781	7.6039	-1.15448	9.63608e-05	0.00504739	1.79	0
Unigene36565	7.6039	-1.15448	9.63608e-05	0.00504739	2.55	0
Unigene21027	7.6039	-1.15448	9.63608e-05	0.00504739	1.98	0
Unigene41578	7.6039	-1.15448	9.63608e-05	0.00504739	2.8	0
Unigene43511	7.6039	-1.15448	9.63608e-05	0.00504739	2.02	0
Unigene16858	7.6039	-1.15448	9.63608e-05	0.00504739	1.71	0
Unigene7989	7.6039	-1.15448	9.63608e-05	0.00504739	2.02	0
Unigene52038	7.6039	-1.15448	9.63608e-05	0.00504739	3.89	0
Unigene865	7.6039	-1.15448	9.63608e-05	0.00504739	3.17	0
Unigene38903	7.6039	-1.15448	9.63608e-05	0.00504739	2.42	0
Unigene55203	7.6039	-1.15448	9.63608e-05	0.00504739	1.58	0
Unigene21130	7.6039	-1.15448	9.63608e-05	0.00504739	1.16	0
Unigene28898	2.75397	4.26445	9.65312e-05	0.00505202	58.01	9.63
Unigene16081	3.52216	0.233755	9.81305e-05	0.00513136	6.3	0.6
Unigene17231	3.609	0.0625725	9.9074e-05	0.00514737	4.48	0.4
Unigene20672	2.74934	4.354	9.91052e-05	0.00514737	20.98	3.5
Unigene48588	2.71645	6.28492	0.000100242	0.00520201	93.92	16.02
Unigene35616	3.34248	0.634631	0.000101616	0.00526445	3.49	0.38
Unigene17777	3.19271	0.649513	0.000101616	0.00526445	3.61	0.44
Unigene11764	2.73242	4.68226	0.00010322	0.00532755	29.25	4.93
Unigene43637	5.00497	-0.743192	0.000103439	0.00532755	1.59	0.05
Unigene28021	5.00497	-0.743192	0.000103439	0.00532755	4.7	0.14
Unigene42495	2.8791	2.37857	0.000104587	0.0053777	4.9	0.74
Unigene35236	2.8057	2.83731	0.000105741	0.00543249	12	1.92
Unigene44442	3.86526	-0.389881	0.000112765	0.00574541	1.88	0.14
Unigene13096	3.86526	-0.389881	0.000112765	0.00574541	3.61	0.27
Unigene40930	3.57869	0.0358394	0.000112865	0.00574576	1.11	0.1
Unigene33129	3.10194	1.04221	0.000113548	0.00576623	2.97	0.39
Unigene45500	3.10194	1.04221	0.000113548	0.00576623	4.69	0.61
Unigene38601	3.10194	1.04221	0.000113548	0.00576623	1.99	0.26
Unigene39738	3.69418	-0.161705	0.00011434	0.00577315	3.43	0.29
Unigene49760	3.69418	-0.161705	0.00011434	0.00577315	3.88	0.33
Unigene33328	2.97074	1.56828	0.00011612	0.00584864	5.78	0.82
Unigene13220	2.96021	1.62241	0.000118594	0.00594891	7.82	1.12
Unigene47170	2.88782	2.07501	0.000121746	0.00608719	14.64	2.21
Unigene49414	2.88523	1.88784	0.000123873	0.00617274	10.59	1.6
Unigene1988	3.46782	0.185788	0.000124037	0.00617274	5.16	0.51
Unigene18692	3.09499	0.931647	0.000126407	0.00620857	2.62	0.34
Unigene2939	2.67496	5.96939	0.000126492	0.00620857	24.73	4.34
Unigene34432	2.69373	4.47647	0.000128587	0.00626646	28.54	4.94
Unigene45605	3.65865	-0.192839	0.000132862	0.00642468	1.22	0.11
Unigene16586	3.65865	-0.192839	0.000132862	0.00642468	3.05	0.26
Unigene45417	3.65865	-0.192839	0.000132862	0.00642468	2.89	0.25
Unigene35292	3.38237	0.3218	0.000132902	0.00642468	8.46	0.89
Unigene36872	3.30132	0.598221	0.000133085	0.00642468	7.69	0.86
Unigene18307	3.30132	0.598221	0.000133085	0.00642468	5.09	0.57
Unigene38663	3.82357	-0.426234	0.00013422	0.00645921	3.32	0.25
Unigene20356	3.82357	-0.426234	0.00013422	0.00645921	1.4	0.11
Unigene25627	3.82357	-0.426234	0.00013422	0.00645921	2.69	0.2
Unigene2477	2.74186	3.21985	0.00013437	0.00646138	18.31	3.06
Unigene41258	2.77584	2.76175	0.000138254	0.00663266	34.37	5.62
Unigene31459	2.93018	1.65682	0.000138551	0.00664172	5.41	0.79
Unigene46126	3.33743	0.466524	0.000140031	0.00669184	4.53	0.49
Unigene45131	2.81693	2.21535	0.000140223	0.0066958	6.39	1.01
Unigene10030	3.08685	0.812021	0.000142775	0.00680184	7.78	1.02
Unigene2981	2.93483	1.40124	0.000144548	0.006881	11.62	1.69
Unigene25421	3.2803	0.579675	0.000145838	0.00693169	5.47	0.62
Unigene27237	2.92474	1.46183	0.000146629	0.00695855	8.21	1.2
Unigene30803	2.81155	2.28422	0.000146751	0.00695899	6.28	1
Unigene45548	3.5161	-0.0191051	0.000147215	0.00696523	3.57	0.34
Unigene35887	2.93308	1.32685	0.000150578	0.00710442	4.15	0.61
Unigene2262	3.09706	0.699034	0.000150625	0.00710442	8.94	1.16
Unigene36699	2.90959	1.63883	0.000151873	0.00715778	4.69	0.7
Unigene35293	3.0685	0.796008	0.000154617	0.00726141	3.53	0.47
Unigene26111	2.84075	1.74701	0.000154716	0.00726141	4.41	0.69
Unigene23135	4.95271	-0.789463	0.000157376	0.00726141	1.91	0.06
Unigene35338	4.95271	-0.789463	0.000157376	0.00726141	1.53	0.05
Unigene5281	4.95271	-0.789463	0.000157376	0.00726141	3.85	0.12
Unigene20656	4.95271	-0.789463	0.000157376	0.00726141	2.09	0.07
Unigene41086	3.41136	0.136227	0.000157637	0.00726141	5.19	0.54
Unigene18668	3.41136	0.136227	0.000157637	0.00726141	3.3	0.34
Unigene44772	2.83655	1.89392	0.000158258	0.00726141	6.77	1.06
Unigene18165	3.78064	-0.463488	0.000160239	0.00726141	4.3	0.34
Unigene35297	3.78064	-0.463488	0.000160239	0.00726141	2.01	0.16
Unigene27312	3.78064	-0.463488	0.000160239	0.00726141	1.33	0.1
Unigene1854	7.53389	-1.21567	0.000164799	0.00726141	2.24	0
Unigene50792	7.53389	-1.21567	0.000164799	0.00726141	2.67	0
Unigene13995	7.53389	-1.21567	0.000164799	0.00726141	3.18	0
Unigene53900	7.53389	-1.21567	0.000164799	0.00726141	2.14	0
Unigene1974	7.53389	-1.21567	0.000164799	0.00726141	2.34	0
Unigene19696	7.53389	-1.21567	0.000164799	0.00726141	2.17	0
Unigene23108	7.53389	-1.21567	0.000164799	0.00726141	2.12	0
Unigene51026	7.53389	-1.21567	0.000164799	0.00726141	1.54	0
Unigene16468	7.53389	-1.21567	0.000164799	0.00726141	1.79	0
Unigene44925	7.53389	-1.21567	0.000164799	0.00726141	1.35	0
Unigene51319	7.53389	-1.21567	0.000164799	0.00726141	3.16	0
Unigene4613	7.53389	-1.21567	0.000164799	0.00726141	1.72	0
Unigene31582	7.53389	-1.21567	0.000164799	0.00726141	2.3	0
Unigene9122	7.53389	-1.21567	0.000164799	0.00726141	1.6	0
Unigene7536	7.53389	-1.21567	0.000164799	0.00726141	1.76	0
Unigene29791	7.53389	-1.21567	0.000164799	0.00726141	2.35	0
Unigene14190	7.53389	-1.21567	0.000164799	0.00726141	1.83	0
Unigene14861	7.53389	-1.21567	0.000164799	0.00726141	2.8	0
Unigene26808	7.53389	-1.21567	0.000164799	0.00726141	2.01	0
Unigene51376	7.53389	-1.21567	0.000164799	0.00726141	1.46	0
Unigene13276	7.53389	-1.21567	0.000164799	0.00726141	1.62	0
Unigene15755	7.53389	-1.21567	0.000164799	0.00726141	1.69	0
Unigene12346	7.53389	-1.21567	0.000164799	0.00726141	1.71	0
Unigene51971	7.53389	-1.21567	0.000164799	0.00726141	2.81	0
Unigene54032	7.53389	-1.21567	0.000164799	0.00726141	1.66	0
Unigene15541	7.53389	-1.21567	0.000164799	0.00726141	2.73	0
Unigene36173	7.53389	-1.21567	0.000164799	0.00726141	3.1	0
Unigene52069	7.53389	-1.21567	0.000164799	0.00726141	1.7	0
Unigene14103	7.53389	-1.21567	0.000164799	0.00726141	1.55	0
Unigene22358	7.53389	-1.21567	0.000164799	0.00726141	1.84	0
Unigene4753	7.53389	-1.21567	0.000164799	0.00726141	2.45	0
Unigene15174	7.53389	-1.21567	0.000164799	0.00726141	2.44	0
Unigene15463	7.53389	-1.21567	0.000164799	0.00726141	2.64	0
Unigene2101	7.53389	-1.21567	0.000164799	0.00726141	2.45	0
Unigene13965	7.53389	-1.21567	0.000164799	0.00726141	3.62	0
Unigene12121	7.53389	-1.21567	0.000164799	0.00726141	1.43	0
Unigene43544	7.53389	-1.21567	0.000164799	0.00726141	1.53	0
Unigene53120	7.53389	-1.21567	0.000164799	0.00726141	1.56	0
Unigene8222	7.53389	-1.21567	0.000164799	0.00726141	3.32	0
Unigene17807	7.53389	-1.21567	0.000164799	0.00726141	2.08	0
Unigene39886	7.53389	-1.21567	0.000164799	0.00726141	0.95	0
Unigene15758	7.53389	-1.21567	0.000164799	0.00726141	1.94	0
Unigene26890	7.53389	-1.21567	0.000164799	0.00726141	1.91	0
Unigene25342	7.53389	-1.21567	0.000164799	0.00726141	3.17	0
Unigene51491	7.53389	-1.21567	0.000164799	0.00726141	1.79	0
Unigene20714	7.53389	-1.21567	0.000164799	0.00726141	1.6	0
Unigene1016	7.53389	-1.21567	0.000164799	0.00726141	2.09	0
Unigene14938	7.53389	-1.21567	0.000164799	0.00726141	2.39	0
Unigene50886	7.53389	-1.21567	0.000164799	0.00726141	1.34	0
Unigene18422	7.53389	-1.21567	0.000164799	0.00726141	1.27	0
Unigene17523	7.53389	-1.21567	0.000164799	0.00726141	2.01	0
Unigene42297	7.53389	-1.21567	0.000164799	0.00726141	1.31	0
Unigene53333	7.53389	-1.21567	0.000164799	0.00726141	2.4	0
Unigene37820	2.99928	1.22683	0.000167245	0.00735865	2.16	0.3
Unigene31556	2.69839	3.0105	0.000175232	0.00767719	6.36	1.1
Unigene34271	3.08753	0.557768	0.000175558	0.00768054	2.51	0.33
Unigene44393	2.77605	2.28881	0.000176304	0.00770769	3.81	0.62
Unigene32842	3.05704	0.664231	0.000178982	0.0078137	4.1	0.55
Unigene3022	3.58485	-0.257114	0.000180606	0.00782358	2.17	0.2
Unigene4770	3.58485	-0.257114	0.000180606	0.00782358	3.84	0.35
Unigene51681	3.58485	-0.257114	0.000180606	0.00782358	2.01	0.18
Unigene44870	2.73901	2.3903	0.000182324	0.00788694	5.52	0.92
Unigene31885	2.87163	1.66399	0.000183469	0.00793087	5.5	0.84
Unigene30114	3.33094	0.276665	0.000184741	0.0079747	3.28	0.36
Unigene43559	2.7369	2.48112	0.000187735	0.00808693	4.85	0.81
Unigene31588	2.97156	1.20263	0.000188859	0.00812965	5.01	0.71
Unigene20238	3.26717	0.404801	0.000189466	0.00815009	4.24	0.49
Unigene61130	3.7364	-0.501688	0.000191901	0.00821465	2.09	0.17
Unigene20922	3.7364	-0.501688	0.000191901	0.00821465	3.25	0.26
Unigene9461	3.7364	-0.501688	0.000191901	0.00821465	3.97	0.32
Unigene38206	3.7364	-0.501688	0.000191901	0.00821465	3.37	0.27
Unigene20522	3.7364	-0.501688	0.000191901	0.00821465	1.05	0.08
Unigene17089	3.45068	-0.0761438	0.000193372	0.0082604	3.41	0.34
Unigene24466	4.89849	-0.837199	0.000195424	0.00831346	2.9	0.1
Unigene39541	4.89849	-0.837199	0.000195424	0.00831346	3.67	0.12
Unigene38406	4.89849	-0.837199	0.000195424	0.00831346	1.53	0.05
Unigene40989	4.89849	-0.837199	0.000195424	0.00831346	1.59	0.05
Unigene34026	4.89849	-0.837199	0.000195424	0.00831346	1.52	0.05
Unigene10252	2.98918	0.943676	0.000199338	0.00845664	3.68	0.51
Unigene44143	2.85103	1.64609	0.000200913	0.00850002	11.33	1.75
Unigene18099	3.30452	0.253574	0.000206665	0.00867881	4.23	0.47
Unigene9946	3.54649	-0.290314	0.000211308	0.00867881	5.38	0.5
Unigene46306	3.54649	-0.290314	0.000211308	0.00867881	1.44	0.13
Unigene36766	3.04321	0.519422	0.000212047	0.00867881	4.12	0.55
Unigene31681	3.03661	0.646518	0.000213296	0.00867881	2.59	0.35
Unigene6964	3.03661	0.646518	0.000213296	0.00867881	5.2	0.7
Unigene18015	2.8615	1.18811	0.000213572	0.00867881	2.54	0.39
Unigene2284	2.8615	1.18811	0.000213572	0.00867881	8.28	1.27
Unigene5939	7.46029	-1.27945	0.00021796	0.00867881	2.25	0
Unigene21945	7.46029	-1.27945	0.00021796	0.00867881	1.25	0
Unigene15298	7.46029	-1.27945	0.00021796	0.00867881	1.36	0
Unigene3732	7.46029	-1.27945	0.00021796	0.00867881	2.56	0
Unigene61168	7.46029	-1.27945	0.00021796	0.00867881	1.59	0
Unigene16856	7.46029	-1.27945	0.00021796	0.00867881	0.97	0
Unigene10573	7.46029	-1.27945	0.00021796	0.00867881	2.66	0
Unigene19906	7.46029	-1.27945	0.00021796	0.00867881	2.09	0
Unigene20962	7.46029	-1.27945	0.00021796	0.00867881	2.81	0
Unigene14608	7.46029	-1.27945	0.00021796	0.00867881	2.42	0
Unigene16124	7.46029	-1.27945	0.00021796	0.00867881	1.82	0
Unigene52854	7.46029	-1.27945	0.00021796	0.00867881	0.93	0
Unigene50442	7.46029	-1.27945	0.00021796	0.00867881	2.31	0
Unigene61126	7.46029	-1.27945	0.00021796	0.00867881	1.94	0
Unigene54959	7.46029	-1.27945	0.00021796	0.00867881	1.76	0
Unigene61223	7.46029	-1.27945	0.00021796	0.00867881	2.99	0
Unigene40253	7.46029	-1.27945	0.00021796	0.00867881	1.56	0
Unigene32908	7.46029	-1.27945	0.00021796	0.00867881	0.8	0
Unigene43531	7.46029	-1.27945	0.00021796	0.00867881	2.03	0
Unigene299	7.46029	-1.27945	0.00021796	0.00867881	1.65	0
Unigene1316	7.46029	-1.27945	0.00021796	0.00867881	2.37	0
Unigene12876	7.46029	-1.27945	0.00021796	0.00867881	1.81	0
Unigene5499	7.46029	-1.27945	0.00021796	0.00867881	1.92	0
Unigene61045	7.46029	-1.27945	0.00021796	0.00867881	2.6	0
Unigene15674	7.46029	-1.27945	0.00021796	0.00867881	2.1	0
Unigene35855	7.46029	-1.27945	0.00021796	0.00867881	1.86	0
Unigene52927	7.46029	-1.27945	0.00021796	0.00867881	2.2	0
Unigene32841	7.46029	-1.27945	0.00021796	0.00867881	1.4	0
Unigene22607	7.46029	-1.27945	0.00021796	0.00867881	1.04	0
Unigene1705	7.46029	-1.27945	0.00021796	0.00867881	2.02	0
Unigene45648	7.46029	-1.27945	0.00021796	0.00867881	3.43	0
Unigene38586	7.46029	-1.27945	0.00021796	0.00867881	1.81	0
Unigene61310	7.46029	-1.27945	0.00021796	0.00867881	1.44	0
Unigene9075	7.46029	-1.27945	0.00021796	0.00867881	2.7	0
Unigene6184	7.46029	-1.27945	0.00021796	0.00867881	2.53	0
Unigene49851	7.46029	-1.27945	0.00021796	0.00867881	3.1	0
Unigene30703	7.46029	-1.27945	0.00021796	0.00867881	1.87	0
Unigene15	7.46029	-1.27945	0.00021796	0.00867881	1.76	0
Unigene22007	7.46029	-1.27945	0.00021796	0.00867881	2.53	0
Unigene21417	7.46029	-1.27945	0.00021796	0.00867881	1.62	0
Unigene51666	7.46029	-1.27945	0.00021796	0.00867881	2.4	0
Unigene47040	7.46029	-1.27945	0.00021796	0.00867881	2.23	0
Unigene43051	2.60155	3.75302	0.000229484	0.00906917	52.54	9.7
Unigene14019	4.24358	-0.576129	0.000230561	0.00906917	1.88	0.1
Unigene23383	4.24358	-0.576129	0.000230561	0.00906917	2.31	0.13
Unigene12841	4.24358	-0.576129	0.000230561	0.00906917	3.31	0.18
Unigene33992	4.24358	-0.576129	0.000230561	0.00906917	2.64	0.15
Unigene1265	4.24358	-0.576129	0.000230561	0.00906917	2.98	0.17
Unigene17704	4.24358	-0.576129	0.000230561	0.00906917	1.77	0.1
Unigene18226	4.24358	-0.576129	0.000230561	0.00906917	3.46	0.19
Unigene24405	4.24358	-0.576129	0.000230561	0.00906917	1.86	0.1
Unigene46178	3.69075	-0.540881	0.000230561	0.00906917	4.56	0.38
Unigene39985	3.69075	-0.540881	0.000230561	0.00906917	2.82	0.23
Unigene52052	3.69075	-0.540881	0.000230561	0.00906917	4.31	0.36
Unigene33085	3.27761	0.23012	0.000231473	0.00909803	5.94	0.68
Unigene44900	2.97267	0.825122	0.00023159	0.00909803	5.29	0.75
Unigene35001	2.82414	1.56459	0.00023193	0.00910558	2.84	0.45
Unigene39224	2.99266	0.730164	0.000232468	0.00912088	2.82	0.39
Unigene25209	2.82248	1.43928	0.000234871	0.00920681	7.73	1.22
Unigene46959	2.84007	1.24624	0.00023997	0.00939132	2.23	0.35
Unigene2242	4.84214	-0.886494	0.000243817	0.00944551	3.51	0.12
Unigene24649	4.84214	-0.886494	0.000243817	0.00944551	2.93	0.1
Unigene15867	4.84214	-0.886494	0.000243817	0.00944551	3.72	0.13
Unigene61590	4.84214	-0.886494	0.000243817	0.00944551	1.63	0.06
Unigene36701	2.70809	2.04376	0.000245545	0.00950085	4.98	0.85
Unigene50421	3.50708	-0.324264	0.000247831	0.00956523	2.76	0.26
Unigene46880	2.82048	1.30213	0.000252139	0.00969507	3.11	0.49
Unigene10720	2.5894	3.68429	0.000253146	0.00972774	34.4	6.4
Unigene37343	3.41681	-0.105499	0.00025588	0.00981442	6.52	0.67
Unigene23343	3.41681	-0.105499	0.00025588	0.00981442	2.72	0.28
Unigene16862	3.32229	0.0586593	0.000259049	0.00991745	4.53	0.5
Unigene19715	3.25018	0.206292	0.000259582	0.00991936	3.45	0.4
Unigene44460	3.25018	0.206292	0.000259582	0.00991936	5.58	0.65
Unigene35836	2.69242	2.06953	0.000261173	0.00996777	4.06	0.7
Unigene46745	2.66945	2.36192	0.000261577	0.00997702	6.44	1.13
Unigene48163	2.57836	3.6387	0.000264416	0.0100791	41.62	7.81
Unigene31442	2.63923	2.51199	0.000266649	0.0101579	19.08	3.43
Unigene24095	2.64288	2.59567	0.000267952	0.0101771	46.15	8.27
Unigene10097	4.19644	-0.617403	0.000277936	0.0101771	2.32	0.13
Unigene15671	4.19644	-0.617403	0.000277936	0.0101771	2.6	0.15
Unigene24438	4.19644	-0.617403	0.000277936	0.0101771	1.31	0.07
Unigene12461	3.64361	-0.581121	0.000277936	0.0101771	2.69	0.23
Unigene17253	3.64361	-0.581121	0.000277936	0.0101771	1.6	0.14
Unigene41797	3.64361	-0.581121	0.000277936	0.0101771	2.21	0.19
Unigene24218	3.64361	-0.581121	0.000277936	0.0101771	2.05	0.18
Unigene44146	2.55188	4.12509	0.000278616	0.0101771	30.66	5.86
Unigene19244	2.97352	0.592075	0.000279056	0.0101771	3.32	0.47
Unigene33968	2.79379	1.27917	0.000282841	0.0101771	5.63	0.9
Unigene42248	2.90727	0.969961	0.000283004	0.0101771	1.35	0.2
Unigene29550	3.14725	0.463255	0.000283332	0.0101771	4.99	0.62
Unigene35810	2.54025	4.20658	0.000283585	0.0101771	15.99	3.08
Unigene46127	2.52641	4.78197	0.000288895	0.0101771	92.23	17.94
Unigene49510	2.78598	1.40783	0.000289835	0.0101771	3.32	0.54
Unigene16444	7.38275	-1.34603	0.000290613	0.0101771	3.21	0
Unigene4108	7.38275	-1.34603	0.000290613	0.0101771	1.39	0
Unigene12302	7.38275	-1.34603	0.000290613	0.0101771	1.94	0
Unigene8169	7.38275	-1.34603	0.000290613	0.0101771	3.25	0
Unigene51638	7.38275	-1.34603	0.000290613	0.0101771	1.09	0
Unigene49858	7.38275	-1.34603	0.000290613	0.0101771	1.69	0
Unigene52092	7.38275	-1.34603	0.000290613	0.0101771	2.21	0
Unigene30302	7.38275	-1.34603	0.000290613	0.0101771	3.07	0
Unigene31627	7.38275	-1.34603	0.000290613	0.0101771	1.25	0
Unigene27720	7.38275	-1.34603	0.000290613	0.0101771	2.33	0
Unigene12369	7.38275	-1.34603	0.000290613	0.0101771	1.58	0
Unigene12443	7.38275	-1.34603	0.000290613	0.0101771	1.44	0
Unigene52643	7.38275	-1.34603	0.000290613	0.0101771	1.06	0
Unigene19249	7.38275	-1.34603	0.000290613	0.0101771	2.11	0
Unigene780	7.38275	-1.34603	0.000290613	0.0101771	1.34	0
Unigene13436	7.38275	-1.34603	0.000290613	0.0101771	1.34	0
Unigene1855	7.38275	-1.34603	0.000290613	0.0101771	1.89	0
Unigene7017	7.38275	-1.34603	0.000290613	0.0101771	2.9	0
Unigene22117	7.38275	-1.34603	0.000290613	0.0101771	2.04	0
Unigene53470	7.38275	-1.34603	0.000290613	0.0101771	2.09	0
Unigene14493	7.38275	-1.34603	0.000290613	0.0101771	1.63	0
Unigene61356	7.38275	-1.34603	0.000290613	0.0101771	1.99	0
Unigene52796	7.38275	-1.34603	0.000290613	0.0101771	2.18	0
Unigene50893	7.38275	-1.34603	0.000290613	0.0101771	2.45	0
Unigene19035	7.38275	-1.34603	0.000290613	0.0101771	1.15	0
Unigene16141	7.38275	-1.34603	0.000290613	0.0101771	2.53	0
Unigene20475	7.38275	-1.34603	0.000290613	0.0101771	1.35	0
Unigene51068	7.38275	-1.34603	0.000290613	0.0101771	2.68	0
Unigene30786	7.38275	-1.34603	0.000290613	0.0101771	1.51	0
Unigene51497	7.38275	-1.34603	0.000290613	0.0101771	1.9	0
Unigene15014	7.38275	-1.34603	0.000290613	0.0101771	1.51	0
Unigene17032	7.38275	-1.34603	0.000290613	0.0101771	1.91	0
Unigene46986	7.38275	-1.34603	0.000290613	0.0101771	1.29	0
Unigene7822	7.38275	-1.34603	0.000290613	0.0101771	2.82	0
Unigene14657	7.38275	-1.34603	0.000290613	0.0101771	2.68	0
Unigene61001	7.38275	-1.34603	0.000290613	0.0101771	1.45	0
Unigene3991	7.38275	-1.34603	0.000290613	0.0101771	2.46	0
Unigene30586	7.38275	-1.34603	0.000290613	0.0101771	0.44	0
Unigene26043	7.38275	-1.34603	0.000290613	0.0101771	2.28	0
Unigene51938	7.38275	-1.34603	0.000290613	0.0101771	2.22	0
Unigene51897	7.38275	-1.34603	0.000290613	0.0101771	2.66	0
Unigene17588	7.38275	-1.34603	0.000290613	0.0101771	1.79	0
Unigene53981	7.38275	-1.34603	0.000290613	0.0101771	2.41	0
Unigene35853	7.38275	-1.34603	0.000290613	0.0101771	2.09	0
Unigene3568	7.38275	-1.34603	0.000290613	0.0101771	1.79	0
Unigene7433	7.38275	-1.34603	0.000290613	0.0101771	2.19	0
Unigene45008	7.38275	-1.34603	0.000290613	0.0101771	2.11	0
Unigene1214	7.38275	-1.34603	0.000290613	0.0101771	2.01	0
Unigene19778	7.38275	-1.34603	0.000290613	0.0101771	2.9	0
Unigene23335	7.38275	-1.34603	0.000290613	0.0101771	1.18	0
Unigene23944	7.38275	-1.34603	0.000290613	0.0101771	1.55	0
Unigene61330	7.38275	-1.34603	0.000290613	0.0101771	2.28	0
Unigene32676	7.38275	-1.34603	0.000290613	0.0101771	1.95	0
Unigene6821	7.38275	-1.34603	0.000290613	0.0101771	2.52	0
Unigene20185	7.38275	-1.34603	0.000290613	0.0101771	1.56	0
Unigene55161	7.38275	-1.34603	0.000290613	0.0101771	2.21	0
Unigene16808	7.38275	-1.34603	0.000290613	0.0101771	2.13	0
Unigene7886	7.38275	-1.34603	0.000290613	0.0101771	1.84	0
Unigene15011	7.38275	-1.34603	0.000290613	0.0101771	2.69	0
Unigene22375	7.38275	-1.34603	0.000290613	0.0101771	3.02	0
Unigene1224	7.38275	-1.34603	0.000290613	0.0101771	2.18	0
Unigene18090	7.38275	-1.34603	0.000290613	0.0101771	2.34	0
Unigene23842	7.38275	-1.34603	0.000290613	0.0101771	2.27	0
Unigene51942	7.38275	-1.34603	0.000290613	0.0101771	1.97	0
Unigene8472	7.38275	-1.34603	0.000290613	0.0101771	1.87	0
Unigene7405	7.38275	-1.34603	0.000290613	0.0101771	1.88	0
Unigene29427	7.38275	-1.34603	0.000290613	0.0101771	2.62	0
Unigene5006	7.38275	-1.34603	0.000290613	0.0101771	2.25	0
Unigene7486	7.38275	-1.34603	0.000290613	0.0101771	2.23	0
Unigene830	7.38275	-1.34603	0.000290613	0.0101771	1.71	0
Unigene13029	7.38275	-1.34603	0.000290613	0.0101771	3.22	0
Unigene21512	7.38275	-1.34603	0.000290613	0.0101771	2.26	0
Unigene35258	7.38275	-1.34603	0.000290613	0.0101771	2.85	0
Unigene23068	3.46656	-0.358998	0.000291391	0.0101899	5.69	0.56
Unigene23683	3.46656	-0.358998	0.000291391	0.0101899	2.48	0.24
Unigene27561	2.93572	0.793223	0.00029335	0.0102438	4.21	0.61
Unigene23285	3.29133	0.0318827	0.000294417	0.0102502	6.01	0.67
Unigene35193	2.78971	1.34493	0.00029455	0.0102502	13.9	2.24
Unigene9789	3.38214	-0.13544	0.000295197	0.0102502	3.9	0.41
Unigene2194	3.38214	-0.13544	0.000295197	0.0102502	3.27	0.34
Unigene28020	3.38214	-0.13544	0.000295197	0.0102502	2.63	0.28
Unigene33766	2.709	1.68528	0.000296192	0.0102746	3.73	0.64
Unigene36702	2.64074	2.27356	0.000298848	0.0103478	5.58	1
Unigene36457	2.93304	0.678787	0.000299252	0.010356	1.94	0.28
Unigene13022	2.78026	1.26755	0.000299709	0.0103659	7	1.14
Unigene32402	2.89061	0.955597	0.000303772	0.0104789	7.72	1.16
Unigene14573	4.78351	-0.937454	0.000305695	0.0104789	2.06	0.07
Unigene35670	4.78351	-0.937454	0.000305695	0.0104789	2.9	0.1
Unigene34234	4.78351	-0.937454	0.000305695	0.0104789	1.61	0.06
Unigene3681	4.78351	-0.937454	0.000305695	0.0104789	2.9	0.1
Unigene9260	4.78351	-0.937454	0.000305695	0.0104789	2.49	0.09
Unigene28965	2.90288	0.869038	0.000310413	0.0106228	3.4	0.5
Unigene2187	3.12383	0.442933	0.000312634	0.0106929	5.16	0.65
Unigene43414	3.16782	0.318306	0.000320045	0.01091	1.61	0.2
Unigene22686	3.16782	0.318306	0.000320045	0.01091	4.29	0.53
Unigene41426	3.16782	0.318306	0.000320045	0.01091	1.86	0.23
Unigene46921	2.47631	8.43826	0.000330089	0.0112214	313.94	63.25
Unigene12998	3.2597	0.00461844	0.000335144	0.0113417	1.83	0.21
Unigene41503	3.2597	0.00461844	0.000335144	0.0113417	1.87	0.21
Unigene24081	3.2597	0.00461844	0.000335144	0.0113417	5.48	0.63
Unigene49908	3.2597	0.00461844	0.000335144	0.0113417	4.13	0.47
Unigene36858	3.2597	0.00461844	0.000335144	0.0113417	2.48	0.28
Unigene31774	4.14771	-0.659839	0.000336207	0.0113417	1.37	0.08
Unigene18594	4.14771	-0.659839	0.000336207	0.0113417	3.34	0.2
Unigene33072	4.14771	-0.659839	0.000336207	0.0113417	2.26	0.13
Unigene25321	4.14771	-0.659839	0.000336207	0.0113417	4.07	0.24
Unigene3662	4.14771	-0.659839	0.000336207	0.0113417	3.37	0.2
Unigene50240	4.14771	-0.659839	0.000336207	0.0113417	1.73	0.1
Unigene3313	4.14771	-0.659839	0.000336207	0.0113417	2.21	0.13
Unigene19233	4.14771	-0.659839	0.000336207	0.0113417	1.55	0.09
Unigene27893	2.50751	4.3458	0.000338035	0.0113972	16.88	3.33
Unigene45532	2.86385	1.02359	0.00034089	0.0114673	3.03	0.46
Unigene18912	3.34661	-0.165991	0.000341233	0.0114673	1.84	0.2
Unigene44770	3.34661	-0.165991	0.000341233	0.0114673	3.32	0.36
Unigene45459	2.61094	2.21516	0.000341587	0.011473	4.13	0.76
Unigene35915	2.75527	1.17346	0.000345206	0.0115594	7.58	1.25
Unigene47103	2.91261	0.661258	0.000355341	0.0118702	2.95	0.43
Unigene25727	2.46965	6.24107	0.000356425	0.0118855	220.03	44.53
Unigene41318	3.14187	0.295875	0.000356572	0.0118855	1.6	0.2
Unigene41211	2.59914	2.23806	0.000357976	0.0119259	6.37	1.17
Unigene29919	2.86686	0.838095	0.000361326	0.0120245	6.89	1.05
Unigene41812	2.63032	1.89542	0.000362971	0.0120727	7.97	1.44
Unigene42715	2.87847	0.744047	0.000373606	0.0121834	4.7	0.71
Unigene31440	2.72154	1.47632	0.000379093	0.0121834	6.81	1.15
Unigene41491	3.22736	-0.0231514	0.000382127	0.0121834	4.27	0.5
Unigene3822	4.72239	-0.990193	0.000385253	0.0121834	1.74	0.07
Unigene21847	4.72239	-0.990193	0.000385253	0.0121834	1.87	0.07
Unigene44090	4.72239	-0.990193	0.000385253	0.0121834	1.19	0.04
Unigene41257	2.65695	1.64081	0.000387169	0.0121834	3.22	0.57
Unigene43795	2.72225	1.41639	0.000389261	0.0121834	5.67	0.96
Unigene28017	2.84851	0.822378	0.000390157	0.0121834	4.98	0.77
Unigene54983	7.30079	-1.41568	0.000390825	0.0121834	1.67	0
Unigene16167	7.30079	-1.41568	0.000390825	0.0121834	1.51	0
Unigene51925	7.30079	-1.41568	0.000390825	0.0121834	1.72	0
Unigene22913	7.30079	-1.41568	0.000390825	0.0121834	2.18	0
Unigene4061	7.30079	-1.41568	0.000390825	0.0121834	2.53	0
Unigene44579	7.30079	-1.41568	0.000390825	0.0121834	1.95	0
Unigene32135	7.30079	-1.41568	0.000390825	0.0121834	1.78	0
Unigene7525	7.30079	-1.41568	0.000390825	0.0121834	2.53	0
Unigene27361	7.30079	-1.41568	0.000390825	0.0121834	1.99	0
Unigene3556	7.30079	-1.41568	0.000390825	0.0121834	2.85	0
Unigene15590	7.30079	-1.41568	0.000390825	0.0121834	1.86	0
Unigene904	7.30079	-1.41568	0.000390825	0.0121834	2.21	0
Unigene18304	7.30079	-1.41568	0.000390825	0.0121834	2.22	0
Unigene52494	7.30079	-1.41568	0.000390825	0.0121834	1.87	0
Unigene50126	7.30079	-1.41568	0.000390825	0.0121834	2.43	0
Unigene50246	7.30079	-1.41568	0.000390825	0.0121834	1.66	0
Unigene55294	7.30079	-1.41568	0.000390825	0.0121834	2.43	0
Unigene18813	7.30079	-1.41568	0.000390825	0.0121834	2.29	0
Unigene53638	7.30079	-1.41568	0.000390825	0.0121834	2.06	0
Unigene288	7.30079	-1.41568	0.000390825	0.0121834	1.25	0
Unigene6987	7.30079	-1.41568	0.000390825	0.0121834	1.46	0
Unigene18508	7.30079	-1.41568	0.000390825	0.0121834	3.01	0
Unigene43509	7.30079	-1.41568	0.000390825	0.0121834	2.78	0
Unigene21138	7.30079	-1.41568	0.000390825	0.0121834	1.78	0
Unigene27715	7.30079	-1.41568	0.000390825	0.0121834	1.92	0
Unigene52208	7.30079	-1.41568	0.000390825	0.0121834	1.64	0
Unigene53317	7.30079	-1.41568	0.000390825	0.0121834	2.22	0
Unigene14988	7.30079	-1.41568	0.000390825	0.0121834	2.52	0
Unigene44633	7.30079	-1.41568	0.000390825	0.0121834	1.73	0
Unigene7384	7.30079	-1.41568	0.000390825	0.0121834	2.96	0
Unigene54165	7.30079	-1.41568	0.000390825	0.0121834	2.52	0
Unigene10153	7.30079	-1.41568	0.000390825	0.0121834	1.46	0
Unigene32924	7.30079	-1.41568	0.000390825	0.0121834	2.14	0
Unigene52933	7.30079	-1.41568	0.000390825	0.0121834	1.83	0
Unigene12954	7.30079	-1.41568	0.000390825	0.0121834	1.82	0
Unigene40972	7.30079	-1.41568	0.000390825	0.0121834	1.8	0
Unigene1593	7.30079	-1.41568	0.000390825	0.0121834	1.08	0
Unigene20423	7.30079	-1.41568	0.000390825	0.0121834	1.18	0
Unigene17310	7.30079	-1.41568	0.000390825	0.0121834	1.58	0
Unigene18085	7.30079	-1.41568	0.000390825	0.0121834	2.29	0
Unigene51596	7.30079	-1.41568	0.000390825	0.0121834	1.49	0
Unigene47587	7.30079	-1.41568	0.000390825	0.0121834	2.69	0
Unigene39949	7.30079	-1.41568	0.000390825	0.0121834	1.29	0
Unigene54412	7.30079	-1.41568	0.000390825	0.0121834	2.13	0
Unigene8620	7.30079	-1.41568	0.000390825	0.0121834	2.18	0
Unigene21302	7.30079	-1.41568	0.000390825	0.0121834	1.6	0
Unigene61094	7.30079	-1.41568	0.000390825	0.0121834	2.55	0
Unigene16125	7.30079	-1.41568	0.000390825	0.0121834	1.81	0
Unigene55145	7.30079	-1.41568	0.000390825	0.0121834	2.59	0
Unigene17962	7.30079	-1.41568	0.000390825	0.0121834	1.94	0
Unigene251	7.30079	-1.41568	0.000390825	0.0121834	1.19	0
Unigene19526	7.30079	-1.41568	0.000390825	0.0121834	1.9	0
Unigene50564	7.30079	-1.41568	0.000390825	0.0121834	1.81	0
Unigene15448	7.30079	-1.41568	0.000390825	0.0121834	1.37	0
Unigene19634	7.30079	-1.41568	0.000390825	0.0121834	1.5	0
Unigene1365	7.30079	-1.41568	0.000390825	0.0121834	2.18	0
Unigene55229	7.30079	-1.41568	0.000390825	0.0121834	2.26	0
Unigene45179	7.30079	-1.41568	0.000390825	0.0121834	1.1	0
Unigene13796	7.30079	-1.41568	0.000390825	0.0121834	1.74	0
Unigene52984	7.30079	-1.41568	0.000390825	0.0121834	2.64	0
Unigene20778	7.30079	-1.41568	0.000390825	0.0121834	1.76	0
Unigene222	7.30079	-1.41568	0.000390825	0.0121834	1.66	0
Unigene4952	7.30079	-1.41568	0.000390825	0.0121834	1.5	0
Unigene7836	7.30079	-1.41568	0.000390825	0.0121834	2.34	0
Unigene50708	7.30079	-1.41568	0.000390825	0.0121834	1.14	0
Unigene17929	7.30079	-1.41568	0.000390825	0.0121834	1.39	0
Unigene6269	7.30079	-1.41568	0.000390825	0.0121834	1.35	0
Unigene46186	7.30079	-1.41568	0.000390825	0.0121834	1.41	0
Unigene17148	7.30079	-1.41568	0.000390825	0.0121834	1.52	0
Unigene26585	7.30079	-1.41568	0.000390825	0.0121834	2.15	0
Unigene5816	7.30079	-1.41568	0.000390825	0.0121834	2.76	0
Unigene17476	3.31019	-0.197176	0.000395255	0.0122595	3.23	0.36
Unigene10035	3.31019	-0.197176	0.000395255	0.0122595	4.33	0.48
Unigene29045	3.31019	-0.197176	0.000395255	0.0122595	1.58	0.17
Unigene14224	3.31019	-0.197176	0.000395255	0.0122595	3.65	0.4
Unigene34308	3.11545	0.2731	0.000397715	0.0123234	1.89	0.24
Unigene10516	3.42487	-0.394553	0.000405979	0.0125476	1.13	0.11
Unigene1243	3.42487	-0.394553	0.000405979	0.0125476	2.6	0.26
Unigene22493	2.48555	3.74292	0.000406173	0.0125476	19.37	3.88
Unigene13822	4.09728	-0.703504	0.000408153	0.0125584	1.47	0.09
Unigene41790	4.09728	-0.703504	0.000408153	0.0125584	2.64	0.16
Unigene3336	4.09728	-0.703504	0.000408153	0.0125584	2.69	0.17
Unigene49959	4.09728	-0.703504	0.000408153	0.0125584	2.98	0.18
Unigene24173	3.54445	-0.66497	0.000408153	0.0125584	3.68	0.34
Unigene322	3.54445	-0.66497	0.000408153	0.0125584	2.25	0.21
Unigene33437	3.54445	-0.66497	0.000408153	0.0125584	4.57	0.42
Unigene33963	3.54445	-0.66497	0.000408153	0.0125584	2	0.18
Unigene52232	3.16464	0.132437	0.000415922	0.0127817	6.45	0.79
Unigene32756	2.698	1.51432	0.00042802	0.0131303	3.09	0.53
Unigene10440	2.52208	2.56905	0.000434738	0.0133297	28.04	5.46
Unigene33018	2.839	0.710334	0.000440346	0.0134694	7.39	1.15
Unigene19755	2.58513	1.85702	0.000440507	0.0134694	15.59	2.9
Unigene10410	2.55631	2.20167	0.000443656	0.0135497	14.3	2.72
Unigene30077	3.08854	0.249973	0.000444113	0.0135497	5.32	0.69
Unigene30331	3.08854	0.249973	0.000444113	0.0135497	3.61	0.47
Unigene28466	3.27282	-0.229023	0.000458791	0.013963	2.97	0.34
Unigene28205	3.27282	-0.229023	0.000458791	0.013963	4.69	0.53
Unigene44050	2.84951	0.607395	0.000462261	0.0140616	2.84	0.44
Unigene29711	3.02617	0.358752	0.000467857	0.0141968	3.25	0.44
Unigene27285	2.8764	0.376849	0.000467857	0.0141968	2.96	0.45
Unigene25373	3.38194	-0.430968	0.000481147	0.0145251	3.23	0.34
Unigene244	3.38194	-0.430968	0.000481147	0.0145251	1.98	0.21
Unigene10684	2.50118	2.60007	0.00048567	0.0146318	18.83	3.72
Unigene42070	2.54175	2.18934	0.000487045	0.0146318	15.91	3.06
Unigene24599	2.86181	0.496657	0.000488047	0.0146318	4.92	0.75
Unigene23408	4.65857	-1.04484	0.000488131	0.0146318	2.62	0.1
Unigene4867	4.65857	-1.04484	0.000488131	0.0146318	1.98	0.08
Unigene28467	4.65857	-1.04484	0.000488131	0.0146318	3.13	0.12
Unigene31561	4.65857	-1.04484	0.000488131	0.0146318	1.24	0.05
Unigene45799	4.65857	-1.04484	0.000488131	0.0146318	3	0.12
Unigene23620	4.65857	-1.04484	0.000488131	0.0146318	3.71	0.14
Unigene4290	4.65857	-1.04484	0.000488131	0.0146318	1.8	0.07
Unigene28326	3.06112	0.226483	0.000496502	0.0148487	2.88	0.38
Unigene44088	3.16041	-0.0802836	0.000499278	0.0148487	4.56	0.56
Unigene47760	2.4491	3.5532	0.000506789	0.0148487	11.37	2.33
Unigene48576	2.44506	3.64274	0.000510774	0.0148487	13.59	2.8
Unigene39077	2.50166	2.36718	0.000524242	0.0148487	8.05	1.59
Unigene41721	2.76103	1.02111	0.00052717	0.0148487	8.43	1.38
Unigene22231	2.4376	3.37842	0.000529183	0.0148487	38.18	7.89
Unigene52477	7.2139	-1.4887	0.000530405	0.0148487	0.88	0
Unigene55349	7.2139	-1.4887	0.000530405	0.0148487	1.49	0
Unigene55800	7.2139	-1.4887	0.000530405	0.0148487	2.27	0
Unigene50439	7.2139	-1.4887	0.000530405	0.0148487	1.52	0
Unigene13588	7.2139	-1.4887	0.000530405	0.0148487	1.62	0
Unigene15010	7.2139	-1.4887	0.000530405	0.0148487	1.55	0
Unigene6468	7.2139	-1.4887	0.000530405	0.0148487	1.63	0
Unigene6620	7.2139	-1.4887	0.000530405	0.0148487	1.84	0
Unigene20674	7.2139	-1.4887	0.000530405	0.0148487	2.96	0
Unigene42177	7.2139	-1.4887	0.000530405	0.0148487	2.27	0
Unigene24479	7.2139	-1.4887	0.000530405	0.0148487	2.39	0
Unigene8296	7.2139	-1.4887	0.000530405	0.0148487	1.93	0
Unigene1326	7.2139	-1.4887	0.000530405	0.0148487	1.19	0
Unigene52629	7.2139	-1.4887	0.000530405	0.0148487	1.65	0
Unigene53008	7.2139	-1.4887	0.000530405	0.0148487	1.18	0
Unigene54108	7.2139	-1.4887	0.000530405	0.0148487	1.98	0
Unigene19785	7.2139	-1.4887	0.000530405	0.0148487	2.14	0
Unigene50415	7.2139	-1.4887	0.000530405	0.0148487	2.08	0
Unigene52376	7.2139	-1.4887	0.000530405	0.0148487	1.03	0
Unigene15329	7.2139	-1.4887	0.000530405	0.0148487	1.47	0
Unigene50721	7.2139	-1.4887	0.000530405	0.0148487	2.4	0
Unigene41785	7.2139	-1.4887	0.000530405	0.0148487	2.52	0
Unigene24949	7.2139	-1.4887	0.000530405	0.0148487	2.72	0
Unigene13497	7.2139	-1.4887	0.000530405	0.0148487	2.56	0
Unigene50560	7.2139	-1.4887	0.000530405	0.0148487	2.35	0
Unigene14858	7.2139	-1.4887	0.000530405	0.0148487	1.79	0
Unigene16674	7.2139	-1.4887	0.000530405	0.0148487	0.98	0
Unigene61336	7.2139	-1.4887	0.000530405	0.0148487	2	0
Unigene6387	7.2139	-1.4887	0.000530405	0.0148487	1.03	0
Unigene10255	7.2139	-1.4887	0.000530405	0.0148487	1.22	0
Unigene1308	7.2139	-1.4887	0.000530405	0.0148487	2.47	0
Unigene52585	7.2139	-1.4887	0.000530405	0.0148487	1.5	0
Unigene41170	7.2139	-1.4887	0.000530405	0.0148487	1.14	0
Unigene61523	7.2139	-1.4887	0.000530405	0.0148487	2.11	0
Unigene25806	7.2139	-1.4887	0.000530405	0.0148487	1.29	0
Unigene11393	7.2139	-1.4887	0.000530405	0.0148487	1.4	0
Unigene11593	7.2139	-1.4887	0.000530405	0.0148487	1.6	0
Unigene1090	7.2139	-1.4887	0.000530405	0.0148487	1.63	0
Unigene2249	7.2139	-1.4887	0.000530405	0.0148487	0.99	0
Unigene1179	7.2139	-1.4887	0.000530405	0.0148487	2.35	0
Unigene12394	7.2139	-1.4887	0.000530405	0.0148487	0.97	0
Unigene55565	7.2139	-1.4887	0.000530405	0.0148487	2.11	0
Unigene61306	7.2139	-1.4887	0.000530405	0.0148487	1.88	0
Unigene20209	7.2139	-1.4887	0.000530405	0.0148487	2.93	0
Unigene18155	7.2139	-1.4887	0.000530405	0.0148487	1.4	0
Unigene22883	7.2139	-1.4887	0.000530405	0.0148487	1.47	0
Unigene53057	7.2139	-1.4887	0.000530405	0.0148487	2.54	0
Unigene38212	7.2139	-1.4887	0.000530405	0.0148487	2.35	0
Unigene1039	7.2139	-1.4887	0.000530405	0.0148487	1.41	0
Unigene14605	7.2139	-1.4887	0.000530405	0.0148487	1.77	0
Unigene1227	7.2139	-1.4887	0.000530405	0.0148487	1.69	0
Unigene21303	7.2139	-1.4887	0.000530405	0.0148487	1.61	0
Unigene40316	7.2139	-1.4887	0.000530405	0.0148487	0.87	0
Unigene21642	7.2139	-1.4887	0.000530405	0.0148487	1.61	0
Unigene975	7.2139	-1.4887	0.000530405	0.0148487	2.35	0
Unigene14045	7.2139	-1.4887	0.000530405	0.0148487	1.09	0
Unigene13017	7.2139	-1.4887	0.000530405	0.0148487	2.55	0
Unigene1105	7.2139	-1.4887	0.000530405	0.0148487	2.4	0
Unigene1435	7.2139	-1.4887	0.000530405	0.0148487	1.91	0
Unigene5925	7.2139	-1.4887	0.000530405	0.0148487	2.06	0
Unigene33901	7.2139	-1.4887	0.000530405	0.0148487	1.31	0
Unigene4175	7.2139	-1.4887	0.000530405	0.0148487	1.35	0
Unigene14891	7.2139	-1.4887	0.000530405	0.0148487	2.27	0
Unigene50781	7.2139	-1.4887	0.000530405	0.0148487	1.43	0
Unigene10793	7.2139	-1.4887	0.000530405	0.0148487	2.52	0
Unigene43934	7.2139	-1.4887	0.000530405	0.0148487	1.44	0
Unigene1546	7.2139	-1.4887	0.000530405	0.0148487	1.3	0
Unigene50115	7.2139	-1.4887	0.000530405	0.0148487	2.56	0
Unigene13410	7.2139	-1.4887	0.000530405	0.0148487	2.09	0
Unigene23712	7.2139	-1.4887	0.000530405	0.0148487	1.87	0
Unigene61030	7.2139	-1.4887	0.000530405	0.0148487	2.11	0
Unigene727	7.2139	-1.4887	0.000530405	0.0148487	1.46	0
Unigene19673	7.2139	-1.4887	0.000530405	0.0148487	1.44	0
Unigene4344	7.2139	-1.4887	0.000530405	0.0148487	2.13	0
Unigene53565	7.2139	-1.4887	0.000530405	0.0148487	1.7	0
Unigene17976	7.2139	-1.4887	0.000530405	0.0148487	1.58	0
Unigene4684	7.2139	-1.4887	0.000530405	0.0148487	1.23	0
Unigene50940	7.2139	-1.4887	0.000530405	0.0148487	2.68	0
Unigene54227	7.2139	-1.4887	0.000530405	0.0148487	2.38	0
Unigene55254	7.2139	-1.4887	0.000530405	0.0148487	2.73	0
Unigene55315	7.2139	-1.4887	0.000530405	0.0148487	1.34	0
Unigene4059	7.2139	-1.4887	0.000530405	0.0148487	2.49	0
Unigene9508	7.2139	-1.4887	0.000530405	0.0148487	1.29	0
Unigene829	7.2139	-1.4887	0.000530405	0.0148487	2	0
Unigene53386	7.2139	-1.4887	0.000530405	0.0148487	2.43	0
Unigene40623	7.2139	-1.4887	0.000530405	0.0148487	1.76	0
Unigene50885	7.2139	-1.4887	0.000530405	0.0148487	2.27	0
Unigene9353	7.2139	-1.4887	0.000530405	0.0148487	1.91	0
Unigene29127	3.10465	0.081092	0.000530803	0.0148487	2.03	0.26
Unigene23854	3.10465	0.081092	0.000530803	0.0148487	2.25	0.29
Unigene49901	3.23445	-0.261559	0.000533686	0.0148956	3.18	0.37
Unigene19468	2.66717	1.17117	0.000544692	0.015189	3.34	0.59
Unigene11047	3.33769	-0.468284	0.000571838	0.015848	3.25	0.35
Unigene44332	3.00068	0.336943	0.000575736	0.0159178	8.02	1.11
Unigene33513	2.85091	0.355321	0.000575736	0.0159178	1.57	0.24
Unigene40648	2.85091	0.355321	0.000575736	0.0159178	3.26	0.5
Unigene33671	2.65239	1.15867	0.000579318	0.0159953	2.55	0.45
Unigene43737	2.42275	3.43169	0.000588777	0.0162419	9.58	2
Unigene45295	2.39637	4.05238	0.00059457	0.016387	7.05	1.5
Unigene16050	3.0737	0.0547437	0.000600932	0.0165401	3.44	0.45
Unigene36117	2.4595	2.61204	0.000605253	0.0166407	9.43	1.92
Unigene10366	2.78353	0.551507	0.000605395	0.0166407	3.93	0.63
Unigene13146	2.78353	0.551507	0.000605395	0.0166407	6.68	1.08
Unigene28649	2.57083	1.46228	0.000606573	0.0166623	4.77	0.9
Unigene13406	4.04502	-0.748471	0.000608346	0.0166623	2.24	0.14
Unigene22255	4.04502	-0.748471	0.000608346	0.0166623	0.77	0.05
Unigene42220	3.49219	-0.708708	0.000608346	0.0166623	1.43	0.14
Unigene16894	3.49219	-0.708708	0.000608346	0.0166623	3.71	0.35
Unigene1171	3.49219	-0.708708	0.000608346	0.0166623	0.83	0.08
Unigene21540	3.49219	-0.708708	0.000608346	0.0166623	2.43	0.23
Unigene755	3.49219	-0.708708	0.000608346	0.0166623	2.43	0.23
Unigene43687	2.35226	7.76489	0.000613508	0.0167962	689.82	151.46
Unigene49719	4.59179	-1.10153	0.000621965	0.0168539	2.56	0.1
Unigene12068	4.59179	-1.10153	0.000621965	0.0168539	2.5	0.1
Unigene9160	4.59179	-1.10153	0.000621965	0.0168539	2.16	0.09
Unigene4849	4.59179	-1.10153	0.000621965	0.0168539	3.43	0.14
Unigene60958	4.59179	-1.10153	0.000621965	0.0168539	2.26	0.09
Unigene18433	4.59179	-1.10153	0.000621965	0.0168539	2.79	0.11
Unigene14506	4.59179	-1.10153	0.000621965	0.0168539	1.36	0.06
Unigene33367	4.59179	-1.10153	0.000621965	0.0168539	1.39	0.06
Unigene38540	4.59179	-1.10153	0.000621965	0.0168539	0.99	0.04
Unigene8708	4.59179	-1.10153	0.000621965	0.0168539	1.91	0.08
Unigene9575	4.59179	-1.10153	0.000621965	0.0168539	3.07	0.13
Unigene45480	3.19504	-0.294814	0.000622182	0.0168539	2.44	0.29
Unigene30216	3.19504	-0.294814	0.000622182	0.0168539	1.47	0.18
Unigene23117	3.00465	0.178363	0.000622782	0.0168553	6.12	0.84
Unigene25313	3.00465	0.178363	0.000622782	0.0168553	2.68	0.37
Unigene36679	2.75307	0.741191	0.00062591	0.0169325	2.16	0.36
Unigene14767	2.97474	0.314809	0.000639659	0.0172439	5.58	0.79
Unigene11177	2.38664	3.8317	0.000640864	0.0172688	72.55	15.54
Unigene31900	2.62237	1.13334	0.00065602	0.0175935	4.64	0.84
Unigene2613	2.33445	10.9786	0.000662707	0.0177333	714.42	158.82
Unigene35246	2.33832	6.29447	0.000675373	0.0180331	54.31	12.04
Unigene48500	2.33161	7.32856	0.000681127	0.0180561	205.25	45.71
Unigene25268	3.04206	0.0279237	0.00068133	0.0180561	2.46	0.33
Unigene44614	3.29205	-0.506547	0.000681598	0.0180561	2.57	0.29
Unigene4911	3.29205	-0.506547	0.000681598	0.0180561	3.04	0.34
Unigene1937	3.29205	-0.506547	0.000681598	0.0180561	4.49	0.5
Unigene26448	3.29205	-0.506547	0.000681598	0.0180561	2.05	0.23
Unigene32889	2.94832	0.292343	0.000711427	0.0180575	1.55	0.22
Unigene3092	2.79855	0.31131	0.000711427	0.0180575	7.42	1.18
Unigene34283	2.4873	1.81598	0.000711904	0.0180575	13.39	2.67
Unigene46778	2.49147	2.01044	0.000713017	0.0180575	2.52	0.5
Unigene43599	7.12144	-1.56541	0.000726851	0.0180575	1.96	0
Unigene23654	7.12144	-1.56541	0.000726851	0.0180575	1.08	0
Unigene14233	7.12144	-1.56541	0.000726851	0.0180575	1.39	0
Unigene335	7.12144	-1.56541	0.000726851	0.0180575	1.4	0
Unigene15746	7.12144	-1.56541	0.000726851	0.0180575	1.17	0
Unigene52508	7.12144	-1.56541	0.000726851	0.0180575	1.36	0
Unigene61448	7.12144	-1.56541	0.000726851	0.0180575	1.31	0
Unigene51584	7.12144	-1.56541	0.000726851	0.0180575	1.39	0
Unigene4098	7.12144	-1.56541	0.000726851	0.0180575	2.02	0
Unigene14223	7.12144	-1.56541	0.000726851	0.0180575	2.23	0
Unigene694	7.12144	-1.56541	0.000726851	0.0180575	1.56	0
Unigene15130	7.12144	-1.56541	0.000726851	0.0180575	1.24	0
Unigene23136	7.12144	-1.56541	0.000726851	0.0180575	0.73	0
Unigene18331	7.12144	-1.56541	0.000726851	0.0180575	1.14	0
Unigene15208	7.12144	-1.56541	0.000726851	0.0180575	0.65	0
Unigene41932	7.12144	-1.56541	0.000726851	0.0180575	1.3	0
Unigene12296	7.12144	-1.56541	0.000726851	0.0180575	2.52	0
Unigene16998	7.12144	-1.56541	0.000726851	0.0180575	2.56	0
Unigene37148	7.12144	-1.56541	0.000726851	0.0180575	2.22	0
Unigene53876	7.12144	-1.56541	0.000726851	0.0180575	1.33	0
Unigene4766	7.12144	-1.56541	0.000726851	0.0180575	1.45	0
Unigene1213	7.12144	-1.56541	0.000726851	0.0180575	1.5	0
Unigene14951	7.12144	-1.56541	0.000726851	0.0180575	2.13	0
Unigene50468	7.12144	-1.56541	0.000726851	0.0180575	2.52	0
Unigene51111	7.12144	-1.56541	0.000726851	0.0180575	1.67	0
Unigene15536	7.12144	-1.56541	0.000726851	0.0180575	2	0
Unigene50804	7.12144	-1.56541	0.000726851	0.0180575	1.7	0
Unigene51796	7.12144	-1.56541	0.000726851	0.0180575	2.35	0
Unigene30697	7.12144	-1.56541	0.000726851	0.0180575	1.04	0
Unigene5465	7.12144	-1.56541	0.000726851	0.0180575	1.3	0
Unigene14173	7.12144	-1.56541	0.000726851	0.0180575	2.18	0
Unigene53250	7.12144	-1.56541	0.000726851	0.0180575	1.54	0
Unigene33942	7.12144	-1.56541	0.000726851	0.0180575	1.25	0
Unigene51213	7.12144	-1.56541	0.000726851	0.0180575	1.39	0
Unigene19545	7.12144	-1.56541	0.000726851	0.0180575	2.43	0
Unigene7841	7.12144	-1.56541	0.000726851	0.0180575	1.56	0
Unigene14027	7.12144	-1.56541	0.000726851	0.0180575	2.3	0
Unigene61472	7.12144	-1.56541	0.000726851	0.0180575	1.74	0
Unigene17008	7.12144	-1.56541	0.000726851	0.0180575	2.04	0
Unigene54574	7.12144	-1.56541	0.000726851	0.0180575	1.89	0
Unigene14123	7.12144	-1.56541	0.000726851	0.0180575	1.81	0
Unigene19546	7.12144	-1.56541	0.000726851	0.0180575	1.99	0
Unigene15024	7.12144	-1.56541	0.000726851	0.0180575	1.29	0
Unigene16302	7.12144	-1.56541	0.000726851	0.0180575	1.47	0
Unigene8973	7.12144	-1.56541	0.000726851	0.0180575	1.4	0
Unigene55942	7.12144	-1.56541	0.000726851	0.0180575	1.49	0
Unigene26752	7.12144	-1.56541	0.000726851	0.0180575	2.22	0
Unigene17143	7.12144	-1.56541	0.000726851	0.0180575	2.44	0
Unigene57	7.12144	-1.56541	0.000726851	0.0180575	1.06	0
Unigene20824	7.12144	-1.56541	0.000726851	0.0180575	2.53	0
Unigene16373	7.12144	-1.56541	0.000726851	0.0180575	2.16	0
Unigene7975	7.12144	-1.56541	0.000726851	0.0180575	2.19	0
Unigene17484	7.12144	-1.56541	0.000726851	0.0180575	1.39	0
Unigene18518	7.12144	-1.56541	0.000726851	0.0180575	1.28	0
Unigene7837	7.12144	-1.56541	0.000726851	0.0180575	2.02	0
Unigene55767	7.12144	-1.56541	0.000726851	0.0180575	1.71	0
Unigene49634	7.12144	-1.56541	0.000726851	0.0180575	1.49	0
Unigene54527	7.12144	-1.56541	0.000726851	0.0180575	1.6	0
Unigene14683	7.12144	-1.56541	0.000726851	0.0180575	1.24	0
Unigene13317	7.12144	-1.56541	0.000726851	0.0180575	1.98	0
Unigene45020	7.12144	-1.56541	0.000726851	0.0180575	1.45	0
Unigene54912	7.12144	-1.56541	0.000726851	0.0180575	2.42	0
Unigene16157	7.12144	-1.56541	0.000726851	0.0180575	2.17	0
Unigene879	7.12144	-1.56541	0.000726851	0.0180575	1.69	0
Unigene5206	7.12144	-1.56541	0.000726851	0.0180575	2.53	0
Unigene23223	7.12144	-1.56541	0.000726851	0.0180575	1.22	0
Unigene50216	7.12144	-1.56541	0.000726851	0.0180575	2.47	0
Unigene61197	7.12144	-1.56541	0.000726851	0.0180575	0.75	0
Unigene53432	7.12144	-1.56541	0.000726851	0.0180575	1.65	0
Unigene54843	7.12144	-1.56541	0.000726851	0.0180575	1.98	0
Unigene41181	7.12144	-1.56541	0.000726851	0.0180575	1.33	0
Unigene50296	7.12144	-1.56541	0.000726851	0.0180575	1.97	0
Unigene40522	7.12144	-1.56541	0.000726851	0.0180575	1.39	0
Unigene7526	7.12144	-1.56541	0.000726851	0.0180575	1.14	0
Unigene8250	7.12144	-1.56541	0.000726851	0.0180575	2.69	0
Unigene22953	7.12144	-1.56541	0.000726851	0.0180575	1.53	0
Unigene51948	7.12144	-1.56541	0.000726851	0.0180575	2.44	0
Unigene52906	7.12144	-1.56541	0.000726851	0.0180575	2.36	0
Unigene52009	7.12144	-1.56541	0.000726851	0.0180575	1.8	0
Unigene51480	7.12144	-1.56541	0.000726851	0.0180575	1.9	0
Unigene19544	7.12144	-1.56541	0.000726851	0.0180575	1.37	0
Unigene53025	7.12144	-1.56541	0.000726851	0.0180575	1.24	0
Unigene38251	7.12144	-1.56541	0.000726851	0.0180575	0.84	0
Unigene5952	7.12144	-1.56541	0.000726851	0.0180575	1.53	0
Unigene52412	7.12144	-1.56541	0.000726851	0.0180575	2.28	0
Unigene3788	7.12144	-1.56541	0.000726851	0.0180575	0.76	0
Unigene28639	7.12144	-1.56541	0.000726851	0.0180575	1.87	0
Unigene9763	7.12144	-1.56541	0.000726851	0.0180575	2.66	0
Unigene21146	7.12144	-1.56541	0.000726851	0.0180575	1.16	0
Unigene14527	7.12144	-1.56541	0.000726851	0.0180575	2.02	0
Unigene51620	7.12144	-1.56541	0.000726851	0.0180575	2.34	0
Unigene54543	7.12144	-1.56541	0.000726851	0.0180575	1.79	0
Unigene56839	7.12144	-1.56541	0.000726851	0.0180575	1.42	0
Unigene11082	7.12144	-1.56541	0.000726851	0.0180575	1.13	0
Unigene29373	7.12144	-1.56541	0.000726851	0.0180575	1.71	0
Unigene25539	7.12144	-1.56541	0.000726851	0.0180575	1.91	0
Unigene43257	7.12144	-1.56541	0.000726851	0.0180575	0.96	0
Unigene49962	7.12144	-1.56541	0.000726851	0.0180575	1.56	0
Unigene17485	7.12144	-1.56541	0.000726851	0.0180575	2.18	0
Unigene13956	7.12144	-1.56541	0.000726851	0.0180575	2.27	0
Unigene34855	7.12144	-1.56541	0.000726851	0.0180575	0.67	0
Unigene13120	7.12144	-1.56541	0.000726851	0.0180575	1.19	0
Unigene53629	7.12144	-1.56541	0.000726851	0.0180575	2.4	0
Unigene35851	7.12144	-1.56541	0.000726851	0.0180575	2.69	0
Unigene50701	7.12144	-1.56541	0.000726851	0.0180575	1.42	0
Unigene38842	7.12144	-1.56541	0.000726851	0.0180575	1.76	0
Unigene3735	7.12144	-1.56541	0.000726851	0.0180575	0.96	0
Unigene25585	3.15452	-0.328821	0.000727001	0.0180575	4.76	0.58
Unigene19804	3.15452	-0.328821	0.000727001	0.0180575	2.3	0.28
Unigene2246	3.15452	-0.328821	0.000727001	0.0180575	3.66	0.45
Unigene41333	2.71305	0.70743	0.000736227	0.0182645	4.57	0.77
Unigene13208	2.4804	1.7688	0.000741294	0.0183754	8.38	1.68
Unigene21665	2.52137	1.6713	0.000742257	0.0183919	7.46	1.45
Unigene18786	2.40613	2.74165	0.000743757	0.018401	15.01	3.17
Unigene50284	3.99079	-0.794818	0.000747106	0.018401	2.76	0.18
Unigene49658	3.99079	-0.794818	0.000747106	0.018401	1.72	0.11
Unigene39836	3.99079	-0.794818	0.000747106	0.018401	3.27	0.22
Unigene17197	3.99079	-0.794818	0.000747106	0.018401	1.97	0.13
Unigene5032	3.99079	-0.794818	0.000747106	0.018401	2.57	0.17
Unigene14562	3.99079	-0.794818	0.000747106	0.018401	3.4	0.22
Unigene21436	3.99079	-0.794818	0.000747106	0.018401	2.39	0.16
Unigene4202	3.43796	-0.753749	0.000747106	0.018401	1.3	0.13
Unigene15399	3.43796	-0.753749	0.000747106	0.018401	3.75	0.37
Unigene24424	3.43796	-0.753749	0.000747106	0.018401	3.09	0.31
Unigene41290	3.43796	-0.753749	0.000747106	0.018401	2.55	0.25
Unigene25223	3.09021	-0.139677	0.000755559	0.0185721	2.25	0.29
Unigene50751	3.09021	-0.139677	0.000755559	0.0185721	1.76	0.23
Unigene32151	3.09021	-0.139677	0.000755559	0.0185721	1.63	0.21
Unigene27719	3.09021	-0.139677	0.000755559	0.0185721	3.89	0.5
Unigene1170	3.09021	-0.139677	0.000755559	0.0185721	2.57	0.33
Unigene43223	2.44824	2.17433	0.000759144	0.0186528	6.59	1.35
Unigene48833	2.40477	2.47043	0.000770016	0.0189048	5.72	1.21
Unigene25601	2.43062	2.44168	0.000771137	0.0189248	7.72	1.6
Unigene46315	2.57404	1.22771	0.000789107	0.0193273	3.2	0.6
Unigene34596	2.9214	0.269533	0.000792096	0.0193851	1.73	0.25
Unigene35848	2.67772	0.950462	0.000796013	0.0194013	6.63	1.15
Unigene49578	2.74073	0.394703	0.00079624	0.0194013	4.75	0.79
Unigene12454	2.69343	0.787645	0.000798534	0.0194221	3.29	0.56
Unigene51233	3.24491	-0.545806	0.000814859	0.019715	2.57	0.29
Unigene15123	3.24491	-0.545806	0.000814859	0.019715	3	0.34
Unigene9123	3.24491	-0.545806	0.000814859	0.019715	3.85	0.44
Unigene40026	3.24491	-0.545806	0.000814859	0.019715	1.78	0.2
Unigene11414	2.5597	1.21569	0.000836644	0.0202104	4.15	0.79
Unigene43332	2.42755	2.09336	0.000839703	0.0202763	4.01	0.83
Unigene25508	2.69262	0.690258	0.000868155	0.0208815	7.73	1.33
Unigene27490	2.69262	0.690258	0.000868155	0.0208815	3.4	0.58
Unigene9719	3.05378	-0.170279	0.00087065	0.0209007	2.74	0.36
Unigene30834	3.05378	-0.170279	0.00087065	0.0209007	2.04	0.27
Unigene47334	2.30502	4.61706	0.000871262	0.0209072	17.74	4.02
Unigene42986	2.39402	2.24856	0.000875971	0.0210039	4.24	0.9
Unigene14043	2.97664	-0.0272	0.000879821	0.0210238	2.82	0.4
Unigene41602	2.71524	0.373448	0.000880555	0.0210238	2.68	0.45
Unigene35256	2.89398	0.24637	0.000882874	0.0210275	6.65	0.99
Unigene42645	2.89398	0.24637	0.000882874	0.0210275	3.65	0.54
Unigene40011	2.74421	0.265964	0.000882874	0.0210275	4.91	0.81
Unigene36125	2.94589	0.128644	0.000883102	0.0210275	8.39	1.2
Unigene49292	2.55246	1.14374	0.000893946	0.0212611	14.86	2.82
Unigene44232	2.38035	2.56877	0.000902185	0.0214487	6.21	1.34
Unigene9182	2.643	0.921232	0.000916513	0.0216082	2.53	0.45
Unigene6511	3.93445	-0.842633	0.000921321	0.0216082	3.06	0.21
Unigene50652	3.93445	-0.842633	0.000921321	0.0216082	2.32	0.16
Unigene19006	3.93445	-0.842633	0.000921321	0.0216082	2.78	0.19
Unigene31609	3.93445	-0.842633	0.000921321	0.0216082	2.07	0.14
Unigene21662	3.93445	-0.842633	0.000921321	0.0216082	1.06	0.07
Unigene32251	3.93445	-0.842633	0.000921321	0.0216082	1.96	0.14
Unigene40689	3.93445	-0.842633	0.000921321	0.0216082	1.46	0.1
Unigene51757	3.93445	-0.842633	0.000921321	0.0216082	1.53	0.11
Unigene24315	3.93445	-0.842633	0.000921321	0.0216082	1.42	0.1
Unigene34269	3.93445	-0.842633	0.000921321	0.0216082	1.6	0.11
Unigene50053	3.38162	-0.800173	0.000921321	0.0216082	1.51	0.16
Unigene12307	3.38162	-0.800173	0.000921321	0.0216082	2.84	0.29
Unigene32941	3.38162	-0.800173	0.000921321	0.0216082	3.96	0.41
Unigene34972	2.53857	1.26103	0.000932551	0.0216082	5.11	0.98
Unigene39131	2.26513	6.54842	0.000948212	0.0216082	166.86	38.91
Unigene36492	2.31656	3.2907	0.000960418	0.0216082	10.57	2.38
Unigene40884	3.19618	-0.586113	0.000977184	0.0216082	1.97	0.23
Unigene3860	3.19618	-0.586113	0.000977184	0.0216082	1.87	0.22
Unigene21378	3.19618	-0.586113	0.000977184	0.0216082	2.26	0.27
Unigene42793	2.54352	0.918623	0.000984126	0.0216082	5.15	0.98
Unigene14766	2.86602	0.222842	0.000985149	0.0216082	2.68	0.41
Unigene50973	2.86602	0.222842	0.000985149	0.0216082	4.17	0.63
Unigene41366	2.86602	0.222842	0.000985149	0.0216082	2.55	0.39
Unigene27197	2.71626	0.242764	0.000985149	0.0216082	3.05	0.51
Unigene33451	2.71626	0.242764	0.000985149	0.0216082	3.52	0.59
Unigene9119	2.71626	0.242764	0.000985149	0.0216082	3.81	0.64
Unigene44459	2.91558	0.103151	0.000994699	0.0216082	2.07	0.3
Unigene29515	3.11283	-0.363613	0.000999618	0.0216082	2.56	0.32
Unigene4401	3.11283	-0.363613	0.000999618	0.0216082	2.03	0.26
Unigene38878	3.11283	-0.363613	0.000999618	0.0216082	2.69	0.34
Unigene31696	2.94278	-0.0555403	0.00100214	0.0216082	3.44	0.49
Unigene29963	3.01641	-0.201516	0.0010052	0.0216082	2.63	0.36
Unigene17376	3.01641	-0.201516	0.0010052	0.0216082	2.34	0.32
Unigene25101	3.01641	-0.201516	0.0010052	0.0216082	4.51	0.61
Unigene19642	3.01641	-0.201516	0.0010052	0.0216082	2.88	0.39
Unigene22832	3.01641	-0.201516	0.0010052	0.0216082	3.29	0.45
Unigene53991	7.02264	-1.64623	0.00100641	0.0216082	1.55	0
Unigene17749	7.02264	-1.64623	0.00100641	0.0216082	1.49	0
Unigene33885	7.02264	-1.64623	0.00100641	0.0216082	0.85	0
Unigene27129	7.02264	-1.64623	0.00100641	0.0216082	2.19	0
Unigene50677	7.02264	-1.64623	0.00100641	0.0216082	2.15	0
Unigene56485	7.02264	-1.64623	0.00100641	0.0216082	1.85	0
Unigene54860	7.02264	-1.64623	0.00100641	0.0216082	2.03	0
Unigene12594	7.02264	-1.64623	0.00100641	0.0216082	1.37	0
Unigene45356	7.02264	-1.64623	0.00100641	0.0216082	1.71	0
Unigene18941	7.02264	-1.64623	0.00100641	0.0216082	1.27	0
Unigene17127	7.02264	-1.64623	0.00100641	0.0216082	1.26	0
Unigene56267	7.02264	-1.64623	0.00100641	0.0216082	1.76	0
Unigene5839	7.02264	-1.64623	0.00100641	0.0216082	1.59	0
Unigene53176	7.02264	-1.64623	0.00100641	0.0216082	1.44	0
Unigene36221	7.02264	-1.64623	0.00100641	0.0216082	1.34	0
Unigene61174	7.02264	-1.64623	0.00100641	0.0216082	1.07	0
Unigene53540	7.02264	-1.64623	0.00100641	0.0216082	1.54	0
Unigene27164	7.02264	-1.64623	0.00100641	0.0216082	1.1	0
Unigene1722	7.02264	-1.64623	0.00100641	0.0216082	1.33	0
Unigene50950	7.02264	-1.64623	0.00100641	0.0216082	1.12	0
Unigene61402	7.02264	-1.64623	0.00100641	0.0216082	0.99	0
Unigene53536	7.02264	-1.64623	0.00100641	0.0216082	1.72	0
Unigene7483	7.02264	-1.64623	0.00100641	0.0216082	1.15	0
Unigene7000	7.02264	-1.64623	0.00100641	0.0216082	2.1	0
Unigene54429	7.02264	-1.64623	0.00100641	0.0216082	2.01	0
Unigene18128	7.02264	-1.64623	0.00100641	0.0216082	2.15	0
Unigene43777	7.02264	-1.64623	0.00100641	0.0216082	0.58	0
Unigene7893	7.02264	-1.64623	0.00100641	0.0216082	1.59	0
Unigene54232	7.02264	-1.64623	0.00100641	0.0216082	2.3	0
Unigene43903	7.02264	-1.64623	0.00100641	0.0216082	2.35	0
Unigene412	7.02264	-1.64623	0.00100641	0.0216082	1.51	0
Unigene43101	7.02264	-1.64623	0.00100641	0.0216082	0.93	0
Unigene7133	7.02264	-1.64623	0.00100641	0.0216082	1.52	0
Unigene15607	7.02264	-1.64623	0.00100641	0.0216082	1.7	0
Unigene15419	7.02264	-1.64623	0.00100641	0.0216082	2.51	0
Unigene55536	7.02264	-1.64623	0.00100641	0.0216082	1.96	0
Unigene34906	7.02264	-1.64623	0.00100641	0.0216082	0.43	0
Unigene38104	7.02264	-1.64623	0.00100641	0.0216082	1.9	0
Unigene45954	7.02264	-1.64623	0.00100641	0.0216082	0.76	0
Unigene53082	7.02264	-1.64623	0.00100641	0.0216082	1.74	0
Unigene9302	7.02264	-1.64623	0.00100641	0.0216082	1.49	0
Unigene14792	7.02264	-1.64623	0.00100641	0.0216082	1.49	0
Unigene43207	7.02264	-1.64623	0.00100641	0.0216082	1.96	0
Unigene56602	7.02264	-1.64623	0.00100641	0.0216082	1.44	0
Unigene7645	7.02264	-1.64623	0.00100641	0.0216082	2.04	0
Unigene31297	7.02264	-1.64623	0.00100641	0.0216082	0.63	0
Unigene3925	7.02264	-1.64623	0.00100641	0.0216082	1.93	0
Unigene7540	7.02264	-1.64623	0.00100641	0.0216082	1.72	0
Unigene894	7.02264	-1.64623	0.00100641	0.0216082	1.49	0
Unigene52925	7.02264	-1.64623	0.00100641	0.0216082	1.87	0
Unigene28944	7.02264	-1.64623	0.00100641	0.0216082	2.02	0
Unigene56329	7.02264	-1.64623	0.00100641	0.0216082	1.57	0
Unigene12002	7.02264	-1.64623	0.00100641	0.0216082	1.57	0
Unigene25551	7.02264	-1.64623	0.00100641	0.0216082	0.72	0
Unigene52353	7.02264	-1.64623	0.00100641	0.0216082	1.78	0
Unigene4408	7.02264	-1.64623	0.00100641	0.0216082	2.15	0
Unigene23611	7.02264	-1.64623	0.00100641	0.0216082	1.67	0
Unigene15620	7.02264	-1.64623	0.00100641	0.0216082	1.07	0
Unigene28572	7.02264	-1.64623	0.00100641	0.0216082	1.15	0
Unigene54783	7.02264	-1.64623	0.00100641	0.0216082	1.17	0
Unigene42807	7.02264	-1.64623	0.00100641	0.0216082	1.46	0
Unigene46620	7.02264	-1.64623	0.00100641	0.0216082	1.39	0
Unigene14246	7.02264	-1.64623	0.00100641	0.0216082	1.21	0
Unigene9513	7.02264	-1.64623	0.00100641	0.0216082	1.62	0
Unigene1730	7.02264	-1.64623	0.00100641	0.0216082	1.77	0
Unigene8233	7.02264	-1.64623	0.00100641	0.0216082	1.8	0
Unigene44883	7.02264	-1.64623	0.00100641	0.0216082	1.82	0
Unigene28813	7.02264	-1.64623	0.00100641	0.0216082	2.4	0
Unigene6690	7.02264	-1.64623	0.00100641	0.0216082	1.42	0
Unigene51677	7.02264	-1.64623	0.00100641	0.0216082	1.57	0
Unigene50476	7.02264	-1.64623	0.00100641	0.0216082	1.1	0
Unigene13814	7.02264	-1.64623	0.00100641	0.0216082	1.64	0
Unigene22863	7.02264	-1.64623	0.00100641	0.0216082	1.41	0
Unigene39373	7.02264	-1.64623	0.00100641	0.0216082	2.27	0
Unigene3578	7.02264	-1.64623	0.00100641	0.0216082	1.18	0
Unigene37764	7.02264	-1.64623	0.00100641	0.0216082	1.28	0
Unigene54088	7.02264	-1.64623	0.00100641	0.0216082	1.61	0
Unigene54842	7.02264	-1.64623	0.00100641	0.0216082	1.77	0
Unigene1013	7.02264	-1.64623	0.00100641	0.0216082	1.37	0
Unigene7622	7.02264	-1.64623	0.00100641	0.0216082	2.04	0
Unigene6185	7.02264	-1.64623	0.00100641	0.0216082	1.39	0
Unigene5	7.02264	-1.64623	0.00100641	0.0216082	1.98	0
Unigene15996	7.02264	-1.64623	0.00100641	0.0216082	1.55	0
Unigene50540	7.02264	-1.64623	0.00100641	0.0216082	2.45	0
Unigene61115	7.02264	-1.64623	0.00100641	0.0216082	1.18	0
Unigene51662	7.02264	-1.64623	0.00100641	0.0216082	1.36	0
Unigene51695	7.02264	-1.64623	0.00100641	0.0216082	1.44	0
Unigene53769	7.02264	-1.64623	0.00100641	0.0216082	1.59	0
Unigene54592	7.02264	-1.64623	0.00100641	0.0216082	1.41	0
Unigene54878	7.02264	-1.64623	0.00100641	0.0216082	1.84	0
Unigene16658	7.02264	-1.64623	0.00100641	0.0216082	1.21	0
Unigene24939	7.02264	-1.64623	0.00100641	0.0216082	0.62	0
Unigene20636	7.02264	-1.64623	0.00100641	0.0216082	1.98	0
Unigene455	7.02264	-1.64623	0.00100641	0.0216082	1.33	0
Unigene32419	7.02264	-1.64623	0.00100641	0.0216082	1.47	0
Unigene14410	7.02264	-1.64623	0.00100641	0.0216082	0.88	0
Unigene34955	7.02264	-1.64623	0.00100641	0.0216082	1.89	0
Unigene5529	7.02264	-1.64623	0.00100641	0.0216082	1.22	0
Unigene4305	7.02264	-1.64623	0.00100641	0.0216082	1.49	0
Unigene57579	7.02264	-1.64623	0.00100641	0.0216082	2.02	0
Unigene14897	7.02264	-1.64623	0.00100641	0.0216082	1.44	0
Unigene31212	7.02264	-1.64623	0.00100641	0.0216082	1.5	0
Unigene55463	7.02264	-1.64623	0.00100641	0.0216082	2.28	0
Unigene27783	7.02264	-1.64623	0.00100641	0.0216082	1.97	0
Unigene13738	7.02264	-1.64623	0.00100641	0.0216082	2.22	0
Unigene55746	7.02264	-1.64623	0.00100641	0.0216082	1.9	0
Unigene15269	7.02264	-1.64623	0.00100641	0.0216082	1.94	0
Unigene19019	7.02264	-1.64623	0.00100641	0.0216082	1.68	0
Unigene52654	7.02264	-1.64623	0.00100641	0.0216082	2.04	0
Unigene40701	7.02264	-1.64623	0.00100641	0.0216082	1.44	0
Unigene16966	7.02264	-1.64623	0.00100641	0.0216082	1.39	0
Unigene19278	7.02264	-1.64623	0.00100641	0.0216082	1.04	0
Unigene19633	7.02264	-1.64623	0.00100641	0.0216082	1.52	0
Unigene53055	7.02264	-1.64623	0.00100641	0.0216082	1.44	0
Unigene52286	7.02264	-1.64623	0.00100641	0.0216082	2.05	0
Unigene54799	7.02264	-1.64623	0.00100641	0.0216082	2.04	0
Unigene55019	7.02264	-1.64623	0.00100641	0.0216082	1.62	0
Unigene38658	7.02264	-1.64623	0.00100641	0.0216082	1.77	0
Unigene8695	7.02264	-1.64623	0.00100641	0.0216082	2.17	0
Unigene18613	7.02264	-1.64623	0.00100641	0.0216082	2.01	0
Unigene21981	7.02264	-1.64623	0.00100641	0.0216082	1.64	0
Unigene7422	7.02264	-1.64623	0.00100641	0.0216082	1.68	0
Unigene49991	7.02264	-1.64623	0.00100641	0.0216082	2.47	0
Unigene3462	7.02264	-1.64623	0.00100641	0.0216082	1.14	0
Unigene55968	7.02264	-1.64623	0.00100641	0.0216082	2.09	0
Unigene7162	7.02264	-1.64623	0.00100641	0.0216082	1.77	0
Unigene53075	7.02264	-1.64623	0.00100641	0.0216082	1.7	0
Unigene51926	7.02264	-1.64623	0.00100641	0.0216082	1.69	0
Unigene11986	7.02264	-1.64623	0.00100641	0.0216082	1.55	0
Unigene24319	7.02264	-1.64623	0.00100641	0.0216082	1.25	0
Unigene6694	7.02264	-1.64623	0.00100641	0.0216082	1.5	0
Unigene54067	7.02264	-1.64623	0.00100641	0.0216082	2.42	0
Unigene39863	7.02264	-1.64623	0.00100641	0.0216082	1.81	0
Unigene17618	7.02264	-1.64623	0.00100641	0.0216082	1.05	0
Unigene878	7.02264	-1.64623	0.00100641	0.0216082	1.4	0
Unigene7294	7.02264	-1.64623	0.00100641	0.0216082	2.19	0
Unigene56397	7.02264	-1.64623	0.00100641	0.0216082	2.37	0
Unigene24513	7.02264	-1.64623	0.00100641	0.0216082	1.99	0
Unigene24162	7.02264	-1.64623	0.00100641	0.0216082	1.26	0
Unigene4215	7.02264	-1.64623	0.00100641	0.0216082	1.67	0
Unigene5347	7.02264	-1.64623	0.00100641	0.0216082	1.08	0
Unigene6452	7.02264	-1.64623	0.00100641	0.0216082	1.24	0
Unigene32563	7.02264	-1.64623	0.00100641	0.0216082	2.56	0
Unigene52013	7.02264	-1.64623	0.00100641	0.0216082	2.49	0
Unigene61471	7.02264	-1.64623	0.00100641	0.0216082	2.1	0
Unigene15886	7.02264	-1.64623	0.00100641	0.0216082	1.29	0
Unigene51806	7.02264	-1.64623	0.00100641	0.0216082	1.63	0
Unigene43501	2.29782	3.47403	0.00101028	0.0216761	5.99	1.37
Unigene18509	2.63462	0.738333	0.00101112	0.021679	2.12	0.38
Unigene41040	2.40882	1.75052	0.00102393	0.0218666	11.33	2.38
Unigene4107	4.52177	-1.16044	0.00102803	0.0218666	2.85	0.12
Unigene4680	4.52177	-1.16044	0.00102803	0.0218666	2.29	0.1
Unigene44511	4.52177	-1.16044	0.00102803	0.0218666	1.11	0.05
Unigene12380	4.52177	-1.16044	0.00102803	0.0218666	2.88	0.12
Unigene34050	4.52177	-1.16044	0.00102803	0.0218666	1.6	0.07
Unigene26209	4.52177	-1.16044	0.00102803	0.0218666	1.87	0.08
Unigene39552	4.52177	-1.16044	0.00102803	0.0218666	0.94	0.04
Unigene28106	4.52177	-1.16044	0.00102803	0.0218666	0.96	0.04
Unigene145	4.52177	-1.16044	0.00102803	0.0218666	2.42	0.1
Unigene37121	4.52177	-1.16044	0.00102803	0.0218666	2.74	0.12
Unigene174	4.52177	-1.16044	0.00102803	0.0218666	3.53	0.15
Unigene29942	4.52177	-1.16044	0.00102803	0.0218666	1.15	0.05
Unigene3667	4.52177	-1.16044	0.00102803	0.0218666	1.6	0.07
Unigene22779	4.52177	-1.16044	0.00102803	0.0218666	3.32	0.14
Unigene31239	2.37904	1.9864	0.00104278	0.0221595	7.8	1.68
Unigene31864	2.34499	2.51641	0.00104826	0.0222585	12.21	2.69
Unigene32920	2.60743	0.891413	0.00105723	0.0224256	10.6	1.94
Unigene33406	2.60743	0.891413	0.00105723	0.0224256	6.85	1.25
Unigene39374	2.60743	0.891413	0.00105723	0.0224256	2.65	0.48
Unigene38347	2.66638	0.45343	0.00106077	0.0224852	2.1	0.37
Unigene35813	2.29709	3.30097	0.00107021	0.0226542	24.8	5.65
Unigene23609	2.68929	0.351887	0.00108002	0.0228383	1.94	0.33
Unigene24166	2.33044	2.43318	0.00109866	0.0231928	7.55	1.68
Unigene28280	2.83752	0.198938	0.00110051	0.023216	2.75	0.43
Unigene34757	2.62952	0.637516	0.00111705	0.0235487	6.87	1.23
Unigene41917	2.33133	2.45803	0.00111832	0.0235593	5.6	1.24
Unigene27895	2.33133	2.45803	0.00111832	0.0235593	9.68	2.15
Unigene30941	2.88463	0.0772165	0.0011219	0.0236024	2.2	0.33
Unigene19697	2.88463	0.0772165	0.0011219	0.0236024	4.27	0.64
Unigene24474	2.50087	1.16659	0.00112634	0.0236878	5.5	1.08
Unigene20863	2.2259	7.03066	0.00113503	0.0238102	204.48	49
Unigene5753	3.87582	-0.892009	0.00114105	0.0238102	3.09	0.22
Unigene19956	3.87582	-0.892009	0.00114105	0.0238102	1.77	0.13
Unigene36118	3.87582	-0.892009	0.00114105	0.0238102	1.8	0.13
Unigene4321	3.87582	-0.892009	0.00114105	0.0238102	3.15	0.23
Unigene35469	3.87582	-0.892009	0.00114105	0.0238102	1.89	0.14
Unigene61490	3.87582	-0.892009	0.00114105	0.0238102	2.04	0.15
Unigene54787	3.87582	-0.892009	0.00114105	0.0238102	1.75	0.13
Unigene38172	3.87582	-0.892009	0.00114105	0.0238102	1.31	0.09
Unigene20008	3.87582	-0.892009	0.00114105	0.0238102	0.7	0.05
Unigene16892	3.87582	-0.892009	0.00114105	0.0238102	1.61	0.12
Unigene3623	3.87582	-0.892009	0.00114105	0.0238102	2.76	0.2
Unigene49807	3.87582	-0.892009	0.00114105	0.0238102	2.82	0.2
Unigene47332	3.87582	-0.892009	0.00114105	0.0238102	0.66	0.05
Unigene51392	3.87582	-0.892009	0.00114105	0.0238102	2.14	0.15
Unigene44613	3.32298	-0.848065	0.00114105	0.0238102	1.75	0.19
Unigene4529	3.32298	-0.848065	0.00114105	0.0238102	2.59	0.28
Unigene2223	3.32298	-0.848065	0.00114105	0.0238102	2.71	0.29
Unigene24587	3.32298	-0.848065	0.00114105	0.0238102	1.82	0.2
Unigene42300	3.32298	-0.848065	0.00114105	0.0238102	4.12	0.44
Unigene17711	3.32298	-0.848065	0.00114105	0.0238102	1.65	0.18
Unigene32934	2.60116	0.800954	0.00116026	0.0241497	5.28	0.97
Unigene3697	2.97805	-0.233415	0.00116281	0.0241497	3.48	0.49
Unigene4340	2.97805	-0.233415	0.00116281	0.0241497	5.26	0.73
Unigene44824	2.97805	-0.233415	0.00116281	0.0241497	1.44	0.2
Unigene42849	2.97805	-0.233415	0.00116281	0.0241497	1.62	0.23
Unigene50733	2.97805	-0.233415	0.00116281	0.0241497	3.42	0.48
Unigene45615	2.97805	-0.233415	0.00116281	0.0241497	5.86	0.82
Unigene44588	2.64177	0.433016	0.0011681	0.0242514	4.74	0.84
Unigene33121	2.49561	1.02745	0.0011694	0.0242702	2.35	0.47
Unigene20588	2.42929	1.39775	0.00117544	0.0242937	9.03	1.87
Unigene15679	3.14575	-0.627524	0.00117558	0.0242937	2.67	0.33
Unigene23308	3.14575	-0.627524	0.00117558	0.0242937	1.22	0.15
Unigene18338	3.14575	-0.627524	0.00117558	0.0242937	4.1	0.5
Unigene27964	3.14575	-0.627524	0.00117558	0.0242937	1.9	0.23
Unigene26052	3.14575	-0.627524	0.00117558	0.0242937	1.57	0.19
Unigene33262	3.14575	-0.627524	0.00117558	0.0242937	1.45	0.18
Unigene24243	3.14575	-0.627524	0.00117558	0.0242937	1.05	0.13
Unigene21607	3.0699	-0.399227	0.00117645	0.0242937	2.82	0.37
Unigene525	3.0699	-0.399227	0.00117645	0.0242937	3.39	0.44
Unigene35248	2.31374	2.46721	0.00119638	0.0246888	7.42	1.67
Unigene18246	2.66288	0.33001	0.00119786	0.0246932	2.41	0.42
Unigene29322	2.66288	0.33001	0.00119786	0.0246932	3.89	0.68
Unigene22146	2.66288	0.33001	0.00119786	0.0246932	6.36	1.11
Unigene39142	2.34607	2.02568	0.00121288	0.0249874	6.59	1.45
Unigene37941	2.47754	1.27052	0.00121915	0.0250997	4.57	0.92
Unigene29165	2.49047	1.09213	0.00122167	0.0251431	3.43	0.68
Unigene46314	2.65867	0.195258	0.00123081	0.025289	2.57	0.45
Unigene21606	2.32549	2.30206	0.00123647	0.025397	8.06	1.8
Unigene33981	2.41636	1.38706	0.00123824	0.0254078	10.54	2.21
Unigene36698	2.58183	0.784852	0.00125261	0.0256601	6.99	1.3
Unigene40591	2.23442	4.16675	0.00126052	0.0258049	12.06	2.87
Unigene35903	2.31601	2.24013	0.00126458	0.0258533	6.06	1.36
Unigene25401	2.853	0.0508257	0.00126708	0.0258533	2.64	0.4
Unigene61532	2.853	0.0508257	0.00126708	0.0258533	2.18	0.33
Unigene30115	2.853	0.0508257	0.00126708	0.0258533	2.32	0.35
Unigene24801	2.853	0.0508257	0.00126708	0.0258533	4.99	0.76
Unigene20443	2.853	0.0508257	0.00126708	0.0258533	2.34	0.36
Unigene42571	2.2013	7.04135	0.00127462	0.0259899	717.01	174.79
Unigene23151	2.48379	0.945318	0.0012802	0.0260949	6.22	1.24
Unigene27450	2.61672	0.412319	0.00128742	0.0262161	4.59	0.83
Unigene29566	2.9081	-0.0844257	0.00130647	0.0264608	2.67	0.39
Unigene40203	2.9081	-0.0844257	0.00130647	0.0264608	6.31	0.93
Unigene997	4.44818	-1.22173	0.00133434	0.0264608	1.59	0.07
Unigene18299	4.44818	-1.22173	0.00133434	0.0264608	1.06	0.05
Unigene37301	4.44818	-1.22173	0.00133434	0.0264608	1.01	0.05
Unigene42669	4.44818	-1.22173	0.00133434	0.0264608	1.14	0.05
Unigene13642	4.44818	-1.22173	0.00133434	0.0264608	1.6	0.07
Unigene28168	4.44818	-1.22173	0.00133434	0.0264608	1.25	0.06
Unigene25351	4.44818	-1.22173	0.00133434	0.0264608	1.14	0.05
Unigene50670	4.44818	-1.22173	0.00133434	0.0264608	1.58	0.07
Unigene9502	4.44818	-1.22173	0.00133434	0.0264608	2.25	0.1
Unigene7632	4.44818	-1.22173	0.00133434	0.0264608	1.33	0.06
Unigene16014	4.44818	-1.22173	0.00133434	0.0264608	1.19	0.05
Unigene11354	4.44818	-1.22173	0.00133434	0.0264608	1.78	0.08
Unigene27093	4.44818	-1.22173	0.00133434	0.0264608	1.19	0.05
Unigene33399	4.44818	-1.22173	0.00133434	0.0264608	0.8	0.04
Unigene19093	2.93864	-0.266005	0.00134785	0.0264608	2.01	0.29
Unigene50589	2.93864	-0.266005	0.00134785	0.0264608	3.45	0.5
Unigene42060	2.23356	3.40937	0.00135137	0.0264608	37.32	8.89
Unigene38863	2.56223	0.768574	0.00135306	0.0264608	4.87	0.92
Unigene29519	2.26383	2.76057	0.00137807	0.0264608	7.37	1.72
Unigene33424	2.35075	1.85702	0.00138184	0.0264608	7.84	1.72
Unigene24168	3.02566	-0.435702	0.00138806	0.0264608	2.7	0.36
Unigene37944	3.02566	-0.435702	0.00138806	0.0264608	1.98	0.27
Unigene40314	3.02566	-0.435702	0.00138806	0.0264608	2.88	0.39
Unigene7770	6.91658	-1.7316	0.00140897	0.0264608	1.39	0
Unigene46025	6.91658	-1.7316	0.00140897	0.0264608	0.94	0
Unigene1714	6.91658	-1.7316	0.00140897	0.0264608	1.44	0
Unigene53275	6.91658	-1.7316	0.00140897	0.0264608	2	0
Unigene5609	6.91658	-1.7316	0.00140897	0.0264608	1	0
Unigene46523	6.91658	-1.7316	0.00140897	0.0264608	2.05	0
Unigene10098	6.91658	-1.7316	0.00140897	0.0264608	1.65	0
Unigene50500	6.91658	-1.7316	0.00140897	0.0264608	1.12	0
Unigene1080	6.91658	-1.7316	0.00140897	0.0264608	1.51	0
Unigene55916	6.91658	-1.7316	0.00140897	0.0264608	1.1	0
Unigene6911	6.91658	-1.7316	0.00140897	0.0264608	2.35	0
Unigene12517	6.91658	-1.7316	0.00140897	0.0264608	1.73	0
Unigene5785	6.91658	-1.7316	0.00140897	0.0264608	2.22	0
Unigene52390	6.91658	-1.7316	0.00140897	0.0264608	2.15	0
Unigene14947	6.91658	-1.7316	0.00140897	0.0264608	2.19	0
Unigene24936	6.91658	-1.7316	0.00140897	0.0264608	1.32	0
Unigene53850	6.91658	-1.7316	0.00140897	0.0264608	1.75	0
Unigene5271	6.91658	-1.7316	0.00140897	0.0264608	2.32	0
Unigene16660	6.91658	-1.7316	0.00140897	0.0264608	2.2	0
Unigene23299	6.91658	-1.7316	0.00140897	0.0264608	1.46	0
Unigene19645	6.91658	-1.7316	0.00140897	0.0264608	1.5	0
Unigene27035	6.91658	-1.7316	0.00140897	0.0264608	1.53	0
Unigene6661	6.91658	-1.7316	0.00140897	0.0264608	1.98	0
Unigene52859	6.91658	-1.7316	0.00140897	0.0264608	1.85	0
Unigene942	6.91658	-1.7316	0.00140897	0.0264608	1.36	0
Unigene8735	6.91658	-1.7316	0.00140897	0.0264608	1.2	0
Unigene51338	6.91658	-1.7316	0.00140897	0.0264608	0.8	0
Unigene15522	6.91658	-1.7316	0.00140897	0.0264608	2.34	0
Unigene55762	6.91658	-1.7316	0.00140897	0.0264608	1.44	0
Unigene55400	6.91658	-1.7316	0.00140897	0.0264608	1.68	0
Unigene18626	6.91658	-1.7316	0.00140897	0.0264608	0.98	0
Unigene13327	6.91658	-1.7316	0.00140897	0.0264608	1.91	0
Unigene15752	6.91658	-1.7316	0.00140897	0.0264608	1.13	0
Unigene9558	6.91658	-1.7316	0.00140897	0.0264608	2.09	0
Unigene26154	6.91658	-1.7316	0.00140897	0.0264608	1.63	0
Unigene56547	6.91658	-1.7316	0.00140897	0.0264608	1.83	0
Unigene47730	6.91658	-1.7316	0.00140897	0.0264608	0.78	0
Unigene53767	6.91658	-1.7316	0.00140897	0.0264608	1.77	0
Unigene7779	6.91658	-1.7316	0.00140897	0.0264608	1.26	0
Unigene22357	6.91658	-1.7316	0.00140897	0.0264608	2.05	0
Unigene51866	6.91658	-1.7316	0.00140897	0.0264608	1.55	0
Unigene13375	6.91658	-1.7316	0.00140897	0.0264608	2.27	0
Unigene41510	6.91658	-1.7316	0.00140897	0.0264608	2.16	0
Unigene5812	6.91658	-1.7316	0.00140897	0.0264608	2.41	0
Unigene26410	6.91658	-1.7316	0.00140897	0.0264608	1.52	0
Unigene37657	6.91658	-1.7316	0.00140897	0.0264608	1.66	0
Unigene53939	6.91658	-1.7316	0.00140897	0.0264608	1.67	0
Unigene41143	6.91658	-1.7316	0.00140897	0.0264608	0.84	0
Unigene8898	6.91658	-1.7316	0.00140897	0.0264608	2.04	0
Unigene54368	6.91658	-1.7316	0.00140897	0.0264608	2.18	0
Unigene28123	6.91658	-1.7316	0.00140897	0.0264608	1.33	0
Unigene46592	6.91658	-1.7316	0.00140897	0.0264608	1.36	0
Unigene27974	6.91658	-1.7316	0.00140897	0.0264608	2.26	0
Unigene54059	6.91658	-1.7316	0.00140897	0.0264608	1.57	0
Unigene61568	6.91658	-1.7316	0.00140897	0.0264608	1.49	0
Unigene38632	6.91658	-1.7316	0.00140897	0.0264608	1.38	0
Unigene54630	6.91658	-1.7316	0.00140897	0.0264608	1.18	0
Unigene9091	6.91658	-1.7316	0.00140897	0.0264608	1.44	0
Unigene56571	6.91658	-1.7316	0.00140897	0.0264608	2.2	0
Unigene20173	6.91658	-1.7316	0.00140897	0.0264608	1.23	0
Unigene27721	6.91658	-1.7316	0.00140897	0.0264608	2.38	0
Unigene18036	6.91658	-1.7316	0.00140897	0.0264608	1.48	0
Unigene27786	6.91658	-1.7316	0.00140897	0.0264608	1.98	0
Unigene61517	6.91658	-1.7316	0.00140897	0.0264608	1.91	0
Unigene31226	6.91658	-1.7316	0.00140897	0.0264608	0.82	0
Unigene53897	6.91658	-1.7316	0.00140897	0.0264608	2.19	0
Unigene45183	6.91658	-1.7316	0.00140897	0.0264608	1.08	0
Unigene5462	6.91658	-1.7316	0.00140897	0.0264608	1.24	0
Unigene15915	6.91658	-1.7316	0.00140897	0.0264608	2.23	0
Unigene54448	6.91658	-1.7316	0.00140897	0.0264608	2.21	0
Unigene14738	6.91658	-1.7316	0.00140897	0.0264608	1.35	0
Unigene21516	6.91658	-1.7316	0.00140897	0.0264608	1.24	0
Unigene25408	6.91658	-1.7316	0.00140897	0.0264608	1.52	0
Unigene26061	6.91658	-1.7316	0.00140897	0.0264608	0.44	0
Unigene56510	6.91658	-1.7316	0.00140897	0.0264608	2.04	0
Unigene56671	6.91658	-1.7316	0.00140897	0.0264608	1.17	0
Unigene17178	6.91658	-1.7316	0.00140897	0.0264608	1.27	0
Unigene5075	6.91658	-1.7316	0.00140897	0.0264608	1.78	0
Unigene54131	6.91658	-1.7316	0.00140897	0.0264608	2.05	0
Unigene5439	6.91658	-1.7316	0.00140897	0.0264608	1.88	0
Unigene14576	6.91658	-1.7316	0.00140897	0.0264608	1.72	0
Unigene52393	6.91658	-1.7316	0.00140897	0.0264608	2.26	0
Unigene8665	6.91658	-1.7316	0.00140897	0.0264608	1.69	0
Unigene14067	6.91658	-1.7316	0.00140897	0.0264608	1.59	0
Unigene45601	6.91658	-1.7316	0.00140897	0.0264608	1.44	0
Unigene3519	6.91658	-1.7316	0.00140897	0.0264608	1.31	0
Unigene2358	6.91658	-1.7316	0.00140897	0.0264608	1.48	0
Unigene24645	6.91658	-1.7316	0.00140897	0.0264608	1.45	0
Unigene8536	6.91658	-1.7316	0.00140897	0.0264608	1.44	0
Unigene33112	6.91658	-1.7316	0.00140897	0.0264608	2.13	0
Unigene61586	6.91658	-1.7316	0.00140897	0.0264608	1.81	0
Unigene36209	6.91658	-1.7316	0.00140897	0.0264608	0.66	0
Unigene16782	6.91658	-1.7316	0.00140897	0.0264608	2.05	0
Unigene673	6.91658	-1.7316	0.00140897	0.0264608	1.94	0
Unigene17893	6.91658	-1.7316	0.00140897	0.0264608	0.71	0
Unigene12960	6.91658	-1.7316	0.00140897	0.0264608	1.36	0
Unigene61354	6.91658	-1.7316	0.00140897	0.0264608	2.11	0
Unigene51184	6.91658	-1.7316	0.00140897	0.0264608	1.45	0
Unigene31429	6.91658	-1.7316	0.00140897	0.0264608	1.93	0
Unigene3923	6.91658	-1.7316	0.00140897	0.0264608	1.26	0
Unigene49767	6.91658	-1.7316	0.00140897	0.0264608	2.1	0
Unigene51753	6.91658	-1.7316	0.00140897	0.0264608	2.04	0
Unigene45006	6.91658	-1.7316	0.00140897	0.0264608	1	0
Unigene52847	6.91658	-1.7316	0.00140897	0.0264608	1.15	0
Unigene53516	6.91658	-1.7316	0.00140897	0.0264608	2.12	0
Unigene8618	6.91658	-1.7316	0.00140897	0.0264608	0.89	0
Unigene681	6.91658	-1.7316	0.00140897	0.0264608	1.24	0
Unigene16679	6.91658	-1.7316	0.00140897	0.0264608	1.17	0
Unigene55976	6.91658	-1.7316	0.00140897	0.0264608	1.83	0
Unigene8983	6.91658	-1.7316	0.00140897	0.0264608	2.05	0
Unigene14131	6.91658	-1.7316	0.00140897	0.0264608	1.92	0
Unigene55286	6.91658	-1.7316	0.00140897	0.0264608	2.19	0
Unigene44089	6.91658	-1.7316	0.00140897	0.0264608	2.36	0
Unigene16655	6.91658	-1.7316	0.00140897	0.0264608	1.49	0
Unigene18563	6.91658	-1.7316	0.00140897	0.0264608	1.71	0
Unigene18575	6.91658	-1.7316	0.00140897	0.0264608	1.64	0
Unigene14248	6.91658	-1.7316	0.00140897	0.0264608	1.31	0
Unigene23160	6.91658	-1.7316	0.00140897	0.0264608	2.05	0
Unigene6170	6.91658	-1.7316	0.00140897	0.0264608	0.81	0
Unigene15106	6.91658	-1.7316	0.00140897	0.0264608	2.34	0
Unigene13765	6.91658	-1.7316	0.00140897	0.0264608	2.12	0
Unigene50800	6.91658	-1.7316	0.00140897	0.0264608	2.16	0
Unigene9509	6.91658	-1.7316	0.00140897	0.0264608	2.04	0
Unigene15663	6.91658	-1.7316	0.00140897	0.0264608	1.17	0
Unigene52727	6.91658	-1.7316	0.00140897	0.0264608	1.64	0
Unigene51320	6.91658	-1.7316	0.00140897	0.0264608	0.94	0
Unigene13526	6.91658	-1.7316	0.00140897	0.0264608	1.43	0
Unigene6025	6.91658	-1.7316	0.00140897	0.0264608	1.77	0
Unigene9933	6.91658	-1.7316	0.00140897	0.0264608	2.34	0
Unigene39927	6.91658	-1.7316	0.00140897	0.0264608	0.59	0
Unigene41303	6.91658	-1.7316	0.00140897	0.0264608	1.14	0
Unigene20376	6.91658	-1.7316	0.00140897	0.0264608	1.28	0
Unigene23416	6.91658	-1.7316	0.00140897	0.0264608	1.18	0
Unigene37795	6.91658	-1.7316	0.00140897	0.0264608	1.91	0
Unigene43927	6.91658	-1.7316	0.00140897	0.0264608	1.44	0
Unigene10101	6.91658	-1.7316	0.00140897	0.0264608	1.34	0
Unigene51404	6.91658	-1.7316	0.00140897	0.0264608	2.02	0
Unigene8260	6.91658	-1.7316	0.00140897	0.0264608	1.88	0
Unigene46369	6.91658	-1.7316	0.00140897	0.0264608	1.12	0
Unigene61374	6.91658	-1.7316	0.00140897	0.0264608	1.59	0
Unigene656	6.91658	-1.7316	0.00140897	0.0264608	2.23	0
Unigene12171	6.91658	-1.7316	0.00140897	0.0264608	2.14	0
Unigene10384	6.91658	-1.7316	0.00140897	0.0264608	0.97	0
Unigene52317	6.91658	-1.7316	0.00140897	0.0264608	1.42	0
Unigene5291	6.91658	-1.7316	0.00140897	0.0264608	1.82	0
Unigene23086	6.91658	-1.7316	0.00140897	0.0264608	1.38	0
Unigene22150	6.91658	-1.7316	0.00140897	0.0264608	1.45	0
Unigene30138	6.91658	-1.7316	0.00140897	0.0264608	1.09	0
Unigene53593	6.91658	-1.7316	0.00140897	0.0264608	2.35	0
Unigene53787	6.91658	-1.7316	0.00140897	0.0264608	1.6	0
Unigene57523	6.91658	-1.7316	0.00140897	0.0264608	1.91	0
Unigene16691	6.91658	-1.7316	0.00140897	0.0264608	1.42	0
Unigene24370	6.91658	-1.7316	0.00140897	0.0264608	1.45	0
Unigene46861	3.8147	-0.943052	0.00141951	0.0264649	2.95	0.22
Unigene22338	3.8147	-0.943052	0.00141951	0.0264649	2.95	0.22
Unigene17353	3.8147	-0.943052	0.00141951	0.0264649	2.62	0.2
Unigene1650	3.8147	-0.943052	0.00141951	0.0264649	1.43	0.11
Unigene9455	3.8147	-0.943052	0.00141951	0.0264649	2.82	0.21
Unigene22984	3.8147	-0.943052	0.00141951	0.0264649	2.76	0.21
Unigene44917	3.8147	-0.943052	0.00141951	0.0264649	2.48	0.19
Unigene24433	3.8147	-0.943052	0.00141951	0.0264649	2.82	0.21
Unigene50554	3.8147	-0.943052	0.00141951	0.0264649	2.83	0.21
Unigene33938	3.8147	-0.943052	0.00141951	0.0264649	1.57	0.12
Unigene30191	3.8147	-0.943052	0.00141951	0.0264649	3.47	0.26
Unigene18009	3.26186	-0.897522	0.00141951	0.0264649	2.85	0.32
Unigene23114	3.26186	-0.897522	0.00141951	0.0264649	2.68	0.3
Unigene36593	3.26186	-0.897522	0.00141951	0.0264649	3.69	0.41
Unigene25942	3.26186	-0.897522	0.00141951	0.0264649	2.13	0.24
Unigene17966	3.26186	-0.897522	0.00141951	0.0264649	1.53	0.17
Unigene25902	3.26186	-0.897522	0.00141951	0.0264649	3.55	0.4
Unigene16562	3.26186	-0.897522	0.00141951	0.0264649	3.1	0.35
Unigene45550	2.59124	0.391331	0.00142017	0.0264693	2.19	0.4
Unigene51321	2.82065	0.0239623	0.00143305	0.0266609	2.44	0.38
Unigene39688	2.82065	0.0239623	0.00143305	0.0266609	4.96	0.78
Unigene16697	2.82065	0.0239623	0.00143305	0.0266609	5.79	0.91
Unigene2141	2.56354	0.582837	0.00144598	0.0268609	3.61	0.68
Unigene30704	2.54236	0.752115	0.00146236	0.0271488	2.42	0.46
Unigene42076	2.19278	4.50855	0.00146337	0.0271513	40.62	9.96
Unigene41068	2.60854	0.285272	0.00147798	0.0273975	3.24	0.59
Unigene39803	2.44217	1.05221	0.00147995	0.0274259	3.19	0.65
Unigene39310	2.17574	5.88258	0.00148365	0.0274861	24.81	6.16
Unigene39371	2.43291	1.29145	0.00148753	0.0275497	4.2	0.87
Unigene46627	2.22314	3.27878	0.00152873	0.0282025	7.39	1.77
Unigene45083	2.25519	2.65703	0.00153231	0.0282601	6.66	1.56
Unigene34456	2.77875	0.149954	0.00154494	0.0284674	3.49	0.56
Unigene49487	2.62898	0.170928	0.00154494	0.0284674	5.34	0.96
Unigene40631	2.62898	0.170928	0.00154494	0.0284674	5.48	0.98
Unigene13169	2.89812	-0.299316	0.00156555	0.0287612	3.03	0.45
Unigene12541	2.89812	-0.299316	0.00156555	0.0287612	4.26	0.63
Unigene18184	2.89812	-0.299316	0.00156555	0.0287612	3.13	0.46
Unigene27791	2.89812	-0.299316	0.00156555	0.0287612	3.03	0.45
Unigene3847	2.89812	-0.299316	0.00156555	0.0287612	1.69	0.25
Unigene49454	2.52221	0.735471	0.00158137	0.0289707	7.64	1.48
Unigene2630	2.15255	9.05162	0.00158187	0.0289707	947.04	238.82
Unigene27247	2.31308	1.63021	0.00159278	0.0291571	9.86	2.22
Unigene46467	2.31255	1.82558	0.00160982	0.0294516	3.11	0.7
Unigene29654	2.78757	-0.00339056	0.00162304	0.0296143	2.88	0.46
Unigene3430	2.98001	-0.473081	0.001642	0.0298774	3.62	0.5
Unigene47448	2.98001	-0.473081	0.001642	0.0298774	3.47	0.48
Unigene41120	2.98001	-0.473081	0.001642	0.0298774	2.91	0.4
Unigene50157	2.53095	0.652325	0.0016473	0.029924	3.88	0.75
Unigene38014	2.40492	1.26835	0.00166145	0.0301553	2.25	0.47
Unigene24807	2.83615	-0.143917	0.00171465	0.0309268	2.29	0.35
Unigene4459	3.09348	-0.670101	0.00171843	0.0309268	1.27	0.16
Unigene22427	3.09348	-0.670101	0.00171843	0.0309268	1.87	0.24
Unigene14069	3.09348	-0.670101	0.00171843	0.0309268	2.35	0.3
Unigene23473	3.09348	-0.670101	0.00171843	0.0309268	2.22	0.28
Unigene22239	3.09348	-0.670101	0.00171843	0.0309268	2.55	0.33
Unigene39031	3.09348	-0.670101	0.00171843	0.0309268	1.75	0.22
Unigene31375	3.09348	-0.670101	0.00171843	0.0309268	1.1	0.14
Unigene61212	3.09348	-0.670101	0.00171843	0.0309268	2.89	0.37
Unigene18382	3.09348	-0.670101	0.00171843	0.0309268	2.18	0.28
Unigene37348	3.09348	-0.670101	0.00171843	0.0309268	0.94	0.12
Unigene60994	3.09348	-0.670101	0.00171843	0.0309268	1.22	0.16
Unigene44391	2.18198	3.58403	0.00172019	0.0309268	7.1	1.75
Unigene27705	2.56529	0.370044	0.00173281	0.0309268	5.55	1.04
Unigene31510	2.56529	0.370044	0.00173281	0.0309268	4.97	0.93
Unigene20800	2.56529	0.370044	0.00173281	0.0309268	2.85	0.54
Unigene39841	2.56529	0.370044	0.00173281	0.0309268	7.16	1.34
Unigene35113	2.59868	0.146196	0.00173404	0.0309268	1.29	0.24
Unigene24111	2.59868	0.146196	0.00173404	0.0309268	2.1	0.38
Unigene10180	4.37064	-1.2856	0.00174368	0.0309268	1.5	0.07
Unigene4972	4.37064	-1.2856	0.00174368	0.0309268	1.87	0.09
Unigene38607	4.37064	-1.2856	0.00174368	0.0309268	1.38	0.07
Unigene27784	4.37064	-1.2856	0.00174368	0.0309268	2.66	0.13
Unigene23468	4.37064	-1.2856	0.00174368	0.0309268	0.97	0.05
Unigene14425	4.37064	-1.2856	0.00174368	0.0309268	2.62	0.13
Unigene12397	4.37064	-1.2856	0.00174368	0.0309268	1.7	0.08
Unigene38024	4.37064	-1.2856	0.00174368	0.0309268	3.21	0.15
Unigene23587	4.37064	-1.2856	0.00174368	0.0309268	2.63	0.13
Unigene4128	4.37064	-1.2856	0.00174368	0.0309268	2.01	0.1
Unigene15660	4.37064	-1.2856	0.00174368	0.0309268	2.09	0.1
Unigene27249	4.37064	-1.2856	0.00174368	0.0309268	2.66	0.13
Unigene37831	4.37064	-1.2856	0.00174368	0.0309268	1.35	0.06
Unigene4823	4.37064	-1.2856	0.00174368	0.0309268	1.71	0.08
Unigene20957	4.37064	-1.2856	0.00174368	0.0309268	2.93	0.14
Unigene26178	2.41032	0.957201	0.00175018	0.0310019	7.61	1.6
Unigene28688	2.41032	0.957201	0.00175018	0.0310019	3.3	0.69
Unigene45543	2.26583	1.92685	0.00175043	0.0310019	3.31	0.77
Unigene39399	2.41331	0.811379	0.00176981	0.0311437	2.45	0.51
Unigene783	3.75087	-0.995876	0.00177411	0.0311437	2.02	0.16
Unigene17833	3.75087	-0.995876	0.00177411	0.0311437	3.92	0.31
Unigene19040	3.75087	-0.995876	0.00177411	0.0311437	1.42	0.11
Unigene16296	3.75087	-0.995876	0.00177411	0.0311437	2.41	0.19
Unigene27010	3.75087	-0.995876	0.00177411	0.0311437	1.87	0.15
Unigene61093	3.75087	-0.995876	0.00177411	0.0311437	3.33	0.26
Unigene61122	3.75087	-0.995876	0.00177411	0.0311437	3.43	0.27
Unigene47609	3.75087	-0.995876	0.00177411	0.0311437	2.84	0.22
Unigene22287	3.75087	-0.995876	0.00177411	0.0311437	2.9	0.23
Unigene17313	3.75087	-0.995876	0.00177411	0.0311437	2.49	0.19
Unigene26870	3.75087	-0.995876	0.00177411	0.0311437	2.36	0.18
Unigene15743	3.75087	-0.995876	0.00177411	0.0311437	2.23	0.17
Unigene13815	3.75087	-0.995876	0.00177411	0.0311437	2.1	0.16
Unigene42722	3.75087	-0.995876	0.00177411	0.0311437	0.97	0.08
Unigene28380	3.75087	-0.995876	0.00177411	0.0311437	2.83	0.22
Unigene25807	3.75087	-0.995876	0.00177411	0.0311437	1.25	0.1
Unigene15513	3.75087	-0.995876	0.00177411	0.0311437	1.95	0.15
Unigene25372	3.19804	-0.948647	0.00177411	0.0311437	3.46	0.41
Unigene28928	3.19804	-0.948647	0.00177411	0.0311437	1.75	0.2
Unigene61143	3.19804	-0.948647	0.00177411	0.0311437	1.64	0.19
Unigene40834	3.19804	-0.948647	0.00177411	0.0311437	3.01	0.35
Unigene41945	3.19804	-0.948647	0.00177411	0.0311437	2.28	0.27
Unigene22959	3.19804	-0.948647	0.00177411	0.0311437	2.03	0.24
Unigene21096	3.19804	-0.948647	0.00177411	0.0311437	2.35	0.28
Unigene12316	3.19804	-0.948647	0.00177411	0.0311437	2.81	0.33
Unigene34774	3.19804	-0.948647	0.00177411	0.0311437	3.56	0.42
Unigene41576	3.19804	-0.948647	0.00177411	0.0311437	1.93	0.23
Unigene50669	3.19804	-0.948647	0.00177411	0.0311437	2.59	0.3
Unigene36212	3.19804	-0.948647	0.00177411	0.0311437	1.49	0.17
Unigene38277	2.29307	1.8096	0.00180772	0.031682	3.33	0.76
[truncated: 2,000 more rows]

## Sheet: BlSvsBlIS_UP
Table S5 Unigenes differentially expressed during Suaeda aralocaspica seed germination.
Unigene	logFC	logCPM	PValue	FDR	BlIS(RPKM)	BlS(RPKM)
Unigene21014	-11.4747	8.30966	1.97214e-27	1.21482e-22	0.25	950.9
Unigene47918	-10.3461	10.1852	3.50098e-26	1.05403e-21	0.65	1087.67
Unigene2574	-15.3255	6.54103	5.13332e-26	1.05403e-21	0	225.23
Unigene26697	-11.724	7.03184	1.13355e-25	1.74563e-21	0.04	192.6
Unigene47974	-10.139	8.61738	5.82686e-25	6.598e-21	0.32	475.32
Unigene48879	-12.1319	6.52216	6.42672e-25	6.598e-21	0.03	221.32
Unigene32462	-10.9791	6.84386	1.80178e-24	1.58554e-20	0.04	116.17
Unigene47993	-9.56278	8.87714	1.18919e-23	8.60071e-20	0.42	412.68
Unigene28202	-9.85672	7.67814	1.25662e-23	8.60071e-20	0.26	312.2
Unigene11037	-14.4843	5.70066	1.71078e-23	1.05382e-19	0	145.55
Unigene48470	-10.555	6.42026	3.37078e-23	1.8103e-19	0.11	223.67
Unigene3268	-9.4112	8.6829	3.52661e-23	1.8103e-19	0.63	557.11
Unigene2872	-14.3376	5.55417	4.70389e-23	2.22888e-19	0	121.17
Unigene48767	-11.4924	5.8835	5.3191e-23	2.34037e-19	0.05	191.67
Unigene23994	-9.91722	6.75376	9.36034e-23	3.84392e-19	0.09	115.18
Unigene48565	-10.3284	6.19407	1.60722e-22	5.81109e-19	0.07	122.6
Unigene20033	-9.21824	8.25425	1.69109e-22	5.81109e-19	0.88	677.79
Unigene48991	-14.1485	5.36541	1.73162e-22	5.81109e-19	0	51.93
Unigene48736	-14.1364	5.35335	1.88245e-22	5.81109e-19	0	82.52
Unigene47911	-9.21049	8.1943	1.88675e-22	5.81109e-19	1.05	805.44
Unigene39215	-13.9542	5.17152	6.59667e-22	1.93499e-18	0	59.93
Unigene11153	-13.7983	5.01591	1.92536e-21	5.39093e-18	0	55.17
Unigene8749	-13.754	4.97174	2.61296e-21	6.99807e-18	0	107.81
Unigene21299	-9.50848	6.08889	3.47504e-21	8.91911e-18	0.15	143.7
Unigene49180	-13.6946	4.9124	3.93826e-21	9.70371e-18	0	82.46
Unigene27882	-9.75182	5.61872	8.55676e-21	2.02726e-17	0.05	54.82
Unigene12713	-13.4452	4.66369	2.18174e-20	4.57818e-17	0	66.02
Unigene24791	-13.4431	4.66163	2.21296e-20	4.57818e-17	0	60.63
Unigene27532	-13.4421	4.6606	2.22875e-20	4.57818e-17	0	91.27
Unigene48212	-8.43808	8.02406	2.22967e-20	4.57818e-17	1.49	670.23
Unigene20458	-9.11115	5.94952	2.42106e-20	4.81079e-17	0.18	134.53
Unigene41614	-10.5878	4.98085	2.68622e-20	5.05501e-17	0.03	65.96
Unigene48325	-8.74415	6.56795	2.70808e-20	5.05501e-17	0.24	132.54
Unigene35636	-13.3841	4.60279	3.3222e-20	6.01894e-17	0	74
Unigene3259	-8.8203	6.2341	3.89656e-20	6.85784e-17	0.22	129.41
Unigene42316	-13.3304	4.54925	4.80762e-20	8.22624e-17	0	50.09
Unigene28199	-8.34781	7.70664	5.00912e-20	8.33937e-17	0.83	348.45
Unigene23076	-9.78912	5.10038	7.06169e-20	1.1287e-16	0.05	57.28
Unigene11087	-8.54304	6.5876	7.14611e-20	1.1287e-16	0.41	198.77
Unigene47895	-8.11549	10.5058	7.71003e-20	1.18733e-16	9.73	3488.19
Unigene48146	-8.47318	6.7089	8.34319e-20	1.25349e-16	0.24	111.82
Unigene11918	-13.2346	4.45378	9.21628e-20	1.3517e-16	0	38.24
Unigene48837	-9.02307	5.60487	9.82915e-20	1.40806e-16	0.21	142.25
Unigene35820	-8.4787	6.30339	1.67844e-19	2.34977e-16	0.21	98.92
Unigene48411	-8.05662	8.30699	2.02349e-19	2.76989e-16	1.81	624.57
Unigene3885	-8.7782	5.61767	2.39176e-19	3.20283e-16	0.11	65.25
Unigene48880	-13.0812	4.30087	2.64442e-19	3.46583e-16	0	31.36
Unigene24293	-10.2478	4.64194	2.77239e-19	3.55785e-16	0.07	115.62
Unigene3141	-8.47137	6.03627	3.0442e-19	3.82693e-16	0.41	188.81
Unigene48885	-9.18774	5.05643	4.12841e-19	5.08612e-16	0.07	51.75
Unigene35620	-13.0021	4.22207	4.55128e-19	5.49714e-16	0	59.51
Unigene43896	-12.9795	4.19955	5.31496e-19	6.29608e-16	0	30.01
Unigene20245	-12.8899	4.11033	9.72442e-19	1.13022e-15	0	26.52
Unigene21158	-9.36724	4.68006	1.27135e-18	1.45026e-15	0.09	82.06
Unigene32414	-8.35929	5.60755	1.39318e-18	1.56034e-15	0.27	115.89
Unigene25716	-12.8327	4.05339	1.43856e-18	1.58239e-15	0	57.44
Unigene42377	-9.9804	4.37559	1.72571e-18	1.86495e-15	0.02	25.78
Unigene2679	-7.79982	7.27909	1.95924e-18	2.04779e-15	0.96	277.71
Unigene9105	-8.06067	6.10717	1.96139e-18	2.04779e-15	0.31	109.13
Unigene27825	-9.93948	4.33485	2.2848e-18	2.34569e-15	0.01	20.57
Unigene48964	-8.70132	4.97176	2.56658e-18	2.59178e-15	0.07	37.72
Unigene24684	-9.88394	4.27957	3.34341e-18	3.32178e-15	0.02	30.57
Unigene29387	-9.86357	4.2593	3.84414e-18	3.7053e-15	0.12	155.82
Unigene3219	-7.74622	6.88615	3.84973e-18	3.7053e-15	0.31	84.99
Unigene11454	-7.68007	7.19728	4.32682e-18	4.10043e-15	1.34	354.86
Unigene30737	-8.81279	4.68311	5.36355e-18	5.0059e-15	0.08	49.87
Unigene14820	-8.0434	5.61023	5.73969e-18	5.27701e-15	0.31	107.44
Unigene48687	-9.14112	4.45498	5.95208e-18	5.3918e-15	0.03	20.29
Unigene44339	-12.6208	3.8425	6.1285e-18	5.47115e-15	0	12.13
Unigene29894	-12.6135	3.83521	6.44292e-18	5.66968e-15	0	46.64
Unigene21903	-7.53056	7.86941	7.19095e-18	6.23881e-15	1.05	250.95
Unigene30727	-8.74816	4.61881	8.35513e-18	7.14816e-15	0.1	60.51
Unigene11706	-12.5706	3.7926	8.63331e-18	7.28497e-15	0	29.92
Unigene43169	-12.5669	3.78883	8.85945e-18	7.37477e-15	0	21.47
Unigene32258	-12.5381	3.76027	1.07787e-17	8.85276e-15	0	18.9
Unigene47394	-9.70626	4.10277	1.11714e-17	9.05457e-15	0.06	68.26
Unigene37556	-12.5304	3.75255	1.13648e-17	9.09167e-15	0	42.79
Unigene28593	-8.37607	4.64821	2.37386e-17	1.86732e-14	0.11	48.64
Unigene48332	-7.62734	5.95376	2.41273e-17	1.86732e-14	0.5	129.76
Unigene45699	-12.4172	3.64	2.42513e-17	1.86732e-14	0	20.03
Unigene20457	-12.4024	3.62529	2.68211e-17	2.0397e-14	0	75.76
Unigene45947	-8.34863	4.62093	2.86454e-17	2.15186e-14	0.07	29.02
Unigene11264	-7.30029	7.72169	3.35054e-17	2.48662e-14	2.66	542.22
Unigene45960	-12.3658	3.58893	3.44018e-17	2.52276e-14	0	12.89
Unigene29386	-7.21194	9.84267	3.69582e-17	2.67834e-14	4.19	802.84
Unigene9469	-7.48401	6.18053	3.83142e-17	2.74432e-14	0.67	155.83
Unigene11478	-7.31408	7.1617	4.18289e-17	2.96163e-14	1.33	273.71
Unigene37364	-12.3261	3.54941	4.50875e-17	3.15607e-14	0	39.29
Unigene2610	-7.16057	8.44705	6.43638e-17	4.45477e-14	3.11	576.14
Unigene26082	-12.2526	3.47636	7.43161e-17	5.08644e-14	0	47.95
Unigene40891	-8.75763	4.07367	8.11544e-17	5.49344e-14	0.04	24.75
Unigene20310	-8.41099	4.2836	8.32765e-17	5.57581e-14	0.06	27.48
Unigene48444	-7.18562	7.20032	9.08226e-17	5.98489e-14	0.86	162.27
Unigene3070	-7.11065	8.36461	9.13293e-17	5.98489e-14	5.69	1017.31
Unigene38447	-8.00203	4.58881	1.0656e-16	6.90944e-14	0.15	49.7
Unigene28285	-12.1924	3.41661	1.1182e-16	7.175e-14	0	37.14
Unigene26081	-8.70367	4.02007	1.17248e-16	7.44575e-14	0.18	102.02
Unigene11581	-8.70205	4.01846	1.18549e-16	7.45151e-14	0.06	35.94
Unigene27400	-8.13547	4.40912	1.22086e-16	7.59634e-14	0.31	116.4
Unigene48756	-7.18884	6.67184	1.28636e-16	7.92383e-14	1.01	191.2
Unigene32827	-7.51061	5.21642	1.63256e-16	9.95684e-14	0.27	63.16
Unigene40393	-7.73069	4.79344	1.6686e-16	1.00623e-13	0.18	50.63
Unigene43464	-12.1322	3.35681	1.68253e-16	1.00623e-13	0	17.51
Unigene3562	-12.1193	3.34403	1.83595e-16	1.08743e-13	0	29.04
Unigene2678	-7.02713	7.47011	2.14988e-16	1.26124e-13	6.11	1030.38
Unigene39231	-12.0853	3.31028	2.31191e-16	1.3435e-13	0	24.59
Unigene11331	-6.91051	11.1576	2.52655e-16	1.44294e-13	37.96	5898.56
Unigene36538	-12.072	3.29708	2.52987e-16	1.44294e-13	0	26.18
Unigene11876	-7.46942	5.03992	2.88097e-16	1.62812e-13	0.45	104.06
Unigene19823	-7.02666	6.58466	3.66992e-16	2.05512e-13	0.41	68.42
Unigene30421	-8.53397	3.85158	3.72363e-16	2.06641e-13	0.03	15.03
Unigene25182	-8.5285	3.84615	3.86472e-16	2.12556e-13	0.1	49.15
Unigene32908	-11.9811	3.20682	4.68352e-16	2.5531e-13	0	23.57
Unigene43035	-9.15381	3.55387	4.75075e-16	2.56279e-13	0.06	51.83
Unigene38702	-9.15157	3.55165	4.82341e-16	2.56279e-13	0.08	67.28
Unigene12130	-11.9754	3.20117	4.86771e-16	2.56279e-13	0	38.76
Unigene24963	-11.9754	3.20117	4.86771e-16	2.56279e-13	0	18.28
Unigene39828	-8.48776	3.80573	5.09839e-16	2.66149e-13	0.03	13.06
Unigene29478	-11.961	3.18693	5.36403e-16	2.77663e-13	0	16.32
Unigene11492	-6.83147	7.40625	7.71361e-16	3.95959e-13	4.14	610.3
Unigene20779	-6.98314	5.97715	8.27969e-16	4.21505e-13	0.77	126.36
Unigene42343	-11.887	3.11355	8.84486e-16	4.46585e-13	0	26.11
Unigene40232	-7.56634	4.41282	9.39116e-16	4.67361e-13	0.12	30.26
Unigene35382	-11.8779	3.10449	9.40806e-16	4.67361e-13	0	21.7
Unigene37182	-7.56015	4.40669	9.79484e-16	4.82682e-13	0.15	36.91
Unigene21366	-7.82373	4.09977	1.01143e-15	4.94468e-13	0.2	59.35
Unigene3218	-11.8563	3.08312	1.08819e-15	5.27808e-13	0	26.33
Unigene2359	-11.8501	3.07696	1.13484e-15	5.41901e-13	0	29.84
Unigene42474	-11.8501	3.07696	1.13484e-15	5.41901e-13	0	13.44
Unigene49057	-7.12315	5.17592	1.18532e-15	5.61648e-13	0.64	116.15
Unigene39246	-9.01051	3.41173	1.25424e-15	5.83025e-13	0.02	15.84
Unigene45779	-6.71591	8.51255	1.25835e-15	5.83025e-13	5.3	720.52
Unigene24311	-6.84544	6.40505	1.25882e-15	5.83025e-13	1.24	185.42
Unigene32328	-11.8313	3.05831	1.28851e-15	5.92319e-13	0	27.08
Unigene39045	-11.825	3.05204	1.34471e-15	6.13574e-13	0	19.28
Unigene38275	-7.50971	4.35668	1.38057e-15	6.25308e-13	0.1	23.26
Unigene1966	-11.7962	3.02348	1.63325e-15	7.34356e-13	0	18.35
Unigene12248	-7.37383	4.43949	1.88612e-15	8.41906e-13	0.18	39.03
Unigene21459	-7.94994	3.82609	1.90166e-15	8.42736e-13	0.21	68.4
Unigene38807	-11.7635	2.99106	2.03623e-15	8.95925e-13	0	11.9
Unigene47960	-6.84946	5.79059	2.18263e-15	9.53531e-13	1.27	189.9
Unigene41114	-6.79159	5.93858	2.60909e-15	1.13181e-12	1.73	248.2
Unigene33940	-11.713	2.94104	2.79614e-15	1.20447e-12	0	22.77
Unigene3001	-6.77757	5.87606	3.00768e-15	1.2866e-12	0.78	110.66
Unigene48778	-8.21346	3.53378	3.22882e-15	1.37167e-12	0.09	36.67
Unigene10459	-11.6853	2.91363	3.36721e-15	1.42066e-12	0	47.63
Unigene29671	-11.6642	2.89273	3.87974e-15	1.62577e-12	0	17.44
Unigene48842	-6.76765	5.65338	4.05032e-15	1.68578e-12	0.54	76.74
Unigene48532	-7.07739	4.65137	4.13875e-15	1.71102e-12	0.31	55.05
Unigene11767	-6.86408	5.19669	4.36645e-15	1.79313e-12	0.74	111.62
Unigene11543	-6.94895	4.8977	4.67716e-15	1.908e-12	0.26	41.34
Unigene27867	-6.53195	7.72309	4.79979e-15	1.94515e-12	2.91	348.22
Unigene21900	-7.58777	3.86597	5.01447e-15	2.01887e-12	0.17	44.76
Unigene44957	-6.75192	5.51832	5.18304e-15	2.07318e-12	0.51	71.82
Unigene4816	-6.71709	5.65959	5.3581e-15	2.12938e-12	1.03	140.83
Unigene42378	-11.6027	2.83181	5.86187e-15	2.31465e-12	0	66.44
Unigene3077	-11.5803	2.80967	6.80932e-15	2.67164e-12	0	53.09
Unigene3110	-7.74295	3.6211	7.61595e-15	2.96921e-12	0.23	67.66
Unigene33128	-11.5538	2.78342	8.13334e-15	3.15098e-12	0	22.34
Unigene29159	-6.96863	4.54375	8.66068e-15	3.33431e-12	0.11	17.88
Unigene2526	-6.60489	5.75389	9.23764e-15	3.53434e-12	0.87	109.63
Unigene40520	-6.39309	8.79039	1.0131e-14	3.85222e-12	15.24	1654.57
Unigene39172	-7.21137	4.06128	1.0349e-14	3.91097e-12	0.2	39.71
Unigene39643	-7.47906	3.75839	1.04635e-14	3.93012e-12	0.1	22.98
Unigene2505	-6.42487	7.20285	1.13208e-14	4.22638e-12	2.01	223.55
Unigene41126	-11.4589	2.68958	1.53375e-14	5.69142e-12	0	16.51
Unigene3040	-6.8753	4.45148	1.61723e-14	5.96526e-12	0.31	47.67
Unigene25865	-7.97168	3.29446	1.64962e-14	6.04852e-12	0.04	12.57
Unigene48898	-7.05042	4.11942	1.67416e-14	6.10216e-12	1.08	188.63
Unigene2393	-11.4425	2.67333	1.71166e-14	6.20215e-12	0	9.54
Unigene48303	-6.33705	7.40936	1.86254e-14	6.7094e-12	3.2	334.37
Unigene41799	-8.60214	3.00738	1.96817e-14	7.0487e-12	0.06	33.21
Unigene30621	-11.4133	2.64445	2.08021e-14	7.40687e-12	0	32.89
Unigene21404	-6.83249	4.40918	2.16057e-14	7.64878e-12	0.35	51.8
Unigene43249	-11.3748	2.60644	2.6883e-14	9.42006e-12	0	11.92
Unigene35949	-8.55212	2.95793	2.69149e-14	9.42006e-12	0.03	14.36
Unigene27531	-11.3705	2.60215	2.76714e-14	9.63012e-12	0	48.17
Unigene43422	-6.71194	4.54934	2.88053e-14	9.9684e-12	0.4	54.52
Unigene42516	-11.3486	2.58053	3.20144e-14	1.10171e-11	0	5.76
Unigene28741	-6.51692	5.08597	3.28394e-14	1.12382e-11	0.47	55.46
Unigene46278	-11.3353	2.5674	3.49769e-14	1.19035e-11	0	28.24
Unigene37183	-8.50029	2.90672	3.80638e-14	1.28829e-11	0.05	26.55
Unigene18628	-6.85485	4.11493	3.85142e-14	1.29231e-11	0.49	73.64
Unigene11150	-6.542	4.87836	3.8602e-14	1.29231e-11	0.42	50.83
Unigene26058	-6.84874	4.1089	4.01334e-14	1.33631e-11	0.29	44.5
Unigene41992	-11.3129	2.54525	4.06076e-14	1.34483e-11	0	12.52
Unigene42512	-11.3038	2.53629	4.31331e-14	1.42083e-11	0	24.1
Unigene41025	-7.8218	3.14634	4.51624e-14	1.47977e-11	0.04	11.28
Unigene18438	-11.2809	2.51365	5.02367e-14	1.63732e-11	0	30.14
Unigene49032	-8.45382	2.86082	5.19183e-14	1.68322e-11	0.04	18.8
Unigene36071	-6.35394	5.30089	6.24182e-14	2.00255e-11	0.86	91.47
Unigene18839	-8.42446	2.83183	6.3155e-14	2.01569e-11	0.03	16.71
Unigene2402	-6.77982	4.04086	6.38661e-14	2.02788e-11	0.38	54.68
Unigene21596	-8.41703	2.82449	6.63656e-14	2.09644e-11	0.04	22.25
Unigene24736	-11.2243	2.45782	7.31423e-14	2.29872e-11	0	13.73
Unigene31836	-7.74845	3.07391	7.38452e-14	2.30903e-11	0.09	25.66
Unigene42379	-6.56744	4.40674	7.58262e-14	2.359e-11	0.34	41.49
Unigene49153	-6.53424	4.48796	7.64715e-14	2.36712e-11	0.51	61.19
Unigene32763	-11.2049	2.43872	8.31653e-14	2.56145e-11	0	28.66
Unigene35407	-8.37927	2.78722	8.53589e-14	2.61593e-11	0.02	8.75
Unigene41623	-11.1704	2.40467	1.04545e-13	3.17235e-11	0	13.67
Unigene32862	-11.1704	2.40467	1.04545e-13	3.17235e-11	0	17.5
Unigene48814	-6.19314	5.72416	1.07118e-13	3.23449e-11	1.81	172.05
Unigene43101	-11.1604	2.39479	1.11716e-13	3.35687e-11	0	21
Unigene42344	-6.49725	4.33753	1.21679e-13	3.6385e-11	0.4	47.47
Unigene48080	-6.00361	8.74601	1.34757e-13	4.00439e-11	16.97	1406.69
Unigene41692	-7.3151	3.19839	1.35216e-13	4.00439e-11	0.06	12.18
Unigene21699	-11.1248	2.35968	1.41413e-13	4.16789e-11	0	20.94
Unigene35201	-7.64108	2.96798	1.48058e-13	4.34296e-11	0.04	11.81
Unigene38578	-6.03063	7.01597	1.51483e-13	4.41678e-11	1.35	114.42
Unigene49274	-8.29256	2.70168	1.52008e-13	4.41678e-11	0.07	32.25
Unigene2677	-5.98581	7.79155	1.76541e-13	5.10551e-11	15.09	1235.95
Unigene27401	-5.97812	7.98974	1.78318e-13	5.13279e-11	6.97	567.44
Unigene26235	-6.09365	5.76644	1.88765e-13	5.40826e-11	0.48	42.63
Unigene30238	-6.55005	3.98107	2.00867e-13	5.70194e-11	0.38	46.03
Unigene2579	-5.95794	7.89525	2.07215e-13	5.85516e-11	10.47	841.08
Unigene37698	-6.19657	4.97021	2.19307e-13	6.16853e-11	0.67	63.64
Unigene18316	-7.57897	2.90674	2.23914e-13	6.2695e-11	0.09	24.73
Unigene2797	-5.90268	10.0727	2.35901e-13	6.57523e-11	31.06	2400.19
Unigene22446	-6.31185	4.4728	2.39133e-13	6.63529e-11	0.53	54.41
Unigene10419	-11.04	2.27606	2.47722e-13	6.8165e-11	0	6.83
Unigene29723	-6.39145	4.23331	2.47877e-13	6.8165e-11	0.46	50.89
Unigene30360	-6.24253	4.66484	2.55759e-13	6.98223e-11	0.39	38.03
Unigene36208	-6.57315	3.83714	2.5617e-13	6.98223e-11	0.18	22.45
Unigene40519	-6.1702	4.81406	3.06738e-13	8.32368e-11	2.38	222.27
Unigene11244	-5.90772	7.22989	3.15005e-13	8.51053e-11	2.52	195.71
Unigene34550	-10.9956	2.23235	3.3191e-13	8.92809e-11	0	11.67
Unigene10411	-8.17407	2.58491	3.33653e-13	8.93594e-11	0.04	17.53
Unigene33082	-10.9729	2.21	3.85452e-13	1.02786e-10	0	7.13
Unigene3129	-5.84435	7.98472	4.28265e-13	1.13197e-10	9.97	740.5
Unigene38442	-7.48047	2.80972	4.30831e-13	1.13197e-10	0.03	8.43
Unigene39425	-7.48047	2.80972	4.30831e-13	1.13197e-10	0.16	38.73
Unigene36618	-10.9556	2.193	4.31846e-13	1.13197e-10	0	7.17
Unigene38299	-6.01479	5.30883	4.34307e-13	1.13221e-10	0.7	59.08
Unigene24756	-6.04797	5.10583	4.35614e-13	1.13221e-10	0.55	46.95
Unigene41967	-6.63986	3.49738	4.76624e-13	1.23359e-10	0.15	19.2
Unigene38896	-10.9381	2.1758	4.84456e-13	1.24342e-10	0	17.75
Unigene46000	-6.87955	3.16683	5.76659e-13	1.47393e-10	0.08	13.02
Unigene30911	-6.3908	3.82433	5.83944e-13	1.47968e-10	0.22	23.78
Unigene29542	-6.8766	3.16393	5.88113e-13	1.47968e-10	0.1	14.92
Unigene18987	-10.9085	2.14666	5.88519e-13	1.47968e-10	0	18.29
Unigene10835	-10.9085	2.14666	5.88519e-13	1.47968e-10	0	6.98
Unigene38132	-6.4353	3.70149	6.35992e-13	1.59254e-10	0.2	22.43
Unigene6688	-10.8783	2.11693	7.17702e-13	1.77549e-10	0	36.57
Unigene42682	-10.8783	2.11693	7.17702e-13	1.77549e-10	0	9.76
Unigene40439	-5.98447	4.88106	7.91966e-13	1.95137e-10	0.99	81.41
Unigene49118	-6.10282	4.35931	8.36725e-13	2.05344e-10	0.83	74.39
Unigene32172	-7.37881	2.70969	8.44864e-13	2.06519e-10	0.06	14.43
Unigene35109	-10.8411	2.08042	9.15533e-13	2.22909e-10	0	13.55
Unigene36619	-10.8349	2.07425	9.54001e-13	2.3136e-10	0	15.21
Unigene35542	-6.43799	3.51574	1.00877e-12	2.43683e-10	0.25	28.16
Unigene27096	-7.34603	2.67746	1.04928e-12	2.51497e-10	0.08	17.82
Unigene12730	-7.34603	2.67746	1.04928e-12	2.51497e-10	0.24	53.92
Unigene31550	-6.78194	3.07085	1.10396e-12	2.63576e-10	0.15	21.59
Unigene22031	-5.94335	4.78224	1.10892e-12	2.6374e-10	0.79	62.83
Unigene33109	-6.97953	2.86802	1.23489e-12	2.9257e-10	0.11	18.09
Unigene30491	-5.78788	5.68269	1.26477e-12	2.985e-10	2.83	202.32
Unigene21825	-7.31673	2.64866	1.27333e-12	2.99373e-10	0.03	6.98
Unigene2667	-5.69771	7.26846	1.28883e-12	3.01865e-10	3.26	218.61
Unigene10820	-6.6042	3.20692	1.29768e-12	3.02787e-10	0.28	36.1
Unigene12608	-10.7705	2.01099	1.45366e-12	3.37902e-10	0	33.8
Unigene28286	-7.29112	2.62351	1.50764e-12	3.49132e-10	0.19	40.69
Unigene49154	-6.01351	4.27163	1.52003e-12	3.50682e-10	0.66	55.15
Unigene38991	-10.7573	1.998	1.58485e-12	3.64274e-10	0	9.57
Unigene22761	-10.7439	1.98489	1.72919e-12	3.95972e-10	0	9.74
Unigene35749	-6.00773	4.17394	1.81484e-12	4.13067e-10	0.25	21.27
Unigene10921	-6.43886	3.29984	1.81726e-12	4.13067e-10	0.31	35.43
Unigene27533	-10.7304	1.97166	1.88812e-12	4.2603e-10	0	12.96
Unigene32817	-10.7304	1.97166	1.88812e-12	4.2603e-10	0	10.22
Unigene2635	-5.59387	8.52665	2.06104e-12	4.57175e-10	8.51	531.11
Unigene49262	-10.7168	1.95831	2.06326e-12	4.57175e-10	0	19.29
Unigene26961	-10.7168	1.95831	2.06326e-12	4.57175e-10	0	6.2
Unigene38703	-10.7168	1.95831	2.06326e-12	4.57175e-10	0	34.24
Unigene34906	-10.71	1.95159	2.15747e-12	4.76337e-10	0	7.04
Unigene2676	-5.57561	8.68056	2.33802e-12	5.14355e-10	11.46	705.8
Unigene35822	-7.86545	2.28146	2.54987e-12	5.58966e-10	0.05	17.71
Unigene35017	-5.87974	4.38576	2.57925e-12	5.63402e-10	0.38	29.19
Unigene2821	-5.54912	9.47543	2.64544e-12	5.75817e-10	34.19	2067.94
Unigene37240	-10.6752	1.9175	2.70534e-12	5.86783e-10	0	18.5
Unigene32843	-10.6682	1.91058	2.83236e-12	6.11642e-10	0	14.93
Unigene38045	-6.63593	2.92749	2.83981e-12	6.11642e-10	0.18	23.29
Unigene4318	-5.61053	6.22037	2.88572e-12	6.19365e-10	0.85	53.99
Unigene35609	-10.654	1.89665	3.10652e-12	6.64022e-10	0	16.69
Unigene30910	-6.62189	2.91372	3.11535e-12	6.64022e-10	0.32	41.46
Unigene18558	-6.46875	3.07397	3.18624e-12	6.7679e-10	0.2	23.45
Unigene8326	-5.65762	5.40366	3.3198e-12	7.02736e-10	1.55	101.28
Unigene18481	-10.6396	1.88259	3.41017e-12	7.19394e-10	0	25.99
Unigene31776	-10.6324	1.8755	3.57412e-12	7.49843e-10	0	7.19
Unigene41590	-6.81826	2.70972	3.57886e-12	7.49843e-10	0.13	19.33
Unigene3122	-7.80977	2.22683	3.67142e-12	7.66631e-10	0.08	27.16
Unigene48957	-5.71622	4.78037	3.96213e-12	8.24539e-10	0.82	56.24
Unigene40695	-6.318	3.18131	4.04811e-12	8.39595e-10	0.13	13.93
Unigene13078	-10.6105	1.85403	4.12031e-12	8.51701e-10	0	10.56
Unigene23715	-10.5957	1.83954	4.5352e-12	9.34328e-10	0	10.88
Unigene26502	-10.5808	1.8249	4.99652e-12	1.02594e-09	0	7.56
Unigene27065	-7.10775	2.44358	5.03296e-12	1.02998e-09	0.07	13.62
Unigene38642	-7.10285	2.43878	5.19703e-12	1.05654e-09	0.03	5.83
Unigene12851	-7.10285	2.43878	5.19703e-12	1.05654e-09	0.07	13.15
Unigene5125	-10.5732	1.81753	5.24635e-12	1.06306e-09	0	11.65
Unigene40506	-6.54215	2.83556	5.26758e-12	1.06386e-09	0.12	15.49
Unigene43923	-7.74593	2.16425	5.5708e-12	1.12142e-09	0.01	4.36
Unigene18828	-5.99895	3.58908	5.61604e-12	1.12685e-09	0.54	45.14
Unigene6218	-10.5581	1.80266	5.78826e-12	1.15763e-09	0	13.06
Unigene2887	-5.49605	6.19357	5.98129e-12	1.19237e-09	3.98	232.61
Unigene33269	-10.5504	1.79517	6.08208e-12	1.20466e-09	0	8.43
Unigene27870	-6.51961	2.81348	6.10882e-12	1.20608e-09	0.17	20.42
Unigene36522	-10.5427	1.78764	6.39239e-12	1.25804e-09	0	14.3
Unigene11558	-7.0681	2.40473	6.52452e-12	1.27995e-09	0.05	8.93
Unigene21995	-5.9744	3.56506	6.6059e-12	1.2918e-09	0.36	29.24
Unigene2529	-5.42439	7.71169	6.90524e-12	1.34606e-09	12.43	689.6
Unigene48792	-5.49527	5.75111	7.2639e-12	1.41151e-09	2.16	126.3
Unigene34978	-6.00729	3.44813	7.3718e-12	1.42797e-09	0.22	18.42
Unigene19189	-10.5194	1.76481	7.43276e-12	1.43527e-09	0	6.67
Unigene33899	-6.69978	2.59362	7.7912e-12	1.49595e-09	0.1	14.33
Unigene35682	-10.5116	1.75712	7.81988e-12	1.49595e-09	0	8.78
Unigene32119	-10.5116	1.75712	7.81988e-12	1.49595e-09	0	8.98
Unigene33742	-5.86586	3.71748	8.16797e-12	1.5577e-09	0.5	37.92
Unigene48412	-5.44642	6.16153	8.26848e-12	1.56717e-09	2.89	162.8
Unigene48823	-5.47449	5.66177	8.64929e-12	1.62682e-09	2.48	142.79
Unigene32289	-10.4957	1.74162	8.66242e-12	1.62682e-09	0	7.65
Unigene9769	-10.4957	1.74162	8.66242e-12	1.62682e-09	0	12.45
Unigene22314	-5.64643	4.36696	9.23692e-12	1.72944e-09	1.53	99.83
Unigene29406	-10.4797	1.72595	9.60589e-12	1.78765e-09	0	11.17
Unigene29056	-10.4797	1.72595	9.60589e-12	1.78765e-09	0	6.7
Unigene25166	-5.71371	4.06452	9.67218e-12	1.79457e-09	0.54	37.05
Unigene28224	-7.66037	2.08046	9.72466e-12	1.79889e-09	0.04	11.21
Unigene11616	-5.64704	4.30106	1.00027e-11	1.84478e-09	0.64	41.45
Unigene22625	-10.4716	1.71805	1.01196e-11	1.86076e-09	0	14.56
Unigene48367	-5.51526	5.02175	1.01686e-11	1.86422e-09	0.68	40.23
Unigene31896	-10.4635	1.7101	1.06636e-11	1.94917e-09	0	18.45
Unigene34925	-6.42981	2.72559	1.10114e-11	2.00678e-09	0.12	13.62
Unigene20431	-10.4553	1.70211	1.12401e-11	2.04241e-09	0	14.69
Unigene27660	-6.98005	2.31854	1.15949e-11	2.10068e-09	0.07	12.44
Unigene48752	-5.36696	6.77294	1.21648e-11	2.19104e-09	3.07	163.76
Unigene30612	-6.06119	3.14643	1.22325e-11	2.19682e-09	0.49	43.32
Unigene38185	-5.76563	3.73326	1.28426e-11	2.29302e-09	0.75	52.91
Unigene11640	-6.13043	2.99773	1.39456e-11	2.48276e-09	0.5	46.43
Unigene2907	-5.36599	6.01608	1.44124e-11	2.55846e-09	2.3	122.61
Unigene31297	-10.4138	1.6615	1.46867e-11	2.59222e-09	0	8.53
Unigene46023	-10.4138	1.6615	1.46867e-11	2.59222e-09	0	25.53
Unigene17865	-5.58482	4.24031	1.50985e-11	2.6573e-09	0.44	27.63
Unigene42102	-5.84747	3.44097	1.52637e-11	2.67872e-09	0.93	69.86
Unigene38091	-5.55657	4.34277	1.55007e-11	2.68322e-09	0.41	25.14
Unigene42633	-10.4053	1.65323	1.55072e-11	2.68322e-09	0	7.69
Unigene33244	-10.4053	1.65323	1.55072e-11	2.68322e-09	0	7.83
Unigene27098	-10.4053	1.65323	1.55072e-11	2.68322e-09	0	16.19
Unigene19959	-5.35969	5.92164	1.55914e-11	2.69024e-09	2.97	157.5
Unigene35073	-6.93117	2.27073	1.59411e-11	2.73525e-09	0.05	8.48
Unigene48438	-5.39052	5.45689	1.60473e-11	2.74582e-09	2.16	117.43
Unigene40671	-5.75865	3.61273	1.63481e-11	2.77222e-09	0.17	11.97
Unigene34587	-10.3968	1.64492	1.63784e-11	2.77222e-09	0	8.95
Unigene41260	-10.3968	1.64492	1.63784e-11	2.77222e-09	0	6.09
Unigene21124	-5.44796	4.91781	1.63816e-11	2.77222e-09	1.34	75.71
Unigene36560	-5.74989	3.60419	1.73182e-11	2.91471e-09	0.41	29.04
Unigene34336	-5.87177	3.31568	1.80082e-11	3.02258e-09	0.53	40.61
Unigene21246	-5.31442	6.30064	1.8073e-11	3.02521e-09	7.14	367.63
Unigene35907	-10.3797	1.62816	1.82869e-11	3.05272e-09	0	7.63
Unigene41318	-5.9278	3.20415	1.83574e-11	3.05621e-09	0.2	15.99
Unigene48300	-5.28149	7.33347	1.85162e-11	3.07434e-09	6.11	307.18
Unigene29407	-10.371	1.6197	1.93318e-11	3.20113e-09	0	10.73
Unigene25404	-6.18737	2.7986	1.98243e-11	3.27388e-09	0.45	43.24
Unigene31512	-10.3623	1.61119	2.04429e-11	3.36701e-09	0	8.97
Unigene35818	-5.90445	3.18135	2.14013e-11	3.51547e-09	0.52	40.97
Unigene4985	-10.3535	1.60264	2.16245e-11	3.54269e-09	0	11.85
Unigene28352	-5.38363	5.00238	2.23421e-11	3.64087e-09	1.29	69.53
Unigene40446	-5.67668	3.64644	2.27675e-11	3.70041e-09	0.21	13.8
Unigene18328	-10.3447	1.59403	2.28818e-11	3.7092e-09	0	16.65
Unigene12189	-10.3358	1.58537	2.42199e-11	3.90555e-09	0	12.48
Unigene32649	-10.3358	1.58537	2.42199e-11	3.90555e-09	0	13.12
Unigene48869	-5.44056	4.51112	2.44527e-11	3.9328e-09	1.28	72.04
Unigene37437	-7.51473	1.93809	2.49811e-11	4.00732e-09	0.03	8.57
Unigene48817	-5.31944	5.38762	2.56826e-11	4.10493e-09	2.75	141.91
Unigene27640	-6.85749	2.19876	2.57229e-11	4.10493e-09	0.1	15.43
Unigene48139	-5.42996	4.5008	2.62223e-11	4.17382e-09	3.8	212.43
Unigene35906	-6.29477	2.59365	2.66041e-11	4.22368e-09	0.17	17.36
Unigene33193	-7.50074	1.92442	2.73433e-11	4.32987e-09	0.05	13.8
Unigene28521	-10.3089	1.55908	2.87788e-11	4.5455e-09	0	10.72
Unigene2527	-5.27748	5.60457	2.96606e-11	4.67279e-09	2.16	108.63
Unigene9306	-10.2998	1.5502	3.05021e-11	4.79311e-09	0	17.97
Unigene26837	-10.2906	1.54128	3.23396e-11	5.05605e-09	0	15.46
Unigene38225	-10.2906	1.54128	3.23396e-11	5.05605e-09	0	7.5
Unigene36265	-5.51224	3.94947	3.2449e-11	5.06032e-09	0.38	22.38
Unigene12731	-10.2814	1.53229	3.42995e-11	5.3354e-09	0	13.77
Unigene49372	-7.45791	1.88263	3.60363e-11	5.59144e-09	0.12	29.5
Unigene47975	-5.14555	9.26979	3.67086e-11	5.68145e-09	15.44	705.83
Unigene27113	-5.88867	2.97804	3.71067e-11	5.72867e-09	0.59	45.92
Unigene47996	-5.14988	8.47616	3.84997e-11	5.88904e-09	46.13	2115.84
Unigene23985	-10.2628	1.51416	3.86235e-11	5.88904e-09	0	7.09
Unigene50041	-10.2628	1.51416	3.86235e-11	5.88904e-09	0	7.39
Unigene1980	-10.2628	1.51416	3.86235e-11	5.88904e-09	0	11.48
Unigene18454	-6.23147	2.5319	4.01604e-11	6.10825e-09	0.15	14.86
Unigene39678	-10.2534	1.505	4.10077e-11	6.19126e-09	0	11.79
Unigene28569	-10.2534	1.505	4.10077e-11	6.19126e-09	0	15.03
Unigene23575	-10.2534	1.505	4.10077e-11	6.19126e-09	0	12.44
Unigene45863	-10.244	1.49579	4.35548e-11	6.55973e-09	0	5.74
Unigene18547	-6.21754	2.51832	4.39642e-11	6.60525e-09	0.18	17.43
Unigene2818	-5.43219	4.02187	4.47222e-11	6.70279e-09	0.57	31.99
Unigene32386	-10.2345	1.48652	4.6277e-11	6.90221e-09	0	4.58
Unigene22845	-10.2345	1.48652	4.6277e-11	6.90221e-09	0	6.15
Unigene37979	-5.45394	3.8927	4.75947e-11	7.08162e-09	0.91	51.65
Unigene43143	-10.2249	1.47719	4.91875e-11	7.30096e-09	0	4.25
Unigene41024	-7.40628	1.83228	5.02257e-11	7.43714e-09	0.04	9.88
Unigene49338	-10.2153	1.46779	5.23006e-11	7.72581e-09	0	9.06
Unigene27111	-5.36845	4.15951	5.30192e-11	7.81322e-09	1.78	95.64
Unigene11094	-5.11056	7.47574	5.42962e-11	7.98231e-09	6.12	273.14
Unigene33950	-6.39661	2.29752	5.60842e-11	8.22554e-09	0.09	10.42
Unigene20622	-5.1867	5.3814	5.75812e-11	8.42504e-09	2.9	136.58
Unigene43892	-5.37535	4.03625	5.93697e-11	8.66614e-09	0.38	20.3
Unigene38184	-5.25582	4.69144	5.96972e-11	8.69335e-09	2.26	111.69
Unigene2852	-5.15683	5.66851	6.06138e-11	8.80602e-09	2.86	132.11
Unigene10803	-10.1859	1.43924	6.30172e-11	9.13364e-09	0	12.06
Unigene20403	-5.16922	5.36442	6.45963e-11	9.34053e-09	2.75	127.91
Unigene19081	-6.15555	2.45794	6.57106e-11	9.4794e-09	0.15	14.13
Unigene18354	-10.1661	1.41989	6.71092e-11	9.59242e-09	0	12.53
Unigene31974	-10.1661	1.41989	6.71092e-11	9.59242e-09	0	12.19
Unigene18588	-10.1661	1.41989	6.71092e-11	9.59242e-09	0	12.94
Unigene39434	-5.87945	2.75296	7.01767e-11	1.00065e-08	0.14	11.2
Unigene38166	-10.156	1.41011	7.14954e-11	1.01476e-08	0	17.96
Unigene19654	-10.156	1.41011	7.14954e-11	1.01476e-08	0	6.8
Unigene43390	-5.78674	2.87879	7.2057e-11	1.0196e-08	0.97	70.39
Unigene30949	-6.6978	2.04304	7.21679e-11	1.0196e-08	0.15	21.4
Unigene42522	-6.69129	2.03671	7.52546e-11	1.05836e-08	0.07	9.44
Unigene12474	-10.1459	1.40027	7.61991e-11	1.0692e-08	0	4.61
Unigene36432	-5.48772	3.46245	7.85163e-11	1.09921e-08	0.47	27.3
Unigene34175	-5.41134	3.68346	7.95269e-11	1.11083e-08	0.31	17.44
Unigene27887	-10.1357	1.39036	8.12454e-11	1.12717e-08	0	21.13
Unigene40500	-10.1357	1.39036	8.12454e-11	1.12717e-08	0	5.88
Unigene36309	-5.3238	3.98615	8.32139e-11	1.15189e-08	0.35	18.19
Unigene29326	-10.1254	1.38039	8.66618e-11	1.18893e-08	0	22.54
Unigene35723	-10.1254	1.38039	8.66618e-11	1.18893e-08	0	18.85
Unigene31618	-10.1254	1.38039	8.66618e-11	1.18893e-08	0	13.69
Unigene39728	-10.1254	1.38039	8.66618e-11	1.18893e-08	0	7.38
Unigene33562	-6.32407	2.2269	8.95823e-11	1.22626e-08	0.1	11.07
Unigene30726	-5.83507	2.7098	9.35769e-11	1.27527e-08	0.29	21.86
Unigene10516	-6.09587	2.39986	9.66525e-11	1.31428e-08	0.11	10.37
Unigene20087	-10.1047	1.36022	9.87265e-11	1.33953e-08	0	6.43
Unigene11568	-5.33366	3.7758	1.04604e-10	1.41615e-08	0.74	39.04
Unigene20116	-5.03527	6.55775	1.04858e-10	1.41647e-08	2.3	97.62
Unigene38411	-10.0942	1.35003	1.05443e-10	1.41816e-08	0	7.58
Unigene32323	-10.0942	1.35003	1.05443e-10	1.41816e-08	0	7.87
Unigene49480	-10.0837	1.33977	1.12665e-10	1.5087e-08	0	10.1
Unigene13222	-10.0837	1.33977	1.12665e-10	1.5087e-08	0	15.55
Unigene47761	-5.03026	6.11648	1.13712e-10	1.51943e-08	2.88	121.8
Unigene18458	-6.28345	2.18739	1.16362e-10	1.55146e-08	0.16	16.41
Unigene35619	-10.073	1.32944	1.20435e-10	1.6023e-08	0	16.7
Unigene48253	-5.02462	6.01896	1.21168e-10	1.60858e-08	3.94	165.9
Unigene2971	-5.02195	6.04328	1.22572e-10	1.62372e-08	2.63	110.47
Unigene28156	-5.30796	3.75085	1.23716e-10	1.63536e-08	0.29	14.89
Unigene38061	-5.0379	5.64476	1.27281e-10	1.67889e-08	2.03	86.23
Unigene30117	-5.4802	3.21827	1.28231e-10	1.68447e-08	0.35	20.57
Unigene23175	-10.0623	1.31903	1.28798e-10	1.68447e-08	0	7.15
Unigene33006	-10.0623	1.31903	1.28798e-10	1.68447e-08	0	7.95
Unigene35621	-10.0623	1.31903	1.28798e-10	1.68447e-08	0	9.86
Unigene34837	-6.26569	2.17012	1.30441e-10	1.70234e-08	0.1	10.17
Unigene32246	-10.0515	1.30854	1.37805e-10	1.78708e-08	0	10.02
Unigene2097	-10.0515	1.30854	1.37805e-10	1.78708e-08	0	14.64
Unigene31055	-5.88556	2.50464	1.40746e-10	1.82139e-08	0.19	14.56
Unigene48739	-4.97544	6.70968	1.47503e-10	1.89696e-08	3.54	143.74
Unigene48769	-10.0406	1.29798	1.4751e-10	1.89696e-08	0	12.04
Unigene39829	-10.0406	1.29798	1.4751e-10	1.89696e-08	0	13.12
Unigene41647	-6.02831	2.33419	1.49402e-10	1.91729e-08	0.09	8.03
Unigene2382	-5.05339	5.07692	1.50738e-10	1.93042e-08	1.81	77.74
Unigene44644	-5.3333	3.51586	1.52642e-10	1.95074e-08	0.24	12.39
Unigene41825	-5.25814	3.77962	1.53923e-10	1.96304e-08	0.36	17.82
Unigene21701	-10.0297	1.28734	1.57971e-10	2.00224e-08	0	11.02
Unigene29699	-10.0297	1.28734	1.57971e-10	2.00224e-08	0	21.51
Unigene42508	-10.0297	1.28734	1.57971e-10	2.00224e-08	0	8.42
Unigene36032	-6.01762	2.32382	1.60029e-10	2.02416e-08	0.21	18.26
Unigene33913	-5.02181	5.29045	1.63129e-10	2.05913e-08	1.06	44.43
Unigene42038	-5.28032	3.55631	1.86701e-10	2.34706e-08	0.27	13.42
Unigene49340	-9.99629	1.25494	1.94579e-10	2.43615e-08	0	18.38
Unigene29239	-9.99629	1.25494	1.94579e-10	2.43615e-08	0	4.35
Unigene30591	-4.9905	5.30438	1.96671e-10	2.45735e-08	0.86	35.51
Unigene2915	-4.9495	5.89085	2.01181e-10	2.4985e-08	3.96	158.16
Unigene30609	-5.01803	4.90315	2.06705e-10	2.56194e-08	0.95	39.77
Unigene31897	-6.53284	1.88267	2.07678e-10	2.56883e-08	0.2	25.25
Unigene20280	-9.98498	1.24398	2.08782e-10	2.57215e-08	0	19.46
Unigene23673	-9.98498	1.24398	2.08782e-10	2.57215e-08	0	12.53
Unigene49047	-5.09105	4.27041	2.19412e-10	2.69772e-08	1.58	69.94
Unigene44037	-5.963	2.2708	2.27284e-10	2.78894e-08	0.11	9.47
Unigene29115	-4.96645	5.28111	2.29066e-10	2.80522e-08	8.55	346.09
Unigene11414	-5.14991	3.88395	2.38305e-10	2.91257e-08	0.79	36.21
Unigene43232	-5.53016	2.81728	2.39274e-10	2.91863e-08	0.29	17.7
Unigene32631	-9.9621	1.2218	2.40736e-10	2.93065e-08	0	8.73
Unigene35578	-6.16706	2.07436	2.45457e-10	2.97635e-08	0.08	8.05
Unigene37933	-6.16706	2.07436	2.45457e-10	2.97635e-08	0.08	7.55
Unigene12054	-5.6749	2.55432	2.63047e-10	3.18338e-08	0.16	10.89
Unigene37867	-4.90455	5.88911	2.66081e-10	3.21379e-08	3.13	121.23
Unigene25024	-9.93886	1.19927	2.78152e-10	3.34182e-08	0	4.68
Unigene23993	-9.93886	1.19927	2.78152e-10	3.34182e-08	0	7.88
Unigene33527	-5.26532	3.35195	2.78308e-10	3.34182e-08	0.33	16.39
Unigene30613	-5.5032	2.79116	2.84654e-10	3.41137e-08	0.61	36.53
Unigene11768	-4.88377	6.33374	2.87022e-10	3.43135e-08	4.27	162.99
Unigene10508	-5.6611	2.54095	2.87436e-10	3.43135e-08	0.26	17.55
Unigene25728	-4.83877	8.45269	2.88484e-10	3.4372e-08	21.68	801.37
Unigene11090	-4.87266	6.47376	2.97272e-10	3.53507e-08	4.6	174.28
Unigene42684	-9.92709	1.18788	2.99224e-10	3.55143e-08	0	3.19
Unigene10559	-6.46577	1.81761	3.18313e-10	3.77073e-08	0.3	35.76
Unigene49211	-5.24407	3.33139	3.19331e-10	3.77552e-08	1.09	53.98
Unigene38242	-5.42614	2.88237	3.20929e-10	3.78715e-08	0.22	12.27
Unigene32415	-9.91523	1.17639	3.22066e-10	3.7933e-08	0	19.48
Unigene32630	-7.10694	1.54133	3.38095e-10	3.97449e-08	0.08	16.9
Unigene42886	-5.6331	2.51382	3.44031e-10	4.03657e-08	0.25	16.55
Unigene41289	-4.92598	4.95367	3.45914e-10	4.03875e-08	0.97	38.11
Unigene18366	-9.90327	1.16481	3.4684e-10	4.03875e-08	0	11.87
Unigene11761	-4.91942	4.92049	3.66702e-10	4.26197e-08	2.91	114.02
Unigene42632	-9.89121	1.15313	3.73727e-10	4.3273e-08	0	17.14
Unigene28525	-4.80507	7.30534	3.92143e-10	4.53202e-08	7.96	287.44
Unigene46201	-5.72572	2.34965	3.92948e-10	4.5328e-08	0.32	22.28
Unigene42709	-5.23879	3.22111	3.95197e-10	4.55024e-08	0.17	8.53
Unigene25720	-9.87905	1.14137	4.02924e-10	4.62193e-08	0	4.66
Unigene39679	-5.87105	2.1817	4.09301e-10	4.67764e-08	0.15	11.32
Unigene10917	-5.87105	2.1817	4.09301e-10	4.67764e-08	0.4	30.89
Unigene26297	-9.86678	1.1295	4.34651e-10	4.95816e-08	0	11.36
Unigene40880	-5.12565	3.49293	4.47322e-10	5.09327e-08	0.55	25.09
Unigene24414	-6.41136	1.7649	4.49555e-10	5.10925e-08	0.08	9.87
Unigene32777	-4.87316	5.02986	4.54165e-10	5.15213e-08	0.83	31.56
Unigene26348	-9.85441	1.11754	4.69147e-10	5.28318e-08	0	4.88
Unigene26029	-9.85441	1.11754	4.69147e-10	5.28318e-08	0	10.2
Unigene36521	-9.85441	1.11754	4.69147e-10	5.28318e-08	0	15.07
Unigene49495	-9.85441	1.11754	4.69147e-10	5.28318e-08	0	6.73
Unigene48410	-4.76748	7.70172	4.76174e-10	5.35252e-08	8.5	299.01
Unigene34026	-7.0504	1.48657	4.82852e-10	5.40785e-08	0.05	9.7
Unigene23188	-7.0504	1.48657	4.82852e-10	5.40785e-08	0.06	11.66
Unigene25524	-4.98163	4.0139	5.12627e-10	5.73091e-08	0.82	33.68
Unigene25711	-6.38739	1.74171	5.23186e-10	5.82779e-08	0.15	16.97
Unigene11802	-4.80475	5.69347	5.24905e-10	5.83639e-08	2.82	101.98
Unigene40564	-6.04739	1.95843	5.26157e-10	5.83978e-08	0.22	20
Unigene28457	-4.75176	7.40868	5.43283e-10	6.01901e-08	3.03	105.6
Unigene1945	-9.82935	1.09331	5.4754e-10	6.04443e-08	0	14.4
Unigene29954	-9.82935	1.09331	5.4754e-10	6.04443e-08	0	6.85
Unigene21708	-5.81663	2.12904	5.78934e-10	6.37956e-08	0.19	13.96
Unigene37255	-9.81665	1.08104	5.92055e-10	6.5125e-08	0	12.82
Unigene9031	-5.06282	3.51363	5.97998e-10	6.56614e-08	1.99	86.36
Unigene48415	-4.75134	6.69773	6.06869e-10	6.65169e-08	7.95	276.57
Unigene40771	-6.36303	1.71814	6.10298e-10	6.6774e-08	0.07	7.35
Unigene24573	-5.17073	3.15535	6.12752e-10	6.68396e-08	0.85	39.72
Unigene18770	-4.72074	8.69312	6.13068e-10	6.68396e-08	31.34	1067.43
Unigene47473	-5.80425	2.11708	6.26344e-10	6.81663e-08	0.18	13.16
Unigene48524	-4.75511	6.4044	6.29905e-10	6.8433e-08	4.56	159.09
Unigene35963	-5.37736	2.66945	6.38271e-10	6.92198e-08	0.31	17.09
Unigene30618	-6.35481	1.7102	6.42788e-10	6.95872e-08	0.22	24.78
Unigene41065	-6.0123	1.92451	6.57293e-10	7.10326e-08	0.07	5.92
Unigene25510	-5.3043	2.76459	7.01384e-10	7.56647e-08	0.67	34.82
Unigene3276	-5.356	2.64882	7.31664e-10	7.87933e-08	0.5	27.08
Unigene39043	-4.92539	3.95966	7.37095e-10	7.92396e-08	0.5	19.91
Unigene29753	-5.51019	2.39498	7.54762e-10	8.08567e-08	0.2	12.14
Unigene39583	-5.16836	3.03966	7.61548e-10	8.1442e-08	0.91	42.51
Unigene33506	-6.96121	1.40033	7.92773e-10	8.46344e-08	0.04	7.72
Unigene25322	-4.78237	4.99025	7.97264e-10	8.49665e-08	1.85	65.86
Unigene20379	-9.76472	1.03089	8.14455e-10	8.62021e-08	0	15.93
Unigene32899	-9.76472	1.03089	8.14455e-10	8.62021e-08	0	7.3
Unigene29327	-9.76472	1.03089	8.14455e-10	8.62021e-08	0	16.7
Unigene28733	-9.76472	1.03089	8.14455e-10	8.62021e-08	0	10.1
Unigene35939	-4.7656	5.06535	8.48675e-10	8.96699e-08	4.33	152.28
Unigene2920	-4.87634	4.0631	8.73069e-10	9.20894e-08	0.71	27.04
Unigene36033	-9.75144	1.01808	8.83477e-10	9.27109e-08	0	7.71
Unigene19493	-9.75144	1.01808	8.83477e-10	9.27109e-08	0	7.81
Unigene33523	-9.75144	1.01808	8.83477e-10	9.27109e-08	0	5.51
Unigene27135	-4.68483	6.93245	8.85144e-10	9.27279e-08	3.27	108.57
Unigene48101	-4.65327	8.60543	9.4953e-10	9.9304e-08	13.34	433.68
Unigene3207	-9.73803	1.00515	9.58988e-10	9.99538e-08	0	8.3
Unigene25779	-9.73803	1.00515	9.58988e-10	9.99538e-08	0	9.89
Unigene26242	-5.07084	3.16412	9.74324e-10	1.01381e-07	0.84	36.82
Unigene35483	-5.24757	2.70987	1.00755e-09	1.04662e-07	0.24	11.92
Unigene31112	-5.57555	2.20453	1.0227e-09	1.0598e-07	0.2	12.5
Unigene49139	-4.76763	4.69053	1.02368e-09	1.0598e-07	1.93	68.18
Unigene17577	-9.7245	0.9921	1.04166e-09	1.07479e-07	0	10.05
Unigene29145	-9.7245	0.9921	1.04166e-09	1.07479e-07	0	6.36
Unigene44643	-5.36699	2.47219	1.0714e-09	1.10363e-07	0.37	19.83
Unigene42404	-4.81753	4.18563	1.08794e-09	1.1188e-07	0.58	21.08
Unigene36243	-4.64754	7.09478	1.09411e-09	1.1214e-07	3.45	111.88
Unigene32247	-5.7145	2.03042	1.10645e-09	1.13216e-07	0.14	10.07
Unigene35772	-9.71084	0.978935	1.13224e-09	1.15471e-07	0	3
Unigene43188	-9.71084	0.978935	1.13224e-09	1.15471e-07	0	6.69
Unigene30093	-4.9957	3.28137	1.1711e-09	1.19237e-07	0.55	23.02
Unigene48348	-4.66548	5.82669	1.19131e-09	1.21095e-07	4.93	161.82
Unigene4117	-4.76572	4.43858	1.21277e-09	1.23073e-07	3.6	126.69
Unigene2934	-4.72271	4.83544	1.22646e-09	1.23959e-07	0.71	24.31
Unigene30862	-9.69705	0.965648	1.23156e-09	1.23959e-07	0	15.42
Unigene44944	-9.69705	0.965648	1.23156e-09	1.23959e-07	0	10.26
Unigene49305	-9.69705	0.965648	1.23156e-09	1.23959e-07	0	4.11
Unigene33759	-9.69705	0.965648	1.23156e-09	1.23959e-07	0	8.39
Unigene29711	-5.21413	2.67765	1.24676e-09	1.25284e-07	0.44	21.41
Unigene32303	-6.24353	1.60274	1.29435e-09	1.29854e-07	0.11	11.16
Unigene44335	-4.69677	5.0211	1.30884e-09	1.30975e-07	0.71	23.75
Unigene27593	-5.6878	2.00467	1.30977e-09	1.30975e-07	0.19	12.73
Unigene18268	-5.4202	2.30818	1.337e-09	1.32973e-07	0.39	22.26
Unigene23329	-9.68313	0.952238	1.34054e-09	1.32973e-07	0	8.56
Unigene23655	-9.68313	0.952238	1.34054e-09	1.32973e-07	0	8.1
Unigene27926	-9.68313	0.952238	1.34054e-09	1.32973e-07	0	11.81
Unigene27433	-9.68313	0.952238	1.34054e-09	1.32973e-07	0	6.39
Unigene38806	-5.68105	1.99816	1.3668e-09	1.35359e-07	0.24	16.72
Unigene36523	-4.98417	3.1786	1.45034e-09	1.43172e-07	0.87	35.79
Unigene19387	-4.90761	3.44111	1.46003e-09	1.43689e-07	0.85	33.19
Unigene20469	-9.66907	0.938702	1.46024e-09	1.43689e-07	0	8.21
Unigene34950	-4.77063	4.14054	1.47044e-09	1.44462e-07	0.7	24.77
Unigene23619	-6.85518	1.29804	1.52845e-09	1.49922e-07	0.04	7.11
Unigene23762	-6.21659	1.57676	1.53224e-09	1.50054e-07	0.12	12.58
Unigene4327	-9.65488	0.925038	1.59179e-09	1.55639e-07	0	9.05
Unigene22484	-4.74283	4.23493	1.6085e-09	1.56775e-07	1.25	43.35
Unigene4234	-4.74893	4.1197	1.68985e-09	1.64444e-07	1.04	36.13
Unigene37365	-9.64054	0.911243	1.7365e-09	1.67397e-07	0	13.73
Unigene29223	-9.64054	0.911243	1.7365e-09	1.67397e-07	0	6.46
Unigene36285	-9.64054	0.911243	1.7365e-09	1.67397e-07	0	3.4
Unigene34603	-9.64054	0.911243	1.7365e-09	1.67397e-07	0	4.35
Unigene3591	-9.64054	0.911243	1.7365e-09	1.67397e-07	0	13.12
Unigene36760	-4.84656	3.52504	1.80063e-09	1.73308e-07	0.36	13.56
Unigene16850	-5.10167	2.71784	1.86853e-09	1.79004e-07	0.56	24.95
Unigene49015	-5.14926	2.61522	1.88248e-09	1.79385e-07	0.47	21.84
Unigene27099	-9.62606	0.897315	1.89581e-09	1.79385e-07	0	16.19
Unigene3225	-9.62606	0.897315	1.89581e-09	1.79385e-07	0	4.87
Unigene35504	-9.62606	0.897315	1.89581e-09	1.79385e-07	0	3.41
Unigene12289	-9.62606	0.897315	1.89581e-09	1.79385e-07	0	5.33
Unigene12846	-9.62606	0.897315	1.89581e-09	1.79385e-07	0	5.19
Unigene23704	-9.62606	0.897315	1.89581e-09	1.79385e-07	0	4.6
Unigene36994	-6.17986	1.54138	1.92747e-09	1.82101e-07	0.07	7.35
Unigene43960	-5.62585	1.945	1.93505e-09	1.82537e-07	0.1	6.33
Unigene44293	-4.8949	3.27063	1.96679e-09	1.85249e-07	0.3	11.68
Unigene25535	-5.46598	2.09898	2.0441e-09	1.92236e-07	0.12	7.13
Unigene18359	-4.83906	3.44831	2.05896e-09	1.93338e-07	0.65	24.3
Unigene19506	-9.61143	0.883251	2.07135e-09	1.93616e-07	0	8.73
Unigene9385	-9.61143	0.883251	2.07135e-09	1.93616e-07	0	8.45
Unigene35610	-9.61143	0.883251	2.07135e-09	1.93616e-07	0	6.95
Unigene11796	-4.58924	5.44155	2.12649e-09	1.98469e-07	3.05	94.87
Unigene48617	-4.57145	6.04299	2.14462e-09	1.99858e-07	7.79	239.44
Unigene27398	-4.59106	5.33321	2.18688e-09	2.03489e-07	9.18	286.07
Unigene40974	-5.34163	2.23256	2.19703e-09	2.04125e-07	0.18	9.76
Unigene14454	-4.55144	6.44061	2.22007e-09	2.05955e-07	4.33	131.3
Unigene41688	-4.59618	5.16466	2.25542e-09	2.08546e-07	0.82	25.52
Unigene1947	-9.59665	0.869048	2.26493e-09	2.08546e-07	0	4.44
Unigene31502	-9.59665	0.869048	2.26493e-09	2.08546e-07	0	7.47
Unigene48761	-4.58441	5.3104	2.28624e-09	2.10194e-07	3.13	97.22
Unigene36751	-6.15168	1.51426	2.29753e-09	2.10648e-07	0.12	11.58
Unigene21852	-6.7876	1.23299	2.31604e-09	2.11985e-07	0.02	3.81
Unigene43204	-5.17262	2.47222	2.34601e-09	2.14092e-07	0.14	6.62
Unigene44380	-4.60451	4.88836	2.41846e-09	2.20051e-07	1.18	37.03
Unigene40508	-4.84087	3.30005	2.47802e-09	2.23216e-07	0.66	24.71
Unigene11814	-9.58172	0.854704	2.4786e-09	2.23216e-07	0	12.2
Unigene24260	-9.58172	0.854704	2.4786e-09	2.23216e-07	0	10.32
Unigene31279	-9.58172	0.854704	2.4786e-09	2.23216e-07	0	4.04
Unigene12494	-9.58172	0.854704	2.4786e-09	2.23216e-07	0	16.77
Unigene32163	-9.58172	0.854704	2.4786e-09	2.23216e-07	0	8.94
Unigene12433	-9.58172	0.854704	2.4786e-09	2.23216e-07	0	5.22
Unigene30599	-5.58302	1.9038	2.53205e-09	2.27696e-07	0.19	11.98
Unigene47395	-5.22369	2.33429	2.65453e-09	2.38362e-07	0.59	29.03
Unigene19579	-9.56663	0.840216	2.71466e-09	2.41998e-07	0	7.93
Unigene33491	-9.56663	0.840216	2.71466e-09	2.41998e-07	0	4.55
Unigene24892	-9.56663	0.840216	2.71466e-09	2.41998e-07	0	18.31
Unigene24901	-9.56663	0.840216	2.71466e-09	2.41998e-07	0	14.13
Unigene25916	-6.12295	1.48662	2.74724e-09	2.44548e-07	0.09	8.33
Unigene18221	-4.6552	4.15087	2.79156e-09	2.48135e-07	1.88	61.39
Unigene19914	-5.78175	1.70225	2.8028e-09	2.48775e-07	0.22	16.07
Unigene27100	-5.21289	2.32392	2.84149e-09	2.51846e-07	0.49	23.85
Unigene11550	-4.66703	4.04115	2.85272e-09	2.52196e-07	1.41	46.55
Unigene48848	-4.54253	5.41186	2.85363e-09	2.52196e-07	2.24	67.56
Unigene35305	-6.11324	1.47729	2.91801e-09	2.57148e-07	0.18	17.12
Unigene30004	-9.55139	0.825581	2.97568e-09	2.60739e-07	0	3.5
Unigene29257	-9.55139	0.825581	2.97568e-09	2.60739e-07	0	8.65
Unigene37222	-9.55139	0.825581	2.97568e-09	2.60739e-07	0	7.13
Unigene41661	-5.13298	2.43414	3.01298e-09	2.63631e-07	0.19	8.96
Unigene13507	-4.53187	5.43133	3.02418e-09	2.64236e-07	2.39	71.38
Unigene45089	-5.12794	2.42931	3.11008e-09	2.71357e-07	0.16	7.34
Unigene35722	-5.19653	2.30821	3.14966e-09	2.74421e-07	1.04	49.99
Unigene35589	-5.19104	2.30294	3.26041e-09	2.83233e-07	0.15	7.18
Unigene26668	-9.53598	0.810796	3.26459e-09	2.83233e-07	0	6.52
Unigene12261	-9.53598	0.810796	3.26459e-09	2.83233e-07	0	5.67
Unigene28136	-4.56427	4.68349	3.38663e-09	2.92996e-07	2.5	76.55
Unigene40583	-4.67606	3.77212	3.45867e-09	2.98809e-07	0.89	29.43
Unigene25145	-4.89438	2.88951	3.49529e-09	3.01549e-07	0.43	16.76
Unigene42109	-6.07375	1.43935	3.50441e-09	3.01914e-07	0.08	7.11
Unigene40279	-5.10763	2.40983	3.5344e-09	3.04072e-07	0.29	13.31
Unigene30633	-9.5204	0.795858	3.58464e-09	3.07535e-07	0	4.7
Unigene32296	-9.5204	0.795858	3.58464e-09	3.07535e-07	0	11.84
Unigene20561	-4.50486	5.36077	3.64945e-09	3.1266e-07	6.76	198.45
Unigene30906	-6.70455	1.1532	3.84822e-09	3.28984e-07	0.1	15.05
Unigene29521	-4.66517	3.70974	3.85067e-09	3.28984e-07	0.7	23.17
Unigene25713	-4.69221	3.56746	3.86331e-09	3.29606e-07	3.71	124.56
Unigene40447	-5.16326	2.27629	3.88241e-09	3.30778e-07	0.34	15.96
Unigene33835	-9.50465	0.780763	3.93956e-09	3.34721e-07	0	2.6
Unigene23746	-9.50465	0.780763	3.93956e-09	3.34721e-07	0	10.29
Unigene18055	-6.69228	1.14143	4.14663e-09	3.51346e-07	0.04	5.58
Unigene38081	-6.69228	1.14143	4.14663e-09	3.51346e-07	0.02	2.8
Unigene3238	-4.55519	4.36717	4.27201e-09	3.61472e-07	1.39	42.46
Unigene20512	-9.48874	0.765509	4.33351e-09	3.63679e-07	0	12.08
Unigene31647	-9.48874	0.765509	4.33351e-09	3.63679e-07	0	5.69
Unigene12094	-9.48874	0.765509	4.33351e-09	3.63679e-07	0	5.87
Unigene28462	-9.48874	0.765509	4.33351e-09	3.63679e-07	0	9.01
Unigene25119	-9.48874	0.765509	4.33351e-09	3.63679e-07	0	6.78
Unigene24310	-9.48874	0.765509	4.33351e-09	3.63679e-07	0	8.3
Unigene21542	-5.49335	1.8177	4.43486e-09	3.71678e-07	0.32	19.15
Unigene33364	-4.56588	4.17707	4.53521e-09	3.79571e-07	0.71	21.9
Unigene42349	-5.06086	2.365	4.74179e-09	3.93973e-07	0.17	7.49
Unigene49774	-9.47264	0.750092	4.77124e-09	3.93973e-07	0	12.39
Unigene29248	-9.47264	0.750092	4.77124e-09	3.93973e-07	0	7.94
Unigene27389	-9.47264	0.750092	4.77124e-09	3.93973e-07	0	13.64
Unigene49762	-9.47264	0.750092	4.77124e-09	3.93973e-07	0	8.01
Unigene28452	-9.47264	0.750092	4.77124e-09	3.93973e-07	0	7.84
Unigene26484	-9.47264	0.750092	4.77124e-09	3.93973e-07	0	9.16
Unigene36358	-5.69591	1.61985	4.78161e-09	3.94301e-07	0.32	22.61
Unigene12020	-4.48939	4.86532	4.80998e-09	3.9611e-07	2.57	74.79
Unigene35250	-5.32666	1.96521	4.89617e-09	4.02669e-07	0.13	6.65
Unigene43476	-4.81029	2.91395	4.99895e-09	4.10574e-07	0.38	13.86
Unigene27029	-6.0124	1.3805	5.10709e-09	4.18897e-07	0.17	14.6
Unigene20848	-5.47003	1.79535	5.12767e-09	4.19468e-07	0.19	11.19
Unigene19571	-5.47003	1.79535	5.12767e-09	4.19468e-07	0.19	11.45
Unigene19960	-4.38022	9.37501	5.20377e-09	4.24724e-07	19.26	517.96
Unigene24891	-6.65485	1.10554	5.20571e-09	4.24724e-07	0.11	16.08
Unigene25934	-9.45636	0.734508	5.25811e-09	4.26694e-07	0	3.38
Unigene37978	-9.45636	0.734508	5.25811e-09	4.26694e-07	0	9.26
Unigene36716	-9.45636	0.734508	5.25811e-09	4.26694e-07	0	5.69
Unigene8301	-4.49292	4.64027	5.26449e-09	4.26694e-07	0.86	25.12
Unigene31081	-5.1961	2.09292	5.47605e-09	4.43258e-07	0.27	12.96
Unigene28394	-4.71411	3.17866	5.53613e-09	4.47533e-07	0.39	13.28
Unigene26976	-6.64215	1.09337	5.6223e-09	4.53903e-07	0.06	8.58
Unigene42312	-4.5712	3.86274	5.6483e-09	4.55405e-07	0.49	15.24
Unigene11651	-4.60134	3.64871	5.77062e-09	4.64659e-07	1.73	54.33
Unigene2300	-9.4399	0.718753	5.80018e-09	4.66253e-07	0	13.28
Unigene39427	-4.92199	2.54553	5.80555e-09	4.66253e-07	0.49	19.46
Unigene27582	-6.62934	1.0811	6.07585e-09	4.8606e-07	0.03	3.84
Unigene2031	-5.98072	1.35015	6.19895e-09	4.94623e-07	0.13	11.15
Unigene43102	-5.98072	1.35015	6.19895e-09	4.94623e-07	0.12	10.7
Unigene10148	-9.42324	0.702825	6.40436e-09	5.09693e-07	0	5.75
Unigene44203	-4.46617	4.53851	6.45418e-09	5.12995e-07	1.36	39.05
Unigene48584	-4.39099	5.74698	6.55198e-09	5.20097e-07	5.96	161.61
Unigene2688	-4.35622	7.4399	6.71119e-09	5.31366e-07	11.4	301.63
Unigene19121	-5.42224	1.74957	6.89933e-09	5.44861e-07	0.06	3.36
Unigene41648	-9.40639	0.686719	7.07851e-09	5.54744e-07	0	8.79
Unigene4510	-9.40639	0.686719	7.07851e-09	5.54744e-07	0	11.29
Unigene2310	-9.40639	0.686719	7.07851e-09	5.54744e-07	0	9.54
Unigene22388	-9.40639	0.686719	7.07851e-09	5.54744e-07	0	3.76
Unigene9639	-9.40639	0.686719	7.07851e-09	5.54744e-07	0	4.62
Unigene34819	-6.60338	1.05625	7.10863e-09	5.55691e-07	0.09	12.51
Unigene1917	-6.60338	1.05625	7.10863e-09	5.55691e-07	0.03	4.52
Unigene48633	-4.37721	5.74456	7.13159e-09	5.56779e-07	5.47	146.98
Unigene3241	-4.88894	2.51394	7.141e-09	5.56808e-07	0.65	25
Unigene48127	-4.33592	7.75264	7.40232e-09	5.76455e-07	13.45	350.8
Unigene37167	-6.59022	1.04366	7.69628e-09	5.9836e-07	0.06	8.35
Unigene36423	-5.05251	2.17027	7.76124e-09	6.02121e-07	0.26	11.43
Unigene24014	-9.38934	0.670431	7.83154e-09	6.02266e-07	0	6.01
Unigene30947	-9.38934	0.670431	7.83154e-09	6.02266e-07	0	14.68
Unigene20052	-9.38934	0.670431	7.83154e-09	6.02266e-07	0	5.74
Unigene39584	-5.93737	1.30866	8.07429e-09	6.2016e-07	0.11	9.1
Unigene41291	-4.86487	2.49094	8.30118e-09	6.36793e-07	0.31	11.96
Unigene11932	-4.38417	5.01636	8.47662e-09	6.4783e-07	1.65	44.64
Unigene10541	-4.90915	2.38513	8.52461e-09	6.50539e-07	0.5	19.54
Unigene2436	-4.45122	4.20423	8.53318e-09	6.50539e-07	1.48	42.05
Unigene44686	-5.92633	1.2981	8.63537e-09	6.5718e-07	0.06	5.33
Unigene30824	-9.37209	0.653956	8.67364e-09	6.5718e-07	0	10.26
Unigene49393	-9.37209	0.653956	8.67364e-09	6.5718e-07	0	5.5
Unigene22782	-9.37209	0.653956	8.67364e-09	6.5718e-07	0	4.95
Unigene19660	-9.37209	0.653956	8.67364e-09	6.5718e-07	0	7.83
Unigene11400	-4.47608	3.97974	8.70157e-09	6.58486e-07	2.39	69.01
Unigene36887	-4.85023	2.47697	9.09588e-09	6.87481e-07	0.57	21.63
Unigene47968	-4.28887	9.21273	9.29321e-09	7.01535e-07	27.81	702.18
Unigene10655	-4.63043	3.09878	9.37898e-09	7.06286e-07	0.51	16.37
Unigene31378	-4.84532	2.47228	9.37908e-09	7.06286e-07	0.34	12.66
Unigene26298	-5.58568	1.51431	9.44786e-09	7.10596e-07	0.08	5.48
Unigene45138	-4.42776	4.2141	9.68868e-09	7.26934e-07	0.81	22.51
Unigene11102	-4.37751	4.75866	9.77774e-09	7.32724e-07	2.99	80.43
Unigene48501	-4.29721	7.01167	9.9002e-09	7.40999e-07	3.37	85.62
Unigene40379	-4.88279	2.35996	1.00472e-08	7.50182e-07	0.4	15.33
Unigene43421	-4.87746	2.35488	1.03863e-08	7.73626e-07	0.17	6.58
Unigene39825	-5.0032	2.12318	1.0546e-08	7.84555e-07	0.21	8.64
Unigene42510	-4.82549	2.45337	1.06129e-08	7.84555e-07	0.32	11.81
Unigene21508	-9.33696	0.620432	1.06732e-08	7.84555e-07	0	4.17
Unigene1946	-9.33696	0.620432	1.06732e-08	7.84555e-07	0	14.21
Unigene3018	-9.33696	0.620432	1.06732e-08	7.84555e-07	0	7.66
Unigene2817	-9.33696	0.620432	1.06732e-08	7.84555e-07	0	10.94
Unigene49522	-9.33696	0.620432	1.06732e-08	7.84555e-07	0	11.84
Unigene35784	-9.33696	0.620432	1.06732e-08	7.84555e-07	0	4.85
Unigene2099	-9.33696	0.620432	1.06732e-08	7.84555e-07	0	12.69
Unigene23514	-9.33696	0.620432	1.06732e-08	7.84555e-07	0	11.84
Unigene19479	-5.34744	1.67807	1.09543e-08	8.04262e-07	0.35	18.86
Unigene40066	-4.39667	4.30659	1.10203e-08	8.0814e-07	1.55	42.28
Unigene2348	-4.47587	3.67959	1.10445e-08	8.08954e-07	1.04	29.99
Unigene23471	-5.07643	1.97853	1.15241e-08	8.42083e-07	0.39	17.5
Unigene2387	-4.35426	4.69366	1.15504e-08	8.43002e-07	4.63	122.64
Unigene25784	-4.35847	4.63087	1.16128e-08	8.46549e-07	1.73	46
Unigene25019	-9.31906	0.603373	1.18591e-08	8.58411e-07	0	4.61
Unigene31811	-9.31906	0.603373	1.18591e-08	8.58411e-07	0	10.99
Unigene42315	-9.31906	0.603373	1.18591e-08	8.58411e-07	0	8.85
Unigene33743	-9.31906	0.603373	1.18591e-08	8.58411e-07	0	4.83
Unigene26340	-9.31906	0.603373	1.18591e-08	8.58411e-07	0	10.84
Unigene40402	-4.47014	3.6257	1.19663e-08	8.65158e-07	0.5	14.26
Unigene44642	-5.8698	1.2441	1.21666e-08	8.78609e-07	0.21	16.83
Unigene1970	-5.0625	1.96525	1.25614e-08	9.04285e-07	0.18	8.07
Unigene39971	-6.50863	0.965718	1.25662e-08	9.04285e-07	0.03	4.4
Unigene37754	-6.50863	0.965718	1.25662e-08	9.04285e-07	0.05	6.84
Unigene36088	-4.68969	2.69395	1.26311e-08	9.07891e-07	0.45	15.09
Unigene12110	-4.38938	4.07873	1.31752e-08	9.40495e-07	0.91	24.8
Unigene43103	-9.30094	0.58611	1.31916e-08	9.40495e-07	0	8.63
Unigene3701	-9.30094	0.58611	1.31916e-08	9.40495e-07	0	9.4
Unigene10771	-9.30094	0.58611	1.31916e-08	9.40495e-07	0	9.16
Unigene29055	-9.30094	0.58611	1.31916e-08	9.40495e-07	0	3.57
Unigene10821	-9.30094	0.58611	1.31916e-08	9.40495e-07	0	4.57
Unigene32629	-4.26525	6.34132	1.32277e-08	9.41977e-07	2.69	66.88
Unigene41299	-4.51686	3.27611	1.3411e-08	9.53933e-07	0.68	20.17
Unigene10582	-4.48368	3.42674	1.35293e-08	9.61233e-07	0.9	25.99
Unigene19496	-5.84655	1.22192	1.40018e-08	9.93113e-07	0.09	7.11
Unigene44785	-4.24705	6.71211	1.40102e-08	9.93113e-07	5.27	129.2
Unigene36643	-4.29384	5.09782	1.40905e-08	9.97655e-07	1.71	43.4
Unigene29219	-4.22351	8.59549	1.41244e-08	9.98911e-07	18.28	441.01
Unigene25780	-4.51999	3.21285	1.42092e-08	1.00375e-06	0.73	21.66
Unigene36498	-9.28259	0.568638	1.46906e-08	1.0295e-06	0	7.63
Unigene30183	-9.28259	0.568638	1.46906e-08	1.0295e-06	0	7.13
Unigene20048	-9.28259	0.568638	1.46906e-08	1.0295e-06	0	6.08
Unigene44340	-9.28259	0.568638	1.46906e-08	1.0295e-06	0	5.12
Unigene16898	-9.28259	0.568638	1.46906e-08	1.0295e-06	0	6.14
Unigene26436	-9.28259	0.568638	1.46906e-08	1.0295e-06	0	11.77
Unigene18511	-4.63771	2.74929	1.47331e-08	1.0313e-06	0.98	31.87
Unigene28460	-6.48038	0.938773	1.48786e-08	1.0403e-06	0.05	6.52
Unigene19674	-5.83479	1.2107	1.50319e-08	1.04983e-06	0.12	9.04
Unigene38273	-4.56813	2.95828	1.51443e-08	1.05648e-06	1.65	50.89
Unigene41686	-4.30911	4.67237	1.51966e-08	1.05893e-06	1.41	36.29
Unigene34801	-4.68965	2.58086	1.53217e-08	1.06644e-06	0.25	8.57
Unigene41472	-4.58263	2.88606	1.56137e-08	1.0831e-06	0.48	15.04
Unigene36963	-4.23091	6.56045	1.57978e-08	1.09463e-06	4.4	106.84
Unigene3193	-4.43552	3.49077	1.63769e-08	1.12605e-06	1.53	42.95
Unigene28478	-9.26401	0.550951	1.63792e-08	1.12605e-06	0	6.84
Unigene23048	-9.26401	0.550951	1.63792e-08	1.12605e-06	0	14.31
Unigene4612	-9.26401	0.550951	1.63792e-08	1.12605e-06	0	8.25
Unigene32841	-9.26401	0.550951	1.63792e-08	1.12605e-06	0	6.24
Unigene18973	-9.26401	0.550951	1.63792e-08	1.12605e-06	0	2.73
Unigene40472	-4.49314	3.18733	1.68065e-08	1.15414e-06	0.4	11.74
Unigene37891	-4.56772	2.87189	1.71317e-08	1.17516e-06	0.48	14.72
Unigene49535	-9.24518	0.533045	1.82837e-08	1.2514e-06	0	8.57
Unigene22539	-9.24518	0.533045	1.82837e-08	1.2514e-06	0	7.9
Unigene25511	-4.30435	4.33144	1.84433e-08	1.26092e-06	3	76.68
Unigene26315	-4.51765	2.99145	1.85938e-08	1.2698e-06	1.38	41.06
Unigene35781	-4.83858	2.15283	1.89132e-08	1.29018e-06	0.81	30.4
Unigene36148	-4.22313	5.45241	1.94645e-08	1.32632e-06	2.02	48.69
Unigene35861	-5.25041	1.58557	1.98729e-08	1.35265e-06	0.23	11.65
Unigene27588	-9.2261	0.514913	2.04348e-08	1.3863e-06	0	2.98
Unigene12271	-9.2261	0.514913	2.04348e-08	1.3863e-06	0	8.67
Unigene43349	-9.2261	0.514913	2.04348e-08	1.3863e-06	0	2.81
Unigene35736	-4.29229	4.23644	2.06816e-08	1.4015e-06	1.07	27.18
Unigene3205	-5.24126	1.57686	2.10163e-08	1.42262e-06	0.31	15.46
Unigene24875	-4.97597	1.88284	2.14109e-08	1.44774e-06	0.34	14.2
Unigene33603	-4.33667	3.80802	2.1531e-08	1.45427e-06	0.89	23.41
Unigene27579	-5.77448	1.15326	2.16037e-08	1.45758e-06	0.13	10.07
Unigene32253	-4.20544	5.43565	2.17506e-08	1.46588e-06	10.09	240.73
Unigene3267	-4.1531	9.04613	2.18537e-08	1.47122e-06	29.91	687.3
Unigene34268	-5.23205	1.5681	2.22325e-08	1.49509e-06	0.15	7.26
Unigene41013	-4.17976	6.29263	2.25164e-08	1.51253e-06	1.42	33.18
Unigene26975	-9.20677	0.496551	2.28675e-08	1.52118e-06	0	4.69
Unigene32650	-9.20677	0.496551	2.28675e-08	1.52118e-06	0	5.9
Unigene8657	-9.20677	0.496551	2.28675e-08	1.52118e-06	0	10.55
Unigene50085	-9.20677	0.496551	2.28675e-08	1.52118e-06	0	7.17
Unigene31895	-9.20677	0.496551	2.28675e-08	1.52118e-06	0	6.51
Unigene41770	-9.20677	0.496551	2.28675e-08	1.52118e-06	0	9.96
Unigene27092	-9.20677	0.496551	2.28675e-08	1.52118e-06	0	11.05
Unigene34440	-6.40722	0.869121	2.29912e-08	1.52776e-06	0.04	4.63
Unigene30054	-5.76211	1.14149	2.32663e-08	1.54437e-06	0.05	3.75
Unigene8137	-4.55815	2.6737	2.41405e-08	1.60068e-06	0.57	17.41
Unigene30964	-4.16719	6.32486	2.41666e-08	1.60069e-06	5.05	117.15
Unigene48376	-4.15509	6.84711	2.42433e-08	1.60404e-06	14.03	322.85
Unigene42616	-4.30173	3.88944	2.4582e-08	1.62471e-06	0.8	20.36
Unigene29631	-4.47208	2.94821	2.46745e-08	1.62907e-06	0.71	20.5
Unigene10251	-5.21345	1.55041	2.49039e-08	1.64246e-06	0.15	7.16
Unigene24591	-5.74963	1.12963	2.50707e-08	1.65169e-06	0.28	20.89
Unigene20279	-9.18717	0.477951	2.56226e-08	1.67373e-06	0	12.44
Unigene14770	-9.18717	0.477951	2.56226e-08	1.67373e-06	0	4.68
Unigene22614	-9.18717	0.477951	2.56226e-08	1.67373e-06	0	3.06
Unigene2506	-9.18717	0.477951	2.56226e-08	1.67373e-06	0	6.99
Unigene30878	-9.18717	0.477951	2.56226e-08	1.67373e-06	0	4.4
Unigene49600	-9.18717	0.477951	2.56226e-08	1.67373e-06	0	8.64
Unigene27273	-9.18717	0.477951	2.56226e-08	1.67373e-06	0	5.57
Unigene41450	-4.19771	4.97475	2.60555e-08	1.70021e-06	2.18	51.62
Unigene11455	-4.51851	2.73373	2.65733e-08	1.73033e-06	2.09	62.3
Unigene31975	-4.93832	1.84706	2.69703e-08	1.75247e-06	0.25	10.16
Unigene2782	-4.17944	5.18141	2.72471e-08	1.7677e-06	2.39	56.08
Unigene24574	-6.37689	0.84029	2.7512e-08	1.78203e-06	0.12	14.73
Unigene20444	-4.16552	5.38603	2.802e-08	1.81303e-06	6.68	154.96
Unigene20777	-4.32005	3.57852	2.80755e-08	1.81472e-06	1.16	29.92
Unigene38417	-5.04276	1.69432	2.82513e-08	1.823e-06	0.21	8.95
Unigene14397	-9.16731	0.459109	2.87473e-08	1.84459e-06	0	5.43
Unigene31236	-9.16731	0.459109	2.87473e-08	1.84459e-06	0	4.01
Unigene24480	-9.16731	0.459109	2.87473e-08	1.84459e-06	0	3.56
Unigene42380	-4.41748	3.04615	2.92637e-08	1.87577e-06	1.78	49.52
Unigene22397	-4.2082	4.48836	2.95927e-08	1.89415e-06	2.49	59.49
Unigene2350	-4.16746	5.12799	2.9612e-08	1.89415e-06	4.2	97.58
Unigene28180	-6.36148	0.825656	3.01324e-08	1.92544e-06	0.04	5.25
Unigene36431	-4.83024	1.9586	3.06402e-08	1.95586e-06	0.59	21.87
Unigene37466	-4.51888	2.63646	3.07702e-08	1.96213e-06	0.39	11.51
Unigene46348	-5.38088	1.3192	3.0835e-08	1.96422e-06	0.06	3.28
Unigene19827	-5.0257	1.67812	3.13494e-08	1.99493e-06	0.41	17.6
Unigene30089	-4.25374	3.91561	3.15196e-08	2.00369e-06	1.61	39.75
Unigene35721	-4.82315	1.95187	3.19985e-08	2.03204e-06	0.26	9.65
Unigene43248	-9.14717	0.440017	3.22964e-08	2.04253e-06	0	4.64
Unigene28353	-9.14717	0.440017	3.22964e-08	2.04253e-06	0	5.21
Unigene48976	-4.16424	4.87701	3.2705e-08	2.06413e-06	3.96	91.73
Unigene35573	-4.21134	4.24337	3.29861e-08	2.07647e-06	1.2	28.78
Unigene20941	-4.08573	10.5072	3.29976e-08	2.07647e-06	120	2631.76
Unigene40637	-6.3459	0.810871	3.30299e-08	2.07647e-06	0.03	4.05
Unigene31686	-4.56542	2.46291	3.30353e-08	2.07647e-06	0.31	9.55
Unigene8458	-4.32129	3.38248	3.33647e-08	2.0929e-06	1.4	36.33
Unigene34485	-5.15616	1.496	3.52808e-08	2.2086e-06	0.13	6.15
Unigene36482	-4.43138	2.82855	3.53601e-08	2.21132e-06	0.78	21.88
Unigene31410	-4.3475	3.17876	3.58771e-08	2.24137e-06	1.03	27.11
Unigene20575	-4.14525	4.94121	3.59507e-08	2.24369e-06	1.73	39.6
Unigene2692	-4.07999	8.06069	3.6024e-08	2.24599e-06	36.22	791.23
Unigene44422	-9.12674	0.420669	3.63334e-08	2.25615e-06	0	13.31
Unigene1871	-9.12674	0.420669	3.63334e-08	2.25615e-06	0	4.43
Unigene27101	-9.12674	0.420669	3.63334e-08	2.25615e-06	0	9.39
Unigene14712	-5.68557	1.0688	3.67357e-08	2.27654e-06	0.09	6.33
Unigene49545	-5.68557	1.0688	3.67357e-08	2.27654e-06	0.16	11.58
Unigene2501	-4.11467	5.48483	3.70519e-08	2.29383e-06	3.38	75.65
Unigene22053	-4.28174	3.49544	3.71052e-08	2.29482e-06	2.05	51.76
Unigene10743	-4.51453	2.52765	3.73612e-08	2.30727e-06	0.71	21.02
Unigene43279	-4.54532	2.44388	3.73814e-08	2.30727e-06	0.63	19.18
Unigene2336	-4.26286	3.56978	3.85258e-08	2.37553e-06	1.13	28.11
Unigene25588	-5.13655	1.4774	3.9733e-08	2.44507e-06	0.14	6.38
Unigene39084	-5.12665	1.46801	3.9733e-08	2.44507e-06	0.1	4.86
Unigene25972	-4.39153	2.87194	4.05906e-08	2.48659e-06	1.14	31.02
Unigene10591	-4.39153	2.87194	4.05906e-08	2.48659e-06	0.83	22.69
Unigene11648	-4.98214	1.63681	4.08601e-08	2.48659e-06	0.28	11.64
Unigene30592	-9.10602	0.401058	4.09326e-08	2.48659e-06	0	10.26
Unigene61549	-9.10602	0.401058	4.09326e-08	2.48659e-06	0	6.38
Unigene27905	-9.10602	0.401058	4.09326e-08	2.48659e-06	0	4.32
Unigene19621	-9.10602	0.401058	4.09326e-08	2.48659e-06	0	5.36
Unigene50270	-9.10602	0.401058	4.09326e-08	2.48659e-06	0	6.07
Unigene4417	-9.10602	0.401058	4.09326e-08	2.48659e-06	0	9.08
Unigene22943	-5.32479	1.266	4.31463e-08	2.61591e-06	0.24	12.84
Unigene37197	-4.22192	3.65918	4.47693e-08	2.70898e-06	0.95	23.08
Unigene18952	-4.54817	2.32405	4.56459e-08	2.74482e-06	0.66	20.26
Unigene22627	-9.08499	0.381176	4.61803e-08	2.74482e-06	0	11.3
Unigene23464	-9.08499	0.381176	4.61803e-08	2.74482e-06	0	6.74
Unigene18375	-9.08499	0.381176	4.61803e-08	2.74482e-06	0	8.98
Unigene26290	-9.08499	0.381176	4.61803e-08	2.74482e-06	0	3.57
Unigene9612	-9.08499	0.381176	4.61803e-08	2.74482e-06	0	3.69
Unigene10270	-9.08499	0.381176	4.61803e-08	2.74482e-06	0	7.23
Unigene4304	-9.08499	0.381176	4.61803e-08	2.74482e-06	0	7.59
Unigene44411	-9.08499	0.381176	4.61803e-08	2.74482e-06	0	9.43
Unigene12774	-9.08499	0.381176	4.61803e-08	2.74482e-06	0	7.45
Unigene19752	-9.08499	0.381176	4.61803e-08	2.74482e-06	0	6.7
Unigene25331	-9.08499	0.381176	4.61803e-08	2.74482e-06	0	4.15
Unigene12842	-9.08499	0.381176	4.61803e-08	2.74482e-06	0	8.31
Unigene56300	-4.0626	6.1626	4.67796e-08	2.77609e-06	29.01	626.44
Unigene37383	-4.18396	3.88419	4.74839e-08	2.81247e-06	1.22	28.75
Unigene42208	-4.36492	2.8468	4.78097e-08	2.82904e-06	0.39	10.45
Unigene38750	-4.58142	2.22156	4.78762e-08	2.83025e-06	0.27	8.54
Unigene38715	-4.19183	3.78555	4.86794e-08	2.87498e-06	0.64	15.19
Unigene42600	-4.53712	2.3136	4.88392e-08	2.88139e-06	0.81	24.65
Unigene22313	-4.1416	4.20432	4.96732e-08	2.92526e-06	4.25	97.05
Unigene35115	-5.63219	1.01821	5.04121e-08	2.9631e-06	0.1	6.58
Unigene35574	-5.63219	1.01821	5.04121e-08	2.9631e-06	0.09	5.87
Unigene49843	-5.08632	1.42982	5.06115e-08	2.97199e-06	0.12	5.51
Unigene38041	-9.06366	0.361016	5.21778e-08	3.04654e-06	0	13.55
Unigene43777	-9.06366	0.361016	5.21778e-08	3.04654e-06	0	3.07
Unigene9834	-9.06366	0.361016	5.21778e-08	3.04654e-06	0	3.09
Unigene16719	-9.06366	0.361016	5.21778e-08	3.04654e-06	0	5.85
Unigene49361	-9.06366	0.361016	5.21778e-08	3.04654e-06	0	10.54
Unigene27869	-4.48856	2.3902	5.29377e-08	3.08798e-06	1.31	38.27
Unigene2539	-4.04086	6.04829	5.43851e-08	3.16642e-06	5.34	113.5
Unigene25192	-4.07253	4.88853	5.58584e-08	3.243e-06	3.76	81.9
Unigene18698	-6.24874	0.718832	5.83643e-08	3.37188e-06	0.05	6.01
Unigene19344	-6.24874	0.718832	5.83643e-08	3.37188e-06	0.08	8.33
Unigene34893	-6.24874	0.718832	5.83643e-08	3.37188e-06	0.02	2.22
Unigene34056	-4.08171	4.61934	5.85682e-08	3.37188e-06	2.6	57.05
Unigene17563	-9.04201	0.340571	5.90433e-08	3.37188e-06	0	8.55
Unigene3088	-9.04201	0.340571	5.90433e-08	3.37188e-06	0	7.55
Unigene4416	-9.04201	0.340571	5.90433e-08	3.37188e-06	0	10.75
Unigene29802	-9.04201	0.340571	5.90433e-08	3.37188e-06	0	4.23
Unigene43036	-9.04201	0.340571	5.90433e-08	3.37188e-06	0	7.92
Unigene4200	-9.04201	0.340571	5.90433e-08	3.37188e-06	0	6.17
Unigene11977	-9.04201	0.340571	5.90433e-08	3.37188e-06	0	10.67
Unigene32761	-9.04201	0.340571	5.90433e-08	3.37188e-06	0	2.05
Unigene34335	-4.20647	3.4244	5.90816e-08	3.37188e-06	1.4	33.52
Unigene18373	-4.21336	3.38251	5.91183e-08	3.37188e-06	1.16	27.99
Unigene49432	-5.60475	0.992237	5.92816e-08	3.37583e-06	0.25	16.42
Unigene18117	-4.27746	3.04935	5.93018e-08	3.37583e-06	2.19	55.08
Unigene12022	-4.07831	4.63516	5.93521e-08	3.37583e-06	3.81	83.34
Unigene36409	-4.72013	1.85433	5.99465e-08	3.4065e-06	0.19	6.73
Unigene35889	-4.38436	2.60685	6.06474e-08	3.44315e-06	1.05	28.57
Unigene10866	-4.6478	1.97198	6.08419e-08	3.45101e-06	0.55	18.22
Unigene34820	-3.99832	7.05476	6.33889e-08	3.59217e-06	3.46	71.44
Unigene18712	-5.59082	0.979073	6.43493e-08	3.635e-06	0.14	9.48
Unigene23424	-5.59082	0.979073	6.43493e-08	3.635e-06	0.19	12.7
Unigene29120	-6.23189	0.702904	6.43807e-08	3.635e-06	0.02	2.09
Unigene39727	-6.23189	0.702904	6.43807e-08	3.635e-06	0.04	3.9
Unigene38079	-4.25729	3.03033	6.57505e-08	3.70894e-06	0.33	8.25
Unigene28108	-4.63367	1.95864	6.62938e-08	3.73276e-06	0.51	16.6
Unigene1975	-9.02002	0.319831	6.69157e-08	3.73364e-06	0	12.02
Unigene32266	-9.02002	0.319831	6.69157e-08	3.73364e-06	0	3.82
Unigene25104	-9.02002	0.319831	6.69157e-08	3.73364e-06	0	4.24
Unigene50042	-9.02002	0.319831	6.69157e-08	3.73364e-06	0	4.21
Unigene41583	-9.02002	0.319831	6.69157e-08	3.73364e-06	0	3.28
Unigene33652	-9.02002	0.319831	6.69157e-08	3.73364e-06	0	5.44
Unigene3569	-9.02002	0.319831	6.69157e-08	3.73364e-06	0	7.37
Unigene13838	-9.02002	0.319831	6.69157e-08	3.73364e-06	0	12.71
Unigene46914	-4.09949	4.02539	6.96776e-08	3.88204e-06	1.49	33
Unigene32738	-4.1866	3.3573	6.97014e-08	3.88204e-06	2.65	62.47
Unigene26119	-5.57677	0.965787	6.98975e-08	3.88582e-06	0.11	7.28
Unigene44201	-4.00387	5.89069	6.99433e-08	3.88582e-06	9.66	200.3
Unigene42376	-3.95973	10.654	7.20553e-08	3.99508e-06	160.47	3225
Unigene28570	-5.02364	1.37057	7.35873e-08	4.07636e-06	0.22	9.39
Unigene36524	-4.68147	1.81783	7.57555e-08	4.17392e-06	0.36	12.3
Unigene9330	-8.9977	0.298788	7.59584e-08	4.17392e-06	0	7.38
Unigene16849	-8.9977	0.298788	7.59584e-08	4.17392e-06	0	5.12
Unigene24139	-8.9977	0.298788	7.59584e-08	4.17392e-06	0	6.64
Unigene31457	-8.9977	0.298788	7.59584e-08	4.17392e-06	0	5.03
Unigene32173	-8.9977	0.298788	7.59584e-08	4.17392e-06	0	3.66
Unigene19294	-8.9977	0.298788	7.59584e-08	4.17392e-06	0	6.84
Unigene41813	-4.20328	3.16142	7.7021e-08	4.22853e-06	1.33	31.89
Unigene42935	-4.2861	2.77246	7.74913e-08	4.25057e-06	0.27	6.97
Unigene44792	-4.06353	4.18298	7.82567e-08	4.28873e-06	1.21	26.27
Unigene27826	-6.19759	0.670511	7.8568e-08	4.30197e-06	0.05	5.06
Unigene26421	-4.75991	1.67817	7.97297e-08	4.36169e-06	0.19	6.61
Unigene30442	-4.05013	4.26934	8.15807e-08	4.45505e-06	1.89	40.41
Unigene37634	-5.54823	0.938843	8.26415e-08	4.50897e-06	0.07	4.18
Unigene28163	-4.75125	1.67	8.39987e-08	4.57897e-06	0.16	5.84
Unigene31627	-8.97502	0.277434	8.63636e-08	4.66659e-06	0	4.81
Unigene27030	-8.97502	0.277434	8.63636e-08	4.66659e-06	0	4.28
Unigene33127	-8.97502	0.277434	8.63636e-08	4.66659e-06	0	2.88
Unigene43040	-3.98083	5.53072	8.67423e-08	4.67641e-06	2.77	56.61
Unigene36715	-6.18013	0.654037	8.6925e-08	4.67641e-06	0.07	7.04
Unigene37438	-6.18013	0.654037	8.6925e-08	4.67641e-06	0.06	6.46
Unigene45439	-6.18013	0.654037	8.6925e-08	4.67641e-06	0.06	6.79
Unigene3005	-3.97208	5.7266	8.74116e-08	4.69849e-06	5.13	104.05
Unigene2957	-3.95312	6.2817	8.88993e-08	4.77429e-06	6.22	124.41
Unigene30169	-5.53375	0.92518	8.99553e-08	4.82259e-06	0.12	7.89
Unigene24589	-4.47729	2.12329	9.02165e-08	4.83239e-06	0.55	15.96
Unigene39318	-4.11887	3.43411	9.35515e-08	5.00232e-06	1.15	25.84
Unigene34575	-4.19855	2.97506	9.41591e-08	5.02609e-06	0.71	16.95
Unigene37957	-4.98029	1.32967	9.52005e-08	5.07289e-06	0.16	6.62
Unigene49175	-4.06913	3.77611	9.63947e-08	5.12765e-06	1.61	35.09
Unigene29912	-5.51912	0.911386	9.79873e-08	5.17119e-06	0.16	9.91
Unigene4656	-8.95199	0.255759	9.83586e-08	5.17119e-06	0	8.21
Unigene4179	-8.95199	0.255759	9.83586e-08	5.17119e-06	0	8.69
Unigene12385	-8.95199	0.255759	9.83586e-08	5.17119e-06	0	5.3
Unigene31151	-8.95199	0.255759	9.83586e-08	5.17119e-06	0	11.73
Unigene13465	-8.95199	0.255759	9.83586e-08	5.17119e-06	0	5.75
Unigene19090	-8.95199	0.255759	9.83586e-08	5.17119e-06	0	6.79
Unigene10365	-8.95199	0.255759	9.83586e-08	5.17119e-06	0	10.48
Unigene25584	-8.95199	0.255759	9.83586e-08	5.17119e-06	0	2.74
Unigene26483	-8.95199	0.255759	9.83586e-08	5.17119e-06	0	6.81
Unigene35113	-4.4581	2.10523	1.0132e-07	5.31621e-06	0.24	6.8
Unigene42509	-5.18055	1.12969	1.0149e-07	5.32057e-06	0.18	8.81
Unigene46111	-3.90133	10.7187	1.03218e-07	5.40655e-06	130.26	2514.03
Unigene36814	-4.45165	2.09916	1.05349e-07	5.51351e-06	0.5	14.2
Unigene34124	-4.23245	2.722	1.07446e-07	5.61845e-06	0.76	18.68
Unigene29093	-3.90877	7.08967	1.08718e-07	5.68015e-06	4.47	86.68
Unigene25783	-3.90645	7.03724	1.10778e-07	5.78292e-06	17.91	347.06
Unigene29574	-8.92857	0.233753	1.12212e-07	5.81341e-06	0	4.5
Unigene32926	-8.92857	0.233753	1.12212e-07	5.81341e-06	0	4.01
Unigene20344	-8.92857	0.233753	1.12212e-07	5.81341e-06	0	4.26
Unigene17942	-8.92857	0.233753	1.12212e-07	5.81341e-06	0	10.52
Unigene4349	-8.92857	0.233753	1.12212e-07	5.81341e-06	0	7.68
Unigene23894	-5.48941	0.883395	1.16525e-07	6.02672e-06	0.12	7.34
Unigene42391	-5.48941	0.883395	1.16525e-07	6.02672e-06	0.15	9.19
Unigene22844	-4.48034	1.97865	1.18405e-07	6.10106e-06	0.21	6.15
Unigene28395	-6.12644	0.603456	1.18458e-07	6.10106e-06	0.05	5.47
Unigene49119	-3.93221	5.13031	1.19076e-07	6.1278e-06	5.23	103.27
Unigene33526	-4.9356	1.28758	1.23999e-07	6.35987e-06	0.22	8.97
Unigene19299	-8.90478	0.211406	1.28242e-07	6.52859e-06	0	3.62
Unigene21188	-8.90478	0.211406	1.28242e-07	6.52859e-06	0	7.08
Unigene35112	-8.90478	0.211406	1.28242e-07	6.52859e-06	0	3.87
Unigene4949	-8.90478	0.211406	1.28242e-07	6.52859e-06	0	3.51
Unigene17391	-8.90478	0.211406	1.28242e-07	6.52859e-06	0	5.56
Unigene45409	-6.10809	0.586194	1.31616e-07	6.6948e-06	0.06	6.42
Unigene25625	-3.97703	4.10183	1.33045e-07	6.76192e-06	1.2	24.39
Unigene41245	-4.1941	2.68601	1.35589e-07	6.88551e-06	0.3	7.07
Unigene24490	-4.45193	1.95196	1.40471e-07	7.11586e-06	0.48	13.69
Unigene39113	-4.91272	1.26606	1.41893e-07	7.18195e-06	0.28	11.13
Unigene15587	-4.03686	3.44375	1.44001e-07	7.27715e-06	0.61	13.07
Unigene44418	-4.29304	2.3189	1.4401e-07	7.27715e-06	0.33	8.42
Unigene32010	-4.05246	3.32649	1.45736e-07	7.32938e-06	1.68	36.13
Unigene25144	-6.08951	0.568722	1.464e-07	7.32938e-06	0.07	6.59
Unigene9370	-8.88058	0.188707	1.46828e-07	7.32938e-06	0	7.94
Unigene41581	-8.88058	0.188707	1.46828e-07	7.32938e-06	0	8.68
Unigene17439	-8.88058	0.188707	1.46828e-07	7.32938e-06	0	10.01
Unigene31661	-8.88058	0.188707	1.46828e-07	7.32938e-06	0	3.59
Unigene36233	-8.88058	0.188707	1.46828e-07	7.32938e-06	0	9.46
Unigene9117	-8.88058	0.188707	1.46828e-07	7.32938e-06	0	3.73
Unigene35484	-8.88058	0.188707	1.46828e-07	7.32938e-06	0	6.96
Unigene19349	-8.88058	0.188707	1.46828e-07	7.32938e-06	0	5.67
Unigene44843	-4.04245	3.36243	1.49162e-07	7.43928e-06	0.51	10.88
Unigene48768	-3.86242	6.47876	1.49537e-07	7.44651e-06	7.85	147.49
Unigene48708	-3.85905	6.52508	1.51927e-07	7.53771e-06	8.3	155.55
Unigene27990	-5.44367	0.840364	1.5198e-07	7.53771e-06	0.06	3.82
Unigene30523	-5.44367	0.840364	1.5198e-07	7.53771e-06	0.14	8.58
Unigene48371	-3.87879	5.71179	1.52624e-07	7.56352e-06	6.9	131.2
Unigene28845	-3.89265	5.05626	1.53277e-07	7.58972e-06	3.09	59.26
Unigene27083	-3.84929	7.27769	1.53399e-07	7.58972e-06	12.52	233.14
Unigene28303	-3.926	4.4146	1.55186e-07	7.67198e-06	1.36	26.81
Unigene35915	-4.15497	2.72597	1.56178e-07	7.71483e-06	1.25	28.98
Unigene40789	-4.3855	2.03701	1.5692e-07	7.7453e-06	0.24	6.47
Unigene32140	-4.88947	1.24422	1.62666e-07	8.01605e-06	0.1	3.96
Unigene2641	-3.82717	8.25653	1.65309e-07	8.13977e-06	35.3	647.28
Unigene12828	-5.42809	0.82573	1.66315e-07	8.17631e-06	0.3	17.65
Unigene49100	-3.92764	4.20157	1.67423e-07	8.19473e-06	2.05	40.38
Unigene30724	-8.85597	0.165645	1.6842e-07	8.19473e-06	0	6.69
Unigene49412	-8.85597	0.165645	1.6842e-07	8.19473e-06	0	8.24
Unigene22914	-8.85597	0.165645	1.6842e-07	8.19473e-06	0	6.77
Unigene49814	-8.85597	0.165645	1.6842e-07	8.19473e-06	0	3.23
Unigene17857	-8.85597	0.165645	1.6842e-07	8.19473e-06	0	8.07
Unigene29532	-8.85597	0.165645	1.6842e-07	8.19473e-06	0	2.02
Unigene18312	-4.04182	3.2214	1.68807e-07	8.20059e-06	1.09	23.33
Unigene11314	-3.81901	8.67389	1.72852e-07	8.38484e-06	59.28	1080.73
Unigene49146	-3.9831	3.5895	1.72872e-07	8.38484e-06	1.54	31.58
Unigene19348	-5.08923	1.04379	1.73259e-07	8.39042e-06	0.22	10.24
Unigene12457	-5.08923	1.04379	1.73259e-07	8.39042e-06	0.36	16.52
Unigene28889	-4.87771	1.23317	1.74289e-07	8.43366e-06	0.11	4.48
Unigene27031	-4.36505	2.01783	1.77402e-07	8.57754e-06	0.27	7.32
Unigene41326	-6.0516	0.53313	1.81762e-07	8.78145e-06	0.05	4.77
Unigene30736	-4.53306	1.67821	1.84626e-07	8.90585e-06	0.86	26.21
Unigene21406	-4.05338	3.02079	1.88099e-07	9.06627e-06	0.78	16.87
Unigene42434	-3.85173	5.45672	1.88582e-07	9.08248e-06	3.31	61.68
Unigene47204	-3.80973	7.93497	1.88892e-07	9.09028e-06	6.35	115.07
Unigene18261	-3.81169	7.35778	1.91175e-07	9.19298e-06	16.29	295.57
Unigene42734	-4.13685	2.63237	1.91607e-07	9.20656e-06	0.28	6.43
Unigene40079	-8.83093	0.142208	1.93558e-07	9.21403e-06	0	4.84
Unigene10003	-8.83093	0.142208	1.93558e-07	9.21403e-06	0	5.84
Unigene4103	-8.83093	0.142208	1.93558e-07	9.21403e-06	0	4.45
Unigene10367	-8.83093	0.142208	1.93558e-07	9.21403e-06	0	7.8
Unigene9980	-8.83093	0.142208	1.93558e-07	9.21403e-06	0	11.36
Unigene30738	-8.83093	0.142208	1.93558e-07	9.21403e-06	0	6.92
Unigene19105	-8.83093	0.142208	1.93558e-07	9.21403e-06	0	6.27
Unigene3696	-8.83093	0.142208	1.93558e-07	9.21403e-06	0	6.33
Unigene4505	-8.83093	0.142208	1.93558e-07	9.21403e-06	0	9.18
Unigene20049	-3.97753	3.46989	1.9409e-07	9.23225e-06	0.81	16.46
Unigene40929	-3.86811	4.69686	1.96167e-07	9.32384e-06	1.24	23.35
Unigene48391	-3.81996	6.32987	1.96479e-07	9.33149e-06	7.73	140.99
Unigene9127	-5.39643	0.796009	1.99661e-07	9.47529e-06	0.13	7.39
Unigene2553	-3.81365	6.50026	2.00084e-07	9.48724e-06	9.28	168.52
Unigene11991	-4.85389	1.21082	2.00375e-07	9.48724e-06	0.26	10.06
Unigene30489	-6.03227	0.515	2.02888e-07	9.57678e-06	0.12	11.21
Unigene45040	-6.03227	0.515	2.02888e-07	9.57678e-06	0.08	7.77
Unigene28141	-6.03227	0.515	2.02888e-07	9.57678e-06	0.12	11.55
Unigene25663	-3.93013	3.77616	2.04764e-07	9.65791e-06	3.35	66.22
Unigene12057	-5.38033	0.780916	2.19039e-07	1.03076e-05	0.2	11.42
Unigene25247	-5.38033	0.780916	2.19039e-07	1.03076e-05	0.11	6.18
Unigene26194	-3.98431	3.26276	2.20369e-07	1.03622e-05	3.01	61.71
Unigene26792	-8.80546	0.118383	2.22885e-07	1.03697e-05	0	4.75
Unigene10544	-8.80546	0.118383	2.22885e-07	1.03697e-05	0	11.38
Unigene31422	-8.80546	0.118383	2.22885e-07	1.03697e-05	0	2.65
Unigene10339	-8.80546	0.118383	2.22885e-07	1.03697e-05	0	8.88
Unigene49759	-8.80546	0.118383	2.22885e-07	1.03697e-05	0	2.87
Unigene32483	-3.95894	3.41229	2.23858e-07	1.04071e-05	1.85	37.26
Unigene38072	-3.8953	3.97331	2.2488e-07	1.04351e-05	1.85	35.69
Unigene41325	-3.8637	4.37622	2.24963e-07	1.04351e-05	1.63	30.78
Unigene11734	-3.80119	6.14513	2.24968e-07	1.04351e-05	7.86	141.59
Unigene31810	-3.9237	3.67365	2.25941e-07	1.04619e-05	1.38	27.19
Unigene12313	-4.24863	2.16464	2.26056e-07	1.04619e-05	0.6	14.79
Unigene9936	-6.01267	0.496638	2.26746e-07	1.0486e-05	0.05	4.77
Unigene44978	-3.99974	3.13205	2.27813e-07	1.05274e-05	0.53	10.97
Unigene26103	-4.82966	1.18812	2.30817e-07	1.06503e-05	0.15	5.8
Unigene27558	-3.82058	5.03815	2.34732e-07	1.08228e-05	4.7	85.92
Unigene25996	-5.03433	0.992306	2.3834e-07	1.09809e-05	0.13	5.7
Unigene33664	-3.93668	3.43176	2.48528e-07	1.14418e-05	2.31	45.83
Unigene42152	-4.12892	2.4583	2.50218e-07	1.1511e-05	0.4	9.22
Unigene17228	-5.99281	0.478039	2.53726e-07	1.16463e-05	0.04	3.67
Unigene31884	-5.99281	0.478039	2.53726e-07	1.16463e-05	0.04	3.58
Unigene18	-8.77952	0.0941584	2.57175e-07	1.16741e-05	0	5.06
Unigene25440	-8.77952	0.0941584	2.57175e-07	1.16741e-05	0	9.78
Unigene19123	-8.77952	0.0941584	2.57175e-07	1.16741e-05	0	6.1
Unigene18721	-8.77952	0.0941584	2.57175e-07	1.16741e-05	0	6.1
Unigene9806	-8.77952	0.0941584	2.57175e-07	1.16741e-05	0	3.4
Unigene43962	-8.77952	0.0941584	2.57175e-07	1.16741e-05	0	7.45
Unigene19180	-8.77952	0.0941584	2.57175e-07	1.16741e-05	0	4.68
Unigene39780	-3.96831	3.15273	2.63358e-07	1.19371e-05	0.75	15.32
Unigene48299	-3.75658	7.4506	2.64631e-07	1.19772e-05	9.25	161.46
Unigene39618	-3.8794	3.8193	2.67284e-07	1.20884e-05	0.9	17.15
Unigene46863	-4.2947	1.952	2.7002e-07	1.22032e-05	0.29	7.49
Unigene7659	-4.0474	2.69816	2.7373e-07	1.23602e-05	1.01	21.59
Unigene38042	-4.15899	2.29788	2.73895e-07	1.23602e-05	1.11	25.81
Unigene33863	-3.89492	3.61316	2.74715e-07	1.23881e-05	1.26	24.37
Unigene26266	-3.75251	7.16906	2.76474e-07	1.24583e-05	13.75	239.47
Unigene18867	-5.00608	0.965857	2.80629e-07	1.26363e-05	0.16	6.82
Unigene6130	-8.75311	0.0695196	2.97358e-07	1.32157e-05	0	7.7
Unigene11891	-8.75311	0.0695196	2.97358e-07	1.32157e-05	0	10.12
Unigene3089	-8.75311	0.0695196	2.97358e-07	1.32157e-05	0	3.65
Unigene35486	-8.75311	0.0695196	2.97358e-07	1.32157e-05	0	2.24
Unigene12191	-8.75311	0.0695196	2.97358e-07	1.32157e-05	0	2.94
Unigene31327	-8.75311	0.0695196	2.97358e-07	1.32157e-05	0	3.75
Unigene23093	-8.75311	0.0695196	2.97358e-07	1.32157e-05	0	2.94
Unigene2093	-8.75311	0.0695196	2.97358e-07	1.32157e-05	0	8.34
Unigene49431	-4.77997	1.14162	3.08156e-07	1.36759e-05	0.2	7.28
Unigene24625	-3.74442	6.31753	3.08566e-07	1.36842e-05	3.97	68.74
Unigene48137	-3.72242	8.90557	3.09948e-07	1.37257e-05	36.88	628.88
Unigene29769	-3.77844	4.87271	3.12031e-07	1.38081e-05	3.19	56.6
Unigene29764	-5.31409	0.71891	3.20078e-07	1.41194e-05	0.06	3.48
Unigene12841	-5.31409	0.71891	3.20078e-07	1.41194e-05	0.18	10
Unigene2702	-3.74026	6.21562	3.20214e-07	1.41194e-05	9.36	161.7
Unigene24413	-4.97726	0.938913	3.31312e-07	1.45879e-05	0.39	16.39
Unigene46801	-4.5057	1.43957	3.40811e-07	1.49634e-05	0.36	10.64
Unigene23371	-4.5057	1.43957	3.40811e-07	1.49634e-05	0.24	7.15
Unigene49388	-8.7262	0.0444523	3.44558e-07	1.50315e-05	0	7.43
Unigene23425	-8.7262	0.0444523	3.44558e-07	1.50315e-05	0	6.95
Unigene22315	-8.7262	0.0444523	3.44558e-07	1.50315e-05	0	9.94
Unigene49516	-8.7262	0.0444523	3.44558e-07	1.50315e-05	0	7.94
Unigene32760	-8.7262	0.0444523	3.44558e-07	1.50315e-05	0	10.31
Unigene16896	-8.7262	0.0444523	3.44558e-07	1.50315e-05	0	3.18
Unigene36707	-4.61102	1.28763	3.49723e-07	1.5246e-05	0.18	5.78
Unigene45986	-4.08841	2.32937	3.61903e-07	1.57324e-05	0.61	13.46
Unigene21466	-3.73867	5.49195	3.6251e-07	1.57378e-05	5.91	101.94
Unigene25634	-4.29283	1.80306	3.62537e-07	1.57378e-05	0.61	15.69
Unigene48155	-3.70998	6.91346	3.64053e-07	1.57814e-05	26.45	447.1
Unigene30909	-3.75823	4.74437	3.64055e-07	1.57814e-05	4.35	76.05
Unigene3349	-3.72744	5.78933	3.66804e-07	1.58782e-05	4.62	79.03
Unigene26904	-4.06136	2.39529	3.74571e-07	1.62031e-05	0.59	12.82
Unigene47668	-4.34357	1.68638	3.76185e-07	1.62615e-05	0.24	6.48
Unigene4536	-5.27979	0.686878	3.8906e-07	1.6771e-05	0.13	6.9
Unigene48490	-3.68325	8.2378	3.95391e-07	1.70201e-05	21.33	353.98
Unigene27308	-3.99975	2.58106	3.96432e-07	1.70454e-05	0.43	8.94
Unigene28196	-8.69879	0.0189414	4.00132e-07	1.70454e-05	0	7.05
Unigene33860	-8.69879	0.0189414	4.00132e-07	1.70454e-05	0	9.41
Unigene32322	-8.69879	0.0189414	4.00132e-07	1.70454e-05	0	7
Unigene23313	-8.69879	0.0189414	4.00132e-07	1.70454e-05	0	1.67
Unigene28522	-8.69879	0.0189414	4.00132e-07	1.70454e-05	0	7.97
Unigene27147	-8.69879	0.0189414	4.00132e-07	1.70454e-05	0	4.42
Unigene23152	-8.69879	0.0189414	4.00132e-07	1.70454e-05	0	3.94
Unigene9120	-8.69879	0.0189414	4.00132e-07	1.70454e-05	0	2.91
Unigene4712	-8.69879	0.0189414	4.00132e-07	1.70454e-05	0	5.91
Unigene37532	-8.69879	0.0189414	4.00132e-07	1.70454e-05	0	3.23
Unigene18031	-8.69879	0.0189414	4.00132e-07	1.70454e-05	0	3.33
Unigene37044	-8.69879	0.0189414	4.00132e-07	1.70454e-05	0	2.85
Unigene31405	-4.09515	2.23837	4.00562e-07	1.7052e-05	0.5	11.14
Unigene48142	-3.68687	7.21737	4.07684e-07	1.73312e-05	21.33	354.9
Unigene40523	-4.14559	2.0685	4.17357e-07	1.77302e-05	0.71	16.39
Unigene22147	-4.22075	1.88301	4.18573e-07	1.77696e-05	0.25	6
Unigene38046	-4.46392	1.40061	4.34706e-07	1.84291e-05	0.4	11.58
Unigene48872	-3.72755	4.71589	4.37991e-07	1.85556e-05	5.81	99.44
Unigene34571	-3.75352	4.23387	4.4103e-07	1.86715e-05	1.3	22.66
Unigene2810	-3.73159	4.56984	4.45121e-07	1.88318e-05	2.13	36.67
Unigene26645	-4.71533	1.0813	4.47606e-07	1.89239e-05	0.29	10.08
Unigene34270	-4.13218	2.05602	4.51817e-07	1.90888e-05	0.36	8.34
Unigene12680	-4.56452	1.24428	4.57899e-07	1.93325e-05	0.78	24.32
Unigene28064	-4.37731	1.53265	4.63527e-07	1.94365e-05	0.43	11.76
Unigene31010	-4.91784	0.883468	4.65718e-07	1.94365e-05	0.3	12.11
Unigene25681	-4.91784	0.883468	4.65718e-07	1.94365e-05	0.17	6.81
Unigene14544	-8.67084	-0.00702905	4.65727e-07	1.94365e-05	0	3.43
Unigene4976	-8.67084	-0.00702905	4.65727e-07	1.94365e-05	0	9.88
Unigene42829	-8.67084	-0.00702905	4.65727e-07	1.94365e-05	0	2.26
Unigene25469	-8.67084	-0.00702905	4.65727e-07	1.94365e-05	0	3.96
Unigene6220	-8.67084	-0.00702905	4.65727e-07	1.94365e-05	0	4.78
Unigene21090	-8.67084	-0.00702905	4.65727e-07	1.94365e-05	0	5.42
Unigene26625	-8.67084	-0.00702905	4.65727e-07	1.94365e-05	0	7.93
Unigene31301	-8.67084	-0.00702905	4.65727e-07	1.94365e-05	0	6.07
Unigene37934	-8.67084	-0.00702905	4.65727e-07	1.94365e-05	0	4.89
Unigene9388	-8.67084	-0.00702905	4.65727e-07	1.94365e-05	0	6.27
Unigene45936	-4.02362	2.36019	4.6867e-07	1.95461e-05	0.44	9.28
Unigene25183	-4.12543	2.04974	4.70211e-07	1.95971e-05	1	22.72
Unigene48054	-3.65289	8.68269	4.72102e-07	1.96626e-05	36.29	589.68
Unigene25958	-3.98541	2.49118	4.73886e-07	1.97236e-05	1.04	21.5
Unigene25444	-3.64274	8.82465	5.01069e-07	2.07707e-05	93.27	1504.79
Unigene33450	-3.94482	2.6027	5.04687e-07	2.09067e-05	0.6	12.06
Unigene44844	-3.69158	4.90618	5.10539e-07	2.11349e-05	2.95	49.34
Unigene7971	-5.86751	0.361109	5.12166e-07	2.1188e-05	0.03	2.75
Unigene16018	-3.77727	3.60252	5.23657e-07	2.16488e-05	2.23	39.66
Unigene35783	-4.5407	1.2221	5.25397e-07	2.17062e-05	0.26	8.1
Unigene2496	-3.64651	6.77584	5.36974e-07	2.21507e-05	13.22	213.82
Unigene7515	-8.64234	-0.033476	5.43348e-07	2.21507e-05	0	6.16
Unigene2291	-8.64234	-0.033476	5.43348e-07	2.21507e-05	0	3.11
Unigene29023	-8.64234	-0.033476	5.43348e-07	2.21507e-05	0	2.01
Unigene49386	-8.64234	-0.033476	5.43348e-07	2.21507e-05	0	7.66
Unigene24223	-8.64234	-0.033476	5.43348e-07	2.21507e-05	0	6.84
Unigene24254	-8.64234	-0.033476	5.43348e-07	2.21507e-05	0	3.11
Unigene14566	-8.64234	-0.033476	5.43348e-07	2.21507e-05	0	7.66
Unigene30725	-8.64234	-0.033476	5.43348e-07	2.21507e-05	0	7.33
Unigene37753	-8.64234	-0.033476	5.43348e-07	2.21507e-05	0	4.77
Unigene51411	-8.64234	-0.033476	5.43348e-07	2.21507e-05	0	5.04
Unigene23215	-8.64234	-0.033476	5.43348e-07	2.21507e-05	0	4.55
Unigene26331	-8.64234	-0.033476	5.43348e-07	2.21507e-05	0	2.05
Unigene18449	-8.64234	-0.033476	5.43348e-07	2.21507e-05	0	6.54
Unigene40475	-3.69438	4.55107	5.53612e-07	2.25393e-05	1.04	17.38
Unigene45617	-3.63406	7.25168	5.56827e-07	2.26552e-05	13.1	210.11
Unigene39970	-3.78999	3.37263	5.6723e-07	2.30632e-05	1.85	33.18
Unigene4060	-5.84552	0.340664	5.78624e-07	2.3511e-05	0.05	4.53
Unigene18333	-5.20864	0.620597	5.81628e-07	2.36019e-05	0.17	8.7
Unigene42885	-5.20864	0.620597	5.81628e-07	2.36019e-05	0.14	7.32
Unigene30589	-3.62317	7.42979	5.94099e-07	2.40763e-05	14.02	223.12
Unigene48610	-3.62842	6.48529	6.00875e-07	2.43349e-05	9.84	157.27
Unigene30357	-3.70743	4.108	6.01702e-07	2.43523e-05	1.8	30.47
Unigene19971	-4.8716	0.840438	6.05924e-07	2.4491e-05	0.15	5.82
Unigene38665	-4.8716	0.840438	6.05924e-07	2.4491e-05	0.1	3.83
Unigene35929	-3.80789	3.14397	6.11958e-07	2.47187e-05	0.9	16.36
Unigene28702	-3.89779	2.62824	6.17096e-07	2.49099e-05	0.63	12.12
Unigene22322	-3.65597	4.9329	6.25864e-07	2.52002e-05	5.36	87.43
Unigene46481	-3.63824	5.69991	6.26156e-07	2.52002e-05	2.45	39.39
Unigene37223	-4.15079	1.81796	6.31664e-07	2.52002e-05	0.24	5.64
Unigene34001	-8.61327	-0.0604173	6.35441e-07	2.52002e-05	0	4.21
Unigene39725	-8.61327	-0.0604173	6.35441e-07	2.52002e-05	0	6.13
Unigene35904	-8.61327	-0.0604173	6.35441e-07	2.52002e-05	0	4.59
Unigene32184	-8.61327	-0.0604173	6.35441e-07	2.52002e-05	0	4.51
Unigene61150	-8.61327	-0.0604173	6.35441e-07	2.52002e-05	0	5.11
Unigene21098	-8.61327	-0.0604173	6.35441e-07	2.52002e-05	0	4.3
Unigene34608	-8.61327	-0.0604173	6.35441e-07	2.52002e-05	0	5.83
Unigene22110	-3.64685	5.34706	6.35742e-07	2.52002e-05	6.2	100.38
Unigene29913	-5.19029	0.603539	6.44788e-07	2.54931e-05	0.09	4.52
Unigene27275	-5.19029	0.603539	6.44788e-07	2.54931e-05	0.14	6.8
Unigene22708	-5.19029	0.603539	6.44788e-07	2.54931e-05	0.14	6.8
Unigene22974	-5.8232	0.319925	6.54689e-07	2.58348e-05	0.08	6.2
Unigene11890	-3.68079	4.28295	6.56952e-07	2.5887e-05	4.12	68.39
Unigene2819	-3.71043	3.87907	6.57272e-07	2.5887e-05	2.53	42.88
Unigene33321	-4.64767	1.01835	6.59577e-07	2.59612e-05	0.16	5.18
Unigene44935	-3.88408	2.61554	6.69189e-07	2.63227e-05	0.35	6.71
Unigene39944	-3.67518	4.29628	6.74582e-07	2.65132e-05	1.2	19.75
Unigene3220	-3.61959	5.93158	6.74931e-07	2.65132e-05	7.48	118.87
Unigene31067	-4.38775	1.32978	6.75324e-07	2.65132e-05	0.31	8.49
Unigene36652	-3.867	2.66572	6.89437e-07	2.70501e-05	0.35	6.6
Unigene30868	-3.75702	3.34212	6.90188e-07	2.70623e-05	1.1	19.21
Unigene35362	-3.76063	3.26827	7.13326e-07	2.79518e-05	1.82	32.03
Unigene12902	-4.37654	1.31937	7.20341e-07	2.8155e-05	0.56	15.28
Unigene37868	-3.70207	3.71205	7.40576e-07	2.8682e-05	1.44	24.28
Unigene5771	-3.57778	8.42746	7.41696e-07	2.8682e-05	33.94	523.52
Unigene18910	-5.80052	0.298884	7.41895e-07	2.8682e-05	0.1	7.91
Unigene10290	-5.80052	0.298884	7.41895e-07	2.8682e-05	0.04	2.83
Unigene37411	-8.5836	-0.0878717	7.45e-07	2.8682e-05	0	6.22
Unigene26512	-8.5836	-0.0878717	7.45e-07	2.8682e-05	0	7.58
Unigene3398	-8.5836	-0.0878717	7.45e-07	2.8682e-05	0	5.76
Unigene22973	-8.5836	-0.0878717	7.45e-07	2.8682e-05	0	7.09
Unigene17980	-8.5836	-0.0878717	7.45e-07	2.8682e-05	0	8.53
Unigene25908	-8.5836	-0.0878717	7.45e-07	2.8682e-05	0	4.74
Unigene28376	-8.5836	-0.0878717	7.45e-07	2.8682e-05	0	6.36
Unigene9416	-8.5836	-0.0878717	7.45e-07	2.8682e-05	0	9.71
Unigene42531	-8.5836	-0.0878717	7.45e-07	2.8682e-05	0	8.32
Unigene25911	-3.87862	2.54134	7.46463e-07	2.87204e-05	1.5	28.65
Unigene38899	-3.76367	3.14694	7.68719e-07	2.95035e-05	1.06	18.69
Unigene42230	-4.04182	1.97214	7.68731e-07	2.95035e-05	0.71	15.34
Unigene38013	-3.93927	2.28196	7.70928e-07	2.95694e-05	0.67	13.42
Unigene26501	-4.1104	1.78052	7.9986e-07	3.066e-05	0.34	7.61
Unigene25938	-3.6406	4.35354	8.02422e-07	3.07391e-05	2.8	45.12
Unigene45690	-3.86403	2.52785	8.13406e-07	3.11404e-05	0.42	7.91
Unigene43818	-4.35384	1.29833	8.20606e-07	3.13966e-05	0.87	23.41
Unigene48794	-3.58536	5.91138	8.2656e-07	3.15852e-05	8.94	138.61
Unigene12997	-4.0274	1.9588	8.3635e-07	3.19394e-05	0.68	14.49
Unigene48029	-3.55569	8.10657	8.49243e-07	3.24117e-05	86.76	1317.9
Unigene11187	-3.73107	3.24096	8.49888e-07	3.24163e-05	2.93	50.46
Unigene18592	-8.55331	-0.115859	8.75702e-07	3.30124e-05	0	1.98
Unigene29984	-8.55331	-0.115859	8.75702e-07	3.30124e-05	0	9.55
Unigene28592	-8.55331	-0.115859	8.75702e-07	3.30124e-05	0	5.61
Unigene38078	-8.55331	-0.115859	8.75702e-07	3.30124e-05	0	6.52
Unigene17706	-8.55331	-0.115859	8.75702e-07	3.30124e-05	0	3.93
Unigene4436	-8.55331	-0.115859	8.75702e-07	3.30124e-05	0	5.78
Unigene29390	-8.55331	-0.115859	8.75702e-07	3.30124e-05	0	5.76
Unigene28162	-8.55331	-0.115859	8.75702e-07	3.30124e-05	0	6.33
Unigene33277	-8.55331	-0.115859	8.75702e-07	3.30124e-05	0	8.73
Unigene16602	-8.55331	-0.115859	8.75702e-07	3.30124e-05	0	3.07
Unigene19419	-8.55331	-0.115859	8.75702e-07	3.30124e-05	0	3.37
Unigene49456	-4.34235	1.28769	8.76414e-07	3.30191e-05	0.45	12.13
Unigene18699	-3.73344	3.16159	8.89904e-07	3.34048e-05	1.02	17.6
Unigene12770	-3.57559	5.67566	9.04633e-07	3.39163e-05	9.39	144.65
Unigene28920	-3.57561	5.65562	9.07842e-07	3.40159e-05	7.17	110.54
Unigene18315	-4.59115	0.965926	9.09469e-07	3.40562e-05	0.41	13.12
Unigene48362	-3.55717	6.75672	9.10042e-07	3.40569e-05	39.7	603.72
Unigene19657	-3.91002	2.25491	9.15158e-07	3.42276e-05	0.74	14.54
Unigene18576	-4.04641	1.8545	9.17429e-07	3.42917e-05	0.55	11.79
Unigene40729	-3.92967	2.18208	9.23285e-07	3.44896e-05	0.35	7
Unigene36180	-4.08561	1.75758	9.24063e-07	3.44978e-05	0.43	9.65
Unigene12027	-3.8868	2.31903	9.37983e-07	3.49539e-05	0.73	13.96
Unigene4888	-3.60668	4.33946	9.75701e-07	3.63156e-05	3.25	51.17
Unigene37439	-5.11446	0.533216	9.84556e-07	3.66009e-05	0.21	9.74
Unigene12352	-5.11446	0.533216	9.84556e-07	3.66009e-05	0.13	6.13
Unigene30312	-3.8183	2.55474	9.85448e-07	3.66119e-05	0.39	7.16
Unigene39348	-3.5438	6.43438	9.92965e-07	3.6869e-05	5.74	86.52
Unigene12829	-4.23508	1.40066	9.96543e-07	3.69795e-05	1.05	26.02
Unigene20585	-3.64208	3.76482	9.99544e-07	3.70686e-05	2.48	40.13
Unigene30116	-8.52236	-0.144401	1.03208e-06	3.77299e-05	0	1.99
Unigene9934	-8.52236	-0.144401	1.03208e-06	3.77299e-05	0	2.99
Unigene9421	-8.52236	-0.144401	1.03208e-06	3.77299e-05	0	6.32
Unigene5249	-8.52236	-0.144401	1.03208e-06	3.77299e-05	0	3.43
Unigene3523	-8.52236	-0.144401	1.03208e-06	3.77299e-05	0	7.84
Unigene30251	-8.52236	-0.144401	1.03208e-06	3.77299e-05	0	3.37
Unigene33525	-8.52236	-0.144401	1.03208e-06	3.77299e-05	0	4.23
Unigene14341	-8.52236	-0.144401	1.03208e-06	3.77299e-05	0	5.59
Unigene17220	-8.52236	-0.144401	1.03208e-06	3.77299e-05	0	2.62
Unigene11733	-3.62505	3.87378	1.05355e-06	3.84691e-05	2.32	37.09
Unigene24709	-3.7085	3.09603	1.0649e-06	3.88607e-05	0.96	16.19
Unigene42088	-3.55696	5.3323	1.06974e-06	3.90143e-05	2.99	45.42
Unigene33798	-3.53623	6.02187	1.08438e-06	3.9478e-05	6.6	99
Unigene46883	-3.88016	2.22735	1.08959e-06	3.96145e-05	0.56	10.65
Unigene12286	-5.09487	0.515086	1.09757e-06	3.98639e-05	0.08	3.82
Unigene28603	-3.55748	4.91058	1.10012e-06	3.9933e-05	2.61	39.66
Unigene40663	-3.69177	3.16452	1.10351e-06	4.00323e-05	0.69	11.57
Unigene20513	-4.7576	0.734741	1.15169e-06	4.17067e-05	0.2	7.38
Unigene36727	-4.54727	0.925321	1.16527e-06	4.21738e-05	0.18	5.51
Unigene27399	-3.78917	2.52788	1.16866e-06	4.22714e-05	2.89	51.81
Unigene13255	-3.52337	5.96874	1.17422e-06	4.24276e-05	4.86	72.15
Unigene34896	-3.70667	2.95856	1.17435e-06	4.24276e-05	0.56	9.49
Unigene21389	-3.65802	3.32405	1.17988e-06	4.26021e-05	1.4	22.84
Unigene36651	-3.60988	3.761	1.19343e-06	4.30411e-05	2.93	46.29
Unigene29607	-4.20269	1.37073	1.19929e-06	4.32272e-05	0.45	10.84
Unigene17633	-8.49074	-0.173519	1.21973e-06	4.33049e-05	0	4.48
Unigene50401	-8.49074	-0.173519	1.21973e-06	4.33049e-05	0	4.97
Unigene50637	-8.49074	-0.173519	1.21973e-06	4.33049e-05	0	3.56
Unigene50092	-8.49074	-0.173519	1.21973e-06	4.33049e-05	0	7.13
Unigene41925	-8.49074	-0.173519	1.21973e-06	4.33049e-05	0	5.36
Unigene49384	-8.49074	-0.173519	1.21973e-06	4.33049e-05	0	5.96
Unigene50288	-8.49074	-0.173519	1.21973e-06	4.33049e-05	0	3.51
Unigene4148	-8.49074	-0.173519	1.21973e-06	4.33049e-05	0	6.48
Unigene27983	-8.49074	-0.173519	1.21973e-06	4.33049e-05	0	6.74
Unigene34919	-8.49074	-0.173519	1.21973e-06	4.33049e-05	0	7.13
Unigene46903	-8.49074	-0.173519	1.21973e-06	4.33049e-05	0	8.88
Unigene32762	-8.49074	-0.173519	1.21973e-06	4.33049e-05	0	7.6
Unigene9810	-8.49074	-0.173519	1.21973e-06	4.33049e-05	0	3.03
Unigene16967	-8.49074	-0.173519	1.21973e-06	4.33049e-05	0	7.67
Unigene20136	-8.49074	-0.173519	1.21973e-06	4.33049e-05	0	4.44
Unigene22789	-8.49074	-0.173519	1.21973e-06	4.33049e-05	0	6.35
Unigene23432	-8.49074	-0.173519	1.21973e-06	4.33049e-05	0	5.96
Unigene31723	-5.075	0.496725	1.22501e-06	4.34673e-05	0.1	4.54
Unigene38734	-3.6727	3.14698	1.23442e-06	4.37602e-05	0.56	9.3
Unigene45856	-4.03473	1.71057	1.24116e-06	4.39141e-05	0.27	5.73
Unigene36886	-4.03473	1.71057	1.24116e-06	4.39141e-05	0.29	6.25
Unigene35306	-5.70608	0.211505	1.24339e-06	4.39677e-05	0.08	6.06
Unigene16219	-4.38886	1.08137	1.25023e-06	4.41586e-05	0.64	17.6
Unigene21241	-3.50104	6.73879	1.26355e-06	4.46038e-05	30	438.79
Unigene26836	-4.74055	0.718989	1.2667e-06	4.46638e-05	0.23	8.13
Unigene42828	-3.61099	3.62812	1.2688e-06	4.4712e-05	1.01	15.99
Unigene22321	-3.84968	2.19925	1.30125e-06	4.58296e-05	1.31	24.64
Unigene2842	-3.50622	5.93718	1.30277e-06	4.58566e-05	9.42	138.37
Unigene36917	-3.51895	5.36242	1.32132e-06	4.64565e-05	2.11	31.2
Unigene18725	-3.71337	2.76117	1.34602e-06	4.7298e-05	1.62	27.51
Unigene10513	-3.5722	3.96178	1.35418e-06	4.75305e-05	1.94	29.81
Unigene31962	-3.48378	7.07815	1.3618e-06	4.77708e-05	15.47	223.64
Unigene10710	-3.63832	3.2327	1.39073e-06	4.87023e-05	2.45	39.49
Unigene43521	-3.67724	2.93149	1.39507e-06	4.88267e-05	0.77	12.82
Unigene30678	-4.2593	1.21095	1.40645e-06	4.91413e-05	0.24	6.1
Unigene12896	-4.2593	1.21095	1.40645e-06	4.91413e-05	0.32	8.16
Unigene9837	-5.68147	0.188807	1.42078e-06	4.95855e-05	0.1	7.24
Unigene41015	-5.68147	0.188807	1.42078e-06	4.95855e-05	0.15	11.08
Unigene48350	-3.47258	7.41726	1.44132e-06	4.96364e-05	22.63	324.47
Unigene13678	-8.45841	-0.203237	1.4456e-06	4.96364e-05	0	4.29
Unigene19978	-8.45841	-0.203237	1.4456e-06	4.96364e-05	0	5.75
Unigene50428	-8.45841	-0.203237	1.4456e-06	4.96364e-05	0	4.84
Unigene32067	-8.45841	-0.203237	1.4456e-06	4.96364e-05	0	4.34
Unigene30932	-8.45841	-0.203237	1.4456e-06	4.96364e-05	0	4.88
Unigene23216	-8.45841	-0.203237	1.4456e-06	4.96364e-05	0	2.62
Unigene38274	-8.45841	-0.203237	1.4456e-06	4.96364e-05	0	4.87
Unigene50990	-8.45841	-0.203237	1.4456e-06	4.96364e-05	0	2.39
Unigene30255	-8.45841	-0.203237	1.4456e-06	4.96364e-05	0	2.45
Unigene7044	-8.45841	-0.203237	1.4456e-06	4.96364e-05	0	7.5
Unigene15508	-8.45841	-0.203237	1.4456e-06	4.96364e-05	0	3.4
Unigene24737	-8.45841	-0.203237	1.4456e-06	4.96364e-05	0	1.69
Unigene23186	-8.45841	-0.203237	1.4456e-06	4.96364e-05	0	5.98
Unigene24023	-8.45841	-0.203237	1.4456e-06	4.96364e-05	0	2.92
Unigene26635	-8.45841	-0.203237	1.4456e-06	4.96364e-05	0	1.09
Unigene50043	-8.45841	-0.203237	1.4456e-06	4.96364e-05	0	4.78
Unigene18629	-8.45841	-0.203237	1.4456e-06	4.96364e-05	0	7.2
Unigene14693	-8.45841	-0.203237	1.4456e-06	4.96364e-05	0	5.22
Unigene6385	-8.45841	-0.203237	1.4456e-06	4.96364e-05	0	4.05
Unigene30501	-3.49855	5.45093	1.46444e-06	5.0227e-05	8.07	117.82
Unigene49407	-3.74938	2.49126	1.4737e-06	5.05167e-05	1.24	21.67
Unigene29798	-3.54099	4.15421	1.49062e-06	5.10684e-05	1.79	26.94
Unigene31011	-3.50792	4.80823	1.49454e-06	5.11742e-05	5.53	81.32
Unigene2007	-4.502	0.88354	1.50238e-06	5.13856e-05	0.23	6.9
Unigene28038	-4.502	0.88354	1.50238e-06	5.13856e-05	0.32	9.75
Unigene30101	-4.70583	0.686958	1.53653e-06	5.24952e-05	0.25	8.66
Unigene22098	-3.6083	3.31362	1.54429e-06	5.27311e-05	1.18	18.68
Unigene40562	-3.49473	5.26679	1.54819e-06	5.28347e-05	2.75	40.07
Unigene44455	-3.54109	4.0176	1.57017e-06	5.35552e-05	0.85	12.76
Unigene26199	-3.59581	3.3702	1.59265e-06	5.4292e-05	1.33	20.85
Unigene43776	-3.99091	1.67019	1.59785e-06	5.4439e-05	0.44	9.23
Unigene19365	-5.65643	0.165745	1.62639e-06	5.53502e-05	0.04	2.72
Unigene21422	-3.57379	3.53673	1.62731e-06	5.53509e-05	1.61	24.78
Unigene49942	-4.48659	0.86934	1.63754e-06	5.56375e-05	0.27	7.99
Unigene42461	-3.48898	4.84772	1.64802e-06	5.59628e-05	2.66	38.57
Unigene42388	-3.5602	3.63656	1.66126e-06	5.63501e-05	1.21	18.48
Unigene48587	-3.44145	7.642	1.67907e-06	5.69229e-05	20.55	288.41
Unigene31379	-4.33448	1.03123	1.69839e-06	5.73708e-05	0.23	6.09
Unigene47760	-3.48662	4.74158	1.71391e-06	5.73708e-05	2.33	33.8
Unigene5241	-3.4892	4.94489	1.71697e-06	5.73708e-05	2.01	29.24
Unigene43281	-8.42534	-0.233582	1.71836e-06	5.73708e-05	0	7.99
Unigene24290	-8.42534	-0.233582	1.71836e-06	5.73708e-05	0	4.47
Unigene18263	-8.42534	-0.233582	1.71836e-06	5.73708e-05	0	5.12
Unigene20423	-8.42534	-0.233582	1.71836e-06	5.73708e-05	0	3.29
Unigene3865	-8.42534	-0.233582	1.71836e-06	5.73708e-05	0	2.19
Unigene19972	-8.42534	-0.233582	1.71836e-06	5.73708e-05	0	4.08
Unigene1922	-8.42534	-0.233582	1.71836e-06	5.73708e-05	0	2.04
Unigene51773	-8.42534	-0.233582	1.71836e-06	5.73708e-05	0	4.31
Unigene12540	-8.42534	-0.233582	1.71836e-06	5.73708e-05	0	2.81
Unigene266	-8.42534	-0.233582	1.71836e-06	5.73708e-05	0	2.97
Unigene9341	-8.42534	-0.233582	1.71836e-06	5.73708e-05	0	3.22
Unigene50712	-8.42534	-0.233582	1.71836e-06	5.73708e-05	0	4.49
Unigene47743	-3.47438	5.30556	1.72387e-06	5.75236e-05	3.57	51.23
Unigene49291	-4.22219	1.17676	1.73458e-06	5.78182e-05	0.64	15.84
Unigene10795	-3.89866	1.84006	1.76435e-06	5.87788e-05	0.54	10.45
Unigene49334	-4.47102	0.854998	1.78618e-06	5.94418e-05	0.54	16.01
Unigene31171	-3.66231	2.71428	1.81184e-06	6.02631e-05	0.87	14.27
Unigene30573	-5.63096	0.142309	1.86519e-06	6.20043e-05	0.06	4.6
Unigene16584	-4.67027	0.654199	1.87088e-06	6.21264e-05	0.23	7.82
Unigene24890	-3.65363	2.70632	1.90548e-06	6.3173e-05	1.63	26.6
Unigene45337	-3.74723	2.27127	1.91149e-06	6.33382e-05	0.21	3.75
Unigene19252	-4.99269	0.420849	1.92464e-06	6.37056e-05	0.12	5.42
Unigene31554	-3.916	1.73431	1.9493e-06	6.4487e-05	0.46	9.09
Unigene46561	-3.59384	3.07458	1.9579e-06	6.47369e-05	0.78	12.14
Unigene39112	-4.00088	1.53275	1.97925e-06	6.54075e-05	0.44	9.3
Unigene19826	-3.42142	6.82346	1.99153e-06	6.57428e-05	14.66	202.85
Unigene39351	-3.46085	4.718	1.99343e-06	6.57704e-05	11.82	168.28
Unigene39741	-4.1969	1.15351	1.99973e-06	6.59431e-05	0.2	4.8
Unigene25291	-8.39149	-0.264578	2.04881e-06	6.67044e-05	0	4.21
Unigene32898	-8.39149	-0.264578	2.04881e-06	6.67044e-05	0	8.54
Unigene49875	-8.39149	-0.264578	2.04881e-06	6.67044e-05	0	4.89
Unigene26980	-8.39149	-0.264578	2.04881e-06	6.67044e-05	0	5.64
Unigene19209	-8.39149	-0.264578	2.04881e-06	6.67044e-05	0	4.42
Unigene14453	-8.39149	-0.264578	2.04881e-06	6.67044e-05	0	7.91
Unigene28188	-8.39149	-0.264578	2.04881e-06	6.67044e-05	0	2.03
Unigene49634	-8.39149	-0.264578	2.04881e-06	6.67044e-05	0	4.6
Unigene4822	-8.39149	-0.264578	2.04881e-06	6.67044e-05	0	5.32
Unigene14516	-8.39149	-0.264578	2.04881e-06	6.67044e-05	0	4.66
Unigene27862	-8.39149	-0.264578	2.04881e-06	6.67044e-05	0	4.02
Unigene5260	-8.39149	-0.264578	2.04881e-06	6.67044e-05	0	7.87
Unigene27641	-8.39149	-0.264578	2.04881e-06	6.67044e-05	0	6.12
Unigene35750	-8.39149	-0.264578	2.04881e-06	6.67044e-05	0	6.14
Unigene40407	-8.39149	-0.264578	2.04881e-06	6.67044e-05	0	5.67
Unigene2400	-3.44525	5.25457	2.05575e-06	6.68948e-05	6.56	92.35
Unigene4255	-5.60502	0.118486	2.14312e-06	6.9591e-05	0.1	7.33
Unigene37154	-5.60502	0.118486	2.14312e-06	6.9591e-05	0.05	3.23
Unigene31400	-3.74427	2.18789	2.14585e-06	6.96428e-05	0.89	15.45
Unigene12482	-4.97135	0.40124	2.16178e-06	7.01229e-05	0.1	4.46
Unigene23815	-3.66745	2.48199	2.21046e-06	7.16266e-05	2.45	40.49
Unigene3200	-3.98113	1.51462	2.21522e-06	7.17432e-05	1.15	23.81
Unigene45270	-3.51752	3.51412	2.22491e-06	7.20189e-05	0.6	8.94
Unigene11417	-3.45733	4.33308	2.24982e-06	7.27871e-05	2.58	36.64
Unigene37100	-3.89018	1.71061	2.25974e-06	7.30695e-05	1.35	26.21
Unigene33535	-3.53895	3.28451	2.26482e-06	7.31956e-05	1.74	26.25
Unigene31272	-4.17117	1.12988	2.31011e-06	7.4542e-05	0.87	20.72
Unigene30502	-4.42325	0.811096	2.32869e-06	7.5102e-05	0.54	15.35
Unigene45629	-3.64387	2.52341	2.37666e-06	7.66089e-05	0.61	9.83
Unigene10614	-3.42173	5.18318	2.38432e-06	7.68157e-05	4.33	59.92
Unigene37051	-3.6931	2.29805	2.38777e-06	7.68866e-05	0.34	5.63
Unigene42390	-3.4206	5.16512	2.39784e-06	7.71705e-05	2.47	34.18
Unigene21622	-3.49391	3.60265	2.41265e-06	7.75299e-05	2.27	33.13
Unigene48523	-3.39431	6.10005	2.43296e-06	7.75299e-05	9.59	130.24
Unigene26684	-4.07729	1.25536	2.43852e-06	7.75299e-05	0.42	9.34
Unigene49224	-3.56241	2.96198	2.44729e-06	7.75299e-05	3.3	50.55
Unigene33005	-8.35683	-0.296257	2.45054e-06	7.75299e-05	0	6.35
Unigene14231	-8.35683	-0.296257	2.45054e-06	7.75299e-05	0	5.75
Unigene36497	-8.35683	-0.296257	2.45054e-06	7.75299e-05	0	2.52
Unigene49670	-8.35683	-0.296257	2.45054e-06	7.75299e-05	0	5.71
Unigene29405	-8.35683	-0.296257	2.45054e-06	7.75299e-05	0	4.45
Unigene14105	-8.35683	-0.296257	2.45054e-06	7.75299e-05	0	4.44
Unigene2228	-8.35683	-0.296257	2.45054e-06	7.75299e-05	0	3.01
Unigene49294	-8.35683	-0.296257	2.45054e-06	7.75299e-05	0	5.97
Unigene44684	-8.35683	-0.296257	2.45054e-06	7.75299e-05	0	4.11
Unigene13412	-8.35683	-0.296257	2.45054e-06	7.75299e-05	0	6.6
Unigene9739	-8.35683	-0.296257	2.45054e-06	7.75299e-05	0	5.16
Unigene15589	-8.35683	-0.296257	2.45054e-06	7.75299e-05	0	3.04
Unigene36473	-8.35683	-0.296257	2.45054e-06	7.75299e-05	0	3.12
Unigene17618	-8.35683	-0.296257	2.45054e-06	7.75299e-05	0	3.38
Unigene37394	-8.35683	-0.296257	2.45054e-06	7.75299e-05	0	4.29
Unigene21710	-5.57861	0.0942622	2.46727e-06	7.78992e-05	0.04	2.69
Unigene12845	-5.57861	0.0942622	2.46727e-06	7.78992e-05	0.08	5.56
Unigene30470	-3.69936	2.22742	2.51805e-06	7.93804e-05	1.93	32.54
Unigene45507	-3.38801	6.1031	2.52137e-06	7.94444e-05	3.74	50.59
Unigene40087	-4.26348	0.965996	2.52484e-06	7.95131e-05	0.38	9.75
Unigene37396	-4.00224	1.37079	2.5431e-06	8.00062e-05	0.43	9.04
Unigene48052	-3.36493	7.57989	2.62744e-06	8.25334e-05	18.69	248.75
Unigene34951	-3.53875	3.02421	2.64114e-06	8.29212e-05	1.16	17.52
Unigene29288	-3.42776	4.33697	2.6473e-06	8.30724e-05	1.75	24.29
Unigene24748	-3.38654	5.54167	2.72618e-06	8.55042e-05	5.13	69.27
Unigene33036	-4.24886	0.952588	2.73841e-06	8.56726e-05	0.21	5.2
Unigene17880	-4.92772	0.361201	2.73851e-06	8.56726e-05	0.09	3.85
Unigene22505	-4.92772	0.361201	2.73851e-06	8.56726e-05	0.15	6.38
Unigene32686	-3.93055	1.46827	2.78559e-06	8.71012e-05	0.53	10.61
Unigene4284	-3.43488	4.03843	2.78945e-06	8.71092e-05	2.02	28.2
Unigene42431	-4.05327	1.23335	2.78973e-06	8.71092e-05	0.23	4.94
Unigene30007	-4.39051	0.781068	2.79009e-06	8.71092e-05	0.29	8.03
Unigene19309	-3.68099	2.21062	2.7977e-06	8.73027e-05	2.08	34.68
Unigene33087	-3.44669	3.84694	2.81994e-06	8.79077e-05	2.54	35.78
Unigene23269	-5.5517	0.0696244	2.84614e-06	8.85899e-05	0.05	3.56
Unigene31703	-5.5517	0.0696244	2.84614e-06	8.85899e-05	0.04	2.48
Unigene9349	-5.5517	0.0696244	2.84614e-06	8.85899e-05	0.08	5.48
Unigene32575	-3.98007	1.35049	2.88028e-06	8.95622e-05	0.57	11.72
Unigene30299	-3.98007	1.35049	2.88028e-06	8.95622e-05	0.2	4.15
Unigene39264	-3.42265	4.11868	2.89844e-06	9.00812e-05	0.97	13.5
Unigene2657	-3.35643	6.79373	2.9042e-06	9.02146e-05	12.82	169.57
Unigene38537	-3.35832	6.35037	2.92467e-06	9.03897e-05	7.84	103.9
Unigene49872	-8.32132	-0.328646	2.94065e-06	9.03897e-05	0	5.26
Unigene49834	-8.32132	-0.328646	2.94065e-06	9.03897e-05	0	6.27
Unigene16022	-8.32132	-0.328646	2.94065e-06	9.03897e-05	0	3.77
Unigene17240	-8.32132	-0.328646	2.94065e-06	9.03897e-05	0	6.47
Unigene27022	-8.32132	-0.328646	2.94065e-06	9.03897e-05	0	3.34
Unigene9565	-8.32132	-0.328646	2.94065e-06	9.03897e-05	0	3.73
Unigene4285	-8.32132	-0.328646	2.94065e-06	9.03897e-05	0	6.04
Unigene50769	-8.32132	-0.328646	2.94065e-06	9.03897e-05	0	5.3
Unigene51461	-8.32132	-0.328646	2.94065e-06	9.03897e-05	0	5.59
Unigene21099	-8.32132	-0.328646	2.94065e-06	9.03897e-05	0	7.71
Unigene23486	-8.32132	-0.328646	2.94065e-06	9.03897e-05	0	4.23
Unigene3204	-3.36984	5.66193	2.94893e-06	9.05992e-05	2.75	36.78
Unigene44529	-4.23408	0.939054	2.972e-06	9.12168e-05	0.45	11.28
Unigene49096	-3.38113	5.21233	2.97848e-06	9.13704e-05	6.4	86.22
Unigene2377	-3.38995	4.62916	3.01223e-06	9.23136e-05	2.29	30.99
Unigene5358	-3.83711	1.66202	3.057e-06	9.3639e-05	0.78	14.63
Unigene21637	-3.43767	3.7022	3.11357e-06	9.52629e-05	1.88	26.3
Unigene24626	-3.60497	2.4249	3.16538e-06	9.67665e-05	1.25	19.69
Unigene31586	-3.37089	5.12835	3.19656e-06	9.7671e-05	4.02	53.75
Unigene30920	-4.21915	0.925392	3.22767e-06	9.85727e-05	0.32	7.77
Unigene34244	-3.45113	3.45355	3.26829e-06	9.97639e-05	1.28	18.16
Unigene40782	-3.76036	1.82547	3.27348e-06	9.98728e-05	0.36	6.29
Unigene31303	-5.52429	0.0445583	3.28997e-06	0.000100326	0.06	3.84
Unigene31598	-3.51023	2.91437	3.30525e-06	0.000100645	1.36	20.11
Unigene6174	-4.35701	0.750401	3.35393e-06	0.000102074	0.24	6.6
Unigene2691	-3.33289	6.22213	3.41495e-06	0.00010388	36.79	478.93
Unigene30283	-4.55797	0.551206	3.45984e-06	0.00010509	0.05	1.72
Unigene30359	-4.55797	0.551206	3.45984e-06	0.00010509	0.45	14.33
Unigene48375	-3.32027	7.32034	3.49828e-06	0.000106153	16.35	210.91
Unigene39135	-4.20406	0.9116	3.50771e-06	0.000106291	0.73	17.81
Unigene29899	-4.20406	0.9116	3.50771e-06	0.000106291	0.31	7.46
Unigene2085	-8.28491	-0.361781	3.54078e-06	0.000106291	0	3.93
Unigene3518	-8.28491	-0.361781	3.54078e-06	0.000106291	0	4.1
Unigene12528	-8.28491	-0.361781	3.54078e-06	0.000106291	0	3.97
Unigene43603	-8.28491	-0.361781	3.54078e-06	0.000106291	0	5.74
Unigene50720	-8.28491	-0.361781	3.54078e-06	0.000106291	0	5.15
Unigene23349	-8.28491	-0.361781	3.54078e-06	0.000106291	0	3.68
Unigene21441	-8.28491	-0.361781	3.54078e-06	0.000106291	0	5.32
Unigene36539	-8.28491	-0.361781	3.54078e-06	0.000106291	0	4.82
Unigene51016	-8.28491	-0.361781	3.54078e-06	0.000106291	0	4.99
Unigene50081	-8.28491	-0.361781	3.54078e-06	0.000106291	0	4.72
Unigene49895	-8.28491	-0.361781	3.54078e-06	0.000106291	0	2.49
Unigene19469	-3.53711	2.65348	3.55557e-06	0.000106683	1.99	29.92
Unigene40881	-3.39573	3.94504	3.57532e-06	0.000107223	1.69	23.07
Unigene47690	-3.32912	5.80687	3.64687e-06	0.000109262	26.73	347.09
Unigene32983	-3.32865	5.75904	3.68185e-06	0.000110257	4.34	56.3
Unigene35764	-3.841	1.53281	3.75151e-06	0.000112288	0.32	5.95
Unigene35404	-3.73599	1.80323	3.75857e-06	0.000112442	0.45	7.75
Unigene12641	-3.766	1.7186	3.76031e-06	0.000112442	0.5	8.91
Unigene10485	-5.49634	0.0190485	3.81109e-06	0.00011374	0.06	3.73
Unigene30374	-5.49634	0.0190485	3.81109e-06	0.00011374	0.06	3.94
Unigene37166	-3.39446	3.75532	3.83843e-06	0.000114445	1.56	21.22
Unigene12681	-3.6589	2.02449	3.89334e-06	0.000115914	1.47	24.12
Unigene2177	-4.85968	0.298979	3.94671e-06	0.00011722	0.14	5.43
Unigene20629	-4.85968	0.298979	3.94671e-06	0.00011722	0.22	8.57
Unigene42392	-3.8311	1.52377	3.96682e-06	0.00011776	0.32	5.89
Unigene10707	-3.50115	2.72228	4.01169e-06	0.000119035	3.58	52.63
Unigene33411	-3.44834	3.09615	4.08456e-06	0.000121139	0.88	12.42
Unigene25455	-3.53749	2.48671	4.12448e-06	0.000122264	0.63	9.46
Unigene48352	-3.29421	6.82239	4.13475e-06	0.000122509	11.22	142.17
Unigene2440	-3.47648	2.83986	4.14186e-06	0.000122661	1.4	20.14
Unigene30755	-3.48147	2.79923	4.16531e-06	0.000123296	0.74	10.78
Unigene48841	-3.41062	3.38783	4.18944e-06	0.000123789	1.94	26.66
Unigene24575	-4.06338	1.03129	4.2035e-06	0.000123789	0.3	6.51
Unigene44945	-3.36754	3.91943	4.20602e-06	0.000123789	2.08	27.76
Unigene23472	-3.97871	1.16525	4.22355e-06	0.000123789	0.18	3.67
Unigene46021	-3.97871	1.16525	4.22355e-06	0.000123789	0.91	18.86
Unigene28207	-3.91142	1.28781	4.22433e-06	0.000123789	0.65	12.75
Unigene31017	-3.91142	1.28781	4.22433e-06	0.000123789	0.28	5.51
Unigene10590	-3.50491	2.62418	4.27316e-06	0.000123789	2.73	40.15
Unigene14786	-8.24756	-0.395695	4.27844e-06	0.000123789	0	3.44
Unigene50759	-8.24756	-0.395695	4.27844e-06	0.000123789	0	5.46
Unigene20859	-8.24756	-0.395695	4.27844e-06	0.000123789	0	7.65
Unigene27659	-8.24756	-0.395695	4.27844e-06	0.000123789	0	3.74
Unigene51241	-8.24756	-0.395695	4.27844e-06	0.000123789	0	5.57
Unigene51220	-8.24756	-0.395695	4.27844e-06	0.000123789	0	4.92
Unigene27311	-8.24756	-0.395695	4.27844e-06	0.000123789	0	6.42
Unigene26039	-8.24756	-0.395695	4.27844e-06	0.000123789	0	7.12
Unigene18186	-8.24756	-0.395695	4.27844e-06	0.000123789	0	7.12
Unigene20404	-8.24756	-0.395695	4.27844e-06	0.000123789	0	6.97
Unigene2297	-8.24756	-0.395695	4.27844e-06	0.000123789	0	5.44
Unigene9415	-8.24756	-0.395695	4.27844e-06	0.000123789	0	6.9
Unigene13949	-8.24756	-0.395695	4.27844e-06	0.000123789	0	4.04
Unigene27136	-8.24756	-0.395695	4.27844e-06	0.000123789	0	4.73
Unigene8690	-8.24756	-0.395695	4.27844e-06	0.000123789	0	3.12
Unigene21674	-8.24756	-0.395695	4.27844e-06	0.000123789	0	2.3
Unigene13780	-8.24756	-0.395695	4.27844e-06	0.000123789	0	3.51
Unigene50326	-8.24756	-0.395695	4.27844e-06	0.000123789	0	5.93
Unigene38915	-8.24756	-0.395695	4.27844e-06	0.000123789	0	6.19
Unigene24740	-8.24756	-0.395695	4.27844e-06	0.000123789	0	5.72
Unigene50167	-8.24756	-0.395695	4.27844e-06	0.000123789	0	6.32
Unigene50109	-8.24756	-0.395695	4.27844e-06	0.000123789	0	6.5
Unigene50095	-8.24756	-0.395695	4.27844e-06	0.000123789	0	4.69
Unigene38082	-4.51851	0.515172	4.2835e-06	0.00012382	0.18	5.39
Unigene48062	-3.27556	8.80143	4.3413e-06	0.000125431	35.62	445.49
Unigene45857	-3.38521	3.58108	4.3543e-06	0.000125748	2.99	40.45
Unigene23134	-5.46784	-0.00692088	4.42441e-06	0.000127355	0.09	5.58
Unigene9744	-5.46784	-0.00692088	4.42441e-06	0.000127355	0.04	2.34
Unigene23884	-4.30525	0.703141	4.44892e-06	0.000127882	0.18	4.81
Unigene24590	-3.32028	4.89151	4.44895e-06	0.000127882	3.65	47.17
Unigene22709	-4.83627	0.277626	4.47145e-06	0.000128349	0.16	6.42
Unigene26613	-3.2833	6.51571	4.50166e-06	0.000129156	10.24	128.82
Unigene43908	-3.35362	3.92632	4.52297e-06	0.000129686	1.26	16.73
Unigene27091	-3.70285	1.77305	4.53244e-06	0.000129857	0.78	13.27
Unigene21240	-3.30248	5.24231	4.60112e-06	0.000131703	19.05	242.9
Unigene32288	-3.76317	1.59458	4.6408e-06	0.000132777	0.85	15.07
Unigene12032	-3.28651	5.67734	4.71132e-06	0.000134732	11.08	139.73
Unigene35147	-3.69444	1.7654	4.75221e-06	0.000135817	0.46	7.83
Unigene21577	-3.48618	2.60718	4.75368e-06	0.000135817	1.02	14.85
Unigene30194	-3.83478	1.38089	4.75741e-06	0.000135861	0.28	5.22
Unigene30387	-4.49837	0.496812	4.77437e-06	0.000136282	0.2	6.12
Unigene37534	-3.58547	2.12359	4.81824e-06	0.000137407	0.7	10.89
Unigene35067	-3.95297	1.14181	4.86846e-06	0.000138775	0.31	6.37
Unigene27592	-3.78052	1.47772	4.97446e-06	0.000141404	0.37	6.56
Unigene11377	-3.31291	4.33574	4.98636e-06	0.000141677	12.93	166.21
Unigene13209	-3.25368	7.62755	4.98906e-06	0.000141688	12.5	153.99
Unigene32090	-4.81247	0.255953	5.07388e-06	0.000143765	0.04	1.52
Unigene17532	-4.81247	0.255953	5.07388e-06	0.000143765	0.15	5.72
Unigene43499	-4.81247	0.255953	5.07388e-06	0.000143765	0.07	2.51
Unigene26963	-5.43877	-0.0333667	5.14799e-06	0.000144691	0.09	5.88
Unigene12033	-5.43877	-0.0333667	5.14799e-06	0.000144691	0.13	8.11
Unigene36852	-5.43877	-0.0333667	5.14799e-06	0.000144691	0.07	4.52
Unigene50864	-8.20921	-0.430427	5.18875e-06	0.000144691	0	7.07
Unigene17925	-8.20921	-0.430427	5.18875e-06	0.000144691	0	3.55
Unigene50134	-8.20921	-0.430427	5.18875e-06	0.000144691	0	3.54
Unigene49815	-8.20921	-0.430427	5.18875e-06	0.000144691	0	4.62
Unigene17707	-8.20921	-0.430427	5.18875e-06	0.000144691	0	6.25
Unigene35074	-8.20921	-0.430427	5.18875e-06	0.000144691	0	4.44
Unigene31172	-8.20921	-0.430427	5.18875e-06	0.000144691	0	6.55
Unigene28941	-8.20921	-0.430427	5.18875e-06	0.000144691	0	3.99
Unigene26873	-8.20921	-0.430427	5.18875e-06	0.000144691	0	4.87
Unigene14851	-8.20921	-0.430427	5.18875e-06	0.000144691	0	2.76
Unigene23546	-8.20921	-0.430427	5.18875e-06	0.000144691	0	4.2
Unigene35096	-8.20921	-0.430427	5.18875e-06	0.000144691	0	3.12
Unigene4305	-8.20921	-0.430427	5.18875e-06	0.000144691	0	4.34
Unigene61445	-8.20921	-0.430427	5.18875e-06	0.000144691	0	1.59
Unigene19807	-8.20921	-0.430427	5.18875e-06	0.000144691	0	5.54
Unigene5000	-8.20921	-0.430427	5.18875e-06	0.000144691	0	4.98
Unigene4486	-8.20921	-0.430427	5.18875e-06	0.000144691	0	5.87
Unigene41124	-8.20921	-0.430427	5.18875e-06	0.000144691	0	3.62
Unigene17258	-8.20921	-0.430427	5.18875e-06	0.000144691	0	4.62
Unigene21801	-8.20921	-0.430427	5.18875e-06	0.000144691	0	7.37
Unigene118	-8.20921	-0.430427	5.18875e-06	0.000144691	0	5.05
Unigene48016	-3.24414	8.79852	5.20002e-06	0.000144939	90.98	1113.53
Unigene39969	-3.40183	3.09006	5.20793e-06	0.000145094	0.92	12.58
Unigene27938	-3.93993	1.12995	5.23089e-06	0.000145668	0.48	9.63
Unigene18713	-3.41804	2.91442	5.27285e-06	0.00014677	1.54	21.38
Unigene2717	-3.24999	7.06178	5.30409e-06	0.000147471	12.09	148.53
Unigene47970	-3.24077	8.69975	5.3052e-06	0.000147471	71.93	878.26
Unigene40008	-4.02079	0.992511	5.31135e-06	0.000147509	0.24	5.2
Unigene26317	-3.30104	4.26698	5.38156e-06	0.000149251	2.24	28.58
Unigene46158	-3.35678	3.45122	5.38379e-06	0.000149251	0.89	11.85
Unigene23796	-3.25904	5.77917	5.43647e-06	0.000150576	10.22	126.39
Unigene30245	-3.38306	3.17626	5.44363e-06	0.000150707	1.05	14.18
Unigene39763	-3.73443	1.56845	5.4519e-06	0.000150868	0.3	5.26
Unigene21902	-3.25685	5.84144	5.45792e-06	0.000150966	19.59	241.97
Unigene48992	-3.2664	5.3733	5.49497e-06	0.000151923	7.2	89.59
Unigene48405	-3.24062	7.1356	5.56622e-06	0.000153824	14.72	179.77
Unigene36047	-3.69479	1.65381	5.6133e-06	0.000155055	0.39	6.63
Unigene23950	-3.92677	1.11799	5.62318e-06	0.000155259	0.41	8.17
Unigene37172	-3.24551	6.04631	5.7031e-06	0.000157395	5.01	61.42
Unigene43817	-3.32754	3.6492	5.74024e-06	0.000158349	0.83	10.78
Unigene28138	-4.78827	0.233949	5.76672e-06	0.000158866	0.09	3.56
Unigene30037	-4.78827	0.233949	5.76672e-06	0.000158866	0.08	2.85
Unigene37264	-3.27756	4.50265	5.79122e-06	0.00015947	2.25	28.18
Unigene27578	-3.47478	2.4298	5.88579e-06	0.000162001	1.08	15.57
Unigene43951	-3.29312	4.10367	5.90386e-06	0.000162426	1.81	22.99
Unigene23816	-3.74929	1.44936	5.91477e-06	0.000162581	1.19	20.83
Unigene30385	-4.45722	0.459375	5.95245e-06	0.000163471	0.17	4.93
Unigene34888	-5.4091	-0.0603068	6.00382e-06	0.000164588	0.09	5.24
Unigene23431	-5.4091	-0.0603068	6.00382e-06	0.000164588	0.04	2.59
Unigene23769	-5.4091	-0.0603068	6.00382e-06	0.000164588	0.13	7.79
Unigene19042	-3.99168	0.966065	6.22673e-06	0.000170138	0.63	13.15
Unigene33933	-3.99168	0.966065	6.22673e-06	0.000170138	0.25	5.25
Unigene33591	-3.36905	3.0243	6.29266e-06	0.000170138	4.59	61.44
Unigene25802	-3.4531	2.46802	6.30877e-06	0.000170138	0.8	11.41
Unigene20950	-8.16982	-0.466016	6.31674e-06	0.000170138	0	1.31
Unigene3768	-8.16982	-0.466016	6.31674e-06	0.000170138	0	4.58
Unigene44543	-8.16982	-0.466016	6.31674e-06	0.000170138	0	2.42
Unigene51055	-8.16982	-0.466016	6.31674e-06	0.000170138	0	3.49
Unigene33602	-8.16982	-0.466016	6.31674e-06	0.000170138	0	3.19
Unigene52265	-8.16982	-0.466016	6.31674e-06	0.000170138	0	4.27
Unigene11976	-8.16982	-0.466016	6.31674e-06	0.000170138	0	5.22
Unigene4196	-8.16982	-0.466016	6.31674e-06	0.000170138	0	3.7
Unigene50606	-8.16982	-0.466016	6.31674e-06	0.000170138	0	3.16
Unigene9481	-8.16982	-0.466016	6.31674e-06	0.000170138	0	4.93
Unigene20068	-8.16982	-0.466016	6.31674e-06	0.000170138	0	3.01
Unigene13882	-8.16982	-0.466016	6.31674e-06	0.000170138	0	3.28
Unigene36717	-8.16982	-0.466016	6.31674e-06	0.000170138	0	5.3
Unigene29258	-8.16982	-0.466016	6.31674e-06	0.000170138	0	4.18
Unigene20413	-8.16982	-0.466016	6.31674e-06	0.000170138	0	4.07
Unigene29643	-3.26087	4.74754	6.39446e-06	0.000172117	2.76	34.19
Unigene38520	-3.26656	4.29384	6.44637e-06	0.000173251	2.06	25.69
Unigene32252	-3.5876	1.86902	6.54677e-06	0.000175819	0.71	11.03
Unigene4239	-3.22651	5.72943	6.54826e-06	0.000175819	7.59	91.82
Unigene3289	-3.66716	1.62874	6.55052e-06	0.000175819	0.78	12.94
Unigene38012	-4.23321	0.637618	6.5671e-06	0.000175958	0.51	12.71
Unigene21388	-3.25711	4.38153	6.6826e-06	0.000178897	5.4	66.78
Unigene32641	-3.82698	1.21107	6.73108e-06	0.000180038	0.42	7.85
Unigene35512	-3.50799	2.12959	6.83485e-06	0.000182734	0.66	9.7
Unigene20178	-3.26316	4.14112	6.86407e-06	0.000183436	2.84	35.22
Unigene22044	-3.24541	4.47362	6.958e-06	0.000185866	3.86	47.38
Unigene17149	-3.25208	4.3228	6.9778e-06	0.000186314	4.65	57.29
Unigene32295	-3.27927	3.7379	7.15764e-06	0.00019095	2.88	36.22
Unigene35987	-3.54935	1.92504	7.21564e-06	0.000192414	0.76	11.54
Unigene29372	-3.96197	0.939125	7.31836e-06	0.000195069	0.49	10
Unigene28107	-4.41486	0.420939	7.45779e-06	0.000198185	0.22	6.2
Unigene36398	-4.41486	0.420939	7.45779e-06	0.000198185	0.06	1.61
Unigene48209	-3.1913	6.68093	7.47569e-06	0.000198504	36.18	426.94
Unigene35905	-4.73863	0.188906	7.48629e-06	0.000198504	0.15	5.31
Unigene27354	-4.73863	0.188906	7.48629e-06	0.000198504	0.21	7.72
Unigene16431	-4.73863	0.188906	7.48629e-06	0.000198504	0.28	10.22
Unigene43529	-3.44208	2.33996	7.48915e-06	0.000198504	0.59	8.39
Unigene26054	-3.22279	4.66053	7.54333e-06	0.000199854	2.98	35.95
Unigene2864	-3.1912	6.21345	7.61683e-06	0.000200579	9.13	107.71
Unigene21933	-3.22582	4.54015	7.62241e-06	0.000200579	3.37	40.78
Unigene11829	-3.20942	5.30834	7.62787e-06	0.000200579	6.34	75.75
Unigene38467	-3.47343	2.17073	7.66818e-06	0.000200579	0.36	5.24
Unigene25838	-3.47343	2.17073	7.66818e-06	0.000200579	1.17	16.92
Unigene34918	-3.28379	3.51424	7.67347e-06	0.000200579	1.99	25.03
Unigene33486	-8.12932	-0.502506	7.72046e-06	0.000200579	0	5.44
Unigene27576	-8.12932	-0.502506	7.72046e-06	0.000200579	0	3.29
Unigene17914	-8.12932	-0.502506	7.72046e-06	0.000200579	0	4.96
Unigene443	-8.12932	-0.502506	7.72046e-06	0.000200579	0	3.6
Unigene21669	-8.12932	-0.502506	7.72046e-06	0.000200579	0	6.59
Unigene34451	-8.12932	-0.502506	7.72046e-06	0.000200579	0	1.29
Unigene42405	-8.12932	-0.502506	7.72046e-06	0.000200579	0	4.08
Unigene39069	-8.12932	-0.502506	7.72046e-06	0.000200579	0	2.56
Unigene41591	-8.12932	-0.502506	7.72046e-06	0.000200579	0	5.32
Unigene28942	-8.12932	-0.502506	7.72046e-06	0.000200579	0	2.84
Unigene14721	-8.12932	-0.502506	7.72046e-06	0.000200579	0	5.57
Unigene15696	-8.12932	-0.502506	7.72046e-06	0.000200579	0	6.25
Unigene32051	-8.12932	-0.502506	7.72046e-06	0.000200579	0	2.92
Unigene15172	-8.12932	-0.502506	7.72046e-06	0.000200579	0	4.5
Unigene50369	-8.12932	-0.502506	7.72046e-06	0.000200579	0	6.3
Unigene15204	-8.12932	-0.502506	7.72046e-06	0.000200579	0	1.96
Unigene26705	-8.12932	-0.502506	7.72046e-06	0.000200579	0	5.87
Unigene36069	-8.12932	-0.502506	7.72046e-06	0.000200579	0	5.32
Unigene4430	-8.12932	-0.502506	7.72046e-06	0.000200579	0	2.6
Unigene23259	-8.12932	-0.502506	7.72046e-06	0.000200579	0	6.04
Unigene28175	-8.12932	-0.502506	7.72046e-06	0.000200579	0	4.68
Unigene16462	-8.12932	-0.502506	7.72046e-06	0.000200579	0	6.01
Unigene13297	-8.12932	-0.502506	7.72046e-06	0.000200579	0	4.87
Unigene32937	-3.60757	1.68662	7.72641e-06	0.000200649	1.11	17.63
Unigene31213	-3.39875	2.52805	7.78945e-06	0.000202201	1.11	15.12
Unigene10654	-3.27872	3.50967	7.89678e-06	0.000204814	1.84	23.16
Unigene38186	-4.1958	0.603705	8.02481e-06	0.00020796	0.43	10.37
Unigene12005	-3.62947	1.59463	8.07792e-06	0.000209248	0.7	11.27
Unigene12646	-3.21989	4.7002	8.0967e-06	0.000209558	3.6	43.33
Unigene43601	-3.28114	3.38291	8.27176e-06	0.0002137	1.06	13.31
Unigene31173	-3.3079	3.10837	8.33602e-06	0.00021521	1.42	18.2
Unigene21043	-4.39321	0.401331	8.36369e-06	0.000215743	0.19	5.24
Unigene24538	-3.21635	4.34481	8.42507e-06	0.000217145	3.67	44.11
Unigene48785	-3.18849	5.34282	8.51418e-06	0.00021935	5.29	62.3
Unigene31859	-3.27352	3.40278	8.52515e-06	0.000219541	1.24	15.49
Unigene29413	-4.71315	0.165846	8.55173e-06	0.000219674	0.13	4.77
Unigene2043	-4.71315	0.165846	8.55173e-06	0.000219674	0.2	7.1
Unigene35754	-3.16378	6.13771	8.92869e-06	0.000229071	6.41	74.25
Unigene28967	-3.58046	1.66212	8.98089e-06	0.000230204	0.58	8.99
Unigene21901	-3.151	7.41394	8.98408e-06	0.000230204	11.88	136.36
Unigene34211	-3.26834	3.31641	9.13445e-06	0.00023396	1.63	20.39
Unigene34709	-3.1843	5.00151	9.23786e-06	0.00023651	4.35	51.09
Unigene29522	-3.91623	0.897746	9.37092e-06	0.000237259	0.34	6.75
Unigene13549	-8.08765	-0.539944	9.4751e-06	0.000237259	0	3.21
Unigene4652	-8.08765	-0.539944	9.4751e-06	0.000237259	0	1.3
Unigene32248	-8.08765	-0.539944	9.4751e-06	0.000237259	0	2.72
Unigene16972	-8.08765	-0.539944	9.4751e-06	0.000237259	0	3.22
Unigene9240	-8.08765	-0.539944	9.4751e-06	0.000237259	0	5.39
Unigene39874	-8.08765	-0.539944	9.4751e-06	0.000237259	0	4.17
Unigene3335	-8.08765	-0.539944	9.4751e-06	0.000237259	0	1.98
Unigene23714	-8.08765	-0.539944	9.4751e-06	0.000237259	0	6.2
Unigene16700	-8.08765	-0.539944	9.4751e-06	0.000237259	0	2.25
Unigene3802	-8.08765	-0.539944	9.4751e-06	0.000237259	0	3.85
Unigene3502	-8.08765	-0.539944	9.4751e-06	0.000237259	0	4.97
Unigene23947	-8.08765	-0.539944	9.4751e-06	0.000237259	0	6.55
Unigene9265	-8.08765	-0.539944	9.4751e-06	0.000237259	0	5.47
Unigene35912	-8.08765	-0.539944	9.4751e-06	0.000237259	0	6.1
Unigene4977	-8.08765	-0.539944	9.4751e-06	0.000237259	0	5.97
Unigene13199	-8.08765	-0.539944	9.4751e-06	0.000237259	0	2.33
Unigene61530	-8.08765	-0.539944	9.4751e-06	0.000237259	0	3.95
Unigene23576	-8.08765	-0.539944	9.4751e-06	0.000237259	0	1.53
Unigene49935	-8.08765	-0.539944	9.4751e-06	0.000237259	0	3.71
Unigene27387	-8.08765	-0.539944	9.4751e-06	0.000237259	0	6.81
Unigene4880	-8.08765	-0.539944	9.4751e-06	0.000237259	0	3.11
Unigene3434	-8.08765	-0.539944	9.4751e-06	0.000237259	0	5.33
Unigene52668	-8.08765	-0.539944	9.4751e-06	0.000237259	0	2.24
Unigene16156	-8.08765	-0.539944	9.4751e-06	0.000237259	0	3.43
Unigene17782	-8.08765	-0.539944	9.4751e-06	0.000237259	0	2.74
Unigene8101	-8.08765	-0.539944	9.4751e-06	0.000237259	0	5.72
Unigene4207	-8.08765	-0.539944	9.4751e-06	0.000237259	0	2.05
Unigene51393	-8.08765	-0.539944	9.4751e-06	0.000237259	0	5.99
Unigene44687	-8.08765	-0.539944	9.4751e-06	0.000237259	0	5.97
Unigene49747	-8.08765	-0.539944	9.4751e-06	0.000237259	0	5.92
Unigene45844	-3.24678	3.45604	9.56279e-06	0.000239185	1.61	19.75
Unigene31828	-3.28646	3.02113	9.59762e-06	0.000239936	1.89	23.83
Unigene32681	-3.38669	2.35025	9.64908e-06	0.000241009	0.79	10.76
Unigene15234	-5.31624	-0.144287	9.66399e-06	0.000241009	0.1	5.77
Unigene29752	-5.31624	-0.144287	9.66399e-06	0.000241009	0.15	8.51
Unigene33229	-3.17954	4.55579	9.77907e-06	0.000243563	11.05	129.37
Unigene31774	-4.68721	0.142411	9.78617e-06	0.000243563	0.08	2.87
Unigene27883	-4.68721	0.142411	9.78617e-06	0.000243563	0.09	3.21
Unigene17671	-4.68721	0.142411	9.78617e-06	0.000243563	0.14	4.99
Unigene42568	-3.17916	4.83058	9.80209e-06	0.000243861	1.73	20.28
Unigene24885	-3.14906	5.97187	9.8433e-06	0.000244688	7.13	81.67
Unigene2520	-3.13184	8.46177	9.87693e-06	0.000245326	42.77	484.3
Unigene30856	-3.37281	2.39557	9.89591e-06	0.000245699	0.84	11.29
Unigene18690	-3.17996	4.6952	1.00742e-05	0.000250026	3.18	37.29
Unigene49171	-3.32494	2.65772	1.00819e-05	0.000250116	1.35	17.59
Unigene11211	-3.2087	3.8525	1.01063e-05	0.00025062	1.39	16.65
Unigene20090	-3.81693	1.01855	1.0224e-05	0.000253233	0.26	4.73
Unigene20990	-3.12262	9.3336	1.0345e-05	0.000256126	84.66	952.46
Unigene38435	-3.55282	1.6372	1.04626e-05	0.000258934	0.67	10.18
Unigene40882	-3.24826	3.2412	1.05276e-05	0.000260437	2.3	28.25
Unigene2518	-3.12706	6.6128	1.07583e-05	0.000265825	19.13	215.87
Unigene43827	-3.30662	2.68637	1.08037e-05	0.000266626	0.85	10.87
Unigene18771	-3.38711	2.22756	1.08162e-05	0.000266827	2.68	36.38
Unigene21926	-3.21624	3.52564	1.08816e-05	0.000268167	1.41	16.96
Unigene7932	-3.35063	2.37562	1.11965e-05	0.000275767	1.06	14.03
Unigene34937	-3.12947	5.71218	1.12571e-05	0.000276817	3.11	35.2
Unigene33410	-3.11808	6.65352	1.12883e-05	0.000277474	15.2	170.45
Unigene12993	-5.28391	-0.173403	1.13841e-05	0.000279383	0.08	4.79
Unigene33104	-3.15632	4.70424	1.14273e-05	0.000280332	3.52	40.62
Unigene45069	-3.30179	2.63692	1.14709e-05	0.000281287	3.76	48.06
Unigene44270	-3.27791	2.78805	1.1601e-05	0.000281672	0.65	8.19
Unigene24632	-8.04474	-0.578381	1.16786e-05	0.000281672	0	3.21
Unigene4151	-8.04474	-0.578381	1.16786e-05	0.000281672	0	3.55
Unigene30619	-8.04474	-0.578381	1.16786e-05	0.000281672	0	5.44
Unigene42428	-8.04474	-0.578381	1.16786e-05	0.000281672	0	4.21
Unigene50407	-8.04474	-0.578381	1.16786e-05	0.000281672	0	3.58
Unigene49813	-8.04474	-0.578381	1.16786e-05	0.000281672	0	4.82
Unigene33487	-8.04474	-0.578381	1.16786e-05	0.000281672	0	3.76
Unigene49862	-8.04474	-0.578381	1.16786e-05	0.000281672	0	3.58
Unigene38866	-8.04474	-0.578381	1.16786e-05	0.000281672	0	4.93
Unigene14799	-8.04474	-0.578381	1.16786e-05	0.000281672	0	3.99
Unigene18926	-8.04474	-0.578381	1.16786e-05	0.000281672	0	1.73
Unigene4454	-8.04474	-0.578381	1.16786e-05	0.000281672	0	1.46
Unigene16625	-8.04474	-0.578381	1.16786e-05	0.000281672	0	4.3
Unigene13764	-8.04474	-0.578381	1.16786e-05	0.000281672	0	2.65
Unigene44114	-8.04474	-0.578381	1.16786e-05	0.000281672	0	5.6
Unigene9832	-8.04474	-0.578381	1.16786e-05	0.000281672	0	3.55
Unigene3381	-8.04474	-0.578381	1.16786e-05	0.000281672	0	2.61
Unigene14006	-8.04474	-0.578381	1.16786e-05	0.000281672	0	3.44
Unigene16877	-8.04474	-0.578381	1.16786e-05	0.000281672	0	3.77
Unigene9625	-8.04474	-0.578381	1.16786e-05	0.000281672	0	3.49
Unigene12319	-8.04474	-0.578381	1.16786e-05	0.000281672	0	3.59
Unigene3799	-8.04474	-0.578381	1.16786e-05	0.000281672	0	4.37
Unigene6102	-8.04474	-0.578381	1.16786e-05	0.000281672	0	6.48
Unigene12507	-8.04474	-0.578381	1.16786e-05	0.000281672	0	4.09
Unigene24281	-8.04474	-0.578381	1.16786e-05	0.000281672	0	4.56
Unigene50749	-8.04474	-0.578381	1.16786e-05	0.000281672	0	4.72
Unigene13551	-8.04474	-0.578381	1.16786e-05	0.000281672	0	2.63
Unigene49746	-8.04474	-0.578381	1.16786e-05	0.000281672	0	5.51
Unigene29983	-3.724	1.11805	1.17835e-05	0.000283868	0.35	6.02
Unigene41001	-3.48136	1.77314	1.181e-05	0.000284216	0.32	4.59
Unigene42736	-3.48136	1.77314	1.181e-05	0.000284216	0.87	12.58
Unigene19869	-3.17066	3.99345	1.18118e-05	0.000284216	2.16	25.12
Unigene18066	-4.32623	0.340851	1.18914e-05	0.000285798	0.31	8.4
Unigene25659	-4.32623	0.340851	1.18914e-05	0.000285798	0.15	3.96
Unigene41636	-3.14281	4.77929	1.20824e-05	0.000289935	1.74	19.9
Unigene37236	-3.24105	3.01472	1.21261e-05	0.000290871	0.84	10.33
Unigene31274	-3.45529	1.84023	1.21613e-05	0.0002916	0.6	8.51
Unigene31685	-3.3776	2.15329	1.21705e-05	0.000291709	1.6	21.55
Unigene20032	-3.38762	2.09344	1.23586e-05	0.000295988	1.27	17.27
Unigene34088	-3.15966	4.03223	1.23772e-05	0.000296316	2.16	24.92
Unigene11407	-3.11819	5.42286	1.24319e-05	0.000297512	3.38	37.95
Unigene31759	-3.54089	1.51478	1.24499e-05	0.000297826	0.57	8.59
Unigene34412	-3.23744	2.94192	1.28857e-05	0.000307548	0.8	9.82
Unigene9734	-4.6339	0.094366	1.28863e-05	0.000307548	0.28	9.59
Unigene10925	-3.6056	1.31961	1.29844e-05	0.00030965	1.01	16.06
Unigene7586	-3.10629	5.52608	1.30719e-05	0.000311615	4.92	54.73
Unigene29803	-3.30569	2.44433	1.3089e-05	0.000311903	0.8	10.31
Unigene10996	-3.25948	2.73029	1.32165e-05	0.00031482	1.62	20.16
Unigene26987	-3.08714	6.91532	1.334e-05	0.000317515	10.41	114.32
Unigene35317	-4.30319	0.320114	1.34086e-05	0.000318901	0.38	10.06
Unigene24649	-5.25084	-0.203121	1.34468e-05	0.000319072	0.1	5.55
Unigene17369	-5.25084	-0.203121	1.34468e-05	0.000319072	0.1	5.35
Unigene26213	-5.25084	-0.203121	1.34468e-05	0.000319072	0.08	4.3
Unigene25026	-4.09778	0.515259	1.34873e-05	0.000319663	0.24	5.57
Unigene28214	-4.09778	0.515259	1.34873e-05	0.000319663	0.33	7.61
Unigene26171	-3.16429	3.65552	1.3563e-05	0.000321334	3.5	40.54
Unigene39017	-3.35789	2.13561	1.35702e-05	0.000321381	0.98	12.99
Unigene20882	-3.26875	2.60728	1.37809e-05	0.000326246	2.28	28.44
Unigene32384	-3.21437	3.02438	1.38014e-05	0.000326606	0.92	11.09
Unigene24774	-3.1983	3.19641	1.39198e-05	0.000329153	1.62	19.2
Unigene38445	-3.20415	3.11145	1.41269e-05	0.000333711	0.74	8.88
Unigene46197	-3.15966	3.60926	1.41432e-05	0.000333711	4.53	52.43
Unigene22054	-3.09944	5.13298	1.4324e-05	0.000333711	5.38	59.55
Unigene47104	-3.07163	7.14071	1.43593e-05	0.000333711	13.65	148.22
Unigene21594	-3.20078	3.10843	1.43947e-05	0.000333711	2.62	31.14
Unigene38890	-3.22542	2.85809	1.44003e-05	0.000333711	0.52	6.35
Unigene18609	-8.00052	-0.617871	1.44592e-05	0.000333711	0	4.78
Unigene4811	-8.00052	-0.617871	1.44592e-05	0.000333711	0	3.25
Unigene1996	-8.00052	-0.617871	1.44592e-05	0.000333711	0	2.98
Unigene2259	-8.00052	-0.617871	1.44592e-05	0.000333711	0	4.56
Unigene18145	-8.00052	-0.617871	1.44592e-05	0.000333711	0	5.89
Unigene22871	-8.00052	-0.617871	1.44592e-05	0.000333711	0	4.83
Unigene36485	-8.00052	-0.617871	1.44592e-05	0.000333711	0	3.72
Unigene38580	-8.00052	-0.617871	1.44592e-05	0.000333711	0	5.92
Unigene29319	-8.00052	-0.617871	1.44592e-05	0.000333711	0	2.05
Unigene51308	-8.00052	-0.617871	1.44592e-05	0.000333711	0	4.92
Unigene22040	-8.00052	-0.617871	1.44592e-05	0.000333711	0	5.15
Unigene1770	-8.00052	-0.617871	1.44592e-05	0.000333711	0	3.17
Unigene31527	-8.00052	-0.617871	1.44592e-05	0.000333711	0	3.71
Unigene3603	-8.00052	-0.617871	1.44592e-05	0.000333711	0	3.86
Unigene50982	-8.00052	-0.617871	1.44592e-05	0.000333711	0	4.39
Unigene2122	-8.00052	-0.617871	1.44592e-05	0.000333711	0	3.59
Unigene36013	-8.00052	-0.617871	1.44592e-05	0.000333711	0	5.26
Unigene36011	-8.00052	-0.617871	1.44592e-05	0.000333711	0	2.2
Unigene12567	-8.00052	-0.617871	1.44592e-05	0.000333711	0	5.92
Unigene23326	-8.00052	-0.617871	1.44592e-05	0.000333711	0	1.49
Unigene5014	-8.00052	-0.617871	1.44592e-05	0.000333711	0	6.23
Unigene52949	-8.00052	-0.617871	1.44592e-05	0.000333711	0	2.13
Unigene9065	-8.00052	-0.617871	1.44592e-05	0.000333711	0	5.15
Unigene51019	-8.00052	-0.617871	1.44592e-05	0.000333711	0	4.29
Unigene50704	-3.46537	1.66217	1.46467e-05	0.00033791	0.6	8.59
Unigene17923	-4.60648	0.0697293	1.48295e-05	0.000341617	0.22	7.49
Unigene9770	-4.60648	0.0697293	1.48295e-05	0.000341617	0.28	9.28
Unigene12318	-4.07736	0.496899	1.50121e-05	0.000345435	0.24	5.28
Unigene26314	-4.07736	0.496899	1.50121e-05	0.000345435	0.18	4.04
Unigene34051	-3.10308	4.47605	1.50642e-05	0.000346505	11.52	127.94
Unigene19743	-3.74377	0.952728	1.51357e-05	0.000347364	0.2	3.53
Unigene49952	-4.27978	0.299074	1.5141e-05	0.000347364	0.26	6.84
Unigene42483	-4.27978	0.299074	1.5141e-05	0.000347364	0.19	4.96
Unigene37260	-3.33791	2.1177	1.51487e-05	0.00034741	0.58	7.58
Unigene42878	-3.27873	2.42019	1.51917e-05	0.000348266	0.44	5.5
Unigene23389	-3.07061	5.83837	1.53783e-05	0.000352282	8.51	92.34
Unigene34039	-3.08579	5.09915	1.55204e-05	0.000355405	5.81	63.75
Unigene13090	-3.08106	5.25956	1.5565e-05	0.000356182	8.5	92.97
Unigene40871	-3.82014	0.811246	1.5656e-05	0.000357978	0.44	8.14
[truncated: 4,358 more rows]

## Sheet: BlSvsBlIS_DOWN
Table S5 Unigenes differentially expressed during Suaeda aralocaspica seed germination.
Unigene	logFC	logCPM	PValue	FDR	BlIS(RPKM)	BlS(RPKM)
Unigene26542	7.79017	3.10472	5.87682e-14	1.89532e-11	38.83	0.21
Unigene23848	11.0719	2.30624	2.00011e-13	5.70194e-11	12.96	0
Unigene39975	6.56127	3.62636	4.79446e-13	1.23571e-10	8.93	0.12
Unigene10525	10.8763	2.11351	7.17702e-13	1.77549e-10	16.99	0
Unigene19002	10.7202	1.96008	1.97355e-12	4.43682e-10	24.63	0
Unigene19662	10.5453	1.78838	6.08208e-12	1.20466e-09	11.82	0
Unigene28829	10.498	1.74206	8.2293e-12	1.56456e-09	8.39	0
Unigene18302	10.4408	1.68607	1.18509e-11	2.14078e-09	7.98	0
Unigene3261	7.62849	2.0388	1.24693e-11	2.23284e-09	17.64	0.1
Unigene39959	10.3985	1.64471	1.55072e-11	2.68322e-09	6.26	0
Unigene39973	6.94001	2.26855	1.59411e-11	2.73525e-09	7.56	0.07
Unigene22591	10.3813	1.62782	1.73037e-11	2.91471e-09	15.36	0
Unigene21184	5.28952	6.35811	2.21645e-11	3.62151e-09	192.14	6.34
Unigene47890	5.15348	8.50656	3.74549e-11	5.76795e-09	535.64	19.43
Unigene43687	5.16534	5.4635	6.71169e-11	9.59242e-09	151.46	5.44
Unigene42942	7.34856	1.76536	7.44374e-11	1.04926e-08	14.35	0.1
Unigene47370	10.146	1.39819	8.12454e-11	1.12717e-08	13.12	0
Unigene36781	5.9615	2.56748	9.26554e-11	1.26552e-08	17.41	0.35
Unigene10874	10.0618	1.31626	1.37805e-10	1.78708e-08	7.06	0
Unigene32450	7.20719	1.62777	1.81492e-10	2.28625e-08	7.76	0.06
Unigene12617	5.99432	2.2901	1.97233e-10	2.45938e-08	27.49	0.54
Unigene4718	5.28238	3.54761	1.9816e-10	2.46595e-08	22.04	0.73
Unigene42871	9.91353	1.17232	3.4684e-10	4.03875e-08	6.5	0
Unigene44787	9.91353	1.17232	3.4684e-10	4.03875e-08	7.37	0
Unigene17375	9.90147	1.16063	3.73727e-10	4.3273e-08	5.13	0
Unigene19773	9.88931	1.14885	4.02924e-10	4.62193e-08	10.1	0
Unigene27496	4.83753	5.34899	5.17132e-10	5.7708e-08	29.73	1.34
Unigene49308	6.99079	1.41792	7.44117e-10	7.98552e-08	8.81	0.08
Unigene47958	5.24716	2.69848	1.09076e-09	1.11983e-07	9.89	0.33
Unigene11538	5.02017	3.10448	1.41684e-09	1.4009e-07	14.89	0.59
Unigene42841	5.87499	1.78063	1.6067e-09	1.56775e-07	4.43	0.09
Unigene21905	5.6531	1.95992	1.69612e-09	1.64794e-07	6.34	0.16
Unigene46381	5.01065	2.99024	1.82303e-09	1.7519e-07	14.83	0.59
Unigene36754	5.29168	2.38852	1.84038e-09	1.76582e-07	5.04	0.16
Unigene30604	9.63632	0.904426	1.89581e-09	1.79385e-07	4.98	0
Unigene2608	4.53409	7.08169	2.2522e-09	2.08546e-07	115.29	6.43
Unigene30154	9.60691	0.876115	2.26493e-09	2.08546e-07	11.21	0
Unigene3255	4.67587	4.34177	2.29802e-09	2.10648e-07	38.45	1.94
Unigene36959	4.79429	3.59389	2.32201e-09	2.12216e-07	16.91	0.78
Unigene48588	4.77097	3.69054	2.3737e-09	2.16298e-07	16.02	0.75
Unigene49429	9.57689	0.847237	2.71466e-09	2.41998e-07	6.23	0
Unigene48491	4.53105	5.8268	2.89862e-09	2.55805e-07	75.9	4.24
Unigene27528	9.56164	0.832578	2.97568e-09	2.60739e-07	14.9	0
Unigene2523	4.6134	4.31563	3.34127e-09	2.89478e-07	37.2	1.96
Unigene3247	4.40404	8.10253	4.76331e-09	3.93973e-07	246.14	15.01
Unigene23268	9.4829	0.756966	4.77124e-09	3.93973e-07	6.35	0
Unigene12140	9.4829	0.756966	4.77124e-09	3.93973e-07	5.48	0
Unigene24089	9.46662	0.741356	5.25811e-09	4.26694e-07	5.67	0
Unigene41842	4.85377	2.72644	5.92946e-09	4.75584e-07	17.01	0.75
Unigene32104	4.88818	2.63647	5.95605e-09	4.77096e-07	8.6	0.37
Unigene29284	5.65276	1.56697	6.31501e-09	5.03232e-07	7.52	0.19
Unigene2592	4.34187	8.99591	6.65964e-09	5.27963e-07	537.43	34.23
Unigene1840	4.51216	4.1152	6.83717e-09	5.40646e-07	137.27	7.75
Unigene33584	9.41665	0.693488	7.07851e-09	5.54744e-07	5.19	0
Unigene39655	4.65409	3.18739	7.70303e-09	5.9836e-07	14.13	0.72
Unigene24672	4.72844	2.92258	7.80306e-09	6.02266e-07	16.79	0.81
Unigene12893	9.3996	0.677172	7.83154e-09	6.02266e-07	6.93	0
Unigene31425	9.3996	0.677172	7.83154e-09	6.02266e-07	2.4	0
Unigene47462	9.3996	0.677172	7.83154e-09	6.02266e-07	4.1	0
Unigene10850	6.59633	1.03814	8.33781e-09	6.38807e-07	5.2	0.06
Unigene21344	5.24598	1.87657	8.3649e-09	6.40086e-07	13.76	0.46
Unigene49301	9.36489	0.643977	9.61643e-09	7.22393e-07	7.81	0
Unigene37642	4.34899	5.34564	9.97045e-09	7.45352e-07	43.43	2.75
Unigene49470	5.10368	1.99318	1.01405e-08	7.56229e-07	16.24	0.6
Unigene29938	9.34721	0.627089	1.06732e-08	7.84555e-07	3.82	0
Unigene36429	5.90121	1.26247	1.13496e-08	8.30317e-07	12.41	0.25
Unigene31436	9.32932	0.610001	1.18591e-08	8.58411e-07	3.3	0
Unigene44445	9.3112	0.592708	1.31916e-08	9.40495e-07	2.36	0
Unigene39974	4.39465	3.967	1.46233e-08	1.0295e-06	23.61	1.45
Unigene2403	4.56207	3.02279	1.53561e-08	1.06763e-06	21.95	1.19
Unigene32505	4.73476	2.49	1.54248e-08	1.0712e-06	19.65	0.94
Unigene35052	9.27426	0.557488	1.63792e-08	1.12605e-06	4.41	0
Unigene29501	9.21703	0.502993	2.28675e-08	1.52118e-06	2.54	0
Unigene46151	9.21703	0.502993	2.28675e-08	1.52118e-06	2.41	0
Unigene28767	9.19743	0.484361	2.56226e-08	1.67373e-06	8.59	0
Unigene35579	4.1371	7.3097	2.61193e-08	1.70256e-06	106.26	7.8
Unigene40344	4.33825	3.58505	2.68965e-08	1.74952e-06	16.8	1.07
Unigene24980	4.52651	2.73032	2.7262e-08	1.7677e-06	21.68	1.21
Unigene40035	4.93558	1.833	2.82629e-08	1.823e-06	3.47	0.14
Unigene38591	9.17756	0.465485	2.87473e-08	1.84459e-06	2.77	0
Unigene31165	9.17756	0.465485	2.87473e-08	1.84459e-06	2.11	0
Unigene3585	9.15742	0.446359	3.22964e-08	2.04253e-06	3.83	0
Unigene26439	9.15742	0.446359	3.22964e-08	2.04253e-06	3.01	0
Unigene2388	4.49704	2.70237	3.26699e-08	2.06403e-06	8.41	0.48
Unigene36725	4.69766	2.1726	3.3196e-08	2.08445e-06	6.51	0.32
Unigene46386	5.71854	1.0883	3.39933e-08	2.13017e-06	9.71	0.22
Unigene49632	9.13699	0.426977	3.63334e-08	2.25615e-06	7.73	0
Unigene14937	9.11627	0.40733	4.09326e-08	2.48659e-06	6.07	0
Unigene2353	9.11627	0.40733	4.09326e-08	2.48659e-06	4.11	0
Unigene24771	9.11627	0.40733	4.09326e-08	2.48659e-06	4.18	0
Unigene16007	9.11627	0.40733	4.09326e-08	2.48659e-06	9.2	0
Unigene19737	5.34492	1.2733	4.31463e-08	2.61591e-06	10.76	0.33
Unigene28194	6.31753	0.772332	4.37291e-08	2.64864e-06	3.26	0.05
Unigene32506	4.05757	6.51752	4.58585e-08	2.74482e-06	70	5.43
Unigene33014	9.09525	0.387413	4.61803e-08	2.74482e-06	4.87	0
Unigene21978	9.09525	0.387413	4.61803e-08	2.74482e-06	1.86	0
Unigene24914	9.09525	0.387413	4.61803e-08	2.74482e-06	7.83	0
Unigene24411	9.09525	0.387413	4.61803e-08	2.74482e-06	4.7	0
Unigene3278	5.33343	1.26241	4.62082e-08	2.74482e-06	10.48	0.32
Unigene30662	4.16739	4.13613	4.74428e-08	2.81247e-06	40.33	2.89
Unigene47869	4.02225	11.1391	4.88815e-08	2.88139e-06	1582.81	125.82
Unigene12114	9.07391	0.367217	5.21778e-08	3.04654e-06	6.38	0
Unigene29353	4.14418	4.14208	5.39343e-08	3.14314e-06	12.23	0.89
Unigene2337	4.35438	2.82588	5.51298e-08	3.20674e-06	17.8	1.12
Unigene40585	4.18412	3.73046	5.58185e-08	3.243e-06	15.02	1.06
Unigene47856	3.99499	15.1287	5.7714e-08	3.34758e-06	62382.3	5053.44
Unigene37703	9.05226	0.346734	5.90433e-08	3.37188e-06	7.68	0
Unigene27880	9.05226	0.346734	5.90433e-08	3.37188e-06	3.52	0
Unigene39675	9.05226	0.346734	5.90433e-08	3.37188e-06	2.78	0
Unigene49379	9.05226	0.346734	5.90433e-08	3.37188e-06	7	0
Unigene48923	4.29449	2.919	6.62927e-08	3.73276e-06	36.7	2.4
Unigene20920	9.03028	0.325957	6.69157e-08	3.73364e-06	3.01	0
Unigene41845	9.03028	0.325957	6.69157e-08	3.73364e-06	2.85	0
Unigene42252	4.15156	3.66163	6.99585e-08	3.88582e-06	9.23	0.67
Unigene11036	4.13529	3.75785	7.16725e-08	3.97744e-06	29.18	2.14
Unigene2439	4.18258	3.34275	7.57609e-08	4.17392e-06	28.11	1.99
Unigene38850	9.00795	0.304876	7.59584e-08	4.17392e-06	2.53	0
Unigene36430	3.9668	6.42708	8.03879e-08	4.3938e-06	54.13	4.47
Unigene25054	8.98527	0.283483	8.63636e-08	4.66659e-06	2.55	0
Unigene29071	8.98527	0.283483	8.63636e-08	4.66659e-06	3.04	0
Unigene26883	8.98527	0.283483	8.63636e-08	4.66659e-06	4.43	0
Unigene2601	8.98527	0.283483	8.63636e-08	4.66659e-06	5.53	0
Unigene45081	8.98527	0.283483	8.63636e-08	4.66659e-06	7.85	0
Unigene24150	8.98527	0.283483	8.63636e-08	4.66659e-06	6.21	0
Unigene12602	8.98527	0.283483	8.63636e-08	4.66659e-06	4.94	0
Unigene12669	6.19952	0.660589	8.6925e-08	4.67641e-06	12.38	0.19
Unigene2974	5.55368	0.932052	8.99553e-08	4.82259e-06	4.05	0.1
Unigene10523	4.5286	2.01271	9.21201e-08	4.93007e-06	15.82	0.87
Unigene47877	3.95906	5.5094	9.41052e-08	5.02609e-06	79.75	6.62
Unigene36405	4.84365	1.49421	9.46093e-08	5.04575e-06	9.7	0.43
Unigene26543	6.18184	0.643896	9.62699e-08	5.12544e-06	6.2	0.1
Unigene34480	8.96224	0.261767	9.83586e-08	5.17119e-06	1.25	0
Unigene25533	8.96224	0.261767	9.83586e-08	5.17119e-06	3.23	0
Unigene12358	8.96224	0.261767	9.83586e-08	5.17119e-06	2.07	0
Unigene32528	4.72749	1.636	9.83885e-08	5.17119e-06	10.92	0.52
Unigene28699	4.15815	3.16403	1.00924e-07	5.29993e-06	32.15	2.32
Unigene31352	8.93883	0.239721	1.12212e-07	5.81341e-06	4.29	0
Unigene12710	8.93883	0.239721	1.12212e-07	5.81341e-06	8.04	0
Unigene23122	8.93883	0.239721	1.12212e-07	5.81341e-06	6.24	0
Unigene43607	8.93883	0.239721	1.12212e-07	5.81341e-06	2.45	0
Unigene27439	4.61296	1.74174	1.17104e-07	6.05158e-06	14.17	0.74
Unigene43737	5.17517	1.11271	1.17906e-07	6.0828e-06	2	0.07
Unigene22613	5.17517	1.11271	1.17906e-07	6.0828e-06	5.62	0.19
Unigene28044	4.81372	1.46599	1.19824e-07	6.16115e-06	13.31	0.6
Unigene2514	4.00255	4.14054	1.20198e-07	6.17519e-06	29.07	2.34
Unigene48363	3.93209	5.32404	1.21437e-07	6.23367e-06	241.93	20.45
Unigene2143	8.91503	0.217332	1.28242e-07	6.52859e-06	4.75	0
Unigene27443	8.91503	0.217332	1.28242e-07	6.52859e-06	3.77	0
Unigene22890	8.91503	0.217332	1.28242e-07	6.52859e-06	6.2	0
Unigene23245	8.91503	0.217332	1.28242e-07	6.52859e-06	3.11	0
Unigene20971	5.1492	1.08824	1.37288e-07	6.96607e-06	4.1	0.14
Unigene20614	4.03113	3.62378	1.38372e-07	7.01528e-06	22.37	1.76
Unigene44956	8.89083	0.194591	1.46828e-07	7.32938e-06	1.87	0
Unigene37798	8.89083	0.194591	1.46828e-07	7.32938e-06	5.72	0
Unigene13989	8.89083	0.194591	1.46828e-07	7.32938e-06	7.84	0
Unigene45589	8.89083	0.194591	1.46828e-07	7.32938e-06	4.53	0
Unigene49643	8.89083	0.194591	1.46828e-07	7.32938e-06	4.96	0
Unigene36951	3.84182	9.61356	1.49271e-07	7.43928e-06	894.85	80.61
Unigene11111	4.18843	2.66966	1.50622e-07	7.49448e-06	7.72	0.54
Unigene10578	4.92137	1.26235	1.51889e-07	7.53771e-06	8.36	0.35
Unigene48535	3.94095	4.27126	1.59441e-07	7.86343e-06	40.19	3.37
Unigene48051	3.82284	15.0121	1.66316e-07	8.17631e-06	26174.3	2389.03
Unigene3166	4.55341	1.68574	1.66562e-07	8.18184e-06	10.96	0.59
Unigene12440	8.86622	0.171486	1.6842e-07	8.19473e-06	5.91	0
Unigene21855	8.86622	0.171486	1.6842e-07	8.19473e-06	4.76	0
Unigene4174	8.86622	0.171486	1.6842e-07	8.19473e-06	4.9	0
Unigene41435	8.86622	0.171486	1.6842e-07	8.19473e-06	6.27	0
Unigene1967	8.86622	0.171486	1.6842e-07	8.19473e-06	2.62	0
Unigene24515	4.15426	2.71431	1.68603e-07	8.19716e-06	48.31	3.48
Unigene45907	5.43228	0.81762	1.82151e-07	8.79337e-06	5.78	0.16
Unigene4289	8.84118	0.148005	1.93558e-07	9.21403e-06	2.39	0
Unigene35748	8.84118	0.148005	1.93558e-07	9.21403e-06	3.69	0
Unigene29585	8.84118	0.148005	1.93558e-07	9.21403e-06	4.02	0
Unigene47864	3.79272	11.0903	2.00362e-07	9.48724e-06	2972.25	277.01
Unigene31412	6.05166	0.521301	2.02888e-07	9.57678e-06	4.04	0.07
Unigene10735	5.40026	0.787536	2.19039e-07	1.03076e-05	7	0.2
Unigene7289	8.81571	0.124136	2.22885e-07	1.03697e-05	5.29	0
Unigene46894	8.81571	0.124136	2.22885e-07	1.03697e-05	2.03	0
Unigene17552	8.81571	0.124136	2.22885e-07	1.03697e-05	6.77	0
Unigene13411	8.81571	0.124136	2.22885e-07	1.03697e-05	6.69	0
Unigene49761	8.81571	0.124136	2.22885e-07	1.03697e-05	7.56	0
Unigene18738	8.81571	0.124136	2.22885e-07	1.03697e-05	3.31	0
Unigene25965	8.81571	0.124136	2.22885e-07	1.03697e-05	2.3	0
Unigene25893	8.81571	0.124136	2.22885e-07	1.03697e-05	5.78	0
Unigene25685	8.81571	0.124136	2.22885e-07	1.03697e-05	6.12	0
Unigene7425	4.58651	1.50344	2.25684e-07	1.04604e-05	8.9	0.47
Unigene11877	3.88895	4.13155	2.28875e-07	1.05686e-05	26.09	2.27
Unigene38593	4.15813	2.38325	2.53006e-07	1.16305e-05	12.03	0.86
Unigene42452	8.78977	0.0998653	2.57175e-07	1.16741e-05	2.46	0
Unigene49505	8.78977	0.0998653	2.57175e-07	1.16741e-05	2.87	0
Unigene45922	8.78977	0.0998653	2.57175e-07	1.16741e-05	3.02	0
Unigene29869	8.78977	0.0998653	2.57175e-07	1.16741e-05	5.29	0
Unigene4420	8.78977	0.0998653	2.57175e-07	1.16741e-05	5.99	0
Unigene10859	8.78977	0.0998653	2.57175e-07	1.16741e-05	7.62	0
Unigene22374	8.78977	0.0998653	2.57175e-07	1.16741e-05	2.74	0
Unigene22743	8.78977	0.0998653	2.57175e-07	1.16741e-05	5.99	0
Unigene32078	5.0404	0.985967	2.58536e-07	1.17272e-05	5.5	0.21
Unigene29301	4.40673	1.73382	2.64506e-07	1.19772e-05	12.61	0.76
Unigene21147	3.8602	4.03241	2.80885e-07	1.26386e-05	20.73	1.84
Unigene12910	5.99205	0.465396	2.84279e-07	1.2782e-05	9.02	0.16
Unigene19542	4.55659	1.4754	2.85033e-07	1.28065e-05	7.12	0.38
Unigene49586	8.76336	0.0751799	2.97358e-07	1.32157e-05	4.23	0
Unigene2165	8.76336	0.0751799	2.97358e-07	1.32157e-05	6.15	0
Unigene5070	8.76336	0.0751799	2.97358e-07	1.32157e-05	2.29	0
Unigene19744	8.76336	0.0751799	2.97358e-07	1.32157e-05	5.92	0
Unigene19578	8.76336	0.0751799	2.97358e-07	1.32157e-05	1.98	0
Unigene31722	8.76336	0.0751799	2.97358e-07	1.32157e-05	5.65	0
Unigene19745	8.76336	0.0751799	2.97358e-07	1.32157e-05	5.92	0
Unigene30874	5.01186	0.959226	3.04815e-07	1.35373e-05	5.57	0.21
Unigene36950	3.72159	10.4891	3.08916e-07	1.36899e-05	2413.68	236.32
Unigene20757	3.75434	5.59322	3.14043e-07	1.38871e-05	108.49	10.38
Unigene26986	5.97162	0.44627	3.18927e-07	1.40929e-05	2.54	0.05
Unigene27884	3.83872	3.93629	3.30815e-07	1.45764e-05	24.34	2.19
Unigene31563	4.43585	1.5756	3.31717e-07	1.45953e-05	4.44	0.26
Unigene19527	4.02417	2.66548	3.37228e-07	1.48272e-05	16.7	1.32
Unigene3402	8.73645	0.0500651	3.44558e-07	1.50315e-05	2.02	0
Unigene9772	8.73645	0.0500651	3.44558e-07	1.50315e-05	4.05	0
Unigene17505	8.73645	0.0500651	3.44558e-07	1.50315e-05	3.56	0
Unigene11363	3.69906	8.48737	3.58325e-07	1.561e-05	404.9	40.26
Unigene4611	3.72723	5.80556	3.60028e-07	1.5673e-05	67.16	6.55
Unigene33042	4.98275	0.931981	3.60365e-07	1.56766e-05	6.9	0.27
Unigene5414	4.24873	1.89765	3.66256e-07	1.58657e-05	25.59	1.72
Unigene32351	3.69012	8.15851	3.79741e-07	1.64037e-05	613.9	61.43
Unigene14011	4.76176	1.11264	3.84878e-07	1.66139e-05	6.29	0.29
Unigene12843	5.29971	0.693328	3.8906e-07	1.6771e-05	6.42	0.2
Unigene35291	4.96798	0.918163	3.92242e-07	1.68963e-05	5.51	0.22
Unigene2186	8.70904	0.0245057	4.00132e-07	1.70454e-05	6.19	0
Unigene45465	8.70904	0.0245057	4.00132e-07	1.70454e-05	2.16	0
Unigene2668	3.67721	13.3679	4.02341e-07	1.71159e-05	16480.4	1663.99
Unigene32352	3.87067	3.2353	4.27682e-07	1.81438e-05	34.92	3.07
Unigene19183	8.68109	-0.00151433	4.65727e-07	1.94365e-05	2.69	0
Unigene31383	8.68109	-0.00151433	4.65727e-07	1.94365e-05	3.48	0
Unigene29136	8.68109	-0.00151433	4.65727e-07	1.94365e-05	3.2	0
Unigene4798	8.68109	-0.00151433	4.65727e-07	1.94365e-05	3.8	0
Unigene10858	5.26457	0.660508	4.74742e-07	1.97459e-05	12.9	0.41
Unigene33000	4.72227	1.07578	4.8312e-07	2.00808e-05	4.46	0.21
Unigene41900	3.83908	3.28996	4.85761e-07	2.01769e-05	16.96	1.53
Unigene29486	3.64588	11.1397	4.86735e-07	2.02038e-05	1447.54	149.36
Unigene38119	3.64544	12.9979	4.87119e-07	2.02061e-05	11249	1161.07
Unigene14491	8.65259	-0.0280119	5.43348e-07	2.21507e-05	4.93	0
Unigene17558	8.65259	-0.0280119	5.43348e-07	2.21507e-05	5.97	0
Unigene35025	8.65259	-0.0280119	5.43348e-07	2.21507e-05	1.83	0
Unigene23181	8.65259	-0.0280119	5.43348e-07	2.21507e-05	2.97	0
Unigene46564	8.65259	-0.0280119	5.43348e-07	2.21507e-05	2.1	0
Unigene43766	8.65259	-0.0280119	5.43348e-07	2.21507e-05	4.5	0
Unigene41690	4.17914	1.83282	5.49668e-07	2.23935e-05	5.31	0.37
Unigene2555	3.64149	6.04086	5.83633e-07	2.36677e-05	54.56	5.64
Unigene39442	3.7475	3.68614	6.2524e-07	2.52002e-05	19.91	1.91
Unigene48836	3.77427	3.42062	6.29022e-07	2.52002e-05	86.38	8.13
Unigene46715	4.15518	1.81055	6.31664e-07	2.52002e-05	2.58	0.19
Unigene24123	8.62352	-0.0550049	6.35441e-07	2.52002e-05	3.17	0
Unigene36883	8.62352	-0.0550049	6.35441e-07	2.52002e-05	4.5	0
Unigene17553	8.62352	-0.0550049	6.35441e-07	2.52002e-05	6.68	0
Unigene23304	8.62352	-0.0550049	6.35441e-07	2.52002e-05	4.25	0
Unigene18356	8.62352	-0.0550049	6.35441e-07	2.52002e-05	2.13	0
Unigene4805	8.62352	-0.0550049	6.35441e-07	2.52002e-05	5.18	0
Unigene2018	8.62352	-0.0550049	6.35441e-07	2.52002e-05	3.82	0
Unigene49513	8.62352	-0.0550049	6.35441e-07	2.52002e-05	2.5	0
Unigene2061	8.62352	-0.0550049	6.35441e-07	2.52002e-05	5.79	0
Unigene50034	8.62352	-0.0550049	6.35441e-07	2.52002e-05	6.01	0
Unigene19405	8.62352	-0.0550049	6.35441e-07	2.52002e-05	5.32	0
Unigene49410	8.62352	-0.0550049	6.35441e-07	2.52002e-05	6.88	0
Unigene21958	8.62352	-0.0550049	6.35441e-07	2.52002e-05	2.97	0
Unigene43446	8.62352	-0.0550049	6.35441e-07	2.52002e-05	2.95	0
Unigene26425	5.21021	0.609835	6.44788e-07	2.54931e-05	9.5	0.31
Unigene38170	4.52449	1.19512	6.48069e-07	2.56064e-05	7.72	0.42
Unigene38120	3.59655	13.5575	6.52717e-07	2.57735e-05	10085.6	1076.88
Unigene22514	4.3283	1.47535	6.55198e-07	2.58384e-05	6.63	0.42
Unigene43268	5.19163	0.592541	7.1557e-07	2.80041e-05	4.65	0.15
Unigene29633	5.19163	0.592541	7.1557e-07	2.80041e-05	1.94	0.06
Unigene24431	4.17902	1.68565	7.19601e-07	2.81439e-05	23.87	1.68
Unigene48117	3.58811	7.17797	7.3791e-07	2.8682e-05	185.31	19.9
Unigene12861	3.6664	4.31398	7.40647e-07	2.8682e-05	67.09	6.81
Unigene24314	5.81991	0.304781	7.41895e-07	2.8682e-05	5.27	0.11
Unigene31135	8.59385	-0.0825121	7.45e-07	2.8682e-05	3.15	0
Unigene49539	8.59385	-0.0825121	7.45e-07	2.8682e-05	4.03	0
Unigene50090	8.59385	-0.0825121	7.45e-07	2.8682e-05	4.03	0
Unigene37652	8.59385	-0.0825121	7.45e-07	2.8682e-05	4.64	0
Unigene18361	8.59385	-0.0825121	7.45e-07	2.8682e-05	2.63	0
Unigene44107	8.59385	-0.0825121	7.45e-07	2.8682e-05	4.74	0
Unigene51822	8.59385	-0.0825121	7.45e-07	2.8682e-05	5.37	0
Unigene2117	8.59385	-0.0825121	7.45e-07	2.8682e-05	3.26	0
Unigene40313	3.77983	3.10717	7.55344e-07	2.9044e-05	11.92	1.12
Unigene20188	3.60403	5.56682	7.61759e-07	2.92723e-05	31.83	3.38
Unigene10717	3.75394	3.16972	8.26148e-07	3.15852e-05	23.22	2.22
Unigene23004	8.56355	-0.110554	8.75702e-07	3.30124e-05	2.55	0
Unigene28290	8.56355	-0.110554	8.75702e-07	3.30124e-05	3.2	0
Unigene26970	8.56355	-0.110554	8.75702e-07	3.30124e-05	2.57	0
Unigene32958	8.56355	-0.110554	8.75702e-07	3.30124e-05	2.58	0
Unigene17915	8.56355	-0.110554	8.75702e-07	3.30124e-05	2.5	0
Unigene22063	8.56355	-0.110554	8.75702e-07	3.30124e-05	3.57	0
Unigene15303	8.56355	-0.110554	8.75702e-07	3.30124e-05	7.34	0
Unigene50192	8.56355	-0.110554	8.75702e-07	3.30124e-05	5.83	0
Unigene2709	3.55727	7.31753	8.8207e-07	3.32111e-05	146.28	16.05
Unigene40809	4.14343	1.65264	8.83106e-07	3.32111e-05	5.57	0.4
Unigene25338	5.15372	0.557318	8.84207e-07	3.32111e-05	6.02	0.21
Unigene41944	5.15372	0.557318	8.84207e-07	3.32111e-05	3.33	0.11
Unigene49498	5.15372	0.557318	8.84207e-07	3.32111e-05	5.94	0.2
Unigene48271	3.55741	6.61017	9.01713e-07	3.38274e-05	48.92	5.37
Unigene2619	3.53838	10.5201	9.26015e-07	3.45497e-05	2274.69	252.87
Unigene38989	4.3511	1.28394	9.36422e-07	3.49169e-05	4.33	0.27
Unigene37082	3.68336	3.56721	9.41665e-07	3.50699e-05	37.29	3.74
Unigene38187	3.52708	8.3486	1.0031e-06	3.71779e-05	756.08	84.71
Unigene29479	3.78178	2.75749	1.01954e-06	3.77299e-05	10.94	1.02
Unigene32040	8.53261	-0.13915	1.03208e-06	3.77299e-05	3.17	0
Unigene18848	8.53261	-0.13915	1.03208e-06	3.77299e-05	5.06	0
Unigene37873	8.53261	-0.13915	1.03208e-06	3.77299e-05	2.28	0
Unigene28411	8.53261	-0.13915	1.03208e-06	3.77299e-05	3.4	0
Unigene23302	8.53261	-0.13915	1.03208e-06	3.77299e-05	4.02	0
Unigene41626	8.53261	-0.13915	1.03208e-06	3.77299e-05	2.52	0
Unigene47260	8.53261	-0.13915	1.03208e-06	3.77299e-05	4.09	0
Unigene9787	8.53261	-0.13915	1.03208e-06	3.77299e-05	3.24	0
Unigene21833	8.53261	-0.13915	1.03208e-06	3.77299e-05	5.6	0
Unigene31054	8.53261	-0.13915	1.03208e-06	3.77299e-05	2.22	0
Unigene49695	8.53261	-0.13915	1.03208e-06	3.77299e-05	4.05	0
Unigene25886	8.53261	-0.13915	1.03208e-06	3.77299e-05	3.66	0
Unigene10026	8.53261	-0.13915	1.03208e-06	3.77299e-05	3.22	0
Unigene30029	3.54813	5.59963	1.05189e-06	3.84315e-05	50.98	5.63
Unigene13137	4.43559	1.11258	1.07634e-06	3.92315e-05	6.5	0.38
Unigene46406	3.98868	1.91158	1.08168e-06	3.94028e-05	7.91	0.64
Unigene22837	5.74966	0.239623	1.09006e-06	3.96145e-05	7.91	0.17
Unigene34881	5.74966	0.239623	1.09006e-06	3.96145e-05	4.19	0.09
Unigene30459	3.56872	4.75774	1.13462e-06	4.11367e-05	23.78	2.59
Unigene25870	3.8613	2.2843	1.14638e-06	4.15387e-05	17.73	1.57
Unigene48486	3.64915	3.47348	1.18984e-06	4.29366e-05	47.22	4.85
Unigene42325	3.75205	2.73007	1.21232e-06	4.33049e-05	9.73	0.93
Unigene22227	8.50099	-0.168325	1.21973e-06	4.33049e-05	3.51	0
Unigene26616	8.50099	-0.168325	1.21973e-06	4.33049e-05	4.66	0
Unigene31156	8.50099	-0.168325	1.21973e-06	4.33049e-05	3.42	0
Unigene12194	8.50099	-0.168325	1.21973e-06	4.33049e-05	3.13	0
Unigene21511	8.50099	-0.168325	1.21973e-06	4.33049e-05	2.93	0
Unigene60504	8.50099	-0.168325	1.21973e-06	4.33049e-05	6.1	0
Unigene18295	8.50099	-0.168325	1.21973e-06	4.33049e-05	2.55	0
Unigene37523	8.50099	-0.168325	1.21973e-06	4.33049e-05	1.47	0
Unigene39746	3.4897	10.7684	1.23468e-06	4.37602e-05	2394.66	275.34
Unigene25273	3.78989	2.51747	1.23781e-06	4.38457e-05	5.84	0.54
Unigene21017	3.50707	6.46151	1.24698e-06	4.40694e-05	183.32	20.82
Unigene49251	4.76067	0.72534	1.2667e-06	4.46638e-05	7.96	0.36
Unigene32123	4.29178	1.22903	1.31276e-06	4.61819e-05	3.69	0.24
Unigene48751	3.51707	5.07033	1.34909e-06	4.73789e-05	92.29	10.4
Unigene24583	5.07478	0.484185	1.3689e-06	4.79652e-05	8.45	0.31
Unigene30594	5.07478	0.484185	1.3689e-06	4.79652e-05	2.21	0.08
Unigene11188	3.49185	6.07387	1.39923e-06	4.89443e-05	45.83	5.26
Unigene4502	8.46866	-0.198101	1.4456e-06	4.96364e-05	5.87	0
Unigene16008	8.46866	-0.198101	1.4456e-06	4.96364e-05	4.16	0
Unigene49571	8.46866	-0.198101	1.4456e-06	4.96364e-05	5.09	0
Unigene38138	8.46866	-0.198101	1.4456e-06	4.96364e-05	3.81	0
Unigene9828	8.46866	-0.198101	1.4456e-06	4.96364e-05	3.47	0
Unigene49597	8.46866	-0.198101	1.4456e-06	4.96364e-05	3.65	0
Unigene39053	8.46866	-0.198101	1.4456e-06	4.96364e-05	2.88	0
Unigene27212	8.46866	-0.198101	1.4456e-06	4.96364e-05	2.8	0
Unigene24858	8.46866	-0.198101	1.4456e-06	4.96364e-05	3.31	0
Unigene42491	3.68279	2.9257	1.45712e-06	5.0004e-05	18.43	1.85
Unigene49368	5.05436	0.465308	1.53159e-06	5.23555e-05	6.73	0.25
Unigene47998	3.44427	8.97101	1.62555e-06	5.53502e-05	402.13	47.71
Unigene28959	4.50681	0.875824	1.63754e-06	5.56375e-05	4.04	0.22
Unigene38579	3.45916	6.40286	1.65559e-06	5.61889e-05	49.24	5.78
Unigene31201	3.98437	1.65259	1.68193e-06	5.69887e-05	11.89	0.96
Unigene41343	4.70828	0.676931	1.69467e-06	5.73708e-05	3.94	0.19
Unigene23844	5.03363	0.446181	1.71579e-06	5.73708e-05	3.19	0.12
Unigene34232	5.03363	0.446181	1.71579e-06	5.73708e-05	6.28	0.23
Unigene36079	8.43558	-0.228504	1.71836e-06	5.73708e-05	3.89	0
Unigene17335	8.43558	-0.228504	1.71836e-06	5.73708e-05	3.09	0
Unigene34707	8.43558	-0.228504	1.71836e-06	5.73708e-05	3.03	0
Unigene37249	8.43558	-0.228504	1.71836e-06	5.73708e-05	1.29	0
Unigene49354	8.43558	-0.228504	1.71836e-06	5.73708e-05	5.1	0
Unigene12107	8.43558	-0.228504	1.71836e-06	5.73708e-05	2.34	0
Unigene45367	8.43558	-0.228504	1.71836e-06	5.73708e-05	4	0
Unigene36073	8.43558	-0.228504	1.71836e-06	5.73708e-05	1.08	0
Unigene23932	8.43558	-0.228504	1.71836e-06	5.73708e-05	2.95	0
Unigene37526	3.78948	2.21815	1.73363e-06	5.78179e-05	9.05	0.84
Unigene44172	4.49124	0.861455	1.78618e-06	5.94418e-05	11.16	0.62
Unigene32982	4.69038	0.660428	1.87088e-06	6.21264e-05	2.84	0.14
Unigene28024	4.07661	1.42732	1.87508e-06	6.22324e-05	11.46	0.86
Unigene49179	3.52915	3.82208	1.90448e-06	6.3173e-05	18.22	2.03
Unigene22052	3.67264	2.65705	1.91934e-06	6.35642e-05	16.8	1.69
Unigene48356	4.06597	1.41753	1.99146e-06	6.57428e-05	9.58	0.73
Unigene22535	8.40173	-0.259562	2.04881e-06	6.67044e-05	3.61	0
Unigene14354	8.40173	-0.259562	2.04881e-06	6.67044e-05	4.44	0
Unigene6532	8.40173	-0.259562	2.04881e-06	6.67044e-05	3.47	0
Unigene17397	8.40173	-0.259562	2.04881e-06	6.67044e-05	5.8	0
Unigene39380	8.40173	-0.259562	2.04881e-06	6.67044e-05	1.15	0
Unigene32619	8.40173	-0.259562	2.04881e-06	6.67044e-05	5.8	0
Unigene44166	8.40173	-0.259562	2.04881e-06	6.67044e-05	3.57	0
Unigene21563	8.40173	-0.259562	2.04881e-06	6.67044e-05	5.9	0
Unigene20509	8.40173	-0.259562	2.04881e-06	6.67044e-05	4.04	0
Unigene2591	3.5394	3.49453	2.11327e-06	6.87303e-05	30.72	3.4
Unigene13499	5.6244	0.124033	2.14312e-06	6.9591e-05	3.61	0.08
Unigene47091	3.53053	3.51532	2.19287e-06	7.1094e-05	12.51	1.4
Unigene30315	3.41021	5.94606	2.26602e-06	7.3196e-05	82	9.96
Unigene32451	4.1095	1.27307	2.28138e-06	7.36534e-05	13.29	0.98
Unigene19406	4.96962	0.387229	2.43143e-06	7.75299e-05	6.2	0.24
Unigene23266	4.96962	0.387229	2.43143e-06	7.75299e-05	4.72	0.18
Unigene3231	4.96962	0.387229	2.43143e-06	7.75299e-05	4.72	0.18
Unigene8392	8.36707	-0.291302	2.45054e-06	7.75299e-05	2.84	0
Unigene3613	8.36707	-0.291302	2.45054e-06	7.75299e-05	4.88	0
Unigene49663	8.36707	-0.291302	2.45054e-06	7.75299e-05	2.75	0
Unigene10995	8.36707	-0.291302	2.45054e-06	7.75299e-05	2.59	0
Unigene32008	8.36707	-0.291302	2.45054e-06	7.75299e-05	4.92	0
Unigene2247	8.36707	-0.291302	2.45054e-06	7.75299e-05	6.5	0
Unigene3583	8.36707	-0.291302	2.45054e-06	7.75299e-05	1.71	0
Unigene18469	8.36707	-0.291302	2.45054e-06	7.75299e-05	2.14	0
Unigene37259	8.36707	-0.291302	2.45054e-06	7.75299e-05	2.43	0
[truncated: 4,963 more rows]

## Sheet: BlSvsBlDS_UP
Table S5 Unigenes differentially expressed during Suaeda aralocaspica seed germination.
[truncated: 7,455 more rows]

[truncated: 7 more sheets: BlSvsBlDS_DOWN, BrISvsBrDS_UP, BrISvsBrDS_DOWN, BrSvsBrIS_UP, BrSvsBrIS_DOWN, BrSvsBrDS_UP, BrSvsBrDS_DOWN]
