# Supplementary material for: Transcriptome assembly in Suaeda aralocaspica to reveal the distinct temporal gene/miRNA alterations between the dimorphic seeds during germination
Source: BMC Genomics. 2017 Oct 19;18:806. doi: 10.1186/s12864-017-4209-1 (PMC5649071; doi:10.1186/s12864-017-4209-1)
Supplement: Supplementary file 7 — Annotation of unigenes differentially expressed during Suaeda aralocaspica seed germination compared with KEGG database. (XLSX 67 kb) [file 12864_2017_4209_MOESM7_ESM.xlsx]

## Sheet: black seed
Table S6 Annotation of unigenes differentially expressed during Suaeda aralocaspica seed germination compared with KEGG database.
Black seed
##Databases: KEGG PATHWAY
#fg	1817
#bg	5764
##Statistical test method: hypergeometric test
##FDR correction method: Benjamini and Hochberg
#Term	Database	ID	Input number	Background number	P-Value	Corrected P-Value	Input	Hyperlink
Phenylpropanoid biosynthesis	KEGG PATHWAY	ko00940	111	157	0	0	Unigene26790|Unigene26788|Unigene26787|Unigene32862|Unigene32860|Unigene32861|Unigene32353|Unigene48799|Unigene42344|Unigene42343|Unigene40660|Unigene24594|Unigene48305|Unigene30072|Unigene20619|Unigene48062|Unigene41013|Unigene21107|Unigene24265|Unigene45698|Unigene45699|Unigene21699|Unigene45702|Unigene35250|Unigene61495|Unigene33269|Unigene38166|Unigene38164|Unigene38165|Unigene25375|Unigene53…	http://www.genome.jp/kegg-bin/show_pathway?ko00940/K10775%09red/K13272%09red/K01188%09red/K00083%09red/K12355%09red/K12356%09red/K11188%09red/K05350%09red/K01904%09red/K09755%09red/K09754%09red/K05349%09red/K00430%09red/K00487%09red/K00588%09red/K09753%09red
Biosynthesis of secondary metabolites	KEGG PATHWAY	ko01110	459	1041	0	0	Unigene53385|Unigene48078|Unigene48097|Unigene48305|Unigene31557|Unigene22313|Unigene22314|Unigene48062|Unigene34277|Unigene44947|Unigene21902|Unigene21901|Unigene19893|Unigene36952|Unigene2617|Unigene61495|Unigene31591|Unigene40929|Unigene40930|Unigene40861|Unigene40860|Unigene34419|Unigene52398|Unigene42650|Unigene49116|Unigene53570|Unigene42377|Unigene11918|Unigene25182|Unigene25183|Unigene355…	http://www.genome.jp/kegg-bin/show_pathway?ko01110/K00972%09red/K12446%09red/K00975%09red/K01689%09red/K11517%09red/K01687%09red/K02259%09red/K01681%09red/K12448%09red/K12929%09red/K01858%09red/K08081%09red/K08246%09red/K01853%09red/K00873%09red/K00588%09red/K01762%09red/K03781%09red/K05933%09red/K03787%09red/K02495%09red/K04120%09red/K06443%09red/K05278%09red/K06444%09red/K15095%09red/K12156%09r…
Phenylalanine metabolism	KEGG PATHWAY	ko00360	93	139	0	0	Unigene32862|Unigene32860|Unigene32861|Unigene11220|Unigene35574|Unigene40660|Unigene30072|Unigene20619|Unigene48062|Unigene32414|Unigene19893|Unigene45698|Unigene45699|Unigene21699|Unigene45702|Unigene35250|Unigene61495|Unigene21107|Unigene38166|Unigene38164|Unigene38165|Unigene25375|Unigene53570|Unigene18449|Unigene25182|Unigene25183|Unigene44957|Unigene13764|Unigene21701|Unigene35555|Unigene33…	http://www.genome.jp/kegg-bin/show_pathway?ko00360/K00276%09red/K10775%09red/K13272%09red/K15849%09red/K11188%09red/K01904%09red/K00817%09red/K07253%09red/K00430%09red/K00487%09red/K00588%09red/K00815%09red
Metabolic pathways	KEGG PATHWAY	ko01100	845	2197	0	0	Unigene31850|Unigene43143|Unigene38130|Unigene37154|Unigene37152|Unigene27147|Unigene53385|Unigene48078|Unigene36181|Unigene36180|Unigene36179|Unigene33973|Unigene27338|Unigene46123|Unigene27340|Unigene48097|Unigene48305|Unigene31557|Unigene49309|Unigene4554|Unigene48062|Unigene35790|Unigene44947|Unigene30468|Unigene21902|Unigene21901|Unigene17174|Unigene26497|Unigene19893|Unigene13255|Unigene200…	http://www.genome.jp/kegg-bin/show_pathway?ko01100/K03635%09red/K03639%09red/K08246%09red/K15398%09red/K00261%09red/K09480%09red/K11755%09red/K01100%09red/K11752%09red/K00869%09red/K00868%09red/K13832%09red/K00860%09red/K00864%09red/K15893%09red/K01190%09red/K05607%09red/K05605%09red/K05291%09red/K00213%09red/K01205%09red/K00218%09red/K07964%09red/K10572%09red/K00915%09red/K00600%09red/K00605%09r…
Plant hormone signal transduction	KEGG PATHWAY	ko04075	95	210	1.53549e-05	0.000386944	Unigene45830|Unigene45018|Unigene29558|Unigene26765|Unigene31776|Unigene23329|Unigene19177|Unigene20723|Unigene2580|Unigene31151|Unigene34335|Unigene48803|Unigene30636|Unigene37070|Unigene39986|Unigene39987|Unigene23074|Unigene23073|Unigene19854|Unigene9544|Unigene21299|Unigene28427|Unigene39184|Unigene18682|Unigene28570|Unigene31824|Unigene29402|Unigene33663|Unigene2439|Unigene46601|Unigene21082…	http://www.genome.jp/kegg-bin/show_pathway?ko04075/K14486%09red/K14487%09red/K14484%09red/K14485%09red/K14488%09red/K14489%09red/K13946%09red/K13415%09red/K14432%09red/K14431%09red/K14513%09red/K14514%09red/K14515%09red/K14516%09red/K14495%09red/K14497%09red/K14496%09red/K14490%09red/K14493%09red/K14492%09red/K14499%09red/K14498%09red/K14505%09red/K14504%09red/K14509%09red/K13464%09red/K12126%09r…
Flavonoid biosynthesis	KEGG PATHWAY	ko00941	21	32	7.27585e-05	0.00152793	Unigene26081|Unigene61566|Unigene10199|Unigene42883|Unigene20779|Unigene19255|Unigene26787|Unigene26790|Unigene26788|Unigene48062|Unigene48137|Unigene49053|Unigene5107|Unigene25375|Unigene26082|Unigene41799|Unigene25322|Unigene8262|Unigene45422|Unigene48756|Unigene37468	http://www.genome.jp/kegg-bin/show_pathway?ko00941/K13272%09red/K01859%09red/K00475%09red/K00660%09red/K09754%09red/K00588%09red/K05278%09red/K00487%09red/K05280%09red
Carbon fixation in photosynthetic organisms	KEGG PATHWAY	ko00710	41	80	0.000173312	0.00311961	Unigene48063|Unigene18467|Unigene45960|Unigene48441|Unigene20172|Unigene33163|Unigene26880|Unigene48352|Unigene18699|Unigene18698|Unigene8470|Unigene5784|Unigene19842|Unigene2717|Unigene46709|Unigene48140|Unigene7263|Unigene26613|Unigene40882|Unigene24964|Unigene29004|Unigene47968|Unigene29006|Unigene24285|Unigene11308|Unigene42713|Unigene42714|Unigene2542|Unigene3077|Unigene33162|Unigene22652|Un…	http://www.genome.jp/kegg-bin/show_pathway?ko00710/K00855%09red/K03841%09red/K01623%09red/K01006%09red/K01803%09red/K01100%09red/K00814%09red/K00615%09red/K01807%09red/K05298%09red/K01595%09red/K01602%09red/K00028%09red/K01601%09red/K00025%09red/K00873%09red/K00026%09red/K00029%09red/K01610%09red
Starch and sucrose metabolism	KEGG PATHWAY	ko00500	91	213	0.000299273	0.00471355	Unigene32723|Unigene48134|Unigene38130|Unigene27147|Unigene21825|Unigene39277|Unigene36181|Unigene36180|Unigene36179|Unigene32353|Unigene38131|Unigene38132|Unigene37850|Unigene24594|Unigene48305|Unigene2328|Unigene35790|Unigene21855|Unigene4656|Unigene28844|Unigene28843|Unigene28839|Unigene9722|Unigene20804|Unigene33117|Unigene52398|Unigene38985|Unigene2484|Unigene31355|Unigene29664|Unigene33269|…	http://www.genome.jp/kegg-bin/show_pathway?ko00500/K00975%09red/K01177%09red/K01179%09red/K16055%09red/K01184%09red/K01187%09red/K00700%09red/K01188%09red/K00703%09red/K00688%09red/K05350%09red/K00012%09red/K02438%09red/K01087%09red/K00847%09red/K15920%09red/K00844%09red/K01193%09red/K13648%09red/K01051%09red/K08679%09red/K05349%09red/K00696%09red/K00695%09red
Fatty acid elongation	KEGG PATHWAY	ko00062	18	28	0.000354478	0.0049627	Unigene16275|Unigene6281|Unigene42898|Unigene10727|Unigene34978|Unigene28740|Unigene58614|Unigene48148|Unigene16723|Unigene32793|Unigene32794|Unigene34914|Unigene55536|Unigene48964|Unigene10728|Unigene41755|Unigene53024|Unigene20233	http://www.genome.jp/kegg-bin/show_pathway?ko00062/K10251%09red/K10703%09red/K01074%09red/K15397%09red
Cyanoamino acid metabolism	KEGG PATHWAY	ko00460	21	36	0.000775346	0.00936101	Unigene36533|Unigene24594|Unigene48305|Unigene29802|Unigene36532|Unigene29803|Unigene2610|Unigene52398|Unigene33269|Unigene29342|Unigene34172|Unigene20980|Unigene11647|Unigene41013|Unigene42230|Unigene33969|Unigene32353|Unigene11648|Unigene39892|Unigene49871|Unigene19792	http://www.genome.jp/kegg-bin/show_pathway?ko00460/K01188%09red/K00600%09red/K05350%09red/K00681%09red/K08248%09red/K05349%09red/K13035%09red/K13034%09red
Photosynthesis - antenna proteins	KEGG PATHWAY	ko00196	16	25	0.000817231	0.00936101	Unigene32817|Unigene48708|Unigene3005|Unigene24589|Unigene48014|Unigene2657|Unigene31962|Unigene24590|Unigene29387|Unigene2505|Unigene2777|Unigene29386|Unigene2692|Unigene48303|Unigene2691|Unigene11094	http://www.genome.jp/kegg-bin/show_pathway?ko00196/K08909%09red/K08908%09red/K08907%09red/K08915%09red/K08914%09red/K08917%09red/K08916%09red/K08911%09red/K08910%09red/K08913%09red/K08912%09red
Stilbenoid, diarylheptanoid and gingerol biosynthesis	KEGG PATHWAY	ko00945	14	21	0.000967608	0.0101599	Unigene26081|Unigene20779|Unigene136|Unigene26082|Unigene42883|Unigene26790|Unigene26788|Unigene25375|Unigene26787|Unigene48062|Unigene41799|Unigene48165|Unigene48756|Unigene37468	http://www.genome.jp/kegg-bin/show_pathway?ko00945/K09754%09red/K00588%09red/K00487%09red/K00517%09red/K13272%09red
Amino sugar and nucleotide sugar metabolism	KEGG PATHWAY	ko00520	63	144	0.00120202	0.0116503	Unigene32723|Unigene39993|Unigene43036|Unigene19076|Unigene5771|Unigene42345|Unigene42346|Unigene48134|Unigene7615|Unigene48942|Unigene28665|Unigene12005|Unigene37184|Unigene39238|Unigene38130|Unigene38131|Unigene38132|Unigene39172|Unigene21486|Unigene40486|Unigene34918|Unigene20202|Unigene22313|Unigene48410|Unigene43035|Unigene3668|Unigene37495|Unigene1947|Unigene34176|Unigene40393|Unigene21043|…	http://www.genome.jp/kegg-bin/show_pathway?ko00520/K00966%09red/K00972%09red/K01183%09red/K00847%09red/K13648%09red/K15920%09red/K00844%09red/K08679%09red/K00975%09red/K12373%09red/K05305%09red/K12446%09red/K12448%09red/K00326%09red/K00012%09red/K01209%09red/K01840%09red/K00849%09red/K12450%09red
Glutathione metabolism	KEGG PATHWAY	ko00480	44	96	0.00213923	0.0192531	Unigene2964|Unigene32681|Unigene2924|Unigene43248|Unigene43249|Unigene11793|Unigene38996|Unigene56300|Unigene48587|Unigene61547|Unigene23546|Unigene44685|Unigene20403|Unigene24222|Unigene48193|Unigene31505|Unigene26340|Unigene3097|Unigene32780|Unigene45319|Unigene22322|Unigene36532|Unigene36533|Unigene13255|Unigene4612|Unigene50769|Unigene48411|Unigene25934|Unigene46935|Unigene39879|Unigene29534|…	http://www.genome.jp/kegg-bin/show_pathway?ko00480/K01919%09red/K01469%09red/K00799%09red/K00681%09red/K00432%09red/K10808%09red/K00797%09red/K01920%09red/K00033%09red/K00434%09red/K00036%09red
Phenylalanine, tyrosine and tryptophan biosynthesis	KEGG PATHWAY	ko00400	26	51	0.00286362	0.0240544	Unigene26789|Unigene9996|Unigene48510|Unigene34001|Unigene38079|Unigene38078|Unigene11484|Unigene31557|Unigene25157|Unigene28999|Unigene34277|Unigene44947|Unigene31703|Unigene48640|Unigene51256|Unigene19893|Unigene34576|Unigene52121|Unigene11523|Unigene29505|Unigene34454|Unigene17420|Unigene22097|Unigene34000|Unigene34038|Unigene34037	http://www.genome.jp/kegg-bin/show_pathway?ko00400/K01736%09red/K01695%09red/K00891%09red/K01696%09red/K15849%09red/K01817%09red/K01735%09red/K13832%09red/K00815%09red/K01626%09red/K00817%09red/K00766%09red/K01850%09red/K05359%09red/K01657%09red/K00800%09red
Pyruvate metabolism	KEGG PATHWAY	ko00620	44	98	0.00348677	0.0274583	Unigene2592|Unigene24070|Unigene45960|Unigene48078|Unigene26880|Unigene48248|Unigene26050|Unigene5784|Unigene18467|Unigene21902|Unigene21901|Unigene39013|Unigene40882|Unigene24964|Unigene29004|Unigene3100|Unigene29006|Unigene24285|Unigene2371|Unigene40881|Unigene11364|Unigene42713|Unigene47985|Unigene38520|Unigene45086|Unigene33404|Unigene31438|Unigene2377|Unigene33162|Unigene33163|Unigene48501|U…	http://www.genome.jp/kegg-bin/show_pathway?ko00620/K01006%09red/K01962%09red/K01512%09red/K01759%09red/K00162%09red/K00161%09red/K00128%09red/K01595%09red/K01649%09red/K00029%09red/K00028%09red/K02160%09red/K01638%09red/K00025%09red/K00873%09red/K01895%09red/K00026%09red/K00627%09red/K00016%09red/K01610%09red
Fructose and mannose metabolism	KEGG PATHWAY	ko00051	27	55	0.00472983	0.0350564	Unigene32723|Unigene40802|Unigene11496|Unigene11495|Unigene7615|Unigene40790|Unigene18699|Unigene18698|Unigene8470|Unigene3668|Unigene48173|Unigene7263|Unigene26613|Unigene41593|Unigene40486|Unigene44404|Unigene41179|Unigene44009|Unigene25672|Unigene36952|Unigene37190|Unigene22652|Unigene21336|Unigene12320|Unigene38985|Unigene28931|Unigene47968	http://www.genome.jp/kegg-bin/show_pathway?ko00051/K00966%09red/K03841%09red/K00850%09red/K00844%09red/K05305%09red/K01803%09red/K00895%09red/K01623%09red/K00847%09red/K01840%09red
Galactose metabolism	KEGG PATHWAY	ko00052	35	77	0.00685177	0.0479624	Unigene32723|Unigene37184|Unigene39421|Unigene42015|Unigene42016|Unigene40802|Unigene25046|Unigene11496|Unigene21986|Unigene21825|Unigene40790|Unigene23205|Unigene23204|Unigene36180|Unigene36179|Unigene35790|Unigene21503|Unigene29071|Unigene38133|Unigene44404|Unigene452|Unigene44335|Unigene27147|Unigene41593|Unigene22610|Unigene9722|Unigene11495|Unigene13953|Unigene12320|Unigene45947|Unigene38985…	http://www.genome.jp/kegg-bin/show_pathway?ko00052/K01193%09red/K01190%09red/K00850%09red/K01187%09red/K00844%09red/K00849%09red/K01229%09red/K07407%09red/K06617%09red
Taurine and hypotaurine metabolism	KEGG PATHWAY	ko00430	12	20	0.00789234	0.0523387	Unigene39070|Unigene36532|Unigene36533|Unigene30519|Unigene51345|Unigene61428|Unigene32174|Unigene32173|Unigene32172|Unigene50079|Unigene11047|Unigene11048	http://www.genome.jp/kegg-bin/show_pathway?ko00430/K10712%09red/K00681%09red/K01580%09red
Pentose and glucuronate interconversions	KEGG PATHWAY	ko00040	37	87	0.0191515	0.120654	Unigene47104|Unigene47629|Unigene49179|Unigene39460|Unigene39458|Unigene43143|Unigene18690|Unigene27602|Unigene27601|Unigene27033|Unigene38642|Unigene39087|Unigene21855|Unigene39013|Unigene31213|Unigene40075|Unigene31215|Unigene18691|Unigene30004|Unigene11364|Unigene25291|Unigene25290|Unigene4656|Unigene35987|Unigene35988|Unigene19419|Unigene19421|Unigene33602|Unigene33603|Unigene11671|Unigene259…	http://www.genome.jp/kegg-bin/show_pathway?ko00040/K00854%09red/K01184%09red/K00128%09red/K01051%09red/K00012%09red/K01728%09red
Photosynthesis	KEGG PATHWAY	ko00195	40	97	0.0264556	0.156026	Unigene2810|Unigene48405|Unigene48941|Unigene29413|Unigene11414|Unigene48142|Unigene2950|Unigene2609|Unigene48435|Unigene48524|Unigene41040|Unigene47611|Unigene5687|Unigene30468|Unigene31709|Unigene48976|Unigene25728|Unigene45364|Unigene27018|Unigene48040|Unigene39318|Unigene3129|Unigene48815|Unigene2458|Unigene48848|Unigene30420|Unigene40184|Unigene48054|Unigene48576|Unigene48264|Unigene11090|Un…	http://www.genome.jp/kegg-bin/show_pathway?ko00195/K02113%09red/K02695%09red/K02111%09red/K02115%09red/K02698%09red/K02699%09red/K02692%09red/K02694%09red/K02703%09red/K02701%09red/K02641%09red/K02705%09red/K02724%09red/K02721%09red/K02723%09red/K03541%09red/K02689%09red/K02108%09red/K08906%09red/K08905%09red/K08903%09red/K14332%09red/K08901%09red/K02636%09red/K03542%09red/K02717%09red/K02716%09r…
Glycine, serine and threonine metabolism	KEGG PATHWAY	ko00260	30	70	0.0293368	0.156026	Unigene39615|Unigene39213|Unigene27556|Unigene48506|Unigene11392|Unigene19181|Unigene19180|Unigene19182|Unigene29302|Unigene48245|Unigene11647|Unigene11648|Unigene41970|Unigene49871|Unigene41162|Unigene33411|Unigene38158|Unigene43827|Unigene6503|Unigene51256|Unigene34640|Unigene27558|Unigene11523|Unigene19010|Unigene44418|Unigene31939|Unigene36484|Unigene36483|Unigene61041|Unigene36485	http://www.genome.jp/kegg-bin/show_pathway?ko00260/K01079%09red/K15893%09red/K00276%09red/K00058%09red/K15919%09red/K15918%09red/K01695%09red/K00306%09red/K01696%09red/K00281%09red/K01620%09red/K00600%09red/K00827%09red/K00605%09red/K00830%09red/K00831%09red/K00928%09red/K15634%09red/K15633%09red
Flavone and flavonol biosynthesis	KEGG PATHWAY	ko00944	10	18	0.0294629	0.156026	Unigene20178|Unigene21542|Unigene19959|Unigene2579|Unigene18926|Unigene2864|Unigene44543|Unigene44548|Unigene30497|Unigene45422	http://www.genome.jp/kegg-bin/show_pathway?ko00944/K05279%09red/K05280%09red
Glycolysis / Gluconeogenesis	KEGG PATHWAY	ko00010	55	140	0.0297193	0.156026	Unigene32723|Unigene39615|Unigene2371|Unigene35508|Unigene24356|Unigene40802|Unigene11392|Unigene11496|Unigene41593|Unigene29217|Unigene40790|Unigene21025|Unigene34950|Unigene26880|Unigene41970|Unigene18699|Unigene18698|Unigene8470|Unigene5784|Unigene48078|Unigene30657|Unigene7263|Unigene26613|Unigene21902|Unigene21901|Unigene39013|Unigene11897|Unigene11896|Unigene11364|Unigene44404|Unigene28592|…	http://www.genome.jp/kegg-bin/show_pathway?ko00010/K03841%09red/K00850%09red/K01895%09red/K00001%09red/K00844%09red/K01792%09red/K01689%09red/K00161%09red/K00162%09red/K01803%09red/K00128%09red/K01785%09red/K00134%09red/K01623%09red/K01610%09red/K00121%09red/K00873%09red/K15634%09red/K00627%09red/K15633%09red/K00016%09red
Plant-pathogen interaction	KEGG PATHWAY	ko04626	58	149	0.031545	0.158643	Unigene11621|Unigene25025|Unigene2536|Unigene44453|Unigene45830|Unigene19231|Unigene43449|Unigene16680|Unigene17980|Unigene33386|Unigene8145|Unigene39184|Unigene43335|Unigene43336|Unigene47174|Unigene25131|Unigene48581|Unigene51468|Unigene36727|Unigene22433|Unigene9729|Unigene31151|Unigene26587|Unigene4060|Unigene12644|Unigene3188|Unigene25024|Unigene25371|Unigene46914|Unigene30091|Unigene25677|U…	http://www.genome.jp/kegg-bin/show_pathway?ko04626/K13449%09red/K13412%09red/K13424%09red/K13448%09red/K13420%09red/K13429%09red/K13464%09red/K13462%09red/K13447%09red/K13456%09red/K04079%09red/K04371%09red/K05391%09red/K13426%09red/K00864%09red/K13427%09red/K02183%09red
alpha-Linolenic acid metabolism	KEGG PATHWAY	ko00592	19	41	0.0327358	0.158643	Unigene43520|Unigene42187|Unigene4120|Unigene31410|Unigene14990|Unigene2613|Unigene43519|Unigene31255|Unigene30755|Unigene30756|Unigene21717|Unigene1712|Unigene10087|Unigene29378|Unigene45629|Unigene45628|Unigene31256|Unigene48615|Unigene4496	http://www.genome.jp/kegg-bin/show_pathway?ko00592/K10527%09red/K05894%09red/K08241%09red/K00232%09red/K01047%09red/K00454%09red/K10528%09red/K01723%09red/K10526%09red/K10525%09red/K07513%09red
Circadian rhythm - plant	KEGG PATHWAY	ko04712	23	52	0.0360678	0.168316	Unigene5107|Unigene25684|Unigene48137|Unigene8262|Unigene30382|Unigene39076|Unigene25752|Unigene45052|Unigene40139|Unigene11886|Unigene34972|Unigene26154|Unigene26153|Unigene31560|Unigene61566|Unigene19255|Unigene33751|Unigene22832|Unigene22833|Unigene22119|Unigene22120|Unigene33753|Unigene37737	http://www.genome.jp/kegg-bin/show_pathway?ko04712/K10143%09red/K16240%09red/K00660%09red/K12116%09red/K12115%09red/K12121%09red/K12120%09red/K12130%09red/K12126%09red/K12124%09red/K12127%09red
Glycerolipid metabolism	KEGG PATHWAY	ko00561	31	75	0.0453494	0.204072	Unigene31850|Unigene42596|Unigene42015|Unigene42016|Unigene41538|Unigene49815|Unigene43987|Unigene2591|Unigene30591|Unigene21503|Unigene11692|Unigene39013|Unigene10270|Unigene11364|Unigene44522|Unigene44523|Unigene36485|Unigene16796|Unigene2592|Unigene24913|Unigene37472|Unigene20049|Unigene20048|Unigene16887|Unigene36484|Unigene36483|Unigene38435|Unigene37473|Unigene35399|Unigene35396|Unigene16888	http://www.genome.jp/kegg-bin/show_pathway?ko00561/K00679%09red/K09480%09red/K15918%09red/K03715%09red/K00128%09red/K13508%09red/K00901%09red/K07407%09red/K15728%09red/K00630%09red/K00864%09red
Ascorbate and aldarate metabolism	KEGG PATHWAY	ko00053	24	56	0.0480306	0.208685	Unigene2964|Unigene43248|Unigene43249|Unigene48587|Unigene2591|Unigene5276|Unigene39013|Unigene31213|Unigene31215|Unigene47104|Unigene11364|Unigene48411|Unigene31412|Unigene29534|Unigene2592|Unigene37183|Unigene37182|Unigene32185|Unigene32184|Unigene32183|Unigene43536|Unigene38435|Unigene37473|Unigene37472	http://www.genome.jp/kegg-bin/show_pathway?ko00053/K00064%09red/K08232%09red/K00128%09red/K00423%09red/K00469%09red/K00012%09red/K00434%09red
Glyoxylate and dicarboxylate metabolism	KEGG PATHWAY	ko00630	28	68	0.0579211	0.2412	Unigene47873|Unigene48063|Unigene11647|Unigene11648|Unigene49871|Unigene48097|Unigene48098|Unigene33411|Unigene30964|Unigene6503|Unigene34640|Unigene24285|Unigene11308|Unigene42713|Unigene47985|Unigene42714|Unigene3267|Unigene34571|Unigene30678|Unigene30677|Unigene3077|Unigene28609|Unigene22169|Unigene12411|Unigene48375|Unigene36484|Unigene36483|Unigene36485	http://www.genome.jp/kegg-bin/show_pathway?ko00630/K03781%09red/K15893%09red/K01091%09red/K15919%09red/K15918%09red/K01601%09red/K01915%09red/K01681%09red/K00600%09red/K01602%09red/K00830%09red/K01638%09red/K00025%09red/K00122%09red/K00026%09red/K01637%09red/K11517%09red
Vitamin B6 metabolism	KEGG PATHWAY	ko00750	6	10	0.0593428	0.2412	Unigene11764|Unigene48506|Unigene40033|Unigene24575|Unigene22102|Unigene22101	http://www.genome.jp/kegg-bin/show_pathway?ko00750/K13248%09red/K06215%09red/K00868%09red/K00831%09red
Brassinosteroid biosynthesis	KEGG PATHWAY	ko00905	7	13	0.0792295	0.311966	Unigene31386|Unigene38114|Unigene38112|Unigene40951|Unigene44759|Unigene27106|Unigene17228	http://www.genome.jp/kegg-bin/show_pathway?ko00905/K09588%09red/K15639%09red/K12637%09red/K12640%09red/K09587%09red/K09591%09red
beta-Alanine metabolism	KEGG PATHWAY	ko00410	27	68	0.0934697	0.348454	Unigene19181|Unigene19180|Unigene19182|Unigene38996|Unigene42381|Unigene61428|Unigene50079|Unigene2591|Unigene31954|Unigene31955|Unigene38158|Unigene48934|Unigene39013|Unigene11048|Unigene11364|Unigene51345|Unigene32174|Unigene32173|Unigene32172|Unigene2592|Unigene37472|Unigene11047|Unigene24984|Unigene38435|Unigene37473|Unigene3637|Unigene30362	http://www.genome.jp/kegg-bin/show_pathway?ko00410/K00249%09red/K00276%09red/K05605%09red/K01464%09red/K00128%09red/K00207%09red/K01580%09red/K00797%09red/K01918%09red
Cutin, suberine and wax biosynthesis	KEGG PATHWAY	ko00073	17	40	0.0940274	0.348454	Unigene45031|Unigene27207|Unigene27206|Unigene56309|Unigene33523|Unigene33525|Unigene20612|Unigene16762|Unigene52757|Unigene33524|Unigene48299|Unigene23986|Unigene23985|Unigene27589|Unigene27588|Unigene12132|Unigene31346	http://www.genome.jp/kegg-bin/show_pathway?ko00073/K15398%09red/K13407%09red/K15400%09red/K15403%09red/K13356%09red
Steroid biosynthesis	KEGG PATHWAY	ko00100	14	32	0.0985468	0.350672	Unigene21724|Unigene39154|Unigene37264|Unigene45326|Unigene40707|Unigene27726|Unigene42650|Unigene20079|Unigene40708|Unigene33166|Unigene48862|Unigene13133|Unigene24687|Unigene10698	http://www.genome.jp/kegg-bin/show_pathway?ko00100/K05917%09red/K14424%09red/K01824%09red/K08246%09red/K00227%09red/K07748%09red/K08242%09red/K00213%09red/K09832%09red/K01853%09red/K00559%09red/K00222%09red
Isoquinoline alkaloid biosynthesis	KEGG PATHWAY	ko00950	11	24	0.100459	0.350672	Unigene42377|Unigene19893|Unigene48332|Unigene38158|Unigene24625|Unigene19181|Unigene19180|Unigene19182|Unigene48068|Unigene25157|Unigene34454	http://www.genome.jp/kegg-bin/show_pathway?ko00950/K15849%09red/K00276%09red/K00422%09red/K01592%09red/K00815%09red
Pentose phosphate pathway	KEGG PATHWAY	ko00030	19	46	0.102975	0.350672	Unigene18699|Unigene22652|Unigene8470|Unigene21336|Unigene44685|Unigene18698|Unigene7263|Unigene26613|Unigene40802|Unigene11496|Unigene11495|Unigene11793|Unigene40790|Unigene48140|Unigene47968|Unigene2542|Unigene18627|Unigene41593|Unigene20172	http://www.genome.jp/kegg-bin/show_pathway?ko00030/K03841%09red/K00850%09red/K01807%09red/K01623%09red/K01057%09red/K00615%09red/K00036%09red/K00033%09red
Cysteine and methionine metabolism	KEGG PATHWAY	ko00270	37	98	0.110481	0.366333	Unigene27883|Unigene2958|Unigene2957|Unigene33973|Unigene33972|Unigene39008|Unigene32224|Unigene38996|Unigene29214|Unigene22223|Unigene21357|Unigene41162|Unigene10614|Unigene40008|Unigene30520|Unigene33865|Unigene21902|Unigene21901|Unigene28941|Unigene47344|Unigene42955|Unigene24239|Unigene19893|Unigene2610|Unigene33006|Unigene33004|Unigene33005|Unigene2890|Unigene31537|Unigene34454|Unigene38053|…	http://www.genome.jp/kegg-bin/show_pathway?ko00270/K00549%09red/K05933%09red/K00547%09red/K00815%09red/K01251%09red/K00640%09red/K00928%09red/K01611%09red/K01738%09red/K00797%09red/K00789%09red/K13034%09red/K01762%09red/K00558%09red/K00016%09red/K01739%09red
Tyrosine metabolism	KEGG PATHWAY	ko00350	21	53	0.130754	0.403543	Unigene32228|Unigene32227|Unigene42377|Unigene19893|Unigene35508|Unigene24356|Unigene48332|Unigene38158|Unigene24625|Unigene19181|Unigene19180|Unigene28592|Unigene19182|Unigene39243|Unigene11220|Unigene29505|Unigene48068|Unigene25157|Unigene23802|Unigene34454|Unigene28593	http://www.genome.jp/kegg-bin/show_pathway?ko00350/K00276%09red/K00001%09red/K01800%09red/K15849%09red/K07253%09red/K01592%09red/K00815%09red/K00817%09red/K00599%09red/K00121%09red/K00422%09red
Diterpenoid biosynthesis	KEGG PATHWAY	ko00904	8	17	0.13254	0.403543	Unigene38318|Unigene49535|Unigene3049|Unigene22193|Unigene13108|Unigene43923|Unigene42625|Unigene25287	http://www.genome.jp/kegg-bin/show_pathway?ko00904/K04124%09red/K04125%09red/K04120%09red/K04122%09red/K04123%09red/K12929%09red/K05282%09red
Biotin metabolism	KEGG PATHWAY	ko00780	8	17	0.13254	0.403543	Unigene25857|Unigene25858|Unigene22309|Unigene22299|Unigene23279|Unigene12295|Unigene20731|Unigene50972	http://www.genome.jp/kegg-bin/show_pathway?ko00780/K00059%09red/K09458%09red/K01012%09red/K00208%09red/K00833%09red
Other glycan degradation	KEGG PATHWAY	ko00511	16	39	0.134514	0.403543	Unigene42238|Unigene39993|Unigene29242|Unigene36120|Unigene13953|Unigene25046|Unigene33704|Unigene23205|Unigene23204|Unigene40868|Unigene29241|Unigene25780|Unigene40865|Unigene25779|Unigene40867|Unigene24694	http://www.genome.jp/kegg-bin/show_pathway?ko00511/K01190%09red/K01191%09red/K01206%09red/K15923%09red/K12373%09red
Limonene and pinene degradation	KEGG PATHWAY	ko00903	9	20	0.145297	0.421736	Unigene136|Unigene38435|Unigene11364|Unigene2592|Unigene2591|Unigene48165|Unigene37473|Unigene37472|Unigene39013	http://www.genome.jp/kegg-bin/show_pathway?ko00903/K00128%09red/K00517%09red
Ubiquitin mediated proteolysis	KEGG PATHWAY	ko04120	67	190	0.147273	0.421736	Unigene22103|Unigene27091|Unigene15536|Unigene27638|Unigene27637|Unigene3203|Unigene2477|Unigene30211|Unigene42456|Unigene20968|Unigene30210|Unigene39195|Unigene10275|Unigene19103|Unigene19102|Unigene27944|Unigene41086|Unigene21479|Unigene40689|Unigene18553|Unigene30941|Unigene42455|Unigene42454|Unigene42457|Unigene33029|Unigene42467|Unigene26063|Unigene45745|Unigene48004|Unigene48550|Unigene2324…	http://www.genome.jp/kegg-bin/show_pathway?ko04120/K10583%09red/K17427%09red/K10597%09red/K10590%09red/K10591%09red/K10592%09red/K10573%09red/K10140%09red/K06689%09red/K04706%09red/K03351%09red/K03357%09red/K03355%09red/K10143%09red/K10581%09red/K10580%09red/K10144%09red/K10589%09red/K10610%09red/K03349%09red/K03178%09red/K03363%09red/K03873%09red/K03347%09red/K04506%09red/K03348%09red
Biosynthesis of unsaturated fatty acids	KEGG PATHWAY	ko01040	14	34	0.151601	0.424484	Unigene39599|Unigene39437|Unigene30756|Unigene28740|Unigene58614|Unigene22299|Unigene6174|Unigene30755|Unigene11602|Unigene42898|Unigene29378|Unigene50972|Unigene11601|Unigene38533	http://www.genome.jp/kegg-bin/show_pathway?ko01040/K00059%09red/K10703%09red/K00232%09red/K10257%09red/K10255%09red/K07513%09red/K03921%09red/K10251%09red
Tryptophan metabolism	KEGG PATHWAY	ko00380	20	52	0.175034	0.479441	Unigene38218|Unigene38217|Unigene38435|Unigene25625|Unigene11364|Unigene2592|Unigene41743|Unigene48097|Unigene2591|Unigene11598|Unigene48098|Unigene8637|Unigene16156|Unigene27764|Unigene23838|Unigene23837|Unigene37473|Unigene37472|Unigene39013|Unigene1495	http://www.genome.jp/kegg-bin/show_pathway?ko00380/K11816%09red/K00128%09red/K00164%09red/K11818%09red/K03781%09red
Butanoate metabolism	KEGG PATHWAY	ko00650	14	35	0.182844	0.48226	Unigene18619|Unigene51345|Unigene25624|Unigene61428|Unigene38520|Unigene45086|Unigene11047|Unigene25403|Unigene32174|Unigene32173|Unigene32172|Unigene50079|Unigene2377|Unigene11048	http://www.genome.jp/kegg-bin/show_pathway?ko00650/K01640%09red/K01641%09red/K01580%09red/K00162%09red/K00161%09red
Cardiac muscle contraction	KEGG PATHWAY	ko04260	3	5	0.183718	0.48226	Unigene17629|Unigene30160|Unigene20677	http://www.genome.jp/kegg-bin/show_pathway?ko04260/K02261%09red/K02256%09red
Glycerophospholipid metabolism	KEGG PATHWAY	ko00564	44	124	0.193551	0.497703	Unigene31850|Unigene42596|Unigene10593|Unigene4318|Unigene42866|Unigene33626|Unigene33625|Unigene1238|Unigene24913|Unigene20556|Unigene45690|Unigene43987|Unigene27275|Unigene45419|Unigene29379|Unigene45418|Unigene37534|Unigene3809|Unigene44703|Unigene30585|Unigene15054|Unigene4078|Unigene10270|Unigene5670|Unigene41695|Unigene41696|Unigene44522|Unigene44523|Unigene35238|Unigene16796|Unigene4811|Un…	http://www.genome.jp/kegg-bin/show_pathway?ko00564/K08744%09red/K08730%09red/K00006%09red/K06129%09red/K06130%09red/K01114%09red/K01115%09red/K15728%09red/K13508%09red/K01047%09red/K01126%09red/K14156%09red/K00901%09red/K13511%09red/K13510%09red/K01613%09red/K00630%09red
Histidine metabolism	KEGG PATHWAY	ko00340	14	36	0.216906	0.546602	Unigene32228|Unigene32227|Unigene4706|Unigene11364|Unigene2592|Unigene23216|Unigene2591|Unigene29505|Unigene23215|Unigene28506|Unigene38435|Unigene37473|Unigene37472|Unigene39013	http://www.genome.jp/kegg-bin/show_pathway?ko00340/K11755%09red/K00128%09red/K01814%09red/K01590%09red/K00817%09red/K00599%09red
Non-homologous end-joining	KEGG PATHWAY	ko03450	8	19	0.223703	0.552677	Unigene34188|Unigene36895|Unigene44420|Unigene13499|Unigene9650|Unigene37341|Unigene10949|Unigene9847	http://www.genome.jp/kegg-bin/show_pathway?ko03450/K10886%09red/K10884%09red/K10885%09red/K10777%09red/K10865%09red/K03512%09red
Citrate cycle (TCA cycle)	KEGG PATHWAY	ko00020	24	66	0.234067	0.567163	Unigene48078|Unigene33283|Unigene5784|Unigene35916|Unigene35915|Unigene12283|Unigene11598|Unigene8637|Unigene11851|Unigene11617|Unigene24285|Unigene13086|Unigene42713|Unigene42714|Unigene38520|Unigene45086|Unigene2377|Unigene28609|Unigene12411|Unigene21920|Unigene2625|Unigene21921|Unigene48920|Unigene3154	http://www.genome.jp/kegg-bin/show_pathway?ko00020/K00164%09red/K01679%09red/K00161%09red/K00162%09red/K01681%09red/K01648%09red/K01610%09red/K01899%09red/K00025%09red/K00026%09red/K00627%09red/K00030%09red/K00235%09red
Fatty acid metabolism	KEGG PATHWAY	ko00071	23	64	0.261565	0.621835	Unigene35508|Unigene24356|Unigene26497|Unigene37473|Unigene27338|Unigene27339|Unigene27340|Unigene30755|Unigene30756|Unigene29378|Unigene39013|Unigene45627|Unigene11364|Unigene15155|Unigene28592|Unigene28593|Unigene23802|Unigene2613|Unigene2591|Unigene38435|Unigene2592|Unigene37472|Unigene30362	http://www.genome.jp/kegg-bin/show_pathway?ko00071/K00249%09red/K00001%09red/K00128%09red/K00232%09red/K10527%09red/K01897%09red/K00121%09red/K07513%09red
Nicotinate and nicotinamide metabolism	KEGG PATHWAY	ko00760	8	20	0.275973	0.63972	Unigene60289|Unigene34191|Unigene34193|Unigene44126|Unigene44127|Unigene39694|Unigene22517|Unigene26994	http://www.genome.jp/kegg-bin/show_pathway?ko00760/K03787%09red/K00858%09red/K01240%09red/K00763%09red/K00767%09red/K03517%09red
Glycosaminoglycan degradation	KEGG PATHWAY	ko00531	9	23	0.281045	0.63972	Unigene25493|Unigene26338|Unigene14158|Unigene40402|Unigene26339|Unigene39993|Unigene49485|Unigene24694|Unigene28110	http://www.genome.jp/kegg-bin/show_pathway?ko00531/K10532%09red/K07964%09red/K12373%09red/K01205%09red
Alzheimer's disease	KEGG PATHWAY	ko05010	3	6	0.28432	0.63972	Unigene17629|Unigene30160|Unigene20677	http://www.genome.jp/kegg-bin/show_pathway?ko05010/K02261%09red/K02256%09red
Terpenoid backbone biosynthesis	KEGG PATHWAY	ko00900	22	63	0.322757	0.700067	Unigene29484|Unigene39197|Unigene18619|Unigene10099|Unigene15721|Unigene41942|Unigene1239|Unigene35195|Unigene27577|Unigene19542|Unigene29423|Unigene41110|Unigene34871|Unigene52730|Unigene25403|Unigene37802|Unigene37803|Unigene37670|Unigene27884|Unigene37668|Unigene40584|Unigene40585	http://www.genome.jp/kegg-bin/show_pathway?ko00900/K10960%09red/K01662%09red/K00099%09red/K05955%09red/K00869%09red/K00587%09red/K14066%09red/K00787%09red/K13789%09red/K01641%09red/K00021%09red/K11778%09red
Sulfur metabolism	KEGG PATHWAY	ko00920	9	24	0.33256	0.700067	Unigene11280|Unigene24960|Unigene2610|Unigene42175|Unigene28413|Unigene2890|Unigene30520|Unigene22223|Unigene45995	http://www.genome.jp/kegg-bin/show_pathway?ko00920/K13811%09red/K00640%09red/K00392%09red/K00860%09red/K01082%09red/K13034%09red/K01738%09red/K01739%09red
Fatty acid biosynthesis	KEGG PATHWAY	ko00061	12	33	0.333365	0.700067	Unigene46817|Unigene22309|Unigene22299|Unigene28698|Unigene11601|Unigene11602|Unigene20731|Unigene33404|Unigene50972|Unigene31438|Unigene38533|Unigene3100	http://www.genome.jp/kegg-bin/show_pathway?ko00061/K10781%09red/K10782%09red/K00059%09red/K01962%09red/K02160%09red/K03921%09red/K00208%09red/K09458%09red
Nitrogen metabolism	KEGG PATHWAY	ko00910	12	33	0.333365	0.700067	Unigene27696|Unigene2540|Unigene30964|Unigene43410|Unigene4989|Unigene47395|Unigene34270|Unigene48245|Unigene34412|Unigene28046|Unigene47394|Unigene21745	http://www.genome.jp/kegg-bin/show_pathway?ko00910/K01673%09red/K00261%09red/K01674%09red/K00413%09red/K01953%09red/K01725%09red/K03522%09red/K00605%09red/K01915%09red
Carotenoid biosynthesis	KEGG PATHWAY	ko00906	10	28	0.383186	0.770074	Unigene48231|Unigene27459|Unigene11188|Unigene24971|Unigene41248|Unigene53385|Unigene39155|Unigene46882|Unigene25090|Unigene28553	http://www.genome.jp/kegg-bin/show_pathway?ko00906/K09840%09red/K09843%09red/K02291%09red/K06443%09red/K09839%09red/K06444%09red
Synthesis and degradation of ketone bodies	KEGG PATHWAY	ko00072	3	7	0.387682	0.770074	Unigene18619|Unigene25624|Unigene25403	http://www.genome.jp/kegg-bin/show_pathway?ko00072/K01640%09red/K01641%09red
Parkinson's disease	KEGG PATHWAY	ko05012	3	7	0.387682	0.770074	Unigene17629|Unigene30160|Unigene20677	http://www.genome.jp/kegg-bin/show_pathway?ko05012/K02261%09red/K02256%09red
Glycosphingolipid biosynthesis - globo series	KEGG PATHWAY	ko00603	6	16	0.391149	0.770074	Unigene39993|Unigene42015|Unigene42016|Unigene33933|Unigene21503|Unigene24694	http://www.genome.jp/kegg-bin/show_pathway?ko00603/K07407%09red/K12373%09red/K01988%09red
Linoleic acid metabolism	KEGG PATHWAY	ko00591	14	41	0.415418	0.80102	Unigene27690|Unigene25525|Unigene29389|Unigene29390|Unigene31410|Unigene3219|Unigene21717|Unigene43519|Unigene43520|Unigene23093|Unigene1712|Unigene49015|Unigene19819|Unigene10251	http://www.genome.jp/kegg-bin/show_pathway?ko00591/K01047%09red/K00454%09red/K15718%09red
Sphingolipid metabolism	KEGG PATHWAY	ko00600	13	38	0.419582	0.80102	Unigene13953|Unigene42015|Unigene42016|Unigene25046|Unigene37091|Unigene37092|Unigene37093|Unigene29935|Unigene23205|Unigene23204|Unigene29934|Unigene21503|Unigene40772	http://www.genome.jp/kegg-bin/show_pathway?ko00600/K04713%09red/K04712%09red/K01190%09red/K04718%09red/K07407%09red
Zeatin biosynthesis	KEGG PATHWAY	ko00908	10	29	0.433529	0.813096	Unigene17548|Unigene28198|Unigene28196|Unigene51920|Unigene18630|Unigene28197|Unigene34386|Unigene34385|Unigene25173|Unigene37959	http://www.genome.jp/kegg-bin/show_pathway?ko00908/K13495%09red/K00279%09red/K00791%09red
Tropane, piperidine and pyridine alkaloid biosynthesis	KEGG PATHWAY	ko00960	9	26	0.438814	0.813096	Unigene19893|Unigene38158|Unigene34454|Unigene19181|Unigene19180|Unigene19182|Unigene29505|Unigene25157|Unigene44105	http://www.genome.jp/kegg-bin/show_pathway?ko00960/K00276%09red/K15849%09red/K00815%09red/K08081%09red/K00817%09red
Phosphatidylinositol signaling system	KEGG PATHWAY	ko04070	30	92	0.449841	0.813578	Unigene31055|Unigene31056|Unigene7260|Unigene619|Unigene37154|Unigene29531|Unigene8145|Unigene26054|Unigene47646|Unigene32841|Unigene11642|Unigene42229|Unigene43648|Unigene4558|Unigene43008|Unigene37152|Unigene22620|Unigene33009|Unigene47651|Unigene33885|Unigene39926|Unigene39927|Unigene44522|Unigene39929|Unigene44523|Unigene27569|Unigene16796|Unigene19603|Unigene32304|Unigene50429	http://www.genome.jp/kegg-bin/show_pathway?ko04070/K00915%09red/K10572%09red/K05857%09red/K00921%09red/K00913%09red/K00901%09red/K02183%09red/K00889%09red/K00888%09red
Lysine degradation	KEGG PATHWAY	ko00310	15	45	0.451988	0.813578	Unigene11364|Unigene35576|Unigene2592|Unigene24551|Unigene9043|Unigene2591|Unigene11598|Unigene8637|Unigene44418|Unigene19401|Unigene38435|Unigene37473|Unigene37472|Unigene39013|Unigene26104	http://www.genome.jp/kegg-bin/show_pathway?ko00310/K00128%09red/K00164%09red/K00306%09red/K11420%09red
Riboflavin metabolism	KEGG PATHWAY	ko00740	3	8	0.486793	0.849339	Unigene15528|Unigene40694|Unigene48827	http://www.genome.jp/kegg-bin/show_pathway?ko00740/K14652%09red/K11752%09red
Huntington's disease	KEGG PATHWAY	ko05016	3	8	0.486793	0.849339	Unigene17629|Unigene30160|Unigene20677	http://www.genome.jp/kegg-bin/show_pathway?ko05016/K02261%09red/K02256%09red
Phagosome	KEGG PATHWAY	ko04145	39	122	0.492077	0.849339	Unigene54728|Unigene2624|Unigene53291|Unigene32039|Unigene48951|Unigene12318|Unigene3523|Unigene11460|Unigene36499|Unigene36500|Unigene48829|Unigene47646|Unigene10121|Unigene48928|Unigene28195|Unigene22620|Unigene27396|Unigene2504|Unigene30931|Unigene38076|Unigene33009|Unigene23384|Unigene23385|Unigene47651|Unigene39926|Unigene39927|Unigene39929|Unigene48580|Unigene11548|Unigene2348|Unigene48857|…	http://www.genome.jp/kegg-bin/show_pathway?ko04145/K08054%09red/K08057%09red/K07374%09red/K07375%09red/K07342%09red/K00921%09red/K02144%09red/K04392%09red/K02147%09red/K02148%09red/K02149%09red/K02151%09red/K02153%09red/K02152%09red/K07897%09red/K02150%09red
Methane metabolism	KEGG PATHWAY	ko00680	2	5	0.502928	0.856336	Unigene28592|Unigene61041	http://www.genome.jp/kegg-bin/show_pathway?ko00680/K00121%09red/K15634%09red
Spliceosome	KEGG PATHWAY	ko03040	76	242	0.5411	0.909049	Unigene41466|Unigene41464|Unigene41465|Unigene26830|Unigene47901|Unigene26509|Unigene33914|Unigene29862|Unigene34503|Unigene1676|Unigene2634|Unigene28021|Unigene28020|Unigene41795|Unigene41794|Unigene33670|Unigene37028|Unigene28000|Unigene21095|Unigene32665|Unigene5668|Unigene33671|Unigene48478|Unigene14228|Unigene43012|Unigene47869|Unigene36275|Unigene43011|Unigene45895|Unigene48380|Unigene45892…	http://www.genome.jp/kegg-bin/show_pathway?ko03040/K12815%09red/K06063%09red/K12867%09red/K12847%09red/K12840%09red/K11088%09red/K12828%09red/K12829%09red/K12826%09red/K12823%09red/K12821%09red/K11984%09red/K12881%09red/K12819%09red/K12818%09red/K12741%09red/K12859%09red/K12813%09red/K12874%09red/K11091%09red/K12879%09red/K12852%09red/K12856%09red/K12812%09red/K12854%09red/K12835%09red/K12837%09r…
Ubiquinone and other terpenoid-quinone biosynthesis	KEGG PATHWAY	ko00130	13	41	0.548761	0.909788	Unigene32777|Unigene42889|Unigene19893|Unigene42890|Unigene34454|Unigene43040|Unigene40361|Unigene40824|Unigene31882|Unigene38708|Unigene33104|Unigene25663|Unigene16700	http://www.genome.jp/kegg-bin/show_pathway?ko00130/K14760%09red/K01661%09red/K12501%09red/K09834%09red/K14759%09red/K01904%09red/K09833%09red/K00815%09red
Folate biosynthesis	KEGG PATHWAY	ko00790	7	22	0.568067	0.926413	Unigene20928|Unigene20926|Unigene32331|Unigene44518|Unigene34115|Unigene42578|Unigene11224	http://www.genome.jp/kegg-bin/show_pathway?ko00790/K03635%09red/K13998%09red/K03639%09red/K13950%09red/K01930%09red/K01495%09red
Ether lipid metabolism	KEGG PATHWAY	ko00565	18	58	0.581497	0.926413	Unigene4078|Unigene4318|Unigene4811|Unigene42866|Unigene49309|Unigene33625|Unigene1238|Unigene41100|Unigene15054|Unigene20556|Unigene33626|Unigene31410|Unigene41695|Unigene41696|Unigene40504|Unigene45690|Unigene31801|Unigene30585	http://www.genome.jp/kegg-bin/show_pathway?ko00565/K13510%09red/K01047%09red/K01114%09red/K01115%09red
Arachidonic acid metabolism	KEGG PATHWAY	ko00590	6	19	0.583719	0.926413	Unigene32654|Unigene36532|Unigene36533|Unigene31410|Unigene32653|Unigene3097	http://www.genome.jp/kegg-bin/show_pathway?ko00590/K00432%09red/K01047%09red/K00681%09red/K00079%09red
Pyrimidine metabolism	KEGG PATHWAY	ko00240	58	187	0.588199	0.926413	Unigene11245|Unigene22874|Unigene46654|Unigene46656|Unigene20926|Unigene11986|Unigene39149|Unigene34095|Unigene32945|Unigene34096|Unigene20928|Unigene2501|Unigene44989|Unigene18951|Unigene28546|Unigene31954|Unigene31955|Unigene39694|Unigene43151|Unigene43152|Unigene22517|Unigene48077|Unigene48934|Unigene38942|Unigene38943|Unigene43843|Unigene43841|Unigene36969|Unigene27999|Unigene24685|Unigene490…	http://www.genome.jp/kegg-bin/show_pathway?ko00240/K00857%09red/K01240%09red/K03006%09red/K01464%09red/K03005%09red/K03002%09red/K03026%09red/K03043%09red/K03040%09red/K00876%09red/K13800%09red/K02685%09red/K03787%09red/K03046%09red/K01955%09red/K00207%09red/K02999%09red/K03009%09red/K14721%09red/K13998%09red/K00962%09red/K02684%09red/K02320%09red/K02324%09red/K02325%09red/K02327%09red/K00940%09r…
Regulation of autophagy	KEGG PATHWAY	ko04140	8	26	0.606133	0.935815	Unigene24889|Unigene10613|Unigene20146|Unigene38027|Unigene38856|Unigene44548|Unigene10436|Unigene12903	http://www.genome.jp/kegg-bin/show_pathway?ko04140/K08269%09red/K08341%09red/K08342%09red/K08333%09red/K08334%09red/K08337%09red
Porphyrin and chlorophyll metabolism	KEGG PATHWAY	ko00860	18	59	0.615416	0.935815	Unigene40929|Unigene40930|Unigene29484|Unigene11341|Unigene31592|Unigene31591|Unigene24695|Unigene34110|Unigene13785|Unigene48052|Unigene19542|Unigene48358|Unigene2642|Unigene48225|Unigene2617|Unigene21312|Unigene49116|Unigene27032	http://www.genome.jp/kegg-bin/show_pathway?ko00860/K02492%09red/K10960%09red/K00522%09red/K08099%09red/K04035%09red/K02495%09red/K02259%09red/K03403%09red/K13545%09red/K03428%09red/K01885%09red/K03405%09red/K01772%09red/K00218%09red/K01599%09red
Peroxisome	KEGG PATHWAY	ko04146	34	111	0.61645	0.935815	Unigene45031|Unigene26497|Unigene27338|Unigene27339|Unigene27340|Unigene48097|Unigene48098|Unigene33411|Unigene39949|Unigene41942|Unigene30755|Unigene30756|Unigene44418|Unigene29378|Unigene27588|Unigene27589|Unigene30677|Unigene31346|Unigene34562|Unigene45627|Unigene25624|Unigene20664|Unigene15155|Unigene21715|Unigene30678|Unigene49110|Unigene21714|Unigene48635|Unigene27884|Unigene39074|Unigene39…	http://www.genome.jp/kegg-bin/show_pathway?ko04146/K03781%09red/K13356%09red/K07513%09red/K13337%09red/K13338%09red/K00869%09red/K00106%09red/K00306%09red/K13237%09red/K13348%09red/K04565%09red/K00232%09red/K00830%09red/K12261%09red/K01897%09red/K01640%09red/K13343%09red/K11517%09red/K13347%09red
Base excision repair	KEGG PATHWAY	ko03410	20	66	0.630486	0.945728	Unigene35945|Unigene28768|Unigene21878|Unigene1666|Unigene36969|Unigene11986|Unigene28767|Unigene27515|Unigene30343|Unigene47631|Unigene41484|Unigene14388|Unigene20170|Unigene26156|Unigene39595|Unigene43460|Unigene19064|Unigene14387|Unigene49049|Unigene9847	http://www.genome.jp/kegg-bin/show_pathway?ko03410/K10773%09red/K10569%09red/K01246%09red/K10798%09red/K03575%09red/K04802%09red/K02324%09red/K02325%09red/K02327%09red/K03648%09red/K03512%09red
Propanoate metabolism	KEGG PATHWAY	ko00640	17	57	0.657503	0.974652	Unigene31438|Unigene3100|Unigene11364|Unigene2371|Unigene2592|Unigene24984|Unigene2591|Unigene33283|Unigene30362|Unigene21901|Unigene21902|Unigene42381|Unigene33404|Unigene38435|Unigene37473|Unigene37472|Unigene39013	http://www.genome.jp/kegg-bin/show_pathway?ko00640/K00249%09red/K01899%09red/K05605%09red/K00128%09red/K01962%09red/K02160%09red/K01895%09red/K00016%09red
One carbon pool by folate	KEGG PATHWAY	ko00670	7	24	0.67218	0.982036	Unigene20928|Unigene20926|Unigene48245|Unigene11647|Unigene11648|Unigene36549|Unigene49871	http://www.genome.jp/kegg-bin/show_pathway?ko00670/K00600%09red/K00605%09red/K13998%09red/K00604%09red
Alanine, aspartate and glutamate metabolism	KEGG PATHWAY	ko00250	15	51	0.678073	0.982036	Unigene33411|Unigene51345|Unigene43410|Unigene4989|Unigene61428|Unigene2455|Unigene48441|Unigene30964|Unigene39213|Unigene32174|Unigene32173|Unigene32172|Unigene50079|Unigene11047|Unigene11048	http://www.genome.jp/kegg-bin/show_pathway?ko00250/K00261%09red/K01955%09red/K01953%09red/K00827%09red/K00814%09red/K01580%09red/K00830%09red/K01915%09red
Selenocompound metabolism	KEGG PATHWAY	ko00450	6	21	0.692692	0.991809	Unigene11280|Unigene33972|Unigene33973|Unigene26900|Unigene41483|Unigene22223	http://www.genome.jp/kegg-bin/show_pathway?ko00450/K13811%09red/K00549%09red/K01874%09red/K01739%09red
DNA replication	KEGG PATHWAY	ko03030	34	115	0.708591	0.992191	Unigene38094|Unigene32718|Unigene39975|Unigene32716|Unigene11986|Unigene39149|Unigene32945|Unigene42670|Unigene2380|Unigene29925|Unigene28546|Unigene55987|Unigene14388|Unigene32848|Unigene32845|Unigene19830|Unigene36969|Unigene26156|Unigene25135|Unigene20044|Unigene30454|Unigene30452|Unigene31682|Unigene42526|Unigene14387|Unigene43154|Unigene42524|Unigene38685|Unigene39595|Unigene10339|Unigene191…	http://www.genome.jp/kegg-bin/show_pathway?ko03030/K10744%09red/K10740%09red/K02685%09red/K02684%09red/K07466%09red/K10742%09red/K02320%09red/K04802%09red/K02212%09red/K02324%09red/K02325%09red/K02209%09red/K02327%09red/K10739%09red/K02541%09red
Valine, leucine and isoleucine degradation	KEGG PATHWAY	ko00280	21	72	0.708708	0.992191	Unigene28451|Unigene28450|Unigene34799|Unigene18619|Unigene2592|Unigene25624|Unigene11364|Unigene23594|Unigene2854|Unigene30362|Unigene25403|Unigene30755|Unigene30756|Unigene42588|Unigene24984|Unigene2591|Unigene42381|Unigene38435|Unigene37473|Unigene37472|Unigene39013	http://www.genome.jp/kegg-bin/show_pathway?ko00280/K00249%09red/K07513%09red/K05607%09red/K05605%09red/K00166%09red/K00128%09red/K00826%09red/K00253%09red/K01640%09red/K01641%09red/K09699%09red
Pantothenate and CoA biosynthesis	KEGG PATHWAY	ko00770	9	32	0.722208	0.994378	Unigene31954|Unigene21973|Unigene23594|Unigene48934|Unigene36321|Unigene34620|Unigene31955|Unigene3637|Unigene9705	http://www.genome.jp/kegg-bin/show_pathway?ko00770/K01687%09red/K00859%09red/K00207%09red/K00826%09red/K02201%09red/K09680%09red/K01918%09red/K01464%09red
RNA polymerase	KEGG PATHWAY	ko03020	22	76	0.726054	0.994378	Unigene46654|Unigene46656|Unigene18951|Unigene43151|Unigene43152|Unigene43843|Unigene43841|Unigene24685|Unigene49013|Unigene43264|Unigene37220|Unigene46222|Unigene16725|Unigene16726|Unigene11245|Unigene39555|Unigene39554|Unigene39553|Unigene34095|Unigene34096|Unigene48322|Unigene16563	http://www.genome.jp/kegg-bin/show_pathway?ko03020/K03040%09red/K03006%09red/K03005%09red/K03002%09red/K03010%09red/K03026%09red/K03043%09red/K02999%09red/K03046%09red/K03018%09red/K14721%09red/K03009%09red
Homologous recombination	KEGG PATHWAY	ko03440	34	117	0.749606	1	Unigene41390|Unigene47466|Unigene32716|Unigene2380|Unigene13499|Unigene31682|Unigene32718|Unigene53329|Unigene41046|Unigene11600|Unigene42670|Unigene26362|Unigene29925|Unigene27560|Unigene29266|Unigene15221|Unigene464|Unigene24068|Unigene3481|Unigene25135|Unigene38637|Unigene10339|Unigene20044|Unigene54347|Unigene22513|Unigene17617|Unigene52019|Unigene36039|Unigene43470|Unigene38685|Unigene39595|…	http://www.genome.jp/kegg-bin/show_pathway?ko03440/K10880%09red/K03553%09red/K08991%09red/K10740%09red/K10901%09red/K10865%09red/K07466%09red/K10870%09red/K08775%09red/K10875%09red/K10739%09red/K02327%09red/K03165%09red/K10871%09red
Oxidative phosphorylation	KEGG PATHWAY	ko00190	55	187	0.760248	1	Unigene54728|Unigene48405|Unigene21021|Unigene1884|Unigene44900|Unigene27995|Unigene38281|Unigene11460|Unigene4081|Unigene47334|Unigene46843|Unigene21312|Unigene48381|Unigene47377|Unigene35916|Unigene35915|Unigene48928|Unigene39500|Unigene28195|Unigene46327|Unigene35011|Unigene5687|Unigene47339|Unigene11851|Unigene45482|Unigene11229|Unigene12759|Unigene19607|Unigene44140|Unigene2504|Unigene30468|…	http://www.genome.jp/kegg-bin/show_pathway?ko00190/K02113%09red/K02256%09red/K02115%09red/K01507%09red/K02259%09red/K02148%09red/K02132%09red/K02135%09red/K02152%09red/K02153%09red/K02150%09red/K03949%09red/K03943%09red/K02126%09red/K03946%09red/K02134%09red/K02151%09red/K03884%09red/K03885%09red/K03883%09red/K02108%09red/K00416%09red/K01535%09red/K03936%09red/K02128%09red/K02144%09red/K02147%09r…
Mismatch repair	KEGG PATHWAY	ko03430	28	99	0.789414	1	Unigene32718|Unigene32716|Unigene41566|Unigene31682|Unigene7479|Unigene24570|Unigene42670|Unigene2380|Unigene29925|Unigene36837|Unigene39975|Unigene46406|Unigene20044|Unigene46405|Unigene46407|Unigene46404|Unigene19470|Unigene28632|Unigene17253|Unigene22228|Unigene23885|Unigene23886|Unigene38685|Unigene39595|Unigene10339|Unigene19178|Unigene49049|Unigene25135	http://www.genome.jp/kegg-bin/show_pathway?ko03430/K08735%09red/K08734%09red/K08737%09red/K08736%09red/K10740%09red/K10858%09red/K07466%09red/K08739%09red/K04802%09red/K10746%09red/K02327%09red/K10739%09red
Glycosylphosphatidylinositol(GPI)-anchor biosynthesis	KEGG PATHWAY	ko00563	13	49	0.817658	1	Unigene25651|Unigene37474|Unigene25652|Unigene36636|Unigene3046|Unigene41690|Unigene18584|Unigene38023|Unigene13999|Unigene28466|Unigene29886|Unigene52643|Unigene33429	http://www.genome.jp/kegg-bin/show_pathway?ko00563/K05310%09red/K03858%09red/K07541%09red/K03860%09red/K05288%09red/K05289%09red/K05286%09red/K09658%09red/K05284%09red/K05285%09red/K05291%09red
Glycosphingolipid biosynthesis - ganglio series	KEGG PATHWAY	ko00604	2	9	0.82995	1	Unigene39993|Unigene24694	http://www.genome.jp/kegg-bin/show_pathway?ko00604/K12373%09red
Purine metabolism	KEGG PATHWAY	ko00230	64	222	0.830004	1	Unigene48041|Unigene46654|Unigene46656|Unigene11986|Unigene39149|Unigene42525|Unigene11131|Unigene36309|Unigene32945|Unigene26880|Unigene34096|Unigene34023|Unigene40904|Unigene18951|Unigene34408|Unigene28546|Unigene43152|Unigene4032|Unigene39694|Unigene43151|Unigene32413|Unigene20704|Unigene34024|Unigene40968|Unigene31975|Unigene38942|Unigene38943|Unigene43843|Unigene43841|Unigene36969|Unigene279…	http://www.genome.jp/kegg-bin/show_pathway?ko00230/K03026%09red/K01466%09red/K00760%09red/K03005%09red/K03002%09red/K00939%09red/K03043%09red/K00873%09red/K03040%09red/K03046%09red/K03009%09red/K02685%09red/K03787%09red/K01952%09red/K01951%09red/K02999%09red/K01490%09red/K14721%09red/K00962%09red/K02684%09red/K02320%09red/K13811%09red/K00759%09red/K02324%09red/K02325%09red/K02327%09red/K00942%09r…
Inositol phosphate metabolism	KEGG PATHWAY	ko00562	32	115	0.832126	1	Unigene31055|Unigene31056|Unigene7260|Unigene619|Unigene37154|Unigene37152|Unigene26054|Unigene45690|Unigene49309|Unigene32841|Unigene11642|Unigene42229|Unigene43648|Unigene4558|Unigene43008|Unigene29531|Unigene22620|Unigene33009|Unigene47651|Unigene33885|Unigene31412|Unigene39926|Unigene39927|Unigene39929|Unigene27569|Unigene32304|Unigene23869|Unigene20556|Unigene47646|Unigene48173|Unigene50429|…	http://www.genome.jp/kegg-bin/show_pathway?ko00562/K00915%09red/K01803%09red/K10572%09red/K01114%09red/K05857%09red/K00921%09red/K01858%09red/K00913%09red/K00469%09red/K00889%09red/K00888%09red
Lysine biosynthesis	KEGG PATHWAY	ko00300	4	17	0.833963	1	Unigene41162|Unigene33874|Unigene18863|Unigene28609	http://www.genome.jp/kegg-bin/show_pathway?ko00300/K00928%09red/K01714%09red/K16908%09red/K01681%09red
Lipoic acid metabolism	KEGG PATHWAY	ko00785	1	5	0.849558	1	Unigene36864	http://www.genome.jp/kegg-bin/show_pathway?ko00785/K03801%09red
Focal adhesion	KEGG PATHWAY	ko04510	1	5	0.849558	1	Unigene20107	http://www.genome.jp/kegg-bin/show_pathway?ko04510/K06240%09red
RNA degradation	KEGG PATHWAY	ko03018	46	165	0.866483	1	Unigene37941|Unigene37944|Unigene44520|Unigene29217|Unigene31321|Unigene42210|Unigene545|Unigene38406|Unigene43255|Unigene43253|Unigene28850|Unigene28852|Unigene31810|Unigene31811|Unigene37660|Unigene31379|Unigene30993|Unigene24465|Unigene24466|Unigene30779|Unigene46778|Unigene38942|Unigene38943|Unigene36755|Unigene18536|Unigene35806|Unigene45868|Unigene44615|Unigene44616|Unigene44613|Unigene4461…	http://www.genome.jp/kegg-bin/show_pathway?ko03018/K03679%09red/K03678%09red/K12600%09red/K00962%09red/K01689%09red/K12604%09red/K12607%09red/K12585%09red/K12620%09red/K12617%09red/K12616%09red/K12581%09red/K12603%09red/K12590%09red/K12591%09red/K04077%09red/K13126%09red/K12619%09red/K14442%09red/K12598%09red/K12599%09red
Ribosome biogenesis in eukaryotes	KEGG PATHWAY	ko03008	41	149	0.876941	1	Unigene51776|Unigene31429|Unigene37941|Unigene37944|Unigene19249|Unigene19248|Unigene23821|Unigene23822|Unigene47354|Unigene31431|Unigene16|Unigene31430|Unigene2607|Unigene23391|Unigene34400|Unigene39234|Unigene40870|Unigene14791|Unigene38001|Unigene10394|Unigene11|Unigene2438|Unigene7645|Unigene18640|Unigene47891|Unigene29245|Unigene19946|Unigene19945|Unigene22487|Unigene29873|Unigene47356|Unige…	http://www.genome.jp/kegg-bin/show_pathway?ko03008/K14572%09red/K07562%09red/K14558%09red/K14521%09red/K14567%09red/K14569%09red/K14555%09red/K14556%09red/K14550%09red/K14544%09red/K03264%09red/K11129%09red/K14568%09red/K14565%09red/K14290%09red/K12619%09red/K14564%09red
Valine, leucine and isoleucine biosynthesis	KEGG PATHWAY	ko00290	4	19	0.894933	1	Unigene21973|Unigene23594|Unigene3554|Unigene24070	http://www.genome.jp/kegg-bin/show_pathway?ko00290/K01687%09red/K00826%09red/K01649%09red/K01704%09red
Other types of O-glycan biosynthesis	KEGG PATHWAY	ko00514	1	6	0.897023	1	Unigene33240	http://www.genome.jp/kegg-bin/show_pathway?ko00514/K03691%09red
Nucleotide excision repair	KEGG PATHWAY	ko03420	31	117	0.90181	1	Unigene39508|Unigene39507|Unigene39510|Unigene39509|Unigene32718|Unigene39975|Unigene32716|Unigene11986|Unigene31682|Unigene42670|Unigene2380|Unigene29925|Unigene14388|Unigene28572|Unigene42167|Unigene42545|Unigene36969|Unigene43815|Unigene26156|Unigene25135|Unigene20044|Unigene23429|Unigene45117|Unigene45116|Unigene25571|Unigene38685|Unigene39595|Unigene19178|Unigene14387|Unigene49049|Unigene103…	http://www.genome.jp/kegg-bin/show_pathway?ko03420/K10843%09red/K10841%09red/K10846%09red/K10740%09red/K10844%09red/K07466%09red/K10610%09red/K04802%09red/K10140%09red/K02324%09red/K02325%09red/K02327%09red/K10838%09red/K10739%09red
SNARE interactions in vesicular transport	KEGG PATHWAY	ko04130	9	39	0.908504	1	Unigene24748|Unigene32406|Unigene10140|Unigene36545|Unigene45844|Unigene26194|Unigene11766|Unigene26195|Unigene9705	http://www.genome.jp/kegg-bin/show_pathway?ko04130/K08506%09red/K08515%09red/K08486%09red/K08504%09red
ABC transporters	KEGG PATHWAY	ko02010	9	40	0.923554	1	Unigene46282|Unigene46280|Unigene46275|Unigene25988|Unigene46284|Unigene39354|Unigene44841|Unigene44844|Unigene44843	http://www.genome.jp/kegg-bin/show_pathway?ko02010/K05658%09red/K05641%09red
MAPK signaling pathway	KEGG PATHWAY	ko04010	1	7	0.929519	1	Unigene45895	http://www.genome.jp/kegg-bin/show_pathway?ko04010/K03283%09red
Microbial metabolism in diverse environments	KEGG PATHWAY	ko01120	1	7	0.929519	1	Unigene61041	http://www.genome.jp/kegg-bin/show_pathway?ko01120/K15634%09red
C5-Branched dibasic acid metabolism	KEGG PATHWAY	ko00660	1	7	0.929519	1	Unigene3554	http://www.genome.jp/kegg-bin/show_pathway?ko00660/K01704%09red
Arginine and proline metabolism	KEGG PATHWAY	ko00330	21	87	0.949187	1	Unigene27883|Unigene28457|Unigene30539|Unigene48581|Unigene11364|Unigene29504|Unigene2592|Unigene2889|Unigene2888|Unigene34606|Unigene4195|Unigene42955|Unigene30541|Unigene4989|Unigene38996|Unigene30964|Unigene2591|Unigene38435|Unigene37473|Unigene37472|Unigene39013	http://www.genome.jp/kegg-bin/show_pathway?ko00330/K00261%09red/K00318%09red/K00472%09red/K00128%09red/K01611%09red/K12657%09red/K01583%09red/K01915%09red/K00797%09red/K10536%09red/K14677%09red/K13427%09red
Sulfur relay system	KEGG PATHWAY	ko04122	2	13	0.949345	1	Unigene44518|Unigene11224	http://www.genome.jp/kegg-bin/show_pathway?ko04122/K03635%09red/K03639%09red
Protein export	KEGG PATHWAY	ko03060	13	59	0.960814	1	Unigene30671|Unigene1009|Unigene48829|Unigene48808|Unigene21777|Unigene22215|Unigene37252|Unigene37253|Unigene47935|Unigene24405|Unigene22351|Unigene2912|Unigene36677	http://www.genome.jp/kegg-bin/show_pathway?ko03060/K09490%09red/K12948%09red/K09540%09red/K07342%09red/K03107%09red/K03070%09red/K03118%09red/K03104%09red
Sesquiterpenoid and triterpenoid biosynthesis	KEGG PATHWAY	ko00909	3	19	0.965706	1	Unigene37042|Unigene38489|Unigene37044	http://www.genome.jp/kegg-bin/show_pathway?ko00909/K14181%09red/K00801%09red
Endocytosis	KEGG PATHWAY	ko04144	38	152	0.969379	1	Unigene36828|Unigene4318|Unigene7260|Unigene619|Unigene33625|Unigene11642|Unigene1676|Unigene28683|Unigene27683|Unigene32035|Unigene1238|Unigene11591|Unigene42866|Unigene47901|Unigene47869|Unigene36275|Unigene41981|Unigene45895|Unigene33626|Unigene45745|Unigene45892|Unigene4558|Unigene45362|Unigene43008|Unigene4078|Unigene30931|Unigene22085|Unigene23400|Unigene41695|Unigene41696|Unigene36274|Unig…	http://www.genome.jp/kegg-bin/show_pathway?ko04144/K10591%09red/K12194%09red/K04646%09red/K12199%09red/K01115%09red/K12200%09red/K07897%09red/K12486%09red/K07904%09red/K12479%09red/K12483%09red/K00889%09red/K03283%09red
mRNA surveillance pathway	KEGG PATHWAY	ko03015	38	159	0.987139	1	Unigene53913|Unigene1574|Unigene50725|Unigene40253|Unigene31245|Unigene25137|Unigene2902|Unigene40622|Unigene11362|Unigene46433|Unigene36667|Unigene36666|Unigene40378|Unigene41035|Unigene23600|Unigene36060|Unigene25268|Unigene44391|Unigene2770|Unigene35937|Unigene44937|Unigene32657|Unigene32655|Unigene32656|Unigene28360|Unigene29035|Unigene48229|Unigene55510|Unigene20780|Unigene15596|Unigene45477…	http://www.genome.jp/kegg-bin/show_pathway?ko03015/K08873%09red/K15544%09red/K03265%09red/K14327%09red/K14326%09red/K14325%09red/K06100%09red/K11584%09red/K12881%09red/K15542%09red/K14416%09red/K06269%09red/K13126%09red/K12812%09red/K14411%09red/K13171%09red/K14376%09red/K14398%09red/K14409%09red/K14404%09red/K14405%09red/K14397%09red/K14400%09red/K14401%09red
Basal transcription factors	KEGG PATHWAY	ko03022	14	70	0.989232	1	Unigene2345|Unigene44641|Unigene5718|Unigene25571|Unigene33847|Unigene28432|Unigene19695|Unigene13889|Unigene37503|Unigene19697|Unigene19696|Unigene37504|Unigene37016|Unigene28572	http://www.genome.jp/kegg-bin/show_pathway?ko03022/K10843%09red/K10844%09red/K03125%09red/K14649%09red/K03134%09red/K03135%09red/K03128%09red
Aminoacyl-tRNA biosynthesis	KEGG PATHWAY	ko00970	17	83	0.991342	1	Unigene46735|Unigene36549|Unigene41196|Unigene46806|Unigene28892|Unigene47324|Unigene41483|Unigene26900|Unigene46631|Unigene26562|Unigene2760|Unigene28891|Unigene61288|Unigene34354|Unigene34353|Unigene31371|Unigene27032	http://www.genome.jp/kegg-bin/show_pathway?ko00970/K01870%09red/K01874%09red/K14164%09red/K01873%09red/K01883%09red/K01885%09red/K01886%09red/K02433%09red/K01889%09red/K01893%09red/K01892%09red/K00604%09red
N-Glycan biosynthesis	KEGG PATHWAY	ko00510	14	73	0.993982	1	Unigene38754|Unigene4106|Unigene42165|Unigene8621|Unigene30560|Unigene13374|Unigene4554|Unigene45135|Unigene34255|Unigene37542|Unigene28967|Unigene35896|Unigene29886|Unigene37179	http://www.genome.jp/kegg-bin/show_pathway?ko00510/K03850%09red/K07441%09red/K03847%09red/K06316%09red/K00726%09red/K03849%09red/K00737%09red/K00736%09red/K12668%09red/K09658%09red/K07252%09red/K01231%09red/K01230%09red/K07432%09red
Protein processing in endoplasmic reticulum	KEGG PATHWAY	ko04141	64	267	0.997802	1	Unigene22103|Unigene38754|Unigene53291|Unigene44453|Unigene2633|Unigene30671|Unigene27091|Unigene47901|Unigene48808|Unigene26088|Unigene36274|Unigene31245|Unigene1676|Unigene30211|Unigene22714|Unigene48356|Unigene30210|Unigene48813|Unigene36499|Unigene36500|Unigene20863|Unigene39310|Unigene31554|Unigene1009|Unigene10971|Unigene47869|Unigene47184|Unigene45895|Unigene2623|Unigene48004|Unigene45892|…	http://www.genome.jp/kegg-bin/show_pathway?ko04141/K10597%09red/K06689%09red/K10661%09red/K10666%09red/K08852%09red/K08653%09red/K13250%09red/K01230%09red/K14007%09red/K10085%09red/K12668%09red/K13993%09red/K08057%09red/K09584%09red/K08054%09red/K13525%09red/K09490%09red/K07765%09red/K09540%09red/K07342%09red/K03347%09red/K04079%09red/K14011%09red/K14012%09red/K03283%09red
2-Oxocarboxylic acid metabolism	KEGG PATHWAY	ko01210	10	64	0.998919	1	Unigene41162|Unigene28609|Unigene24070|Unigene29504|Unigene23594|Unigene12283|Unigene41743|Unigene21973|Unigene48920|Unigene3554	http://www.genome.jp/kegg-bin/show_pathway?ko01210/K12156%09red/K01687%09red/K01681%09red/K00826%09red/K11818%09red/K00928%09red/K01649%09red/K14677%09red/K01704%09red/K00030%09red
RNA transport	KEGG PATHWAY	ko03013	47	231	0.99996	1	Unigene40155|Unigene33816|Unigene32595|Unigene29729|Unigene29730|Unigene29728|Unigene15612|Unigene11362|Unigene31818|Unigene40622|Unigene43165|Unigene43144|Unigene32665|Unigene3030|Unigene41812|Unigene25032|Unigene44391|Unigene48154|Unigene14791|Unigene10354|Unigene22747|Unigene49539|Unigene16391|Unigene28360|Unigene27249|Unigene27247|Unigene48229|Unigene41586|Unigene29245|Unigene21270|Unigene301…	http://www.genome.jp/kegg-bin/show_pathway?ko03013/K09291%09red/K14301%09red/K14300%09red/K14303%09red/K03243%09red/K03262%09red/K03260%09red/K14306%09red/K14309%09red/K03238%09red/K14327%09red/K14326%09red/K14325%09red/K07562%09red/K12881%09red/K00784%09red/K14288%09red/K13126%09red/K14312%09red/K14313%09red/K14310%09red/K14311%09red/K12812%09red/K14314%09red/K03231%09red/K12879%09red/K03251%09r…
Proteasome	KEGG PATHWAY	ko03050	5	55	0.999985	1	Unigene42672|Unigene45610|Unigene12178|Unigene2709|Unigene38135	http://www.genome.jp/kegg-bin/show_pathway?ko03050/K06699%09red/K03066%09red/K02729%09red/K02725%09red
Ribosome	KEGG PATHWAY	ko03010	27	577	1	1	Unigene2615|Unigene25980|Unigene42930|Unigene14419|Unigene48563|Unigene38281|Unigene55070|Unigene27949|Unigene18857|Unigene25426|Unigene40358|Unigene2710|Unigene47888|Unigene4635|Unigene10264|Unigene48046|Unigene48114|Unigene11437|Unigene38092|Unigene39413|Unigene1013|Unigene2689|Unigene2690|Unigene2951|Unigene15257|Unigene41660|Unigene3081	http://www.genome.jp/kegg-bin/show_pathway?ko03010/K02883%09red/K02957%09red/K02952%09red/K02885%09red/K02938%09red/K02880%09red/K02959%09red/K02992%09red/K02998%09red/K02923%09red/K02908%09red/K02924%09red/K02897%09red/K02894%09red/K02895%09red/K02900%09red/K02945%09red/K02980%09red/K02983%09red/K02940%09red/K02967%09red/K02905%09red/K02963%09red
--------------------
#Term	Database	ID	Input number	Background number	P-Value	Corrected P-Value	Input	Hyperlink
--------------------
#Term	Database	ID	Input number	Background number	P-Value	Corrected P-Value	Input	Hyperlink
--------------------

## Sheet: brown seed
Table S6 Annotation of unigenes differentially expressed during Suaeda aralocaspica seed germination compared with KEGG database.
Brown seed
##Databases: KEGG PATHWAY
#fg	1674
#bg	5764
##Statistical test method: hypergeometric test
##FDR correction method: Benjamini and Hochberg
#Term	Database	ID	Input number	Background number	P-Value	Corrected P-Value	Input	Hyperlink
Phenylpropanoid biosynthesis	KEGG PATHWAY	ko00940	110	157	0	0	Unigene25663|Unigene32862|Unigene32860|Unigene32861|Unigene35574|Unigene13862|Unigene42344|Unigene42343|Unigene40660|Unigene24594|Unigene48305|Unigene30072|Unigene20618|Unigene20619|Unigene48062|Unigene41013|Unigene32414|Unigene45698|Unigene45699|Unigene52559|Unigene45702|Unigene35250|Unigene52002|Unigene61495|Unigene4796|Unigene38166|Unigene38164|Unigene25375|Unigene15836|Unigene53570|Unigene516…	http://www.genome.jp/kegg-bin/show_pathway?ko00940/K13065%09red/K10775%09red/K13272%09red/K01188%09red/K00083%09red/K12355%09red/K11188%09red/K01904%09red/K09755%09red/K09754%09red/K05349%09red/K00430%09red/K00487%09red/K00588%09red/K09753%09red
Phenylalanine metabolism	KEGG PATHWAY	ko00360	97	139	0	0	Unigene32862|Unigene32860|Unigene32861|Unigene11220|Unigene35574|Unigene13862|Unigene40660|Unigene30072|Unigene20618|Unigene20619|Unigene48062|Unigene32414|Unigene19893|Unigene45698|Unigene45699|Unigene21699|Unigene45702|Unigene35250|Unigene52002|Unigene61495|Unigene4796|Unigene38166|Unigene38164|Unigene25375|Unigene15836|Unigene53570|Unigene51643|Unigene18449|Unigene25182|Unigene25183|Unigene449…	http://www.genome.jp/kegg-bin/show_pathway?ko00360/K00276%09red/K10775%09red/K13272%09red/K15849%09red/K11188%09red/K01904%09red/K00817%09red/K07253%09red/K00430%09red/K00487%09red/K00588%09red/K00815%09red
Ribosome	KEGG PATHWAY	ko03010	256	577	1.11022e-16	4.62593e-15	Unigene56377|Unigene25980|Unigene55363|Unigene52917|Unigene20317|Unigene18116|Unigene18565|Unigene16568|Unigene15455|Unigene60990|Unigene57330|Unigene57599|Unigene6905|Unigene50330|Unigene54791|Unigene25274|Unigene25336|Unigene35142|Unigene4837|Unigene14670|Unigene3045|Unigene56526|Unigene24879|Unigene24880|Unigene25050|Unigene5296|Unigene52256|Unigene61044|Unigene19668|Unigene48032|Unigene53795|…	http://www.genome.jp/kegg-bin/show_pathway?ko03010/K02974%09red/K02868%09red/K02951%09red/K02913%09red/K02963%09red/K02912%09red/K02879%09red/K02929%09red/K02883%09red/K02866%09red/K02958%09red/K02889%09red/K02930%09red/K02955%09red/K02918%09red/K02953%09red/K02934%09red/K02865%09red/K02936%09red/K02885%09red/K02938%09red/K02910%09red/K02917%09red/K02880%09red/K02915%09red/K02882%09red/K02993%09r…
Biosynthesis of secondary metabolites	KEGG PATHWAY	ko01110	393	1041	1.24134e-11	3.87919e-10	Unigene8943|Unigene24594|Unigene48305|Unigene31557|Unigene22313|Unigene22314|Unigene48062|Unigene3305|Unigene44947|Unigene44946|Unigene21902|Unigene21901|Unigene45718|Unigene19893|Unigene52559|Unigene52002|Unigene44716|Unigene61495|Unigene40931|Unigene34419|Unigene52398|Unigene15862|Unigene15836|Unigene49116|Unigene31960|Unigene53570|Unigene42377|Unigene11918|Unigene43684|Unigene25183|Unigene3331…	http://www.genome.jp/kegg-bin/show_pathway?ko01110/K00972%09red/K02160%09red/K00975%09red/K01689%09red/K11517%09red/K15813%09red/K15815%09red/K12929%09red/K01858%09red/K08081%09red/K00660%09red/K01853%09red/K00873%09red/K00588%09red/K01762%09red/K01609%09red/K03781%09red/K05933%09red/K03787%09red/K05278%09red/K15095%09red/K10775%09red/K11755%09red/K00869%09red/K01592%09red/K01904%09red/K01590%09r…
Cutin, suberine and wax biosynthesis	KEGG PATHWAY	ko00073	26	40	2.41045e-06	6.02611e-05	Unigene45031|Unigene27207|Unigene27206|Unigene23986|Unigene23985|Unigene55592|Unigene57415|Unigene33524|Unigene33523|Unigene33525|Unigene30912|Unigene20612|Unigene5644|Unigene48299|Unigene56084|Unigene27588|Unigene56309|Unigene7542|Unigene7543|Unigene1844|Unigene1845|Unigene18632|Unigene3725|Unigene12132|Unigene54838|Unigene8768	http://www.genome.jp/kegg-bin/show_pathway?ko00073/K13356%09red/K13407%09red/K15401%09red/K15400%09red/K15403%09red/K15402%09red/K15398%09red
Pentose and glucuronate interconversions	KEGG PATHWAY	ko00040	44	87	1.69042e-05	0.000352171	Unigene47104|Unigene12655|Unigene15798|Unigene49179|Unigene39458|Unigene43143|Unigene18690|Unigene27602|Unigene27601|Unigene27033|Unigene27034|Unigene38642|Unigene39087|Unigene11364|Unigene30004|Unigene21855|Unigene31213|Unigene18691|Unigene45718|Unigene33603|Unigene25291|Unigene25290|Unigene16290|Unigene16289|Unigene16291|Unigene35987|Unigene35986|Unigene35988|Unigene19418|Unigene19419|Unigene19…	http://www.genome.jp/kegg-bin/show_pathway?ko00040/K00854%09red/K01184%09red/K01213%09red/K00128%09red/K01051%09red/K12447%09red/K00012%09red/K01728%09red
Glutathione metabolism	KEGG PATHWAY	ko00480	46	96	6.31285e-05	0.00103073	Unigene1551|Unigene32681|Unigene43248|Unigene43249|Unigene19195|Unigene56300|Unigene32780|Unigene23546|Unigene21618|Unigene21617|Unigene21619|Unigene20403|Unigene24222|Unigene20908|Unigene50769|Unigene26340|Unigene61547|Unigene47962|Unigene45319|Unigene22322|Unigene36531|Unigene36532|Unigene36533|Unigene13255|Unigene4612|Unigene27429|Unigene27428|Unigene31505|Unigene34770|Unigene48411|Unigene2593…	http://www.genome.jp/kegg-bin/show_pathway?ko00480/K00031%09red/K01919%09red/K00799%09red/K00432%09red/K10808%09red/K11185%09red/K00681%09red/K10807%09red/K01920%09red/K00434%09red/K01469%09red
Linoleic acid metabolism	KEGG PATHWAY	ko00591	24	41	7.42124e-05	0.00103073	Unigene29388|Unigene29389|Unigene29390|Unigene57119|Unigene1712|Unigene12403|Unigene21717|Unigene8407|Unigene25526|Unigene25525|Unigene43519|Unigene3219|Unigene34878|Unigene19819|Unigene36612|Unigene31410|Unigene23094|Unigene23093|Unigene23092|Unigene49015|Unigene7930|Unigene40112|Unigene40113|Unigene10251	http://www.genome.jp/kegg-bin/show_pathway?ko00591/K01047%09red/K00454%09red/K15718%09red
alpha-Linolenic acid metabolism	KEGG PATHWAY	ko00592	24	41	7.42124e-05	0.00103073	Unigene42187|Unigene57119|Unigene21717|Unigene45629|Unigene45628|Unigene48615|Unigene53748|Unigene14990|Unigene30755|Unigene30756|Unigene11356|Unigene43519|Unigene1712|Unigene10087|Unigene34878|Unigene31256|Unigene31255|Unigene4496|Unigene36612|Unigene4120|Unigene31410|Unigene2613|Unigene40113|Unigene40112	http://www.genome.jp/kegg-bin/show_pathway?ko00592/K10527%09red/K05894%09red/K08241%09red/K00232%09red/K01047%09red/K00454%09red/K10528%09red/K01723%09red/K10526%09red/K10525%09red/K07513%09red
Plant hormone signal transduction	KEGG PATHWAY	ko04075	86	210	0.000112654	0.00130556	Unigene7812|Unigene45830|Unigene45018|Unigene4406|Unigene26765|Unigene9816|Unigene31409|Unigene31776|Unigene23329|Unigene19177|Unigene2580|Unigene34335|Unigene51649|Unigene48803|Unigene30636|Unigene29558|Unigene23073|Unigene9544|Unigene21299|Unigene39184|Unigene18682|Unigene9124|Unigene31824|Unigene1893|Unigene33663|Unigene46601|Unigene28570|Unigene11745|Unigene56911|Unigene49825|Unigene19134|Uni…	http://www.genome.jp/kegg-bin/show_pathway?ko04075/K14487%09red/K14484%09red/K14488%09red/K14489%09red/K13946%09red/K13415%09red/K14432%09red/K14431%09red/K14514%09red/K14515%09red/K14516%09red/K14497%09red/K14496%09red/K14491%09red/K14490%09red/K14492%09red/K14499%09red/K14498%09red/K14505%09red/K14504%09red/K14500%09red/K14509%09red/K13464%09red/K12126%09red/K13449%09red
Starch and sucrose metabolism	KEGG PATHWAY	ko00500	87	213	0.00011489	0.00130556	Unigene48134|Unigene27149|Unigene27148|Unigene27147|Unigene27146|Unigene21825|Unigene9653|Unigene36181|Unigene36180|Unigene36179|Unigene38130|Unigene38131|Unigene38132|Unigene24594|Unigene48305|Unigene35790|Unigene21855|Unigene49849|Unigene9722|Unigene9721|Unigene9720|Unigene39277|Unigene29802|Unigene33117|Unigene52398|Unigene38985|Unigene2484|Unigene31960|Unigene11765|Unigene33269|Unigene43143|U…	http://www.genome.jp/kegg-bin/show_pathway?ko00500/K01179%09red/K01193%09red/K00847%09red/K13648%09red/K01187%09red/K01177%09red/K01188%09red/K00975%09red/K00844%09red/K15920%09red/K01213%09red/K00770%09red/K01051%09red/K08679%09red/K01184%09red/K05349%09red/K00695%09red/K02438%09red/K00012%09red/K16055%09red/K01087%09red
Metabolic pathways	KEGG PATHWAY	ko01100	699	2197	0.000158957	0.0016558	Unigene38130|Unigene37154|Unigene31882|Unigene27149|Unigene27148|Unigene27147|Unigene27146|Unigene8943|Unigene36181|Unigene36180|Unigene36179|Unigene54187|Unigene27338|Unigene27339|Unigene27340|Unigene24594|Unigene48305|Unigene38535|Unigene49309|Unigene25403|Unigene48062|Unigene35790|Unigene3305|Unigene44947|Unigene44946|Unigene30468|Unigene31505|Unigene21901|Unigene17174|Unigene37152|Unigene4571…	http://www.genome.jp/kegg-bin/show_pathway?ko01100/K00972%09red/K02256%09red/K03147%09red/K02160%09red/K00975%09red/K02527%09red/K11517%09red/K00122%09red/K12349%09red/K03639%09red/K00059%09red/K01114%09red/K01115%09red/K15013%09red/K12929%09red/K01858%09red/K01602%09red/K08081%09red/K00660%09red/K01853%09red/K15398%09red/K00588%09red/K01850%09red/K00876%09red/K02152%09red/K08913%09red/K08912%09r…
Galactose metabolism	KEGG PATHWAY	ko00052	37	77	0.000300725	0.00289158	Unigene918|Unigene37184|Unigene39421|Unigene42015|Unigene42016|Unigene27149|Unigene27148|Unigene11496|Unigene41593|Unigene21825|Unigene9653|Unigene40791|Unigene40790|Unigene21824|Unigene36181|Unigene36180|Unigene36179|Unigene55224|Unigene35790|Unigene21503|Unigene27146|Unigene452|Unigene44335|Unigene51087|Unigene27147|Unigene11495|Unigene22610|Unigene9722|Unigene9721|Unigene9720|Unigene13953|Unig…	http://www.genome.jp/kegg-bin/show_pathway?ko00052/K01193%09red/K01190%09red/K00850%09red/K01187%09red/K00844%09red/K00849%09red/K01229%09red/K07407%09red/K06617%09red
Focal adhesion	KEGG PATHWAY	ko04510	5	5	0.00205738	0.0183695	Unigene27250|Unigene20107|Unigene61265|Unigene54510|Unigene57277	http://www.genome.jp/kegg-bin/show_pathway?ko04510/K04353%09red/K07861%09red/K06240%09red/K04392%09red/K07836%09red
Ether lipid metabolism	KEGG PATHWAY	ko00565	27	58	0.00338301	0.0281918	Unigene42863|Unigene4318|Unigene33626|Unigene33625|Unigene8676|Unigene10879|Unigene1238|Unigene49309|Unigene45690|Unigene50514|Unigene5203|Unigene11342|Unigene4078|Unigene46233|Unigene41695|Unigene41696|Unigene35126|Unigene4811|Unigene6998|Unigene31410|Unigene11202|Unigene16004|Unigene20557|Unigene20556|Unigene33080|Unigene40504|Unigene13418	http://www.genome.jp/kegg-bin/show_pathway?ko00565/K13519%09red/K01047%09red/K01114%09red/K01115%09red
Phenylalanine, tyrosine and tryptophan biosynthesis	KEGG PATHWAY	ko00400	24	51	0.00470381	0.0367485	Unigene48510|Unigene34001|Unigene38079|Unigene38078|Unigene11484|Unigene31557|Unigene34576|Unigene25157|Unigene28999|Unigene44947|Unigene44946|Unigene31703|Unigene5559|Unigene19893|Unigene34000|Unigene52121|Unigene11523|Unigene29505|Unigene17420|Unigene34453|Unigene29703|Unigene22097|Unigene34038|Unigene34037	http://www.genome.jp/kegg-bin/show_pathway?ko00400/K00800%09red/K01695%09red/K00891%09red/K15849%09red/K01736%09red/K01735%09red/K13832%09red/K00815%09red/K01626%09red/K00817%09red/K00766%09red/K01850%09red/K05359%09red/K01657%09red/K01609%09red
Cysteine and methionine metabolism	KEGG PATHWAY	ko00270	40	98	0.00785786	0.0546651	Unigene17757|Unigene2957|Unigene14280|Unigene21425|Unigene33972|Unigene39008|Unigene39009|Unigene1665|Unigene21357|Unigene31536|Unigene13727|Unigene15558|Unigene10614|Unigene40008|Unigene52106|Unigene1405|Unigene21902|Unigene21901|Unigene28941|Unigene7293|Unigene42955|Unigene24239|Unigene33005|Unigene19893|Unigene2610|Unigene33006|Unigene33004|Unigene11607|Unigene31538|Unigene47336|Unigene59799|U…	http://www.genome.jp/kegg-bin/show_pathway?ko00270/K05933%09red/K00928%09red/K01697%09red/K01251%09red/K00547%09red/K01611%09red/K00815%09red/K01761%09red/K00789%09red/K13034%09red/K01762%09red/K00558%09red/K00016%09red/K00549%09red
Sesquiterpenoid and triterpenoid biosynthesis	KEGG PATHWAY	ko00909	11	19	0.00800657	0.0546651	Unigene38489|Unigene38491|Unigene4303|Unigene37042|Unigene36135|Unigene31768|Unigene59166|Unigene6505|Unigene31294|Unigene37044|Unigene31295	http://www.genome.jp/kegg-bin/show_pathway?ko00909/K15891%09red/K15813%09red/K15815%09red/K00511%09red/K14181%09red/K00801%09red
Fatty acid metabolism	KEGG PATHWAY	ko00071	28	64	0.00830909	0.0546651	Unigene2592|Unigene35508|Unigene24356|Unigene26497|Unigene36590|Unigene27338|Unigene27339|Unigene27340|Unigene53748|Unigene54190|Unigene30755|Unigene30756|Unigene44152|Unigene11356|Unigene45627|Unigene11364|Unigene15155|Unigene28592|Unigene28593|Unigene2659|Unigene45974|Unigene23802|Unigene2613|Unigene2591|Unigene38434|Unigene38435|Unigene37473|Unigene37472	http://www.genome.jp/kegg-bin/show_pathway?ko00071/K00001%09red/K00128%09red/K15013%09red/K00232%09red/K10527%09red/K01897%09red/K00121%09red/K07513%09red
Flavonoid biosynthesis	KEGG PATHWAY	ko00941	16	32	0.00980181	0.0612613	Unigene26081|Unigene20779|Unigene57351|Unigene26082|Unigene25322|Unigene5107|Unigene25375|Unigene48137|Unigene49053|Unigene48062|Unigene41799|Unigene58766|Unigene9052|Unigene8262|Unigene48756|Unigene37468	http://www.genome.jp/kegg-bin/show_pathway?ko00941/K13065%09red/K13272%09red/K00475%09red/K00660%09red/K09754%09red/K00588%09red/K05278%09red/K00487%09red
Taurine and hypotaurine metabolism	KEGG PATHWAY	ko00430	11	20	0.013184	0.0784763	Unigene16222|Unigene36531|Unigene36532|Unigene36533|Unigene39070|Unigene11048|Unigene32174|Unigene32173|Unigene32172|Unigene11047|Unigene9709	http://www.genome.jp/kegg-bin/show_pathway?ko00430/K10712%09red/K00681%09red/K01580%09red
Brassinosteroid biosynthesis	KEGG PATHWAY	ko00905	8	13	0.0147716	0.0839295	Unigene31385|Unigene31386|Unigene38114|Unigene38112|Unigene40951|Unigene17228|Unigene7810|Unigene15657	http://www.genome.jp/kegg-bin/show_pathway?ko00905/K12637%09red/K12640%09red/K09591%09red/K15639%09red
Cyanoamino acid metabolism	KEGG PATHWAY	ko00460	17	36	0.0156027	0.0847972	Unigene44178|Unigene24594|Unigene48305|Unigene36531|Unigene36532|Unigene36533|Unigene2610|Unigene29802|Unigene33269|Unigene52398|Unigene11647|Unigene32122|Unigene41013|Unigene42230|Unigene29803|Unigene11648|Unigene39892	http://www.genome.jp/kegg-bin/show_pathway?ko00460/K01188%09red/K00600%09red/K00681%09red/K08248%09red/K05349%09red/K13034%09red
Ascorbate and aldarate metabolism	KEGG PATHWAY	ko00053	24	56	0.018543	0.0965779	Unigene43248|Unigene43249|Unigene47104|Unigene2591|Unigene30044|Unigene31213|Unigene45718|Unigene11364|Unigene16290|Unigene16289|Unigene16291|Unigene48411|Unigene31412|Unigene29534|Unigene38434|Unigene2976|Unigene2592|Unigene37183|Unigene37182|Unigene32184|Unigene43536|Unigene38435|Unigene37473|Unigene37472	http://www.genome.jp/kegg-bin/show_pathway?ko00053/K00064%09red/K00469%09red/K00128%09red/K12447%09red/K00012%09red/K14190%09red/K00423%09red/K00434%09red
Inositol phosphate metabolism	KEGG PATHWAY	ko00562	44	115	0.0198584	0.0987548	Unigene31055|Unigene31056|Unigene4745|Unigene31412|Unigene37154|Unigene37152|Unigene37363|Unigene17754|Unigene17753|Unigene26054|Unigene17752|Unigene45690|Unigene58330|Unigene49309|Unigene13418|Unigene9237|Unigene11642|Unigene42229|Unigene42228|Unigene22620|Unigene50514|Unigene23657|Unigene23658|Unigene4558|Unigene5203|Unigene43009|Unigene202|Unigene19069|Unigene33884|Unigene55846|Unigene54819|Un…	http://www.genome.jp/kegg-bin/show_pathway?ko00562/K00915%09red/K00140%09red/K01110%09red/K10572%09red/K01114%09red/K05857%09red/K00921%09red/K01858%09red/K00913%09red/K01083%09red/K00469%09red/K00889%09red/K00888%09red
Stilbenoid, diarylheptanoid and gingerol biosynthesis	KEGG PATHWAY	ko00945	11	21	0.020541	0.0987548	Unigene26081|Unigene20779|Unigene57351|Unigene26082|Unigene25375|Unigene48062|Unigene41799|Unigene58766|Unigene48165|Unigene48756|Unigene37468	http://www.genome.jp/kegg-bin/show_pathway?ko00945/K13065%09red/K13272%09red/K09754%09red/K00588%09red/K00487%09red/K00517%09red
Steroid biosynthesis	KEGG PATHWAY	ko00100	15	32	0.0242803	0.10555	Unigene25945|Unigene39154|Unigene37264|Unigene14743|Unigene14741|Unigene14742|Unigene27726|Unigene40707|Unigene40708|Unigene40710|Unigene20079|Unigene13133|Unigene24687|Unigene24688|Unigene10698	http://www.genome.jp/kegg-bin/show_pathway?ko00100/K05917%09red/K14424%09red/K01824%09red/K09832%09red/K01853%09red/K00559%09red/K00222%09red
MAPK signaling pathway	KEGG PATHWAY	ko04010	5	7	0.0249273	0.10555	Unigene27250|Unigene54510|Unigene61265|Unigene51066|Unigene57277	http://www.genome.jp/kegg-bin/show_pathway?ko04010/K04353%09red/K07861%09red/K04459%09red/K04392%09red/K07836%09red
Wnt signaling pathway	KEGG PATHWAY	ko04310	5	7	0.0249273	0.10555	Unigene27250|Unigene7436|Unigene51378|Unigene58190|Unigene57277	http://www.genome.jp/kegg-bin/show_pathway?ko04310/K07861%09red/K03094%09red/K04392%09red/K04512%09red
Amino sugar and nucleotide sugar metabolism	KEGG PATHWAY	ko00520	53	144	0.025332	0.10555	Unigene39994|Unigene39993|Unigene43036|Unigene918|Unigene19076|Unigene5771|Unigene42345|Unigene42346|Unigene48134|Unigene28665|Unigene12005|Unigene37184|Unigene38130|Unigene38131|Unigene38132|Unigene37190|Unigene39172|Unigene47104|Unigene34918|Unigene13587|Unigene22313|Unigene48410|Unigene43035|Unigene1947|Unigene2121|Unigene40393|Unigene21043|Unigene41179|Unigene26266|Unigene24694|Unigene7749|Un…	http://www.genome.jp/kegg-bin/show_pathway?ko00520/K00972%09red/K01183%09red/K00847%09red/K13648%09red/K15920%09red/K00844%09red/K08679%09red/K00975%09red/K01836%09red/K12373%09red/K00770%09red/K12446%09red/K12447%09red/K00326%09red/K00012%09red/K01209%09red/K00849%09red
Diterpenoid biosynthesis	KEGG PATHWAY	ko00904	9	17	0.0327076	0.131886	Unigene43923|Unigene49535|Unigene3049|Unigene45988|Unigene13108|Unigene38318|Unigene7168|Unigene25288|Unigene25287	http://www.genome.jp/kegg-bin/show_pathway?ko00904/K04124%09red/K04125%09red/K04121%09red/K04122%09red/K04123%09red/K12929%09red/K05282%09red
Plant-pathogen interaction	KEGG PATHWAY	ko04626	53	149	0.0476959	0.186312	Unigene11621|Unigene25025|Unigene32964|Unigene44453|Unigene39865|Unigene45830|Unigene19231|Unigene43449|Unigene23541|Unigene28719|Unigene40619|Unigene43336|Unigene47174|Unigene30606|Unigene36727|Unigene9729|Unigene40117|Unigene40118|Unigene26587|Unigene4060|Unigene12644|Unigene26232|Unigene25024|Unigene25371|Unigene46914|Unigene30091|Unigene32640|Unigene27594|Unigene21520|Unigene49942|Unigene4170…	http://www.genome.jp/kegg-bin/show_pathway?ko04626/K13424%09red/K13449%09red/K13412%09red/K13464%09red/K13448%09red/K02358%09red/K13420%09red/K13429%09red/K13447%09red/K04368%09red/K13456%09red/K04079%09red/K04371%09red/K05391%09red/K02183%09red/K13425%09red/K00864%09red/K13426%09red
Phagosome	KEGG PATHWAY	ko04145	44	122	0.05399	0.204508	Unigene2624|Unigene43623|Unigene48951|Unigene12318|Unigene3523|Unigene59396|Unigene2802|Unigene57277|Unigene36500|Unigene34638|Unigene4372|Unigene7027|Unigene2348|Unigene10121|Unigene20206|Unigene23439|Unigene56981|Unigene27396|Unigene27402|Unigene17061|Unigene55446|Unigene39162|Unigene39161|Unigene39159|Unigene23031|Unigene44753|Unigene22620|Unigene36546|Unigene38076|Unigene23384|Unigene23385|Un…	http://www.genome.jp/kegg-bin/show_pathway?ko04145/K08057%09red/K01365%09red/K02151%09red/K05692%09red/K07374%09red/K07375%09red/K07897%09red/K00921%09red/K04392%09red/K02147%09red/K02149%09red/K02145%09red/K02152%09red/K06560%09red/K02150%09red
Tyrosine metabolism	KEGG PATHWAY	ko00350	21	53	0.0631243	0.232074	Unigene2659|Unigene22870|Unigene42377|Unigene19893|Unigene35508|Unigene24356|Unigene48332|Unigene28592|Unigene24625|Unigene19180|Unigene44152|Unigene19182|Unigene39243|Unigene11220|Unigene29505|Unigene48068|Unigene25157|Unigene23802|Unigene36590|Unigene28593|Unigene34453	http://www.genome.jp/kegg-bin/show_pathway?ko00350/K00276%09red/K00001%09red/K01800%09red/K15849%09red/K01592%09red/K00815%09red/K00817%09red/K07253%09red/K00121%09red/K00422%09red
Fatty acid elongation	KEGG PATHWAY	ko00062	12	28	0.0830853	0.296733	Unigene16275|Unigene10727|Unigene34978|Unigene16723|Unigene32793|Unigene32794|Unigene34914|Unigene48964|Unigene41755|Unigene41756|Unigene20232|Unigene20233	http://www.genome.jp/kegg-bin/show_pathway?ko00062/K01074%09red/K15397%09red
Glycolysis / Gluconeogenesis	KEGG PATHWAY	ko00010	48	140	0.0999061	0.346896	Unigene2592|Unigene35508|Unigene24356|Unigene11496|Unigene41593|Unigene40791|Unigene40790|Unigene34950|Unigene41968|Unigene27620|Unigene41970|Unigene36590|Unigene18699|Unigene18698|Unigene11453|Unigene44152|Unigene3537|Unigene21902|Unigene21901|Unigene22653|Unigene11897|Unigene11896|Unigene42941|Unigene22652|Unigene2371|Unigene11364|Unigene28592|Unigene38520|Unigene45087|Unigene11495|Unigene2377|…	http://www.genome.jp/kegg-bin/show_pathway?ko00010/K00134%09red/K00850%09red/K00131%09red/K00001%09red/K01689%09red/K01568%09red/K00844%09red/K00161%09red/K00162%09red/K00128%09red/K01785%09red/K01623%09red/K01610%09red/K00873%09red/K00121%09red/K15634%09red/K00627%09red/K01895%09red/K00016%09red
Zeatin biosynthesis	KEGG PATHWAY	ko00908	12	29	0.105695	0.357079	Unigene17548|Unigene15509|Unigene15510|Unigene11517|Unigene52663|Unigene53509|Unigene28196|Unigene28197|Unigene28198|Unigene34385|Unigene25173|Unigene27923	http://www.genome.jp/kegg-bin/show_pathway?ko00908/K13495%09red/K00279%09red/K10717%09red
Fatty acid biosynthesis	KEGG PATHWAY	ko00061	13	33	0.132048	0.434368	Unigene46817|Unigene22309|Unigene22299|Unigene28700|Unigene11601|Unigene11602|Unigene5221|Unigene6502|Unigene20731|Unigene5222|Unigene31438|Unigene30319|Unigene30320	http://www.genome.jp/kegg-bin/show_pathway?ko00061/K10781%09red/K10782%09red/K00059%09red/K00645%09red/K02160%09red/K03921%09red/K00208%09red/K09458%09red
Glycosphingolipid biosynthesis - globo series	KEGG PATHWAY	ko00603	7	16	0.153222	0.489549	Unigene39994|Unigene39993|Unigene42015|Unigene42016|Unigene33932|Unigene21503|Unigene24694	http://www.genome.jp/kegg-bin/show_pathway?ko00603/K07407%09red/K12373%09red/K01988%09red
beta-Alanine metabolism	KEGG PATHWAY	ko00410	24	68	0.156656	0.489549	Unigene16222|Unigene55846|Unigene19180|Unigene19182|Unigene2591|Unigene31954|Unigene31955|Unigene23657|Unigene23658|Unigene48934|Unigene11047|Unigene11048|Unigene11364|Unigene32174|Unigene32173|Unigene32172|Unigene2592|Unigene37472|Unigene16823|Unigene24984|Unigene38434|Unigene38435|Unigene37473|Unigene3637	http://www.genome.jp/kegg-bin/show_pathway?ko00410/K00276%09red/K05605%09red/K00140%09red/K00128%09red/K01464%09red/K01580%09red/K00207%09red/K01918%09red
Glycerophospholipid metabolism	KEGG PATHWAY	ko00564	41	124	0.184031	0.561069	Unigene42595|Unigene42596|Unigene42863|Unigene10593|Unigene24414|Unigene33626|Unigene33625|Unigene8676|Unigene10879|Unigene24913|Unigene27275|Unigene1238|Unigene4318|Unigene45419|Unigene45690|Unigene37535|Unigene37534|Unigene50514|Unigene5203|Unigene11342|Unigene15793|Unigene51623|Unigene4078|Unigene10270|Unigene6998|Unigene41695|Unigene41696|Unigene20557|Unigene35126|Unigene4811|Unigene46233|Uni…	http://www.genome.jp/kegg-bin/show_pathway?ko00564/K06129%09red/K06130%09red/K01114%09red/K01115%09red/K13519%09red/K13508%09red/K01047%09red/K00650%09red/K14156%09red/K13511%09red/K01126%09red
Limonene and pinene degradation	KEGG PATHWAY	ko00903	8	20	0.199038	0.592376	Unigene48165|Unigene11364|Unigene2592|Unigene2591|Unigene38434|Unigene38435|Unigene37473|Unigene37472	http://www.genome.jp/kegg-bin/show_pathway?ko00903/K00128%09red/K00517%09red
Other glycan degradation	KEGG PATHWAY	ko00511	14	39	0.217991	0.618926	Unigene39994|Unigene39993|Unigene6251|Unigene36120|Unigene13953|Unigene33704|Unigene14782|Unigene40868|Unigene25779|Unigene25780|Unigene40865|Unigene24694|Unigene40867|Unigene36119	http://www.genome.jp/kegg-bin/show_pathway?ko00511/K01190%09red/K01191%09red/K01206%09red/K12373%09red/K15923%09red
Histidine metabolism	KEGG PATHWAY	ko00340	13	36	0.222505	0.618926	Unigene47956|Unigene11364|Unigene37473|Unigene43684|Unigene10936|Unigene2591|Unigene29505|Unigene4706|Unigene23216|Unigene38434|Unigene38435|Unigene2592|Unigene37472	http://www.genome.jp/kegg-bin/show_pathway?ko00340/K00128%09red/K11755%09red/K00817%09red/K01590%09red/K00765%09red
Fructose and mannose metabolism	KEGG PATHWAY	ko00051	19	55	0.222813	0.618926	Unigene18699|Unigene22652|Unigene37190|Unigene21336|Unigene18698|Unigene41179|Unigene12320|Unigene25671|Unigene38985|Unigene11496|Unigene41593|Unigene40791|Unigene40790|Unigene28931|Unigene918|Unigene25672|Unigene11495|Unigene25670|Unigene22653	http://www.genome.jp/kegg-bin/show_pathway?ko00051/K00847%09red/K01623%09red/K00850%09red/K00895%09red/K00844%09red
Isoquinoline alkaloid biosynthesis	KEGG PATHWAY	ko00950	9	24	0.24039	0.647445	Unigene42377|Unigene19893|Unigene48332|Unigene24625|Unigene19180|Unigene19182|Unigene48068|Unigene25157|Unigene34453	http://www.genome.jp/kegg-bin/show_pathway?ko00950/K15849%09red/K00276%09red/K00422%09red/K01592%09red/K00815%09red
Flavone and flavonol biosynthesis	KEGG PATHWAY	ko00944	7	18	0.247931	0.647445	Unigene19959|Unigene2579|Unigene18926|Unigene18925|Unigene2864|Unigene44543|Unigene30497	http://www.genome.jp/kegg-bin/show_pathway?ko00944/K05279%09red
Lysosome	KEGG PATHWAY	ko04142	4	9	0.248619	0.647445	Unigene15793|Unigene55069|Unigene7848|Unigene55778	http://www.genome.jp/kegg-bin/show_pathway?ko04142/K01365%09red/K01379%09red/K12392%09red/K06129%09red
Arachidonic acid metabolism	KEGG PATHWAY	ko00590	7	19	0.300692	0.767072	Unigene36531|Unigene36532|Unigene36533|Unigene6939|Unigene31410|Unigene27390|Unigene48092	http://www.genome.jp/kegg-bin/show_pathway?ko00590/K00681%09red/K00432%09red/K00079%09red/K01047%09red
Nitrogen metabolism	KEGG PATHWAY	ko00910	11	33	0.353838	0.884595	Unigene11712|Unigene26330|Unigene11196|Unigene4989|Unigene43410|Unigene47394|Unigene4898|Unigene47395|Unigene34270|Unigene30964|Unigene34412	http://www.genome.jp/kegg-bin/show_pathway?ko00910/K01673%09red/K00261%09red/K00411%09red/K00413%09red/K01674%09red/K01953%09red/K03521%09red/K01915%09red/K02275%09red
Biotin metabolism	KEGG PATHWAY	ko00780	6	17	0.3691	0.904657	Unigene22309|Unigene22299|Unigene23277|Unigene12295|Unigene20731|Unigene31314	http://www.genome.jp/kegg-bin/show_pathway?ko00780/K00059%09red/K00652%09red/K01012%09red/K00833%09red/K00208%09red/K09458%09red
Selenocompound metabolism	KEGG PATHWAY	ko00450	7	21	0.410931	0.987815	Unigene14288|Unigene5994|Unigene52106|Unigene26900|Unigene11607|Unigene33972|Unigene11280	http://www.genome.jp/kegg-bin/show_pathway?ko00450/K01761%09red/K13811%09red/K01874%09red/K08247%09red/K00549%09red
Riboflavin metabolism	KEGG PATHWAY	ko00740	3	8	0.423854	0.999655	Unigene15528|Unigene15527|Unigene40694	http://www.genome.jp/kegg-bin/show_pathway?ko00740/K14652%09red/K11752%09red
Peroxisome	KEGG PATHWAY	ko04146	33	111	0.472222	1	Unigene45031|Unigene26497|Unigene27338|Unigene27339|Unigene27340|Unigene55592|Unigene30755|Unigene48097|Unigene48098|Unigene33411|Unigene41942|Unigene5644|Unigene30756|Unigene30678|Unigene27588|Unigene1845|Unigene34562|Unigene50333|Unigene45627|Unigene15155|Unigene44499|Unigene30677|Unigene44503|Unigene44418|Unigene53748|Unigene18632|Unigene45974|Unigene54838|Unigene1844|Unigene27884|Unigene46809…	http://www.genome.jp/kegg-bin/show_pathway?ko04146/K03781%09red/K13356%09red/K13348%09red/K11517%09red/K00306%09red/K00869%09red/K00106%09red/K00232%09red/K00830%09red/K11147%09red/K01897%09red/K07513%09red/K00031%09red
Glycine, serine and threonine metabolism	KEGG PATHWAY	ko00260	21	70	0.474794	1	Unigene27556|Unigene48506|Unigene33411|Unigene41162|Unigene41117|Unigene11523|Unigene11647|Unigene1405|Unigene34166|Unigene36484|Unigene41968|Unigene19182|Unigene29302|Unigene27558|Unigene36483|Unigene39213|Unigene11648|Unigene41970|Unigene36485|Unigene19180|Unigene44418	http://www.genome.jp/kegg-bin/show_pathway?ko00260/K00276%09red/K00058%09red/K15918%09red/K01695%09red/K01697%09red/K00130%09red/K01620%09red/K00600%09red/K00827%09red/K00830%09red/K00831%09red/K00928%09red/K15634%09red/K00306%09red
Non-homologous end-joining	KEGG PATHWAY	ko03450	6	19	0.489219	1	Unigene34187|Unigene34188|Unigene57979|Unigene36895|Unigene37341|Unigene21205	http://www.genome.jp/kegg-bin/show_pathway?ko03450/K10886%09red/K10885%09red/K10777%09red
ABC transporters	KEGG PATHWAY	ko02010	12	40	0.506539	1	Unigene46282|Unigene29299|Unigene46280|Unigene29300|Unigene46275|Unigene46284|Unigene31132|Unigene31133|Unigene7383|Unigene44841|Unigene44844|Unigene44843	http://www.genome.jp/kegg-bin/show_pathway?ko02010/K05658%09red
Glycosphingolipid biosynthesis - ganglio series	KEGG PATHWAY	ko00604	3	9	0.511471	1	Unigene39994|Unigene39993|Unigene24694	http://www.genome.jp/kegg-bin/show_pathway?ko00604/K12373%09red
Phosphatidylinositol signaling system	KEGG PATHWAY	ko04070	27	92	0.513928	1	Unigene31055|Unigene31056|Unigene37154|Unigene37152|Unigene37363|Unigene28719|Unigene26054|Unigene58330|Unigene9237|Unigene11642|Unigene42229|Unigene42228|Unigene22620|Unigene4558|Unigene43009|Unigene202|Unigene19069|Unigene33884|Unigene54819|Unigene27304|Unigene51167|Unigene14550|Unigene32304|Unigene10399|Unigene42324|Unigene54803|Unigene45425	http://www.genome.jp/kegg-bin/show_pathway?ko04070/K00915%09red/K01110%09red/K10572%09red/K05857%09red/K00921%09red/K00913%09red/K02183%09red/K00889%09red/K00888%09red
Glycerolipid metabolism	KEGG PATHWAY	ko00561	22	75	0.521762	1	Unigene42595|Unigene42596|Unigene42015|Unigene42016|Unigene30591|Unigene21503|Unigene10270|Unigene11364|Unigene46233|Unigene36485|Unigene2592|Unigene24913|Unigene37472|Unigene20049|Unigene20048|Unigene36484|Unigene36483|Unigene38434|Unigene38435|Unigene37473|Unigene2591|Unigene16887	http://www.genome.jp/kegg-bin/show_pathway?ko00561/K00679%09red/K15918%09red/K03715%09red/K00128%09red/K13508%09red/K13519%09red/K07407%09red/K00864%09red
Ubiquinone and other terpenoid-quinone biosynthesis	KEGG PATHWAY	ko00130	12	41	0.546429	1	Unigene42891|Unigene32777|Unigene19893|Unigene43040|Unigene40824|Unigene31882|Unigene25663|Unigene19385|Unigene34453|Unigene33104|Unigene16701|Unigene16700	http://www.genome.jp/kegg-bin/show_pathway?ko00130/K14760%09red/K01661%09red/K09834%09red/K14759%09red/K00815%09red/K09833%09red/K01904%09red
Lysine biosynthesis	KEGG PATHWAY	ko00300	5	17	0.577715	1	Unigene41162|Unigene33875|Unigene33874|Unigene11687|Unigene28609	http://www.genome.jp/kegg-bin/show_pathway?ko00300/K00928%09red/K10206%09red/K01714%09red/K01681%09red
Butanoate metabolism	KEGG PATHWAY	ko00650	10	35	0.588216	1	Unigene16222|Unigene11047|Unigene38520|Unigene45087|Unigene32174|Unigene32173|Unigene32172|Unigene25403|Unigene2377|Unigene11048	http://www.genome.jp/kegg-bin/show_pathway?ko00650/K01641%09red/K00161%09red/K00162%09red/K01580%09red
Vitamin B6 metabolism	KEGG PATHWAY	ko00750	3	10	0.591413	1	Unigene48506|Unigene11764|Unigene40033	http://www.genome.jp/kegg-bin/show_pathway?ko00750/K06215%09red/K13248%09red/K00831%09red
Propanoate metabolism	KEGG PATHWAY	ko00640	16	57	0.614174	1	Unigene31438|Unigene11364|Unigene2371|Unigene2592|Unigene55846|Unigene2591|Unigene16823|Unigene23657|Unigene23658|Unigene24984|Unigene21902|Unigene21901|Unigene38434|Unigene38435|Unigene37473|Unigene37472	http://www.genome.jp/kegg-bin/show_pathway?ko00640/K00140%09red/K05605%09red/K00128%09red/K02160%09red/K01895%09red/K00016%09red
Glyoxylate and dicarboxylate metabolism	KEGG PATHWAY	ko00630	19	68	0.625022	1	Unigene48097|Unigene48098|Unigene33411|Unigene28609|Unigene22169|Unigene48063|Unigene30964|Unigene11647|Unigene46809|Unigene36484|Unigene3077|Unigene36483|Unigene3267|Unigene11648|Unigene47985|Unigene36485|Unigene34571|Unigene30678|Unigene30677	http://www.genome.jp/kegg-bin/show_pathway?ko00630/K03781%09red/K01091%09red/K15918%09red/K11517%09red/K01638%09red/K01681%09red/K00600%09red/K01601%09red/K01602%09red/K00830%09red/K01915%09red/K00122%09red
Valine, leucine and isoleucine degradation	KEGG PATHWAY	ko00280	20	72	0.637768	1	Unigene28451|Unigene28450|Unigene11364|Unigene23594|Unigene34711|Unigene55846|Unigene25403|Unigene30755|Unigene30756|Unigene16823|Unigene23657|Unigene23658|Unigene24984|Unigene2591|Unigene37473|Unigene38434|Unigene38435|Unigene2592|Unigene37472|Unigene46016	http://www.genome.jp/kegg-bin/show_pathway?ko00280/K00140%09red/K01641%09red/K05607%09red/K05605%09red/K00166%09red/K00128%09red/K00826%09red/K00253%09red/K07513%09red
Photosynthesis	KEGG PATHWAY	ko00195	27	97	0.641865	1	Unigene2810|Unigene29413|Unigene26120|Unigene11802|Unigene25728|Unigene47551|Unigene2609|Unigene47029|Unigene46870|Unigene3129|Unigene30468|Unigene48976|Unigene20925|Unigene45364|Unigene27018|Unigene43156|Unigene41040|Unigene28984|Unigene48576|Unigene48192|Unigene45779|Unigene11090|Unigene20881|Unigene42562|Unigene47611|Unigene48330|Unigene3063	http://www.genome.jp/kegg-bin/show_pathway?ko00195/K02113%09red/K02694%09red/K02111%09red/K02114%09red/K02698%09red/K03689%09red/K02703%09red/K02707%09red/K02641%09red/K02705%09red/K02724%09red/K02708%09red/K02704%09red/K02689%09red/K08906%09red/K08905%09red/K08903%09red/K14332%09red/K08901%09red/K02712%09red/K02714%09red/K02634%09red/K02638%09red
Tropane, piperidine and pyridine alkaloid biosynthesis	KEGG PATHWAY	ko00960	7	26	0.666079	1	Unigene19893|Unigene25157|Unigene19180|Unigene19182|Unigene29505|Unigene3305|Unigene34453	http://www.genome.jp/kegg-bin/show_pathway?ko00960/K00276%09red/K15849%09red/K00815%09red/K08081%09red/K00817%09red
Biosynthesis of unsaturated fatty acids	KEGG PATHWAY	ko01040	9	34	0.691494	1	Unigene11601|Unigene53748|Unigene30756|Unigene22299|Unigene30755|Unigene11602|Unigene36364|Unigene30319|Unigene30320	http://www.genome.jp/kegg-bin/show_pathway?ko01040/K00232%09red/K07513%09red/K03921%09red/K00507%09red/K00059%09red
Glycosaminoglycan degradation	KEGG PATHWAY	ko00531	6	23	0.697722	1	Unigene39994|Unigene39993|Unigene14158|Unigene40402|Unigene24694|Unigene28110	http://www.genome.jp/kegg-bin/show_pathway?ko00531/K07964%09red/K12373%09red/K01205%09red
Pentose phosphate pathway	KEGG PATHWAY	ko00030	12	46	0.72278	1	Unigene18699|Unigene22652|Unigene21336|Unigene18698|Unigene33612|Unigene11496|Unigene11495|Unigene40791|Unigene40790|Unigene22653|Unigene18627|Unigene41593	http://www.genome.jp/kegg-bin/show_pathway?ko00030/K01057%09red/K01623%09red/K00850%09red
Huntington's disease	KEGG PATHWAY	ko05016	2	8	0.725484	1	Unigene35872|Unigene17194	http://www.genome.jp/kegg-bin/show_pathway?ko05016/K06067%09red/K03006%09red
Nicotinate and nicotinamide metabolism	KEGG PATHWAY	ko00760	5	20	0.733266	1	Unigene22517|Unigene44126|Unigene44127|Unigene39694|Unigene26992	http://www.genome.jp/kegg-bin/show_pathway?ko00760/K00763%09red/K03517%09red/K01240%09red/K03787%09red
One carbon pool by folate	KEGG PATHWAY	ko00670	6	24	0.739776	1	Unigene20928|Unigene25048|Unigene29138|Unigene11647|Unigene11648|Unigene36549	http://www.genome.jp/kegg-bin/show_pathway?ko00670/K00297%09red/K00600%09red/K13998%09red/K00604%09red
Endocytosis	KEGG PATHWAY	ko04144	41	152	0.743091	1	Unigene42863|Unigene4701|Unigene55385|Unigene4318|Unigene33626|Unigene33625|Unigene43009|Unigene11642|Unigene8676|Unigene10879|Unigene36273|Unigene40148|Unigene1238|Unigene40143|Unigene47901|Unigene47869|Unigene36275|Unigene23439|Unigene61206|Unigene45892|Unigene4558|Unigene45362|Unigene28694|Unigene4078|Unigene22085|Unigene22086|Unigene6998|Unigene23400|Unigene41695|Unigene41696|Unigene36274|Uni…	http://www.genome.jp/kegg-bin/show_pathway?ko04144/K12194%09red/K04646%09red/K01115%09red/K12489%09red/K00889%09red/K12486%09red/K07897%09red/K03283%09red
Pyruvate metabolism	KEGG PATHWAY	ko00620	26	98	0.744028	1	Unigene2592|Unigene45960|Unigene48394|Unigene3537|Unigene21902|Unigene21901|Unigene29004|Unigene42941|Unigene29006|Unigene11364|Unigene2371|Unigene47985|Unigene38520|Unigene45087|Unigene31438|Unigene2377|Unigene48501|Unigene21500|Unigene21921|Unigene2625|Unigene2591|Unigene19365|Unigene38434|Unigene38435|Unigene37473|Unigene37472	http://www.genome.jp/kegg-bin/show_pathway?ko00620/K01006%09red/K00161%09red/K00162%09red/K01759%09red/K00128%09red/K00029%09red/K00028%09red/K02160%09red/K01638%09red/K00873%09red/K01895%09red/K00627%09red/K00016%09red/K01610%09red
Photosynthesis - antenna proteins	KEGG PATHWAY	ko00196	6	25	0.777461	1	Unigene24589|Unigene48014|Unigene2505|Unigene48303|Unigene29387|Unigene29386	http://www.genome.jp/kegg-bin/show_pathway?ko00196/K08907%09red/K08914%09red/K08917%09red/K08910%09red/K08913%09red/K08912%09red
Tryptophan metabolism	KEGG PATHWAY	ko00380	13	52	0.785331	1	Unigene48097|Unigene48098|Unigene25625|Unigene5704|Unigene11364|Unigene2592|Unigene46809|Unigene2591|Unigene16156|Unigene38434|Unigene38435|Unigene37473|Unigene37472	http://www.genome.jp/kegg-bin/show_pathway?ko00380/K00128%09red/K11816%09red/K16903%09red/K03781%09red
Lysine degradation	KEGG PATHWAY	ko00310	11	45	0.799577	1	Unigene21050|Unigene11364|Unigene2592|Unigene24551|Unigene2591|Unigene19401|Unigene38434|Unigene38435|Unigene37473|Unigene37472|Unigene44418	http://www.genome.jp/kegg-bin/show_pathway?ko00310/K00128%09red/K00306%09red/K11420%09red
Sphingolipid metabolism	KEGG PATHWAY	ko00600	9	38	0.817229	1	Unigene37279|Unigene43385|Unigene13953|Unigene42015|Unigene42016|Unigene9017|Unigene40971|Unigene6181|Unigene21503	http://www.genome.jp/kegg-bin/show_pathway?ko00600/K07407%09red/K01190%09red/K01634%09red/K00654%09red/K12349%09red
Methane metabolism	KEGG PATHWAY	ko00680	1	5	0.820242	1	Unigene28592	http://www.genome.jp/kegg-bin/show_pathway?ko00680/K00121%09red
Lipoic acid metabolism	KEGG PATHWAY	ko00785	1	5	0.820242	1	Unigene36864	http://www.genome.jp/kegg-bin/show_pathway?ko00785/K03801%09red
SNARE interactions in vesicular transport	KEGG PATHWAY	ko04130	9	39	0.841602	1	Unigene24748|Unigene32406|Unigene10140|Unigene10139|Unigene45844|Unigene25808|Unigene26194|Unigene26195|Unigene9705	http://www.genome.jp/kegg-bin/show_pathway?ko04130/K08506%09red/K08515%09red/K08486%09red
Alanine, aspartate and glutamate metabolism	KEGG PATHWAY	ko00250	12	51	0.847996	1	Unigene16222|Unigene33411|Unigene30964|Unigene43410|Unigene4989|Unigene34166|Unigene39213|Unigene32174|Unigene32173|Unigene32172|Unigene11047|Unigene11048	http://www.genome.jp/kegg-bin/show_pathway?ko00250/K00261%09red/K01953%09red/K00827%09red/K01580%09red/K00830%09red/K01915%09red
Terpenoid backbone biosynthesis	KEGG PATHWAY	ko00900	15	63	0.856029	1	Unigene19542|Unigene4303|Unigene39197|Unigene27884|Unigene37668|Unigene41942|Unigene40584|Unigene23831|Unigene57994|Unigene29423|Unigene34870|Unigene34871|Unigene52730|Unigene25403|Unigene1229	http://www.genome.jp/kegg-bin/show_pathway?ko00900/K10960%09red/K15891%09red/K01662%09red/K00099%09red/K00869%09red/K00787%09red/K00806%09red/K01641%09red/K00021%09red/K11778%09red
C5-Branched dibasic acid metabolism	KEGG PATHWAY	ko00660	1	7	0.909563	1	Unigene3554	http://www.genome.jp/kegg-bin/show_pathway?ko00660/K01704%09red
Synthesis and degradation of ketone bodies	KEGG PATHWAY	ko00072	1	7	0.909563	1	Unigene25403	http://www.genome.jp/kegg-bin/show_pathway?ko00072/K01641%09red
Microbial metabolism in diverse environments	KEGG PATHWAY	ko01120	1	7	0.909563	1	Unigene9146	http://www.genome.jp/kegg-bin/show_pathway?ko01120/K00031%09red
Pantothenate and CoA biosynthesis	KEGG PATHWAY	ko00770	6	32	0.936387	1	Unigene31954|Unigene31955|Unigene23594|Unigene48934|Unigene3637|Unigene9705	http://www.genome.jp/kegg-bin/show_pathway?ko00770/K01464%09red/K00826%09red/K01918%09red/K02201%09red/K00207%09red
Sulfur metabolism	KEGG PATHWAY	ko00920	4	24	0.948364	1	Unigene11280|Unigene45995|Unigene28413|Unigene2610	http://www.genome.jp/kegg-bin/show_pathway?ko00920/K00860%09red/K13034%09red/K13811%09red
Regulation of autophagy	KEGG PATHWAY	ko04140	4	26	0.967627	1	Unigene7815|Unigene9049|Unigene24889|Unigene55492	http://www.genome.jp/kegg-bin/show_pathway?ko04140/K08343%09red/K07198%09red/K08334%09red
Thiamine metabolism	KEGG PATHWAY	ko00730	1	10	0.967744	1	Unigene309	http://www.genome.jp/kegg-bin/show_pathway?ko00730/K03147%09red
Citrate cycle (TCA cycle)	KEGG PATHWAY	ko00020	13	66	0.969491	1	Unigene11617|Unigene28609|Unigene21921|Unigene12282|Unigene13086|Unigene2625|Unigene38520|Unigene3537|Unigene45087|Unigene11851|Unigene53372|Unigene2377|Unigene9146	http://www.genome.jp/kegg-bin/show_pathway?ko00020/K01679%09red/K00161%09red/K00162%09red/K01681%09red/K01648%09red/K00235%09red/K00031%09red/K00627%09red/K00030%09red/K01610%09red
Folate biosynthesis	KEGG PATHWAY	ko00790	3	22	0.974528	1	Unigene20928|Unigene44518|Unigene25048	http://www.genome.jp/kegg-bin/show_pathway?ko00790/K03639%09red/K13998%09red
Carbon fixation in photosynthetic organisms	KEGG PATHWAY	ko00710	16	80	0.975866	1	Unigene18699|Unigene22652|Unigene48501|Unigene29004|Unigene21336|Unigene21500|Unigene22169|Unigene45960|Unigene2625|Unigene19365|Unigene22653|Unigene48063|Unigene18698|Unigene29006|Unigene3077|Unigene42941	http://www.genome.jp/kegg-bin/show_pathway?ko00710/K01006%09red/K01623%09red/K01602%09red/K00028%09red/K01601%09red/K00029%09red/K00873%09red/K01610%09red
Porphyrin and chlorophyll metabolism	KEGG PATHWAY	ko00860	11	59	0.976237	1	Unigene40931|Unigene19542|Unigene31592|Unigene31591|Unigene23831|Unigene2642|Unigene34111|Unigene34110|Unigene44716|Unigene49116|Unigene926	http://www.genome.jp/kegg-bin/show_pathway?ko00860/K08099%09red/K13071%09red/K00522%09red/K10960%09red/K03403%09red/K13545%09red/K03428%09red/K01885%09red
Homologous recombination	KEGG PATHWAY	ko03440	25	117	0.977101	1	Unigene8970|Unigene41390|Unigene47466|Unigene22952|Unigene2380|Unigene20016|Unigene45536|Unigene26239|Unigene26362|Unigene29265|Unigene27560|Unigene29266|Unigene7823|Unigene22683|Unigene15221|Unigene3481|Unigene39975|Unigene54103|Unigene17316|Unigene22513|Unigene49743|Unigene17617|Unigene22745|Unigene19178|Unigene25135	http://www.genome.jp/kegg-bin/show_pathway?ko03440/K10880%09red/K10740%09red/K10901%09red/K10881%09red/K07466%09red/K03553%09red/K10875%09red/K03165%09red
Carotenoid biosynthesis	KEGG PATHWAY	ko00906	4	28	0.980008	1	Unigene11188|Unigene31659|Unigene4698|Unigene24971	http://www.genome.jp/kegg-bin/show_pathway?ko00906/K15746%09red/K09840%09red/K09843%09red
Base excision repair	KEGG PATHWAY	ko03410	12	66	0.985159	1	Unigene7875|Unigene28767|Unigene36969|Unigene1666|Unigene29721|Unigene43460|Unigene36967|Unigene53430|Unigene47631|Unigene18705|Unigene19065|Unigene14388	http://www.genome.jp/kegg-bin/show_pathway?ko03410/K10772%09red/K10773%09red/K01246%09red/K10798%09red/K10563%09red/K03652%09red/K02324%09red/K02325%09red/K10802%09red/K10801%09red
Valine, leucine and isoleucine biosynthesis	KEGG PATHWAY	ko00290	2	19	0.987155	1	Unigene23594|Unigene3554	http://www.genome.jp/kegg-bin/show_pathway?ko00290/K00826%09red/K01704%09red
Protein processing in endoplasmic reticulum	KEGG PATHWAY	ko04141	62	267	0.987898	1	Unigene22103|Unigene27091|Unigene4701|Unigene44453|Unigene55385|Unigene30671|Unigene36273|Unigene47947|Unigene48808|Unigene24753|Unigene26088|Unigene36274|Unigene48813|Unigene22714|Unigene48356|Unigene28087|Unigene36500|Unigene20863|Unigene56860|Unigene39310|Unigene18351|Unigene56821|Unigene47901|Unigene47869|Unigene47184|Unigene17362|Unigene61206|Unigene45892|Unigene21372|Unigene47849|Unigene791…	http://www.genome.jp/kegg-bin/show_pathway?ko04141/K11718%09red/K08056%09red/K08057%09red/K09503%09red/K06689%09red/K13525%09red/K03094%09red/K10085%09red/K13993%09red/K14007%09red/K09540%09red/K07953%09red/K09490%09red/K12667%09red/K04079%09red/K09584%09red/K13250%09red/K14009%09red/K09580%09red/K03283%09red
Sulfur relay system	KEGG PATHWAY	ko04122	1	13	0.988503	1	Unigene44518	http://www.genome.jp/kegg-bin/show_pathway?ko04122/K03639%09red
Arginine and proline metabolism	KEGG PATHWAY	ko00330	16	87	0.992174	1	Unigene30541|Unigene30540|Unigene11364|Unigene37473|Unigene2889|Unigene2888|Unigene4989|Unigene2591|Unigene8943|Unigene24147|Unigene30964|Unigene38434|Unigene38435|Unigene2592|Unigene37472|Unigene42955	http://www.genome.jp/kegg-bin/show_pathway?ko00330/K00819%09red/K00261%09red/K00128%09red/K01611%09red/K01583%09red/K01915%09red/K10536%09red/K14677%09red
Oxidative phosphorylation	KEGG PATHWAY	ko00190	40	187	0.993574	1	Unigene1884|Unigene48951|Unigene38280|Unigene38281|Unigene47611|Unigene31010|Unigene59396|Unigene47455|Unigene4372|Unigene60943|Unigene4898|Unigene46327|Unigene35011|Unigene30468|Unigene11851|Unigene55446|Unigene15146|Unigene9518|Unigene11712|Unigene43156|Unigene56981|Unigene9823|Unigene48811|Unigene42849|Unigene32273|Unigene47677|Unigene45482|Unigene28984|Unigene26330|Unigene17061|Unigene44900|U…	http://www.genome.jp/kegg-bin/show_pathway?ko00190/K02113%09red/K02112%09red/K02256%09red/K02114%09red/K01507%09red/K02111%09red/K05581%09red/K05580%09red/K02133%09red/K02132%09red/K02134%09red/K02151%09red/K02150%09red/K02152%09red/K02275%09red/K05575%09red/K03885%09red/K01535%09red/K03936%09red/K02128%09red/K02145%09red/K02147%09red/K02261%09red/K02149%09red/K00411%09red/K00413%09red/K03955%09r…
DNA replication	KEGG PATHWAY	ko03030	22	115	0.994756	1	Unigene8970|Unigene39149|Unigene20016|Unigene45523|Unigene54187|Unigene2380|Unigene28545|Unigene28546|Unigene7823|Unigene22683|Unigene32848|Unigene19830|Unigene36969|Unigene39975|Unigene42095|Unigene39150|Unigene9350|Unigene22745|Unigene14388|Unigene19178|Unigene17316|Unigene25135	http://www.genome.jp/kegg-bin/show_pathway?ko03030/K10744%09red/K10740%09red/K02685%09red/K02684%09red/K07466%09red/K02210%09red/K02324%09red/K02541%09red/K02542%09red/K02325%09red
Glycosylphosphatidylinositol(GPI)-anchor biosynthesis	KEGG PATHWAY	ko00563	7	49	0.995383	1	Unigene25651|Unigene52293|Unigene38535|Unigene532|Unigene3046|Unigene41690|Unigene34364	http://www.genome.jp/kegg-bin/show_pathway?ko00563/K05310%09red/K05284%09red/K05285%09red/K05289%09red
Mismatch repair	KEGG PATHWAY	ko03430	18	99	0.995571	1	Unigene24570|Unigene24571|Unigene8970|Unigene46407|Unigene2380|Unigene22745|Unigene17253|Unigene20016|Unigene7823|Unigene42081|Unigene39975|Unigene32069|Unigene46405|Unigene22683|Unigene17316|Unigene19178|Unigene25135|Unigene46404	http://www.genome.jp/kegg-bin/show_pathway?ko03430/K08737%09red/K08736%09red/K10740%09red/K10858%09red/K07466%09red/K08739%09red/K10746%09red
Circadian rhythm - plant	KEGG PATHWAY	ko04712	7	52	0.997674	1	Unigene40139|Unigene22120|Unigene22119|Unigene48137|Unigene5107|Unigene9052|Unigene8262	http://www.genome.jp/kegg-bin/show_pathway?ko04712/K12116%09red/K12126%09red/K00660%09red
Proteasome	KEGG PATHWAY	ko03050	7	55	0.998851	1	Unigene633|Unigene1812|Unigene49743|Unigene36254|Unigene2709|Unigene38135|Unigene48283	http://www.genome.jp/kegg-bin/show_pathway?ko03050/K03065%09red/K03066%09red/K10881%09red/K02729%09red/K02731%09red/K02727%09red/K06700%09red
Ribosome biogenesis in eukaryotes	KEGG PATHWAY	ko03008	27	149	0.999311	1	Unigene5506|Unigene51776|Unigene57965|Unigene8214|Unigene1843|Unigene3889|Unigene15349|Unigene2880|Unigene10690|Unigene14022|Unigene23391|Unigene9164|Unigene14791|Unigene38001|Unigene53502|Unigene10394|Unigene51194|Unigene6653|Unigene7644|Unigene7645|Unigene19249|Unigene3144|Unigene23820|Unigene17097|Unigene50395|Unigene17932|Unigene19539	http://www.genome.jp/kegg-bin/show_pathway?ko03008/K14572%09red/K14563%09red/K07562%09red/K14564%09red/K14566%09red/K14569%09red/K14521%09red/K14550%09red/K11108%09red/K11128%09red/K07936%09red/K06943%09red/K11131%09red/K12619%09red
Aminoacyl-tRNA biosynthesis	KEGG PATHWAY	ko00970	12	83	0.999466	1	Unigene46807|Unigene46805|Unigene28585|Unigene49499|Unigene46257|Unigene26900|Unigene61288|Unigene30915|Unigene30913|Unigene36549|Unigene8911|Unigene926	http://www.genome.jp/kegg-bin/show_pathway?ko00970/K00604%09red/K01885%09red/K01881%09red/K01870%09red/K14164%09red/K01872%09red/K01874%09red/K01887%09red/K01890%09red
Protein export	KEGG PATHWAY	ko03060	7	59	0.999563	1	Unigene11467|Unigene30671|Unigene14948|Unigene48808|Unigene61206|Unigene7914|Unigene16380	http://www.genome.jp/kegg-bin/show_pathway?ko03060/K09540%09red/K03070%09red/K09490%09red/K03217%09red/K13280%09red
RNA polymerase	KEGG PATHWAY	ko03020	10	76	0.999708	1	Unigene35872|Unigene24685|Unigene46654|Unigene49013|Unigene46656|Unigene46222|Unigene14197|Unigene16726|Unigene33600|Unigene28983	http://www.genome.jp/kegg-bin/show_pathway?ko03020/K03006%09red/K03005%09red/K03002%09red/K03013%09red/K03043%09red/K03040%09red/K03046%09red
Pyrimidine metabolism	KEGG PATHWAY	ko00240	34	187	0.999811	1	Unigene22874|Unigene46654|Unigene46656|Unigene14197|Unigene25048|Unigene39149|Unigene39150|Unigene33600|Unigene19342|Unigene54187|Unigene20928|Unigene2501|Unigene21618|Unigene28545|Unigene28546|Unigene21619|Unigene31954|Unigene31955|Unigene39694|Unigene48934|Unigene38943|Unigene35872|Unigene24685|Unigene49013|Unigene36969|Unigene46222|Unigene22517|Unigene16726|Unigene33736|Unigene28983|Unigene216…	http://www.genome.jp/kegg-bin/show_pathway?ko00240/K00857%09red/K01240%09red/K03006%09red/K01464%09red/K01465%09red/K03002%09red/K03043%09red/K03040%09red/K00876%09red/K02685%09red/K03787%09red/K03046%09red/K00207%09red/K13998%09red/K00962%09red/K02684%09red/K02324%09red/K02325%09red/K03013%09red/K03005%09red/K01489%09red/K10808%09red/K01520%09red/K10807%09red
2-Oxocarboxylic acid metabolism	KEGG PATHWAY	ko01210	7	64	0.999875	1	Unigene41162|Unigene28609|Unigene12282|Unigene23594|Unigene24147|Unigene9146|Unigene3554	http://www.genome.jp/kegg-bin/show_pathway?ko01210/K01681%09red/K00826%09red/K00928%09red/K14677%09red/K01704%09red/K00030%09red/K00031%09red
Purine metabolism	KEGG PATHWAY	ko00230	39	222	0.999979	1	Unigene46654|Unigene46656|Unigene14197|Unigene39149|Unigene39150|Unigene36309|Unigene33600|Unigene54187|Unigene42941|Unigene40904|Unigene21618|Unigene28545|Unigene28546|Unigene21619|Unigene39694|Unigene34025|Unigene38943|Unigene35872|Unigene24685|Unigene49013|Unigene36969|Unigene46222|Unigene28413|Unigene45995|Unigene16726|Unigene28983|Unigene21617|Unigene11280|Unigene34419|Unigene21500|Unigene73…	http://www.genome.jp/kegg-bin/show_pathway?ko00230/K00856%09red/K01466%09red/K03005%09red/K03002%09red/K00939%09red/K03043%09red/K00873%09red/K03040%09red/K03046%09red/K02685%09red/K03787%09red/K01952%09red/K01490%09red/K00962%09red/K02684%09red/K13811%09red/K00759%09red/K02324%09red/K02325%09red/K03013%09red/K01923%09red/K00860%09red/K03006%09red/K10808%09red/K00106%09red/K10807%09red
Nucleotide excision repair	KEGG PATHWAY	ko03420	14	117	0.999998	1	Unigene8970|Unigene17316|Unigene2380|Unigene22745|Unigene36969|Unigene43815|Unigene20016|Unigene7823|Unigene39975|Unigene14388|Unigene22683|Unigene19178|Unigene10522|Unigene25135	http://www.genome.jp/kegg-bin/show_pathway?ko03420/K10140%09red/K10740%09red/K10845%09red/K07466%09red/K02324%09red/K02325%09red
Ubiquitin mediated proteolysis	KEGG PATHWAY	ko04120	29	190	0.999998	1	Unigene22103|Unigene27091|Unigene15536|Unigene27637|Unigene10275|Unigene19104|Unigene19102|Unigene21479|Unigene10905|Unigene14442|Unigene26062|Unigene26063|Unigene23240|Unigene56607|Unigene51378|Unigene36183|Unigene27179|Unigene31972|Unigene11236|Unigene24022|Unigene43815|Unigene27714|Unigene27715|Unigene20968|Unigene31554|Unigene29667|Unigene8853|Unigene45009|Unigene10699	http://www.genome.jp/kegg-bin/show_pathway?ko04120/K10583%09red/K10581%09red/K10140%09red/K10590%09red/K06689%09red/K10592%09red/K10144%09red/K03873%09red/K03094%09red/K10589%09red/K06688%09red/K03875%09red/K03352%09red/K10576%09red/K03178%09red/K03351%09red/K03355%09red/K03348%09red/K03364%09red
RNA transport	KEGG PATHWAY	ko03013	36	231	1	1	Unigene5506|Unigene32595|Unigene16774|Unigene9300|Unigene29730|Unigene15611|Unigene15612|Unigene6653|Unigene2880|Unigene21244|Unigene54830|Unigene46542|Unigene57091|Unigene43133|Unigene43132|Unigene43134|Unigene55320|Unigene14791|Unigene31514|Unigene30684|Unigene16539|Unigene8664|Unigene43943|Unigene30683|Unigene26712|Unigene30158|Unigene30159|Unigene8344|Unigene38239|Unigene50886|Unigene49539|Un…	http://www.genome.jp/kegg-bin/show_pathway?ko03013/K13151%09red/K07562%09red/K03257%09red/K03260%09red/K00784%09red/K07936%09red/K14303%09red/K05749%09red/K12160%09red/K03239%09red/K14300%09red/K14310%09red/K14311%09red/K03262%09red/K14314%09red/K03231%09red/K14289%09red/K14288%09red/K12879%09red/K03243%09red/K13126%09red
N-Glycan biosynthesis	KEGG PATHWAY	ko00510	4	73	1	1	Unigene34255|Unigene13374|Unigene56860|Unigene916	http://www.genome.jp/kegg-bin/show_pathway?ko00510/K03850%09red/K12667%09red/K03847%09red/K06316%09red
mRNA surveillance pathway	KEGG PATHWAY	ko03015	19	159	1	1	Unigene30058|Unigene53913|Unigene32657|Unigene45477|Unigene7918|Unigene51803|Unigene29035|Unigene25126|Unigene54684|Unigene51608|Unigene2902|Unigene40640|Unigene36667|Unigene26712|Unigene26353|Unigene35937|Unigene40380|Unigene4297|Unigene55179	http://www.genome.jp/kegg-bin/show_pathway?ko03015/K08873%09red/K06100%09red/K15544%09red/K04382%09red/K14376%09red/K14411%09red/K03267%09red/K03265%09red/K13126%09red/K14406%09red/K14403%09red/K06269%09red/K14397%09red/K14400%09red
RNA degradation	KEGG PATHWAY	ko03018	19	165	1	1	Unigene23646|Unigene37307|Unigene29112|Unigene16643|Unigene36732|Unigene31810|Unigene31811|Unigene26712|Unigene37660|Unigene45632|Unigene31379|Unigene48763|Unigene44617|Unigene46011|Unigene38943|Unigene23391|Unigene42210|Unigene9747|Unigene6107	http://www.genome.jp/kegg-bin/show_pathway?ko03018/K04043%09red/K12622%09red/K00962%09red/K01689%09red/K01148%09red/K12623%09red/K12585%09red/K12604%09red/K12605%09red/K12581%09red/K12600%09red/K12591%09red/K04077%09red/K12619%09red/K13126%09red
Spliceosome	KEGG PATHWAY	ko03040	33	242	1	1	Unigene41466|Unigene41464|Unigene4701|Unigene55385|Unigene16874|Unigene33914|Unigene36274|Unigene2939|Unigene2938|Unigene46333|Unigene6107|Unigene47901|Unigene47869|Unigene36275|Unigene61206|Unigene45892|Unigene14229|Unigene27237|Unigene27238|Unigene9773|Unigene36273|Unigene23301|Unigene40500|Unigene26509|Unigene56950|Unigene23646|Unigene21606|Unigene30703|Unigene38437|Unigene19613|Unigene19614|U…	http://www.genome.jp/kegg-bin/show_pathway?ko03040/K12828%09red/K12890%09red/K12837%09red/K12836%09red/K12859%09red/K12823%09red/K12830%09red/K12879%09red/K12622%09red/K12623%09red/K12874%09red/K11093%09red/K12897%09red/K12896%09red/K12847%09red/K11086%09red/K12856%09red/K03283%09red
Basal transcription factors	KEGG PATHWAY	ko03022	2	70	1	1	Unigene50744|Unigene10522	http://www.genome.jp/kegg-bin/show_pathway?ko03022/K03120%09red/K10845%09red
--------------------
#Term	Database	ID	Input number	Background number	P-Value	Corrected P-Value	Input	Hyperlink
--------------------
#Term	Database	ID	Input number	Background number	P-Value	Corrected P-Value	Input	Hyperlink
--------------------
