# Supplementary material for: Transcriptome assembly in Suaeda aralocaspica to reveal the distinct temporal gene/miRNA alterations between the dimorphic seeds during germination
Source: BMC Genomics. 2017 Oct 19;18:806. doi: 10.1186/s12864-017-4209-1 (PMC5649071; doi:10.1186/s12864-017-4209-1)
Supplement: Supplementary file 8 — Unigenes differentially expressed between black and brown dry seed. (XLSX 270 kb) [file 12864_2017_4209_MOESM8_ESM.xlsx]

## Sheet: BlDSvsBrDS_up
Table S7 Unigenes differentially expressed between black and brown dry seed.
up-regulated unigenes in black dry seed
Unigene	logFC	logCPM	PValue	FDR	BrDS	BlDS
Unigene2388	-5.26607	5.7023	2.90162e-11	4.46842e-07	2.1	76.32
Unigene2523	-4.95779	8.21538	1.35414e-10	1.63498e-06	21.16	619.83
Unigene18264	-5.28726	2.53938	9.66959e-10	5.95637e-06	1.23	45.77
Unigene19882	-9.71497	0.882697	1.23156e-09	6.32189e-06	0	6.5
Unigene29869	-5.36601	1.47855	7.07374e-09	2.72335e-05	0.39	15.77
Unigene50558	-9.12327	0.305986	4.09326e-08	0.000132706	0	4.47
Unigene40392	-4.95476	1.08365	8.75526e-08	0.000227781	0.29	8.67
Unigene48813	-4.09591	3.63156	8.87475e-08	0.000227781	1.57	25.35
Unigene18099	-8.90131	0.0924284	1.46828e-07	0.000311878	0	4.23
Unigene13069	-6.1997	0.450607	1.81762e-07	0.000371248	0.1	7.69
Unigene38202	-4.69579	1.14538	1.86832e-07	0.000371248	0.42	10.61
Unigene9345	-8.81902	0.0137497	2.22885e-07	0.000392271	0	3.25
Unigene50548	-8.81902	0.0137497	2.22885e-07	0.000392271	0	3.88
Unigene42871	-5.4842	0.653449	2.90727e-07	0.000469666	0.11	4.98
Unigene24111	-8.70146	-0.0981494	4.65727e-07	0.000696445	0	2.1
Unigene7285	-4.16527	1.87269	5.17029e-07	0.000740662	1.12	19.15
Unigene31340	-8.63888	-0.157452	6.35441e-07	0.00083282	0	5.86
Unigene43283	-8.5396	-0.251126	1.03208e-06	0.00117731	0	3.74
Unigene37343	-8.5396	-0.251126	1.03208e-06	0.00117731	0	6.52
Unigene28861	-3.55779	4.93729	1.0948e-06	0.00119431	3.24	35.94
Unigene48500	-3.51146	7.14867	1.14392e-06	0.00119431	19.09	205.25
Unigene49333	-4.01336	1.73049	1.20913e-06	0.0012317	1.13	17.33
Unigene27913	-4.37423	0.842866	1.26737e-06	0.00124468	0.5	10.11
Unigene27290	-3.48429	11.4946	1.27298e-06	0.00124468	302.68	3192.53
Unigene48037	-3.47265	9.08395	1.37298e-06	0.00132147	97.24	1017.46
Unigene17631	-4.45629	0.613848	1.53653e-06	0.00143407	0.23	4.84
Unigene34261	-4.22791	0.958406	1.69839e-06	0.00155428	0.32	5.73
Unigene3291	-5.15822	0.344553	1.71579e-06	0.00155428	0.1	3.64
Unigene26966	-5.13518	0.322907	1.92464e-06	0.00165854	0.06	2.23
Unigene9774	-5.13518	0.322907	1.92464e-06	0.00165854	0.15	5.46
Unigene37706	-3.45501	4.73393	2.04578e-06	0.00168273	2.14	22.15
Unigene51681	-8.39562	-0.386039	2.45054e-06	0.00188688	0	2.01
Unigene46776	-3.97832	1.29235	2.70593e-06	0.00204503	0.8	12.01
Unigene9717	-5.70685	-0.0163314	2.84614e-06	0.00204587	0.09	5.29
Unigene30262	-3.89578	1.4983	2.8509e-06	0.00204587	0.37	5.26
Unigene49414	-3.72115	1.77593	2.8563e-06	0.00204587	0.85	10.59
Unigene24069	-8.35726	-0.421781	2.94065e-06	0.00205842	0	5.18
Unigene12686	-3.97882	1.12787	3.4253e-06	0.00225591	0.59	8.85
Unigene33119	-3.48001	3.05885	3.44037e-06	0.00225591	2.56	26.99
Unigene37980	-8.31785	-0.458407	3.54078e-06	0.00225591	0	1.37
Unigene26018	-8.31785	-0.458407	3.54078e-06	0.00225591	0	2.13
Unigene19244	-4.29382	0.463447	3.84753e-06	0.00234658	0.17	3.32
Unigene9463	-8.23566	-0.534492	5.18875e-06	0.00287947	0	5.65
Unigene17324	-8.23566	-0.534492	5.18875e-06	0.00287947	0	3.77
Unigene14499	-8.23566	-0.534492	5.18875e-06	0.00287947	0	4.16
Unigene48030	-3.22692	8.17821	5.76068e-06	0.00314357	78.34	691.31
Unigene26088	-3.54781	1.95291	5.9489e-06	0.00315902	0.43	4.8
Unigene52638	-8.19273	-0.57405	6.31674e-06	0.00326979	0	3.46
Unigene31620	-8.19273	-0.57405	6.31674e-06	0.00326979	0	4.36
Unigene20036	-5.51887	-0.191121	7.01868e-06	0.00351499	0.09	4.55
Unigene42395	-4.15871	0.339596	7.45779e-06	0.00365991	0.28	4.93
Unigene24474	-3.83602	0.996539	7.54907e-06	0.00366154	0.4	5.5
Unigene15311	-8.14849	-0.614693	7.72046e-06	0.00368661	0	2.47
Unigene18749	-8.14849	-0.614693	7.72046e-06	0.00368661	0	2.78
Unigene20673	-3.82093	0.982733	8.1369e-06	0.00385558	0.61	8.3
Unigene10090	-4.13491	0.317902	8.36369e-06	0.00393279	0.43	7.37
Unigene20752	-3.84985	0.823574	9.37092e-06	0.00396109	0.45	6.22
Unigene16309	-8.10285	-0.65648	9.4751e-06	0.00396109	0	2.59
Unigene15098	-8.10285	-0.65648	9.4751e-06	0.00396109	0	4.34
Unigene23110	-8.10285	-0.65648	9.4751e-06	0.00396109	0	4.21
Unigene1265	-8.10285	-0.65648	9.4751e-06	0.00396109	0	2.98
Unigene9667	-8.10285	-0.65648	9.4751e-06	0.00396109	0	2.04
Unigene53957	-8.10285	-0.65648	9.4751e-06	0.00396109	0	3.04
Unigene50760	-8.10285	-0.65648	9.4751e-06	0.00396109	0	3.68
Unigene13306	-8.10285	-0.65648	9.4751e-06	0.00396109	0	4.36
Unigene15303	-8.10285	-0.65648	9.4751e-06	0.00396109	0	5.63
Unigene2284	-3.74196	1.07501	9.51705e-06	0.00396109	0.65	8.28
Unigene47191	-4.82547	0.0347863	9.78617e-06	0.00401651	0.12	3.52
Unigene19581	-4.79639	0.00802765	1.12192e-05	0.00446827	0.11	3.03
Unigene49051	-3.23811	3.21841	1.13276e-05	0.00446827	6.38	56.83
Unigene33907	-8.05572	-0.699478	1.16786e-05	0.00446827	0	1.68
Unigene42	-8.05572	-0.699478	1.16786e-05	0.00446827	0	3.71
Unigene11128	-8.05572	-0.699478	1.16786e-05	0.00446827	0	1.43
Unigene48467	-3.14235	4.6607	1.18019e-05	0.00448755	9.86	82.1
Unigene25321	-8.007	-0.743758	1.44592e-05	0.00506065	0	4.07
Unigene14577	-8.007	-0.743758	1.44592e-05	0.00506065	0	3.58
Unigene44247	-8.007	-0.743758	1.44592e-05	0.00506065	0	2.21
Unigene17632	-4.03557	0.22778	1.5141e-05	0.00518151	0.24	3.83
Unigene22867	-4.73641	-0.0469899	1.70996e-05	0.00566301	0.21	5.68
Unigene40824	-3.13393	3.17527	1.74137e-05	0.00573618	0.83	6.87
Unigene43687	-3.01788	7.6351	1.88238e-05	0.00603906	90.36	689.82
Unigene23422	-3.66067	0.837008	1.92961e-05	0.00609549	0.66	7.95
Unigene24142	-3.66067	0.837008	1.92961e-05	0.00609549	0.62	7.5
Unigene9449	-4.70546	-0.0752867	1.97573e-05	0.00617782	0.2	5.11
Unigene43038	-3.19908	2.38114	2.18721e-05	0.00670892	0.63	5.44
Unigene27697	-3.9563	0.156379	2.19975e-05	0.00670892	0.18	2.69
Unigene15679	-7.95657	-0.789398	2.24824e-05	0.00670892	0	2.67
Unigene52464	-7.95657	-0.789398	2.24824e-05	0.00670892	0	3.15
Unigene10720	-3.05854	3.58799	2.28997e-05	0.00674929	4.38	34.4
Unigene40011	-4.3281	0.109527	2.49918e-05	0.00722757	0.25	4.91
Unigene24009	-3.92888	0.13179	2.49918e-05	0.00722757	0.11	1.6
Unigene37096	-3.17799	2.2216	2.57975e-05	0.0073608	0.94	8.01
Unigene2215	-3.45535	1.21864	2.63973e-05	0.0073608	0.38	4.01
Unigene29252	-4.64149	-0.133559	2.65437e-05	0.0073608	0.15	3.72
Unigene42825	-5.26327	-0.425162	2.69459e-05	0.0073608	0.04	1.78
Unigene20880	-7.90432	-0.836484	2.82471e-05	0.0073608	0	2.94
Unigene51142	-7.90432	-0.836484	2.82471e-05	0.0073608	0	3.7
Unigene9102	-7.90432	-0.836484	2.82471e-05	0.0073608	0	3.36
Unigene3693	-7.90432	-0.836484	2.82471e-05	0.0073608	0	2.26
Unigene9986	-7.90432	-0.836484	2.82471e-05	0.0073608	0	3.23
Unigene17550	-7.90432	-0.836484	2.82471e-05	0.0073608	0	3.88
Unigene755	-7.90432	-0.836484	2.82471e-05	0.0073608	0	2.43
Unigene43159	-4.30014	0.0841195	2.84399e-05	0.0073608	0.08	1.57
Unigene3433	-3.90092	0.106784	2.84399e-05	0.0073608	0.28	4.04
Unigene27237	-3.29768	1.39171	2.91339e-05	0.00747757	0.88	8.21
Unigene44482	-2.99677	3.76242	3.08524e-05	0.00774361	2.56	19.29
Unigene16557	-4.60841	-0.16358	3.08679e-05	0.00774361	0.05	1.26
Unigene2546	-2.94826	5.3515	3.10256e-05	0.00774361	10.08	73.38
Unigene424	-5.22275	-0.461832	3.23096e-05	0.00795573	0.11	4.27
Unigene1899	-3.87242	0.0813475	3.24175e-05	0.00795573	0.6	8.58
Unigene19112	-7.85011	-0.88511	3.56805e-05	0.00820106	0	2.34
Unigene14416	-7.85011	-0.88511	3.56805e-05	0.00820106	0	3.7
Unigene38897	-7.85011	-0.88511	3.56805e-05	0.00820106	0	3.95
Unigene15399	-7.85011	-0.88511	3.56805e-05	0.00820106	0	3.75
Unigene30998	-7.85011	-0.88511	3.56805e-05	0.00820106	0	2.96
Unigene51826	-7.85011	-0.88511	3.56805e-05	0.00820106	0	2.64
Unigene24020	-7.85011	-0.88511	3.56805e-05	0.00820106	0	2.41
Unigene3538	-4.57455	-0.194222	3.59785e-05	0.00820828	0.15	3.65
Unigene48108	-2.89606	9.3122	3.63312e-05	0.00825817	105.93	743.23
Unigene18207	-3.84334	0.0554654	3.70145e-05	0.00835186	0.21	2.96
Unigene23306	-5.18107	-0.499431	3.88701e-05	0.00867521	0.08	3.17
Unigene3266	-3.03079	2.71931	4.13355e-05	0.00905979	3.16	24.37
Unigene1840	-2.93368	3.83686	4.14385e-05	0.00905979	16.03	115.57
Unigene182	-4.53988	-0.225512	4.20337e-05	0.00905979	0.16	3.66
Unigene27868	-4.53988	-0.225512	4.20337e-05	0.00905979	0.16	3.78
Unigene4628	-4.53988	-0.225512	4.20337e-05	0.00905979	0.07	1.71
Unigene31611	-3.54943	0.552508	4.31467e-05	0.00917273	0.21	2.4
Unigene2962	-2.86169	9.88681	4.37151e-05	0.00917273	129.74	888.81
Unigene31392	-3.61316	0.398003	4.49665e-05	0.00917273	0.24	2.83
Unigene23069	-2.93377	3.49509	4.53172e-05	0.00917273	4.89	35.26
Unigene1216	-7.79377	-0.93538	4.53239e-05	0.00917273	0	3.94
Unigene15073	-7.79377	-0.93538	4.53239e-05	0.00917273	0	1.71
Unigene3967	-7.79377	-0.93538	4.53239e-05	0.00917273	0	2.71
Unigene14540	-7.79377	-0.93538	4.53239e-05	0.00917273	0	1.61
Unigene1305	-7.79377	-0.93538	4.53239e-05	0.00917273	0	2.8
Unigene19006	-7.79377	-0.93538	4.53239e-05	0.00917273	0	2.78
Unigene61327	-7.79377	-0.93538	4.53239e-05	0.00917273	0	2.68
Unigene10862	-7.79377	-0.93538	4.53239e-05	0.00917273	0	1.77
Unigene13866	-7.79377	-0.93538	4.53239e-05	0.00917273	0	3.05
Unigene52466	-7.79377	-0.93538	4.53239e-05	0.00917273	0	2.14
Unigene15867	-7.79377	-0.93538	4.53239e-05	0.00917273	0	3.72
Unigene13203	-3.18164	1.54624	4.61122e-05	0.00919245	0.82	7.05
Unigene10381	-5.13815	-0.538008	4.69243e-05	0.0092644	0.12	4.42
Unigene3374	-3.81366	0.0291221	4.85126e-05	0.00954737	0.26	3.5
Unigene3621	-4.50436	-0.257478	4.92269e-05	0.0096571	0.19	4.29
Unigene47870	-2.82932	11.3947	5.19554e-05	0.01016	423.88	2839.41
Unigene17959	-3.4061	0.772385	5.55783e-05	0.0104007	0.56	5.68
Unigene4258	-3.78336	0.00230096	5.56909e-05	0.0104007	0.33	4.35
Unigene24447	-5.09391	-0.577615	5.68506e-05	0.0104007	0.07	2.52
Unigene20922	-5.09391	-0.577615	5.68506e-05	0.0104007	0.09	3.25
Unigene51626	-5.09391	-0.577615	5.68506e-05	0.0104007	0.1	3.81
Unigene9683	-5.09391	-0.577615	5.68506e-05	0.0104007	0.07	2.65
Unigene15305	-5.09391	-0.577615	5.68506e-05	0.0104007	0.09	3.15
Unigene43766	-3.33747	0.991127	5.73963e-05	0.0104007	1.01	9.73
Unigene32516	-4.46794	-0.290148	5.77951e-05	0.0104007	0.17	3.67
Unigene115	-4.46794	-0.290148	5.77951e-05	0.0104007	0.14	3.22
Unigene51292	-4.46794	-0.290148	5.77951e-05	0.0104007	0.14	3.15
Unigene51614	-4.46794	-0.290148	5.77951e-05	0.0104007	0.11	2.42
Unigene50799	-7.73515	-0.987407	5.79138e-05	0.0104007	0	2.35
Unigene18870	-7.73515	-0.987407	5.79138e-05	0.0104007	0	2.05
Unigene61490	-7.73515	-0.987407	5.79138e-05	0.0104007	0	2.04
Unigene54787	-7.73515	-0.987407	5.79138e-05	0.0104007	0	1.75
Unigene54241	-7.73515	-0.987407	5.79138e-05	0.0104007	0	2.15
Unigene51483	-7.73515	-0.987407	5.79138e-05	0.0104007	0	1.93
Unigene30077	-3.64395	0.177906	5.9769e-05	0.0106716	0.44	5.32
Unigene46711	-2.84991	4.33761	6.00933e-05	0.0106985	18.35	124.79
Unigene37226	-3.75241	-0.0250155	6.40524e-05	0.0112409	0.16	2.1
Unigene41258	-2.91412	2.70891	6.59763e-05	0.0114804	4.83	34.37
Unigene27293	-3.32655	0.848368	7.16791e-05	0.0120071	0.9	8.64
Unigene3083	-2.9883	1.95157	7.29816e-05	0.0120071	2.67	20.02
Unigene3585	-3.08285	1.53546	7.3117e-05	0.0120071	1.05	8.4
Unigene22474	-4.12	-0.0782475	7.38123e-05	0.0120071	0.31	5.22
Unigene26098	-4.12	-0.0782475	7.38123e-05	0.0120071	0.33	5.68
Unigene61532	-3.72078	-0.0528458	7.38123e-05	0.0120071	0.17	2.18
Unigene36514	-3.09501	1.38879	7.41575e-05	0.0120071	1.04	8.45
Unigene8479	-7.67404	-1.04132	7.44607e-05	0.0120071	0	1.82
Unigene41684	-7.67404	-1.04132	7.44607e-05	0.0120071	0	1.37
Unigene51878	-7.67404	-1.04132	7.44607e-05	0.0120071	0	2.21
Unigene25122	-7.67404	-1.04132	7.44607e-05	0.0120071	0	2.02
Unigene6975	-7.67404	-1.04132	7.44607e-05	0.0120071	0	2.06
Unigene22346	-7.67404	-1.04132	7.44607e-05	0.0120071	0	1.35
Unigene22790	-7.67404	-1.04132	7.44607e-05	0.0120071	0	4.02
Unigene52	-7.67404	-1.04132	7.44607e-05	0.0120071	0	3.55
Unigene14222	-7.67404	-1.04132	7.44607e-05	0.0120071	0	2.68
Unigene39186	-2.96514	2.12824	7.63803e-05	0.0122738	1.04	7.68
Unigene31744	-3.58857	0.129075	7.67128e-05	0.0122738	0.25	2.88
Unigene49341	-3.05317	1.65123	7.92415e-05	0.0125159	1.38	10.82
Unigene49490	-4.43057	-0.323555	8.02885e-05	0.0125957	0.13	2.91
Unigene47015	-4.43057	-0.323555	8.02885e-05	0.0125957	0.11	2.37
Unigene3521	-4.08766	-0.107131	8.52291e-05	0.0132243	0.19	3.23
Unigene27353	-3.05743	1.27022	9.4802e-05	0.0139336	2.07	16.4
Unigene3998	-4.39221	-0.357732	9.50166e-05	0.0139336	0.17	3.5
Unigene38956	-4.39221	-0.357732	9.50166e-05	0.0139336	0.1	2.17
Unigene17328	-7.61023	-1.09726	9.63608e-05	0.0139336	0	1.94
Unigene18830	-7.61023	-1.09726	9.63608e-05	0.0139336	0	3.62
Unigene16296	-7.61023	-1.09726	9.63608e-05	0.0139336	0	2.41
Unigene1260	-7.61023	-1.09726	9.63608e-05	0.0139336	0	3.66
Unigene26587	-7.61023	-1.09726	9.63608e-05	0.0139336	0	2
Unigene16450	-7.61023	-1.09726	9.63608e-05	0.0139336	0	1.94
Unigene61122	-7.61023	-1.09726	9.63608e-05	0.0139336	0	3.43
Unigene61143	-7.61023	-1.09726	9.63608e-05	0.0139336	0	1.64
Unigene16016	-7.61023	-1.09726	9.63608e-05	0.0139336	0	2.01
Unigene720	-7.61023	-1.09726	9.63608e-05	0.0139336	0	1.37
Unigene51800	-7.61023	-1.09726	9.63608e-05	0.0139336	0	1.84
Unigene54662	-7.61023	-1.09726	9.63608e-05	0.0139336	0	2.88
Unigene50669	-7.61023	-1.09726	9.63608e-05	0.0139336	0	2.59
Unigene1165	-7.61023	-1.09726	9.63608e-05	0.0139336	0	1.61
Unigene12797	-3.4666	0.26842	9.81305e-05	0.0140613	0.2	2.14
Unigene6311	-3.65536	-0.110127	9.86135e-05	0.0140613	0.23	2.79
Unigene24002	-3.65536	-0.110127	9.86135e-05	0.0140613	0.14	1.73
Unigene49995	-3.65536	-0.110127	9.86135e-05	0.0140613	0.3	3.68
Unigene21309	-4.95241	-0.703192	0.000103439	0.0146141	0.04	1.31
Unigene3313	-4.95241	-0.703192	0.000103439	0.0146141	0.07	2.21
Unigene15309	-4.35281	-0.392715	0.000112765	0.0156799	0.17	3.45
Unigene28290	-4.35281	-0.392715	0.000112765	0.0156799	0.14	2.85
Unigene45338	-4.35281	-0.392715	0.000112765	0.0156799	0.1	2.08
Unigene2304	-4.02072	-0.166645	0.00011434	0.015792	0.16	2.48
Unigene10127	-4.02072	-0.166645	0.00011434	0.015792	0.23	3.61
Unigene46018	-3.14494	1.05496	0.000121624	0.0164213	0.37	3.13
Unigene8640	-7.54347	-1.15538	0.000125561	0.0164213	0	1.96
Unigene7949	-7.54347	-1.15538	0.000125561	0.0164213	0	1.65
Unigene15848	-7.54347	-1.15538	0.000125561	0.0164213	0	2.43
Unigene28383	-7.54347	-1.15538	0.000125561	0.0164213	0	3.46
Unigene9160	-7.54347	-1.15538	0.000125561	0.0164213	0	2.16
Unigene13482	-7.54347	-1.15538	0.000125561	0.0164213	0	2.04
Unigene7069	-7.54347	-1.15538	0.000125561	0.0164213	0	2.33
Unigene54129	-7.54347	-1.15538	0.000125561	0.0164213	0	1.57
Unigene50827	-7.54347	-1.15538	0.000125561	0.0164213	0	2.16
Unigene8708	-7.54347	-1.15538	0.000125561	0.0164213	0	1.91
Unigene45768	-7.54347	-1.15538	0.000125561	0.0164213	0	2.53
Unigene52038	-7.54347	-1.15538	0.000125561	0.0164213	0	3.89
Unigene865	-7.54347	-1.15538	0.000125561	0.0164213	0	3.17
Unigene15555	-7.54347	-1.15538	0.000125561	0.0164213	0	2.73
Unigene28185	-7.54347	-1.15538	0.000125561	0.0164213	0	2.08
Unigene11994	-7.54347	-1.15538	0.000125561	0.0164213	0	1.61
Unigene25453	-7.54347	-1.15538	0.000125561	0.0164213	0	3.07
Unigene53898	-7.54347	-1.15538	0.000125561	0.0164213	0	2.33
Unigene3571	-3.21979	0.754256	0.000127118	0.0165897	0.72	6.37
Unigene42673	-3.58683	-0.169711	0.000132862	0.0171887	0.27	3.13
Unigene25110	-3.58683	-0.169711	0.000132862	0.0171887	0.43	5.06
Unigene51639	-4.3123	-0.428543	0.00013422	0.0171887	0.22	4.32
Unigene212	-4.3123	-0.428543	0.00013422	0.0171887	0.15	2.92
Unigene46885	-3.47101	0.0262883	0.000147215	0.0185826	0.25	2.64
Unigene16586	-3.95052	-0.228651	0.000154728	0.0185924	0.2	3.05
Unigene14293	-3.5513	-0.200426	0.000154728	0.0185924	0.23	2.63
Unigene28049	-3.5513	-0.200426	0.000154728	0.0185924	0.28	3.24
Unigene16771	-3.5513	-0.200426	0.000154728	0.0185924	0.27	3.05
Unigene24629	-4.90199	-0.747525	0.000157376	0.0185924	0.1	3.21
Unigene49650	-3.19302	0.58484	0.000159943	0.0185924	0.53	4.65
Unigene29515	-4.27061	-0.465257	0.000160239	0.0185924	0.13	2.56
Unigene51618	-4.27061	-0.465257	0.000160239	0.0185924	0.13	2.49
Unigene1533	-4.27061	-0.465257	0.000160239	0.0185924	0.1	1.88
Unigene25727	-2.62691	6.17864	0.000160274	0.0185924	37.79	220.03
Unigene16239	-7.47347	-1.21586	0.000164799	0.0185924	0	3.71
Unigene4680	-7.47347	-1.21586	0.000164799	0.0185924	0	2.29
Unigene21916	-7.47347	-1.21586	0.000164799	0.0185924	0	2.39
Unigene131	-7.47347	-1.21586	0.000164799	0.0185924	0	1.33
Unigene38180	-7.47347	-1.21586	0.000164799	0.0185924	0	3.34
Unigene11991	-7.47347	-1.21586	0.000164799	0.0185924	0	1.52
Unigene27255	-7.47347	-1.21586	0.000164799	0.0185924	0	1.15
Unigene26209	-7.47347	-1.21586	0.000164799	0.0185924	0	1.87
Unigene61468	-7.47347	-1.21586	0.000164799	0.0185924	0	2.33
Unigene51319	-7.47347	-1.21586	0.000164799	0.0185924	0	3.16
Unigene31582	-7.47347	-1.21586	0.000164799	0.0185924	0	2.3
Unigene61405	-7.47347	-1.21586	0.000164799	0.0185924	0	2.62
Unigene53131	-7.47347	-1.21586	0.000164799	0.0185924	0	2.15
Unigene770	-7.47347	-1.21586	0.000164799	0.0185924	0	2.82
Unigene50674	-7.47347	-1.21586	0.000164799	0.0185924	0	1.96
Unigene53091	-7.47347	-1.21586	0.000164799	0.0185924	0	2.64
Unigene13276	-7.47347	-1.21586	0.000164799	0.0185924	0	1.62
Unigene12346	-7.47347	-1.21586	0.000164799	0.0185924	0	1.71
Unigene16541	-7.47347	-1.21586	0.000164799	0.0185924	0	2.18
Unigene15174	-7.47347	-1.21586	0.000164799	0.0185924	0	2.44
Unigene29524	-7.47347	-1.21586	0.000164799	0.0185924	0	1.77
Unigene3468	-7.47347	-1.21586	0.000164799	0.0185924	0	2.28
Unigene53120	-7.47347	-1.21586	0.000164799	0.0185924	0	1.56
Unigene8222	-7.47347	-1.21586	0.000164799	0.0185924	0	3.32
Unigene15758	-7.47347	-1.21586	0.000164799	0.0185924	0	1.94
Unigene26890	-7.47347	-1.21586	0.000164799	0.0185924	0	1.91
Unigene20714	-7.47347	-1.21586	0.000164799	0.0185924	0	1.6
Unigene17064	-7.47347	-1.21586	0.000164799	0.0185924	0	1.5
Unigene53333	-7.47347	-1.21586	0.000164799	0.0185924	0	2.4
Unigene49475	-3.29934	0.332152	0.000165341	0.0185924	0.56	5.32
Unigene35787	-2.94963	1.17629	0.000165403	0.0185924	0.61	4.5
Unigene31466	-2.9273	1.32298	0.000168858	0.0188432	1.02	7.37
Unigene3554	-2.66301	3.79471	0.000169382	0.0188675	4.59	27.43
Unigene48744	-2.60882	6.99203	0.000170379	0.0189443	24.54	141.07
Unigene42301	-2.60187	7.84026	0.000174807	0.0192628	19.39	110.95
Unigene50973	-3.33196	0.151004	0.000178086	0.0195891	0.43	4.17
Unigene23722	-3.9141	-0.260655	0.000180606	0.0196841	0.18	2.61
Unigene9608	-3.51488	-0.231791	0.000180606	0.0196841	0.31	3.4
Unigene33782	-3.51488	-0.231791	0.000180606	0.0196841	0.18	1.97
Unigene49561	-3.51488	-0.231791	0.000180606	0.0196841	0.32	3.57
Unigene19188	-2.78359	2.14326	0.000186543	0.0201595	3.05	19.86
Unigene1865	-3.20619	0.434044	0.000189466	0.0204037	0.33	2.92
Unigene14120	-4.22769	-0.502902	0.000191901	0.0205224	0.16	3
Unigene12406	-4.22769	-0.502902	0.000191901	0.0205224	0.12	2.24
Unigene27312	-4.22769	-0.502902	0.000191901	0.0205224	0.07	1.33
Unigene12998	-3.40842	-0.0279125	0.000193372	0.0205425	0.18	1.83
Unigene15910	-3.40842	-0.0279125	0.000193372	0.0205425	0.25	2.59
Unigene50524	-4.84973	-0.793219	0.000195424	0.0205425	0.16	4.81
Unigene20216	-4.84973	-0.793219	0.000195424	0.0205425	0.14	4.24
Unigene18991	-4.84973	-0.793219	0.000195424	0.0205425	0.08	2.58
Unigene12949	-4.84973	-0.793219	0.000195424	0.0205425	0.08	2.61
Unigene28024	-3.03585	0.959641	0.000199338	0.0209183	1.12	8.72
Unigene29247	-3.30345	0.126358	0.00020148	0.021107	0.35	3.32
Unigene21372	-2.7256	2.24781	0.000205112	0.0213518	1.06	6.63
Unigene43613	-2.60268	4.37024	0.000207346	0.0213518	5.19	29.72
Unigene2090	-3.18277	0.413751	0.000209973	0.0213518	0.58	5
Unigene2633	-2.56314	12.6717	0.000210787	0.0213518	1743.04	9708.77
Unigene5939	-7.39989	-1.2789	0.00021796	0.0213518	0	2.25
Unigene193	-7.39989	-1.2789	0.00021796	0.0213518	0	2.25
Unigene10573	-7.39989	-1.2789	0.00021796	0.0213518	0	2.66
Unigene44968	-7.39989	-1.2789	0.00021796	0.0213518	0	2.27
Unigene8392	-7.39989	-1.2789	0.00021796	0.0213518	0	1.53
Unigene45170	-7.39989	-1.2789	0.00021796	0.0213518	0	2.91
Unigene30126	-7.39989	-1.2789	0.00021796	0.0213518	0	1.49
Unigene1316	-7.39989	-1.2789	0.00021796	0.0213518	0	2.37
Unigene13550	-7.39989	-1.2789	0.00021796	0.0213518	0	2.56
Unigene61045	-7.39989	-1.2789	0.00021796	0.0213518	0	2.6
Unigene40199	-7.39989	-1.2789	0.00021796	0.0213518	0	2.51
Unigene26326	-7.39989	-1.2789	0.00021796	0.0213518	0	2.26
Unigene13762	-7.39989	-1.2789	0.00021796	0.0213518	0	2.83
Unigene1705	-7.39989	-1.2789	0.00021796	0.0213518	0	2.02
Unigene61082	-7.39989	-1.2789	0.00021796	0.0213518	0	2.54
Unigene13665	-7.39989	-1.2789	0.00021796	0.0213518	0	2.22
Unigene38586	-7.39989	-1.2789	0.00021796	0.0213518	0	1.81
Unigene9075	-7.39989	-1.2789	0.00021796	0.0213518	0	2.7
Unigene16217	-7.39989	-1.2789	0.00021796	0.0213518	0	0.96
Unigene33906	-7.39989	-1.2789	0.00021796	0.0213518	0	3.05
Unigene50837	-7.39989	-1.2789	0.00021796	0.0213518	0	2.65
Unigene38977	-7.39989	-1.2789	0.00021796	0.0213518	0	2.3
Unigene21417	-7.39989	-1.2789	0.00021796	0.0213518	0	1.62
Unigene51666	-7.39989	-1.2789	0.00021796	0.0213518	0	2.4
Unigene1976	-3.37609	-0.0557753	0.000222231	0.0216944	0.45	4.54
Unigene10031	-3.37609	-0.0557753	0.000222231	0.0216944	0.69	6.94
Unigene14547	-3.27437	0.101295	0.000228285	0.0221103	0.56	5.21
Unigene40168	-4.18345	-0.541525	0.000230561	0.0222607	0.29	5.32
Unigene45787	-3.129	0.529251	0.000233346	0.0224592	0.58	4.81
Unigene5729	-2.66268	2.49077	0.000237057	0.0227808	5.62	33.63
Unigene39974	-2.59693	3.55796	0.000242363	0.0230705	3.1	17.68
Unigene47691	-4.79552	-0.840361	0.000243817	0.0230705	0.07	2.22
Unigene9279	-4.79552	-0.840361	0.000243817	0.0230705	0.11	3.32
Unigene45366	-4.79552	-0.840361	0.000243817	0.0230705	0.06	1.82
Unigene24424	-4.79552	-0.840361	0.000243817	0.0230705	0.1	3.09
Unigene52287	-4.79552	-0.840361	0.000243817	0.0230705	0.13	3.95
Unigene50460	-3.47752	-0.263833	0.000247831	0.0233747	0.45	4.88
Unigene4362	-3.47752	-0.263833	0.000247831	0.0233747	0.3	3.25
Unigene25508	-3.0639	0.618595	0.000254949	0.02394	0.97	7.73
Unigene41153	-3.343	-0.084172	0.00025588	0.0239543	0.22	2.14
Unigene17226	-3.343	-0.084172	0.00025588	0.0239543	0.31	3.08
Unigene34044	-3.13477	0.372308	0.000258681	0.0240339	0.3	2.51
Unigene23280	-2.52412	6.67842	0.000266669	0.0240932	23.21	125.84
Unigene43754	-2.54943	4.48739	0.000267025	0.0240932	1.75	9.65
Unigene24672	-2.79822	1.55832	0.000268124	0.0240932	0.99	6.52
Unigene42821	-2.53692	4.85579	0.000270507	0.0240932	4.82	26.37
Unigene43640	-2.72683	1.67104	0.000274453	0.0240932	0.94	5.9
Unigene44639	-2.80421	1.43461	0.000274883	0.0240932	3.05	20.19
Unigene12454	-3.02755	0.719428	0.000274907	0.0240932	0.42	3.29
Unigene50319	-4.13781	-0.581179	0.000277936	0.0240932	0.13	2.31
Unigene3430	-4.13781	-0.581179	0.000277936	0.0240932	0.2	3.62
Unigene22981	-4.13781	-0.581179	0.000277936	0.0240932	0.13	2.25
Unigene30086	-3.04318	0.600722	0.000279056	0.0240932	0.64	5
Unigene30904	-2.81143	1.29935	0.000282841	0.0240932	1.11	7.42
Unigene10440	-2.62666	2.51841	0.000287846	0.0240932	4.81	28.04
Unigene35413	-2.96959	0.902256	0.000287947	0.0240932	0.9	6.73
Unigene24597	-2.96959	0.902256	0.000287947	0.0240932	0.51	3.82
Unigene27426	-7.32237	-1.34472	0.000290613	0.0240932	0	1.54
Unigene1389	-7.32237	-1.34472	0.000290613	0.0240932	0	1.73
Unigene8169	-7.32237	-1.34472	0.000290613	0.0240932	0	3.25
Unigene16201	-7.32237	-1.34472	0.000290613	0.0240932	0	1.95
Unigene52092	-7.32237	-1.34472	0.000290613	0.0240932	0	2.21
Unigene28167	-7.32237	-1.34472	0.000290613	0.0240932	0	2.3
Unigene24217	-7.32237	-1.34472	0.000290613	0.0240932	0	2.42
Unigene3435	-7.32237	-1.34472	0.000290613	0.0240932	0	1.89
Unigene1132	-7.32237	-1.34472	0.000290613	0.0240932	0	2.69
Unigene56287	-7.32237	-1.34472	0.000290613	0.0240932	0	1.35
Unigene46483	-7.32237	-1.34472	0.000290613	0.0240932	0	1.31
Unigene32445	-7.32237	-1.34472	0.000290613	0.0240932	0	1.04
Unigene7822	-7.32237	-1.34472	0.000290613	0.0240932	0	2.82
Unigene16095	-7.32237	-1.34472	0.000290613	0.0240932	0	2.46
Unigene14456	-7.32237	-1.34472	0.000290613	0.0240932	0	2.16
Unigene61001	-7.32237	-1.34472	0.000290613	0.0240932	0	1.45
Unigene16090	-7.32237	-1.34472	0.000290613	0.0240932	0	2.13
Unigene23849	-7.32237	-1.34472	0.000290613	0.0240932	0	2.23
Unigene51897	-7.32237	-1.34472	0.000290613	0.0240932	0	2.66
Unigene17588	-7.32237	-1.34472	0.000290613	0.0240932	0	1.79
Unigene7433	-7.32237	-1.34472	0.000290613	0.0240932	0	2.19
Unigene6312	-7.32237	-1.34472	0.000290613	0.0240932	0	1.74
Unigene50623	-7.32237	-1.34472	0.000290613	0.0240932	0	2.23
Unigene533	-7.32237	-1.34472	0.000290613	0.0240932	0	1.97
Unigene32676	-7.32237	-1.34472	0.000290613	0.0240932	0	1.95
Unigene6821	-7.32237	-1.34472	0.000290613	0.0240932	0	2.52
Unigene52791	-7.32237	-1.34472	0.000290613	0.0240932	0	2.39
Unigene55161	-7.32237	-1.34472	0.000290613	0.0240932	0	2.21
Unigene7886	-7.32237	-1.34472	0.000290613	0.0240932	0	1.84
Unigene9653	-7.32237	-1.34472	0.000290613	0.0240932	0	1.09
Unigene34020	-7.32237	-1.34472	0.000290613	0.0240932	0	1.71
Unigene51942	-7.32237	-1.34472	0.000290613	0.0240932	0	1.97
Unigene8472	-7.32237	-1.34472	0.000290613	0.0240932	0	1.87
Unigene9064	-7.32237	-1.34472	0.000290613	0.0240932	0	2.35
Unigene22753	-7.32237	-1.34472	0.000290613	0.0240932	0	1.98
Unigene7486	-7.32237	-1.34472	0.000290613	0.0240932	0	2.23
Unigene13029	-7.32237	-1.34472	0.000290613	0.0240932	0	3.22
Unigene21512	-7.32237	-1.34472	0.000290613	0.0240932	0	2.26
Unigene19467	-3.43916	-0.296581	0.000291391	0.0240932	0.25	2.67
Unigene50733	-3.43916	-0.296581	0.000291391	0.0240932	0.32	3.42
Unigene35494	-3.43916	-0.296581	0.000291391	0.0240932	0.32	3.41
Unigene19483	-3.43916	-0.296581	0.000291391	0.0240932	0.26	2.71
Unigene13368	-3.43916	-0.296581	0.000291391	0.0240932	0.61	6.44
Unigene23303	-2.82029	1.15018	0.000292323	0.0241268	1.41	9.45
Unigene48174	-2.50323	6.81094	0.000293034	0.0241318	41.47	221.63
Unigene21017	-2.50154	6.17849	0.000304636	0.024777	28.81	153.78
Unigene27677	-4.73918	-0.889044	0.000305695	0.024777	0.07	1.96
Unigene18726	-4.73918	-0.889044	0.000305695	0.024777	0.08	2.29
Unigene26767	-4.73918	-0.889044	0.000305695	0.024777	0.07	1.86
Unigene27002	-4.73918	-0.889044	0.000305695	0.024777	0.07	1.99
Unigene17681	-4.73918	-0.889044	0.000305695	0.024777	0.09	2.45
Unigene2118	-3.062	0.471482	0.000312634	0.0251409	0.44	3.51
Unigene20713	-2.98862	0.685887	0.000325979	0.0260735	0.51	3.87
Unigene19715	-3.14212	0.196461	0.000327712	0.0261486	0.41	3.45
Unigene61021	-4.09068	-0.621919	0.000336207	0.0263151	0.18	3.01
Unigene17509	-4.09068	-0.621919	0.000336207	0.0263151	0.15	2.59
Unigene33141	-4.09068	-0.621919	0.000336207	0.0263151	0.19	3.22
Unigene34479	-4.09068	-0.621919	0.000336207	0.0263151	0.18	3.1
Unigene39785	-4.09068	-0.621919	0.000336207	0.0263151	0.14	2.37
Unigene17253	-4.09068	-0.621919	0.000336207	0.0263151	0.09	1.6
Unigene19662	-2.62442	2.33356	0.000338067	0.0264271	2.85	16.62
Unigene468	-3.27448	-0.142651	0.000341233	0.0266071	0.4	3.72
Unigene18998	-3.03896	0.451712	0.000345287	0.0268892	0.45	3.53
Unigene19106	-3.08511	0.329667	0.000356572	0.0276283	0.36	2.9
Unigene47902	-2.45668	10.4032	0.000362295	0.0280012	335.31	1734.87
Unigene26631	-2.767	1.18511	0.000367229	0.0283115	1.04	6.72
Unigene29685	-2.75087	1.31995	0.000368607	0.0283823	2.3	14.68
Unigene44363	-3.01554	0.431673	0.000381713	0.0293499	0.24	1.83
Unigene27225	-3.18344	0.0234533	0.000382127	0.0293499	0.29	2.55
Unigene60960	-4.68056	-0.939372	0.000385253	0.0294308	0.08	2.09
Unigene41132	-2.48159	4.29807	0.000387526	0.0294308	27.55	145.1
Unigene35439	-3.23895	-0.172778	0.000395255	0.0296196	0.53	4.87
Unigene42962	-3.23895	-0.172778	0.000395255	0.0296196	0.73	6.68
Unigene37596	-3.05963	0.307876	0.000397715	0.0297677	0.24	1.91
Unigene4331	-2.97916	0.545767	0.000403738	0.03013	0.41	3.06
Unigene45178	-3.75846	-0.396054	0.000405979	0.03013	0.11	1.42
Unigene11506	-3.35924	-0.364327	0.000405979	0.03013	0.65	6.48
Unigene49579	-3.35924	-0.364327	0.000405979	0.03013	0.32	3.19
Unigene23068	-3.35924	-0.364327	0.000405979	0.03013	0.57	5.69
Unigene3847	-3.35924	-0.364327	0.000405979	0.03013	0.17	1.69
Unigene47434	-2.7088	1.48175	0.000419412	0.0309035	0.74	4.56
Unigene47230	-2.88225	0.827219	0.000421524	0.031022	0.37	2.59
Unigene31967	-2.92817	0.634097	0.000423146	0.0311042	0.7	5.08
Unigene39973	-2.55019	2.58983	0.000424354	0.0311559	1.64	9.06
Unigene2011	-2.76514	0.927505	0.000436013	0.0318978	0.59	3.8
Unigene20800	-3.03368	0.285759	0.000444113	0.032375	0.36	2.85
Unigene50829	-3.20253	-0.20353	0.000458791	0.0333267	0.44	3.88
Unigene35846	-2.56049	2.34279	0.000461582	0.0334604	1.67	9.32
Unigene4482	-2.90745	0.616421	0.000462261	0.0334604	1.21	8.62
Unigene36960	-2.96754	0.390759	0.000467857	0.0338257	0.65	4.88
Unigene50493	-3.05658	0.12364	0.000469533	0.0339071	0.62	4.97
Unigene50554	-4.61946	-0.99146	0.000488131	0.0348417	0.11	2.83
Unigene61570	-4.61946	-0.99146	0.000488131	0.0348417	0.1	2.62
Unigene9590	-4.61946	-0.99146	0.000488131	0.0348417	0.12	3.15
Unigene19423	-4.61946	-0.99146	0.000488131	0.0348417	0.09	2.28
Unigene47778	-2.71571	1.06114	0.000492928	0.0351027	1.73	10.79
Unigene45783	-2.40592	5.25574	0.000507996	0.0351202	3.27	16.32
Unigene49452	-2.86457	0.700666	0.000520354	0.0351202	0.71	4.93
Unigene34480	-2.65924	1.4999	0.000521653	0.0351202	0.49	2.95
Unigene15923	-7.24043	-1.41358	0.000530405	0.0351202	0	1.46
Unigene49817	-7.24043	-1.41358	0.000530405	0.0351202	0	1.42
Unigene14496	-7.24043	-1.41358	0.000530405	0.0351202	0	2.49
Unigene90	-7.24043	-1.41358	0.000530405	0.0351202	0	1.83
Unigene359	-7.24043	-1.41358	0.000530405	0.0351202	0	0.96
Unigene55294	-7.24043	-1.41358	0.000530405	0.0351202	0	2.43
Unigene54945	-7.24043	-1.41358	0.000530405	0.0351202	0	1.69
Unigene50057	-7.24043	-1.41358	0.000530405	0.0351202	0	1.98
Unigene50117	-7.24043	-1.41358	0.000530405	0.0351202	0	2.35
Unigene42950	-7.24043	-1.41358	0.000530405	0.0351202	0	1.3
Unigene18243	-7.24043	-1.41358	0.000530405	0.0351202	0	2.49
Unigene7384	-7.24043	-1.41358	0.000530405	0.0351202	0	2.96
Unigene24110	-7.24043	-1.41358	0.000530405	0.0351202	0	1.83
Unigene54165	-7.24043	-1.41358	0.000530405	0.0351202	0	2.52
Unigene7769	-7.24043	-1.41358	0.000530405	0.0351202	0	2.51
Unigene47765	-7.24043	-1.41358	0.000530405	0.0351202	0	0.86
Unigene17310	-7.24043	-1.41358	0.000530405	0.0351202	0	1.58
Unigene52625	-7.24043	-1.41358	0.000530405	0.0351202	0	1.43
Unigene58874	-7.24043	-1.41358	0.000530405	0.0351202	0	2.37
Unigene54412	-7.24043	-1.41358	0.000530405	0.0351202	0	2.13
Unigene19741	-7.24043	-1.41358	0.000530405	0.0351202	0	1.66
Unigene52814	-7.24043	-1.41358	0.000530405	0.0351202	0	1.83
Unigene1806	-7.24043	-1.41358	0.000530405	0.0351202	0	2.47
Unigene30860	-7.24043	-1.41358	0.000530405	0.0351202	0	1.56
Unigene55145	-7.24043	-1.41358	0.000530405	0.0351202	0	2.59
Unigene8527	-7.24043	-1.41358	0.000530405	0.0351202	0	2.19
Unigene34563	-7.24043	-1.41358	0.000530405	0.0351202	0	2.76
Unigene55229	-7.24043	-1.41358	0.000530405	0.0351202	0	2.26
Unigene45179	-7.24043	-1.41358	0.000530405	0.0351202	0	1.1
Unigene16590	-7.24043	-1.41358	0.000530405	0.0351202	0	2.78
Unigene29325	-7.24043	-1.41358	0.000530405	0.0351202	0	2.4
Unigene7861	-7.24043	-1.41358	0.000530405	0.0351202	0	1.31
Unigene501	-7.24043	-1.41358	0.000530405	0.0351202	0	1.66
Unigene37462	-7.24043	-1.41358	0.000530405	0.0351202	0	3.03
Unigene24820	-2.88642	0.59853	0.000552913	0.0363017	0.25	1.79
Unigene32706	-2.70636	0.968176	0.000555023	0.0363017	0.93	5.77
Unigene9955	-2.98036	0.240506	0.000555732	0.0363017	0.55	4.13
Unigene36425	-2.98036	0.240506	0.000555732	0.0363017	0.39	2.92
Unigene45451	-2.98036	0.240506	0.000555732	0.0363017	0.37	2.82
Unigene36248	-2.65498	1.30741	0.000559176	0.036488	1.07	6.36
Unigene42971	-2.68438	1.03468	0.000564032	0.0367659	1.03	6.26
Unigene23540	-2.57007	1.69302	0.000568949	0.0368923	1.21	6.79
Unigene5829	-3.67385	-0.468683	0.000571838	0.0368923	0.31	3.88
Unigene14133	-3.67385	-0.468683	0.000571838	0.0368923	0.17	2.1
Unigene51123	-3.27463	-0.435307	0.000571838	0.0368923	0.43	4
Unigene9684	-3.27463	-0.435307	0.000571838	0.0368923	0.34	3.19
Unigene5325	-3.08639	-0.0587059	0.000572185	0.0368923	0.29	2.35
Unigene4289	-3.08639	-0.0587059	0.000572185	0.0368923	0.26	2.1
Unigene46698	-3.08639	-0.0587059	0.000572185	0.0368923	0.19	1.55
Unigene47826	-2.39579	4.16319	0.000576447	0.0370266	2.19	10.87
Unigene46556	-2.7943	0.855764	0.000587533	0.037543	0.41	2.68
Unigene29550	-2.88912	0.469152	0.000592004	0.0377504	0.71	4.99
Unigene10252	-2.6897	0.954134	0.000596159	0.037976	0.6	3.68
Unigene31725	-3.0269	0.0985485	0.000600932	0.0380828	0.5	3.89
Unigene47091	-2.45799	2.79488	0.00060275	0.0380828	1.49	7.72
Unigene26569	-2.86508	0.580419	0.000605395	0.0380828	0.49	3.38
Unigene20447	-2.37995	4.7178	0.000607739	0.0380828	3.38	16.59
Unigene14736	-3.99153	-0.706906	0.000608346	0.0380828	0.12	1.87
Unigene27381	-3.99153	-0.706906	0.000608346	0.0380828	0.1	1.6
Unigene3804	-3.99153	-0.706906	0.000608346	0.0380828	0.19	3.08
Unigene10992	-3.99153	-0.706906	0.000608346	0.0380828	0.29	4.68
Unigene20497	-3.99153	-0.706906	0.000608346	0.0380828	0.12	1.87
Unigene18063	-3.99153	-0.706906	0.000608346	0.0380828	0.11	1.83
Unigene29067	-2.64407	1.22935	0.000621674	0.0380961	1.16	6.88
Unigene783	-4.55565	-1.04543	0.000621965	0.0380961	0.08	2.02
Unigene3543	-4.55565	-1.04543	0.000621965	0.0380961	0.08	1.92
Unigene18295	-4.55565	-1.04543	0.000621965	0.0380961	0.06	1.45
Unigene1698	-4.55565	-1.04543	0.000621965	0.0380961	0.06	1.53
Unigene15743	-4.55565	-1.04543	0.000621965	0.0380961	0.09	2.23
Unigene51027	-4.55565	-1.04543	0.000621965	0.0380961	0.09	2.36
Unigene47661	-4.55565	-1.04543	0.000621965	0.0380961	0.12	3.09
Unigene49643	-4.55565	-1.04543	0.000621965	0.0380961	0.09	2.15
Unigene14134	-3.16517	-0.234932	0.000622182	0.0380961	0.26	2.27
Unigene31161	-2.91788	0.34868	0.000639659	0.0389736	1.37	9.87
Unigene2630	-2.34037	8.97916	0.000646217	0.0393343	198.41	947.04
Unigene38647	-2.84342	0.562084	0.000663375	0.0397272	0.88	6.01
Unigene6158	-2.9966	0.073024	0.00068133	0.0397272	0.63	4.85
Unigene17946	-3.62961	-0.506373	0.000681598	0.0397272	0.11	1.35
Unigene13624	-3.62961	-0.506373	0.000681598	0.0397272	0.28	3.41
Unigene10313	-3.62961	-0.506373	0.000681598	0.0397272	0.33	4.07
Unigene14534	-3.62961	-0.506373	0.000681598	0.0397272	0.3	3.69
Unigene50504	-3.23039	-0.472109	0.000681598	0.0397272	0.4	3.64
Unigene22039	-3.23039	-0.472109	0.000681598	0.0397272	0.2	1.83
Unigene10030	-2.75828	0.825258	0.000684203	0.0397272	1.21	7.78
Unigene48356	-2.34908	4.95289	0.000686821	0.0397272	23.19	111.38
Unigene52477	-7.15357	-1.48578	0.000726851	0.0397272	0	0.88
Unigene55349	-7.15357	-1.48578	0.000726851	0.0397272	0	1.49
Unigene26262	-7.15357	-1.48578	0.000726851	0.0397272	0	0.8
Unigene55800	-7.15357	-1.48578	0.000726851	0.0397272	0	2.27
Unigene130	-7.15357	-1.48578	0.000726851	0.0397272	0	1.63
Unigene13705	-7.15357	-1.48578	0.000726851	0.0397272	0	1.99
Unigene4250	-7.15357	-1.48578	0.000726851	0.0397272	0	1.13
Unigene14310	-7.15357	-1.48578	0.000726851	0.0397272	0	1.15
Unigene36329	-7.15357	-1.48578	0.000726851	0.0397272	0	0.86
Unigene14553	-7.15357	-1.48578	0.000726851	0.0397272	0	1.93
Unigene31663	-7.15357	-1.48578	0.000726851	0.0397272	0	1.33
Unigene20228	-7.15357	-1.48578	0.000726851	0.0397272	0	1.14
Unigene6620	-7.15357	-1.48578	0.000726851	0.0397272	0	1.84
Unigene54795	-7.15357	-1.48578	0.000726851	0.0397272	0	1.67
Unigene9665	-7.15357	-1.48578	0.000726851	0.0397272	0	1.54
Unigene42177	-7.15357	-1.48578	0.000726851	0.0397272	0	2.27
Unigene8296	-7.15357	-1.48578	0.000726851	0.0397272	0	1.93
Unigene1326	-7.15357	-1.48578	0.000726851	0.0397272	0	1.19
Unigene23243	-7.15357	-1.48578	0.000726851	0.0397272	0	2.17
Unigene50415	-7.15357	-1.48578	0.000726851	0.0397272	0	2.08
Unigene52376	-7.15357	-1.48578	0.000726851	0.0397272	0	1.03
Unigene19436	-7.15357	-1.48578	0.000726851	0.0397272	0	0.78
Unigene24949	-7.15357	-1.48578	0.000726851	0.0397272	0	2.72
Unigene14858	-7.15357	-1.48578	0.000726851	0.0397272	0	1.79
Unigene1308	-7.15357	-1.48578	0.000726851	0.0397272	0	2.47
Unigene52585	-7.15357	-1.48578	0.000726851	0.0397272	0	1.5
Unigene11593	-7.15357	-1.48578	0.000726851	0.0397272	0	1.6
Unigene61588	-7.15357	-1.48578	0.000726851	0.0397272	0	2.56
Unigene27906	-7.15357	-1.48578	0.000726851	0.0397272	0	2.86
Unigene55565	-7.15357	-1.48578	0.000726851	0.0397272	0	2.11
Unigene50448	-7.15357	-1.48578	0.000726851	0.0397272	0	2.21
Unigene16248	-7.15357	-1.48578	0.000726851	0.0397272	0	1.28
Unigene27457	-7.15357	-1.48578	0.000726851	0.0397272	0	1.93
Unigene53057	-7.15357	-1.48578	0.000726851	0.0397272	0	2.54
Unigene38212	-7.15357	-1.48578	0.000726851	0.0397272	0	2.35
Unigene14605	-7.15357	-1.48578	0.000726851	0.0397272	0	1.77
Unigene21642	-7.15357	-1.48578	0.000726851	0.0397272	0	1.61
Unigene39337	-7.15357	-1.48578	0.000726851	0.0397272	0	1.11
Unigene14045	-7.15357	-1.48578	0.000726851	0.0397272	0	1.09
Unigene13017	-7.15357	-1.48578	0.000726851	0.0397272	0	2.55
Unigene26241	-7.15357	-1.48578	0.000726851	0.0397272	0	2.47
Unigene19138	-7.15357	-1.48578	0.000726851	0.0397272	0	2.17
Unigene4570	-7.15357	-1.48578	0.000726851	0.0397272	0	1.33
Unigene20559	-7.15357	-1.48578	0.000726851	0.0397272	0	1.62
Unigene727	-7.15357	-1.48578	0.000726851	0.0397272	0	1.46
Unigene15709	-7.15357	-1.48578	0.000726851	0.0397272	0	1.66
Unigene17976	-7.15357	-1.48578	0.000726851	0.0397272	0	1.58
Unigene54227	-7.15357	-1.48578	0.000726851	0.0397272	0	2.38
Unigene55254	-7.15357	-1.48578	0.000726851	0.0397272	0	2.73
Unigene19774	-7.15357	-1.48578	0.000726851	0.0397272	0	1.07
Unigene23434	-7.15357	-1.48578	0.000726851	0.0397272	0	1.22
Unigene23501	-7.15357	-1.48578	0.000726851	0.0397272	0	2.76
Unigene53386	-7.15357	-1.48578	0.000726851	0.0397272	0	2.43
Unigene16853	-7.15357	-1.48578	0.000726851	0.0397272	0	1.49
Unigene50885	-7.15357	-1.48578	0.000726851	0.0397272	0	2.27
Unigene21890	-7.15357	-1.48578	0.000726851	0.0397272	0	2.65
Unigene1493	-3.12681	-0.267011	0.000727001	0.0397272	0.22	1.87
Unigene46306	-3.12681	-0.267011	0.000727001	0.0397272	0.17	1.44
Unigene12746	-2.50352	1.86333	0.000740296	0.0403553	1.81	9.69
Unigene34538	-2.57685	1.43034	0.000744183	0.0403693	1	5.63
Unigene3605	-3.93928	-0.751291	0.000747106	0.0403693	0.16	2.49
Unigene23296	-3.93928	-0.751291	0.000747106	0.0403693	0.15	2.26
Unigene28284	-3.93928	-0.751291	0.000747106	0.0403693	0.09	1.38
Unigene4170	-3.93928	-0.751291	0.000747106	0.0403693	0.16	2.46
Unigene24806	-3.01786	-0.116121	0.000755559	0.0407189	0.24	1.9
Unigene41037	-3.01786	-0.116121	0.000755559	0.0407189	0.2	1.57
Unigene10874	-2.45628	1.98228	0.000765754	0.0412323	2.06	10.68
Unigene3202	-2.46089	1.94812	0.000766994	0.0412629	1.99	10.37
Unigene18182	-2.96565	0.0470522	0.000773646	0.0415482	0.3	2.27
Unigene23591	-2.96565	0.0470522	0.000773646	0.0415482	0.75	5.62
Unigene23281	-2.89648	0.16992	0.000785052	0.0420508	0.64	4.53
Unigene54074	-4.48888	-1.10144	0.000797167	0.0421861	0.06	1.41
Unigene47749	-4.48888	-1.10144	0.000797167	0.0421861	0.08	1.97
Unigene6453	-4.48888	-1.10144	0.000797167	0.0421861	0.06	1.46
Unigene8702	-4.48888	-1.10144	0.000797167	0.0421861	0.07	1.73
Unigene60958	-4.48888	-1.10144	0.000797167	0.0421861	0.09	2.26
Unigene3803	-4.48888	-1.10144	0.000797167	0.0421861	0.09	2.21
Unigene23950	-4.48888	-1.10144	0.000797167	0.0421861	0.06	1.43
Unigene55203	-4.48888	-1.10144	0.000797167	0.0421861	0.07	1.58
Unigene22778	-2.75034	0.715287	0.000799221	0.0421861	0.84	5.36
Unigene28173	-2.39518	2.74228	0.000809943	0.0424657	1.34	6.64
Unigene27256	-3.58397	-0.545042	0.000814859	0.0424657	0.42	4.89
Unigene51809	-3.58397	-0.545042	0.000814859	0.0424657	0.2	2.36
Unigene20686	-3.58397	-0.545042	0.000814859	0.0424657	0.38	4.53
Unigene52337	-3.58397	-0.545042	0.000814859	0.0424657	0.31	3.61
Unigene15777	-3.18475	-0.509843	0.000814859	0.0424657	0.26	2.29
Unigene17103	-3.18475	-0.509843	0.000814859	0.0424657	0.2	1.81
Unigene50148	-3.18475	-0.509843	0.000814859	0.0424657	0.33	2.89
Unigene18437	-3.18475	-0.509843	0.000814859	0.0424657	0.28	2.44
Unigene23063	-3.18475	-0.509843	0.000814859	0.0424657	0.23	2.03
Unigene3108	-2.3751	2.86805	0.000833053	0.0432675	2.82	13.83
Unigene6145	-2.48793	1.76401	0.000838975	0.0435017	1.5	7.97
Unigene31157	-2.58664	1.03291	0.000849373	0.0439272	0.84	4.77
Unigene15865	-3.0874	-0.299799	0.000851461	0.0439272	0.35	2.9
Unigene44603	-3.0874	-0.299799	0.000851461	0.0439272	0.24	1.98
Unigene4784	-3.0874	-0.299799	0.000851461	0.0439272	0.28	2.3
Unigene21978	-2.72134	0.794106	0.000863403	0.0443946	0.39	2.45
Unigene41523	-2.62274	0.807787	0.000863403	0.0443946	0.71	4.13
Unigene47433	-2.98234	-0.145684	0.00087065	0.0445812	0.49	3.71
Unigene7491	-2.98234	-0.145684	0.00087065	0.0445812	0.48	3.62
Unigene27719	-2.98234	-0.145684	0.00087065	0.0445812	0.51	3.89
Unigene4666	-2.98234	-0.145684	0.00087065	0.0445812	0.42	3.18
Unigene25421	-2.76237	0.614246	0.00087276	0.044615	0.85	5.47
Unigene12140	-2.76237	0.614246	0.00087276	0.044615	0.75	4.87
Unigene16775	-2.93402	0.0206172	0.000879821	0.0449254	0.47	3.43
Unigene16081	-2.84004	0.283225	0.000882874	0.0449456	0.92	6.3
Unigene37661	-2.84004	0.283225	0.000882874	0.0449456	0.14	0.98
Unigene22896	-2.84004	0.283225	0.000882874	0.0449456	0.37	2.52
Unigene40437	-2.47636	1.61449	0.000890457	0.0452942	1.39	7.31
Unigene21183	-2.2868	5.23344	0.000898104	0.0456078	23.23	106.85
Unigene49853	-3.88506	-0.79704	0.000921321	0.046028	0.2	2.91
Unigene18046	-3.88506	-0.79704	0.000921321	0.046028	0.08	1.16
Unigene51665	-3.88506	-0.79704	0.000921321	0.046028	0.22	3.28
Unigene17197	-3.88506	-0.79704	0.000921321	0.046028	0.13	1.97
Unigene17327	-3.88506	-0.79704	0.000921321	0.046028	0.2	2.89
Unigene20140	-3.88506	-0.79704	0.000921321	0.046028	0.22	3.2
Unigene26017	-3.88506	-0.79704	0.000921321	0.046028	0.13	1.98
Unigene10137	-3.88506	-0.79704	0.000921321	0.046028	0.25	3.72
Unigene20215	-3.88506	-0.79704	0.000921321	0.046028	0.21	3.07
Unigene13208	-2.45861	1.73954	0.000950893	0.0464025	1.61	8.38
Unigene39788	-2.34195	2.76081	0.000953785	0.0464025	2.62	12.54
Unigene34834	-2.52757	1.38906	0.00096628	0.0464025	2.8	15.29
Unigene49678	-3.53684	-0.584743	0.000977184	0.0464025	0.38	4.3
Unigene26926	-3.13762	-0.548559	0.000977184	0.0464025	0.13	1.14
Unigene27624	-3.13762	-0.548559	0.000977184	0.0464025	0.46	3.95
Unigene17558	-3.13762	-0.548559	0.000977184	0.0464025	0.49	4.17
Unigene50867	-3.13762	-0.548559	0.000977184	0.0464025	0.27	2.34
Unigene51233	-3.13762	-0.548559	0.000977184	0.0464025	0.3	2.57
Unigene19885	-3.13762	-0.548559	0.000977184	0.0464025	0.35	2.96
Unigene43200	-3.13762	-0.548559	0.000977184	0.0464025	0.47	4.05
Unigene27199	-3.13762	-0.548559	0.000977184	0.0464025	0.3	2.55
Unigene50064	-3.13762	-0.548559	0.000977184	0.0464025	0.45	3.84
Unigene42767	-2.34394	2.91767	0.000977976	0.0464025	1.12	5.38
Unigene15177	-2.81313	0.260746	0.000985149	0.0464025	0.56	3.77
Unigene44442	-3.04689	-0.333325	0.000999618	0.0464025	0.24	1.88
Unigene17685	-3.04689	-0.333325	0.000999618	0.0464025	0.61	4.9
Unigene18184	-3.04689	-0.333325	0.000999618	0.0464025	0.39	3.13
Unigene43599	-7.06113	-1.56165	0.00100641	0.0464025	0	1.96
Unigene23654	-7.06113	-1.56165	0.00100641	0.0464025	0	1.08
Unigene51314	-7.06113	-1.56165	0.00100641	0.0464025	0	1.89
Unigene10511	-7.06113	-1.56165	0.00100641	0.0464025	0	1.96
Unigene35065	-7.06113	-1.56165	0.00100641	0.0464025	0	1.15
Unigene61105	-7.06113	-1.56165	0.00100641	0.0464025	0	1.41
Unigene15746	-7.06113	-1.56165	0.00100641	0.0464025	0	1.17
Unigene49665	-7.06113	-1.56165	0.00100641	0.0464025	0	1.3
Unigene52805	-7.06113	-1.56165	0.00100641	0.0464025	0	1.37
Unigene51402	-7.06113	-1.56165	0.00100641	0.0464025	0	2.42
Unigene53451	-7.06113	-1.56165	0.00100641	0.0464025	0	1.99
Unigene17902	-7.06113	-1.56165	0.00100641	0.0464025	0	1.65
Unigene53876	-7.06113	-1.56165	0.00100641	0.0464025	0	1.33
Unigene14875	-7.06113	-1.56165	0.00100641	0.0464025	0	2.32
Unigene14951	-7.06113	-1.56165	0.00100641	0.0464025	0	2.13
Unigene49766	-7.06113	-1.56165	0.00100641	0.0464025	0	2.03
Unigene18183	-7.06113	-1.56165	0.00100641	0.0464025	0	1.8
Unigene15536	-7.06113	-1.56165	0.00100641	0.0464025	0	2
Unigene16305	-7.06113	-1.56165	0.00100641	0.0464025	0	1.32
Unigene16642	-7.06113	-1.56165	0.00100641	0.0464025	0	1.27
Unigene51535	-7.06113	-1.56165	0.00100641	0.0464025	0	0.97
Unigene14173	-7.06113	-1.56165	0.00100641	0.0464025	0	2.18
Unigene53670	-7.06113	-1.56165	0.00100641	0.0464025	0	0.96
Unigene54574	-7.06113	-1.56165	0.00100641	0.0464025	0	1.89
Unigene15024	-7.06113	-1.56165	0.00100641	0.0464025	0	1.29
Unigene60981	-7.06113	-1.56165	0.00100641	0.0464025	0	1.53
Unigene26804	-7.06113	-1.56165	0.00100641	0.0464025	0	0.71
Unigene13623	-7.06113	-1.56165	0.00100641	0.0464025	0	1.48
Unigene7975	-7.06113	-1.56165	0.00100641	0.0464025	0	2.19
Unigene7837	-7.06113	-1.56165	0.00100641	0.0464025	0	2.02
Unigene51775	-7.06113	-1.56165	0.00100641	0.0464025	0	1.08
Unigene55767	-7.06113	-1.56165	0.00100641	0.0464025	0	1.71
Unigene605	-7.06113	-1.56165	0.00100641	0.0464025	0	1.63
Unigene54912	-7.06113	-1.56165	0.00100641	0.0464025	0	2.42
Unigene1599	-7.06113	-1.56165	0.00100641	0.0464025	0	2.48
Unigene879	-7.06113	-1.56165	0.00100641	0.0464025	0	1.69
Unigene5206	-7.06113	-1.56165	0.00100641	0.0464025	0	2.53
Unigene53432	-7.06113	-1.56165	0.00100641	0.0464025	0	1.65
Unigene54843	-7.06113	-1.56165	0.00100641	0.0464025	0	1.98
Unigene51260	-7.06113	-1.56165	0.00100641	0.0464025	0	2.05
Unigene3315	-7.06113	-1.56165	0.00100641	0.0464025	0	2.24
Unigene51948	-7.06113	-1.56165	0.00100641	0.0464025	0	2.44
Unigene28639	-7.06113	-1.56165	0.00100641	0.0464025	0	1.87
Unigene9763	-7.06113	-1.56165	0.00100641	0.0464025	0	2.66
Unigene1327	-7.06113	-1.56165	0.00100641	0.0464025	0	2.12
Unigene54543	-7.06113	-1.56165	0.00100641	0.0464025	0	1.79
Unigene51257	-7.06113	-1.56165	0.00100641	0.0464025	0	1.85
Unigene13479	-7.06113	-1.56165	0.00100641	0.0464025	0	1.53
Unigene4348	-7.06113	-1.56165	0.00100641	0.0464025	0	1.69
Unigene51843	-4.41888	-1.15962	0.00102803	0.0467004	0.08	1.74
Unigene19404	-4.41888	-1.15962	0.00102803	0.0467004	0.11	2.43
Unigene14861	-4.41888	-1.15962	0.00102803	0.0467004	0.12	2.8
Unigene15463	-4.41888	-1.15962	0.00102803	0.0467004	0.12	2.64
Unigene39886	-4.41888	-1.15962	0.00102803	0.0467004	0.04	0.95
Unigene50886	-4.41888	-1.15962	0.00102803	0.0467004	0.06	1.34
Unigene27392	-4.41888	-1.15962	0.00102803	0.0467004	0.07	1.65
Unigene60995	-4.41888	-1.15962	0.00102803	0.0467004	0.06	1.34
Unigene40899	-4.41888	-1.15962	0.00102803	0.0467004	0.06	1.48
Unigene43864	-2.50612	1.42892	0.00106002	0.0480103	0.82	4.4
Unigene25248	-2.76804	0.367429	0.00108002	0.0487384	0.6	3.87
Unigene12887	-2.76804	0.367429	0.00108002	0.0487384	0.46	2.98
Unigene11654	-2.56549	0.760257	0.00109515	0.0493491	0.81	4.58
Unigene36872	-2.66917	0.647285	0.00111705	0.0501161	1.27	7.69
Unigene49891	-3.82873	-0.844237	0.00114105	0.0505205	0.23	3.21
Unigene26030	-3.82873	-0.844237	0.00114105	0.0505205	0.13	1.84
Unigene26528	-3.82873	-0.844237	0.00114105	0.0505205	0.19	2.76
Unigene10400	-3.82873	-0.844237	0.00114105	0.0505205	0.16	2.27
Unigene13923	-3.82873	-0.844237	0.00114105	0.0505205	0.22	3.08
Unigene51391	-3.82873	-0.844237	0.00114105	0.0505205	0.11	1.56
Unigene17089	-2.8686	-0.0337096	0.00114329	0.0505205	0.49	3.41
Unigene41624	-2.36691	2.2113	0.00114696	0.0506464	1.97	9.6
Unigene15270	-3.48812	-0.625532	0.00117558	0.0511779	0.2	2.17
Unigene21743	-3.48812	-0.625532	0.00117558	0.0511779	0.19	2.1
Unigene30527	-3.48812	-0.625532	0.00117558	0.0511779	0.39	4.32
Unigene15394	-3.0889	-0.588307	0.00117558	0.0511779	0.42	3.48
Unigene17861	-3.0889	-0.588307	0.00117558	0.0511779	0.26	2.12
Unigene39413	-3.0889	-0.588307	0.00117558	0.0511779	0.22	1.83
Unigene45387	-3.0889	-0.588307	0.00117558	0.0511779	0.22	1.78
Unigene14967	-3.0889	-0.588307	0.00117558	0.0511779	0.23	1.88
Unigene36480	-3.0052	-0.367625	0.00117645	0.0511779	0.6	4.62
Unigene37216	-3.0052	-0.367625	0.00117645	0.0511779	0.2	1.59
Unigene1901	-3.0052	-0.367625	0.00117645	0.0511779	0.61	4.72
Unigene3775	-3.0052	-0.367625	0.00117645	0.0511779	0.27	2.06
Unigene52969	-2.24099	4.43675	0.00118129	0.0513525	26.54	118.31
Unigene24950	-2.6445	0.729752	0.00118688	0.0515225	1.1	6.53
Unigene31563	-2.31144	2.56166	0.00119384	0.0517711	1.84	8.62
Unigene31756	-2.52114	0.978459	0.00119428	0.0517711	1.14	6.23
Unigene28898	-2.24118	4.30388	0.00119724	0.0518627	13.01	58.01
Unigene45450	-2.28787	3.09251	0.0012176	0.0527075	0.67	3.1
Unigene32352	-2.24572	3.87795	0.00121866	0.0527166	11.93	53.36
Unigene39972	-2.75776	0.214739	0.00123081	0.0530927	0.94	6.09
Unigene20799	-2.67505	0.541266	0.00124989	0.0538782	0.53	3.2
Unigene20932	-2.53045	0.821332	0.00125261	0.0539579	0.71	3.89
Unigene11007	-2.27614	3.03471	0.00126341	0.0542686	2.69	12.3
Unigene11773	-2.62463	0.713215	0.00128706	0.0542686	0.54	3.15
Unigene23038	-2.52603	0.727695	0.00128706	0.0542686	0.45	2.46
Unigene33967	-2.219	4.33136	0.00130164	0.0542686	4.79	21.04
Unigene37669	-2.83474	-0.0616375	0.00130647	0.0542686	0.89	6.09
Unigene2613	-2.1925	10.9633	0.00130832	0.0542686	165.83	714.42
Unigene3732	-4.34531	-1.22017	0.00133434	0.0542686	0.12	2.56
Unigene12577	-4.34531	-1.22017	0.00133434	0.0542686	0.05	1.18
Unigene31420	-4.34531	-1.22017	0.00133434	0.0542686	0.11	2.46
Unigene14127	-4.34531	-1.22017	0.00133434	0.0542686	0.09	1.85
Unigene21897	-4.34531	-1.22017	0.00133434	0.0542686	0.16	3.52
Unigene20476	-4.34531	-1.22017	0.00133434	0.0542686	0.07	1.54
Unigene3721	-4.34531	-1.22017	0.00133434	0.0542686	0.11	2.39
Unigene7504	-4.34531	-1.22017	0.00133434	0.0542686	0.1	2.26
Unigene45964	-2.39567	1.44633	0.00134499	0.0542686	1.91	9.53
Unigene21815	-2.90855	-0.206634	0.00134785	0.0542686	0.49	3.55
Unigene34606	-2.20019	5.1656	0.00135538	0.0542686	5.51	23.85
Unigene35633	-2.72925	0.191188	0.00137813	0.0542686	0.8	5.06
Unigene34414	-2.96228	-0.402733	0.00138806	0.0542686	0.2	1.51
Unigene56485	-6.96237	-1.64159	0.00140897	0.0542686	0	1.85
Unigene54860	-6.96237	-1.64159	0.00140897	0.0542686	0	2.03
Unigene53936	-6.96237	-1.64159	0.00140897	0.0542686	0	1.88
Unigene18941	-6.96237	-1.64159	0.00140897	0.0542686	0	1.27
Unigene61452	-6.96237	-1.64159	0.00140897	0.0542686	0	1.47
Unigene45258	-6.96237	-1.64159	0.00140897	0.0542686	0	2.04
Unigene5839	-6.96237	-1.64159	0.00140897	0.0542686	0	1.59
Unigene50731	-6.96237	-1.64159	0.00140897	0.0542686	0	2.35
Unigene8275	-6.96237	-1.64159	0.00140897	0.0542686	0	1.95
Unigene53536	-6.96237	-1.64159	0.00140897	0.0542686	0	1.72
Unigene7000	-6.96237	-1.64159	0.00140897	0.0542686	0	2.1
Unigene54429	-6.96237	-1.64159	0.00140897	0.0542686	0	2.01
Unigene18128	-6.96237	-1.64159	0.00140897	0.0542686	0	2.15
Unigene9903	-6.96237	-1.64159	0.00140897	0.0542686	0	1.57
Unigene26526	-6.96237	-1.64159	0.00140897	0.0542686	0	1.72
Unigene54232	-6.96237	-1.64159	0.00140897	0.0542686	0	2.3
Unigene15607	-6.96237	-1.64159	0.00140897	0.0542686	0	1.7
Unigene16127	-6.96237	-1.64159	0.00140897	0.0542686	0	1.44
Unigene55536	-6.96237	-1.64159	0.00140897	0.0542686	0	1.96
Unigene45168	-6.96237	-1.64159	0.00140897	0.0542686	0	1.88
Unigene15891	-6.96237	-1.64159	0.00140897	0.0542686	0	0.88
Unigene9302	-6.96237	-1.64159	0.00140897	0.0542686	0	1.49
Unigene51768	-6.96237	-1.64159	0.00140897	0.0542686	0	0.89
Unigene38337	-6.96237	-1.64159	0.00140897	0.0542686	0	2.08
Unigene17444	-6.96237	-1.64159	0.00140897	0.0542686	0	2.45
Unigene31297	-6.96237	-1.64159	0.00140897	0.0542686	0	0.63
Unigene50987	-6.96237	-1.64159	0.00140897	0.0542686	0	1.05
Unigene7540	-6.96237	-1.64159	0.00140897	0.0542686	0	1.72
Unigene894	-6.96237	-1.64159	0.00140897	0.0542686	0	1.49
Unigene56329	-6.96237	-1.64159	0.00140897	0.0542686	0	1.57
Unigene25551	-6.96237	-1.64159	0.00140897	0.0542686	0	0.72
Unigene37282	-6.96237	-1.64159	0.00140897	0.0542686	0	1.54
Unigene20939	-6.96237	-1.64159	0.00140897	0.0542686	0	0.68
Unigene14590	-6.96237	-1.64159	0.00140897	0.0542686	0	1.56
Unigene1730	-6.96237	-1.64159	0.00140897	0.0542686	0	1.77
Unigene5048	-6.96237	-1.64159	0.00140897	0.0542686	0	1.54
Unigene14409	-6.96237	-1.64159	0.00140897	0.0542686	0	1.64
Unigene6690	-6.96237	-1.64159	0.00140897	0.0542686	0	1.42
Unigene51961	-6.96237	-1.64159	0.00140897	0.0542686	0	1.84
Unigene54842	-6.96237	-1.64159	0.00140897	0.0542686	0	1.77
Unigene1013	-6.96237	-1.64159	0.00140897	0.0542686	0	1.37
Unigene6185	-6.96237	-1.64159	0.00140897	0.0542686	0	1.39
Unigene21946	-6.96237	-1.64159	0.00140897	0.0542686	0	1.89
Unigene61115	-6.96237	-1.64159	0.00140897	0.0542686	0	1.18
Unigene41	-6.96237	-1.64159	0.00140897	0.0542686	0	1.73
Unigene5529	-6.96237	-1.64159	0.00140897	0.0542686	0	1.22
Unigene31212	-6.96237	-1.64159	0.00140897	0.0542686	0	1.5
Unigene55463	-6.96237	-1.64159	0.00140897	0.0542686	0	2.28
Unigene13738	-6.96237	-1.64159	0.00140897	0.0542686	0	2.22
Unigene53065	-6.96237	-1.64159	0.00140897	0.0542686	0	1.43
Unigene55746	-6.96237	-1.64159	0.00140897	0.0542686	0	1.9
Unigene53213	-6.96237	-1.64159	0.00140897	0.0542686	0	2.27
Unigene61	-6.96237	-1.64159	0.00140897	0.0542686	0	1.32
Unigene7377	-6.96237	-1.64159	0.00140897	0.0542686	0	2.07
Unigene29016	-6.96237	-1.64159	0.00140897	0.0542686	0	1.09
Unigene52286	-6.96237	-1.64159	0.00140897	0.0542686	0	2.05
Unigene450	-6.96237	-1.64159	0.00140897	0.0542686	0	1.69
Unigene53006	-6.96237	-1.64159	0.00140897	0.0542686	0	1.57
Unigene18444	-6.96237	-1.64159	0.00140897	0.0542686	0	1.58
Unigene55019	-6.96237	-1.64159	0.00140897	0.0542686	0	1.62
Unigene32306	-6.96237	-1.64159	0.00140897	0.0542686	0	1.89
Unigene20781	-6.96237	-1.64159	0.00140897	0.0542686	0	1.88
Unigene7422	-6.96237	-1.64159	0.00140897	0.0542686	0	1.68
Unigene36513	-6.96237	-1.64159	0.00140897	0.0542686	0	1.31
Unigene4552	-6.96237	-1.64159	0.00140897	0.0542686	0	1.87
Unigene54067	-6.96237	-1.64159	0.00140897	0.0542686	0	2.42
Unigene7294	-6.96237	-1.64159	0.00140897	0.0542686	0	2.19
Unigene56397	-6.96237	-1.64159	0.00140897	0.0542686	0	2.37
Unigene7905	-6.96237	-1.64159	0.00140897	0.0542686	0	2.09
Unigene32563	-6.96237	-1.64159	0.00140897	0.0542686	0	2.56
Unigene51806	-6.96237	-1.64159	0.00140897	0.0542686	0	1.63
Unigene50835	-3.43769	-0.667469	0.00141891	0.0542686	0.33	3.49
Unigene5015	-3.43769	-0.667469	0.00141891	0.0542686	0.24	2.55
Unigene47531	-3.03848	-0.629144	0.00141891	0.0542686	0.52	4.14
Unigene40807	-3.03848	-0.629144	0.00141891	0.0542686	0.22	1.77
Unigene16924	-3.03848	-0.629144	0.00141891	0.0542686	0.36	2.88
Unigene5096	-3.03848	-0.629144	0.00141891	0.0542686	0.24	1.93
Unigene14961	-3.03848	-0.629144	0.00141891	0.0542686	0.25	1.98
Unigene12578	-3.03848	-0.629144	0.00141891	0.0542686	0.33	2.63
Unigene7472	-3.03848	-0.629144	0.00141891	0.0542686	0.4	3.22
Unigene50618	-3.03848	-0.629144	0.00141891	0.0542686	0.4	3.21
Unigene826	-3.03848	-0.629144	0.00141891	0.0542686	0.21	1.67
Unigene50045	-3.03848	-0.629144	0.00141891	0.0542686	0.25	1.99
Unigene14890	-3.03848	-0.629144	0.00141891	0.0542686	0.21	1.67
Unigene17206	-3.03848	-0.629144	0.00141891	0.0542686	0.19	1.51
Unigene5753	-3.7701	-0.892977	0.00141951	0.0542686	0.23	3.09
Unigene15410	-3.7701	-0.892977	0.00141951	0.0542686	0.19	2.55
Unigene26097	-3.7701	-0.892977	0.00141951	0.0542686	0.14	1.88
Unigene28851	-3.7701	-0.892977	0.00141951	0.0542686	0.28	3.79
Unigene619	-3.7701	-0.892977	0.00141951	0.0542686	0.24	3.33
Unigene19520	-3.7701	-0.892977	0.00141951	0.0542686	0.1	1.34
Unigene26197	-3.7701	-0.892977	0.00141951	0.0542686	0.12	1.66
Unigene11099	-3.7701	-0.892977	0.00141951	0.0542686	0.22	3.02
Unigene53498	-3.7701	-0.892977	0.00141951	0.0542686	0.12	1.67
Unigene15712	-3.7701	-0.892977	0.00141951	0.0542686	0.1	1.41
Unigene6749	-3.7701	-0.892977	0.00141951	0.0542686	0.2	2.77
Unigene5031	-3.7701	-0.892977	0.00141951	0.0542686	0.07	1.01
Unigene26309	-2.77647	0.0702472	0.00143305	0.054524	0.41	2.7
Unigene16891	-2.77647	0.0702472	0.00143305	0.054524	0.45	2.95
Unigene13063	-2.77647	0.0702472	0.00143305	0.054524	0.7	4.59
Unigene18854	-2.77647	0.0702472	0.00143305	0.054524	0.9	5.91
Unigene49745	-2.77647	0.0702472	0.00143305	0.054524	1.04	6.8
Unigene35097	-2.1987	4.18005	0.00146014	0.0554864	9.8	42.44
Unigene4342	-2.23849	2.98736	0.00149175	0.0565828	2.18	9.71
Unigene27796	-2.80007	-0.0901007	0.00149543	0.0565828	0.46	3.06
Unigene14863	-2.80007	-0.0901007	0.00149543	0.0565828	0.41	2.75
Unigene22839	-2.36164	1.56764	0.001526	0.0575627	1.71	8.33
Unigene49497	-2.70017	0.167256	0.00154494	0.0581703	0.41	2.57
Unigene49261	-2.27759	2.3361	0.00154989	0.0582501	4.43	20.3
Unigene42967	-2.87019	-0.238073	0.00156555	0.0585735	0.93	6.56
Unigene12562	-2.65735	0.406567	0.00156801	0.0585735	0.74	4.43
Unigene17381	-2.65735	0.406567	0.00156801	0.0585735	0.96	5.79
Unigene18309	-2.25468	2.58266	0.00157308	0.0587275	2.99	13.46
Unigene19393	-2.60515	0.594142	0.00157806	0.0588359	1.24	7.16
Unigene12496	-2.43573	1.05592	0.00157885	0.0588359	1.97	10.12
Unigene44466	-2.34569	1.64614	0.00159278	0.0592831	3.3	15.86
Unigene47871	-2.14831	11.7241	0.00160801	0.0598138	1617.64	6758.75
Unigene12442	-2.74484	0.0442455	0.00162304	0.0602277	0.65	4.15
Unigene23821	-2.74484	0.0442455	0.00162304	0.0602277	0.51	3.26
Unigene24609	-2.46229	0.849962	0.00164175	0.0605768	1.02	5.33
Unigene3897	-2.91804	-0.43869	0.001642	0.0605768	0.34	2.49
Unigene49818	-2.91804	-0.43869	0.001642	0.0605768	0.46	3.36
Unigene24596	-2.91804	-0.43869	0.001642	0.0605768	0.25	1.84
Unigene30019	-2.66329	0.280689	0.00164425	0.0605768	0.73	4.42
Unigene49410	-2.66329	0.280689	0.00164425	0.0605768	1.43	8.66
Unigene12317	-2.66329	0.280689	0.00164425	0.0605768	1.54	9.31
Unigene39747	-2.60592	0.48406	0.00164946	0.0605875	0.85	4.91
Unigene39252	-2.28576	2.14441	0.00166063	0.0609613	1.17	5.38
Unigene21184	-2.14091	7.95301	0.00167764	0.0615081	128.88	535.74
Unigene25334	-2.43484	0.907427	0.00169789	0.0621439	0.69	3.55
Unigene48482	-2.15516	5.0329	0.00170626	0.0624107	11.79	49.49
Unigene36264	-2.27931	1.79815	0.00171185	0.0624107	1.43	6.58
Unigene23039	-2.76455	-0.11912	0.00171465	0.0624107	0.4	2.59
Unigene19002	-2.76455	-0.11912	0.00171465	0.0624107	0.84	5.46
Unigene46976	-2.58316	0.575993	0.00172341	0.0624107	0.46	2.62
Unigene19372	-2.2494	2.23132	0.00172374	0.0624107	2.16	9.72
Unigene25827	-2.41305	1.1059	0.00173221	0.0624107	1.39	7
Unigene13737	-2.63231	0.385923	0.00173281	0.0624107	1.08	6.35
Unigene5534	-4.26778	-1.28328	0.00174368	0.0624107	0.08	1.64
Unigene17554	-4.26778	-1.28328	0.00174368	0.0624107	0.08	1.58
Unigene21038	-4.26778	-1.28328	0.00174368	0.0624107	0.05	0.95
Unigene26979	-4.26778	-1.28328	0.00174368	0.0624107	0.09	1.91
Unigene7017	-4.26778	-1.28328	0.00174368	0.0624107	0.14	2.9
Unigene19547	-4.26778	-1.28328	0.00174368	0.0624107	0.09	1.86
Unigene8967	-4.26778	-1.28328	0.00174368	0.0624107	0.1	2.01
Unigene1460	-4.26778	-1.28328	0.00174368	0.0624107	0.07	1.34
Unigene31943	-4.26778	-1.28328	0.00174368	0.0624107	0.15	3.09
Unigene23842	-4.26778	-1.28328	0.00174368	0.0624107	0.11	2.27
Unigene26778	-4.26778	-1.28328	0.00174368	0.0624107	0.09	1.86
Unigene8607	-4.26778	-1.28328	0.00174368	0.0624107	0.07	1.52
Unigene40077	-3.709	-0.943364	0.00177411	0.0628064	0.15	1.93
Unigene15057	-3.709	-0.943364	0.00177411	0.0628064	0.21	2.73
Unigene14081	-3.709	-0.943364	0.00177411	0.0628064	0.11	1.42
Unigene37425	-3.709	-0.943364	0.00177411	0.0628064	0.18	2.38
Unigene36593	-3.709	-0.943364	0.00177411	0.0628064	0.28	3.69
Unigene26011	-3.709	-0.943364	0.00177411	0.0628064	0.12	1.57
Unigene26953	-3.709	-0.943364	0.00177411	0.0628064	0.11	1.38
Unigene69	-3.709	-0.943364	0.00177411	0.0628064	0.11	1.47
Unigene31893	-2.58212	0.464489	0.00181213	0.0638954	0.37	2.13
Unigene5563	-2.83079	-0.270191	0.00182225	0.0639593	0.27	1.86
Unigene31048	-2.83079	-0.270191	0.00182225	0.0639593	0.3	2.03
Unigene24101	-2.83079	-0.270191	0.00182225	0.0639593	0.39	2.65
Unigene34045	-2.83079	-0.270191	0.00182225	0.0639593	0.16	1.08
Unigene50589	-2.83079	-0.270191	0.00182225	0.0639593	0.51	3.45
Unigene20553	-2.7125	0.01778	0.00184089	0.0641724	0.43	2.71
Unigene51321	-2.7125	0.01778	0.00184089	0.0641724	0.39	2.44
Unigene49922	-2.7125	0.01778	0.00184089	0.0641724	0.77	4.85
Unigene9289	-2.7125	0.01778	0.00184089	0.0641724	0.52	3.28
Unigene16697	-2.7125	0.01778	0.00184089	0.0641724	0.92	5.79
Unigene37571	-2.56083	0.557619	0.0018835	0.0641724	0.52	2.9
Unigene43932	-2.21008	2.56807	0.00191544	0.0641724	3.19	13.92
Unigene43474	-2.60683	0.364988	0.00191669	0.0641724	1	5.79
Unigene47231	-2.40335	1.02938	0.00192144	0.0641724	1.35	6.77
Unigene40585	-2.15642	3.45235	0.00192338	0.0641724	2.81	11.81
Unigene49628	-2.8724	-0.475535	0.00194758	0.0641724	0.55	3.86
Unigene45695	-2.8724	-0.475535	0.00194758	0.0641724	0.22	1.53
Unigene45890	-2.8724	-0.475535	0.00194758	0.0641724	0.37	2.64
Unigene16166	-2.67049	0.142932	0.00194868	0.0641724	0.5	3.04
Unigene45569	-2.72813	-0.148717	0.00196944	0.0641724	0.35	2.22
Unigene20509	-2.72813	-0.148717	0.00196944	0.0641724	0.69	4.36
Unigene27292	-2.12765	4.5574	0.00198553	0.0641724	21.53	88.69
Unigene41156	-2.55791	0.444654	0.00199246	0.0641724	0.31	1.73
Unigene7770	-6.85634	-1.72606	0.00199604	0.0641724	0	1.39
Unigene1714	-6.85634	-1.72606	0.00199604	0.0641724	0	1.44
Unigene19314	-6.85634	-1.72606	0.00199604	0.0641724	0	1.93
Unigene7479	-6.85634	-1.72606	0.00199604	0.0641724	0	2.02
Unigene46523	-6.85634	-1.72606	0.00199604	0.0641724	0	2.05
Unigene55916	-6.85634	-1.72606	0.00199604	0.0641724	0	1.1
Unigene52390	-6.85634	-1.72606	0.00199604	0.0641724	0	2.15
Unigene32805	-6.85634	-1.72606	0.00199604	0.0641724	0	2.11
Unigene6546	-6.85634	-1.72606	0.00199604	0.0641724	0	0.9
Unigene7247	-6.85634	-1.72606	0.00199604	0.0641724	0	1.31
Unigene53850	-6.85634	-1.72606	0.00199604	0.0641724	0	1.75
Unigene5271	-6.85634	-1.72606	0.00199604	0.0641724	0	2.32
Unigene1325	-6.85634	-1.72606	0.00199604	0.0641724	0	2.07
Unigene19645	-6.85634	-1.72606	0.00199604	0.0641724	0	1.5
Unigene1739	-6.85634	-1.72606	0.00199604	0.0641724	0	1.47
Unigene7329	-6.85634	-1.72606	0.00199604	0.0641724	0	2.28
Unigene942	-6.85634	-1.72606	0.00199604	0.0641724	0	1.36
Unigene9144	-6.85634	-1.72606	0.00199604	0.0641724	0	1.14
Unigene25890	-6.85634	-1.72606	0.00199604	0.0641724	0	2.34
Unigene61584	-6.85634	-1.72606	0.00199604	0.0641724	0	1.17
Unigene6550	-6.85634	-1.72606	0.00199604	0.0641724	0	1.24
Unigene55400	-6.85634	-1.72606	0.00199604	0.0641724	0	1.68
Unigene13327	-6.85634	-1.72606	0.00199604	0.0641724	0	1.91
Unigene17215	-6.85634	-1.72606	0.00199604	0.0641724	0	1.48
Unigene56547	-6.85634	-1.72606	0.00199604	0.0641724	0	1.83
Unigene8471	-6.85634	-1.72606	0.00199604	0.0641724	0	1.14
Unigene41164	-6.85634	-1.72606	0.00199604	0.0641724	0	0.99
Unigene13375	-6.85634	-1.72606	0.00199604	0.0641724	0	2.27
Unigene41510	-6.85634	-1.72606	0.00199604	0.0641724	0	2.16
Unigene5812	-6.85634	-1.72606	0.00199604	0.0641724	0	2.41
Unigene50140	-6.85634	-1.72606	0.00199604	0.0641724	0	0.82
Unigene29872	-6.85634	-1.72606	0.00199604	0.0641724	0	1.41
Unigene8898	-6.85634	-1.72606	0.00199604	0.0641724	0	2.04
Unigene54368	-6.85634	-1.72606	0.00199604	0.0641724	0	2.18
Unigene46592	-6.85634	-1.72606	0.00199604	0.0641724	0	1.36
Unigene3308	-6.85634	-1.72606	0.00199604	0.0641724	0	2.23
Unigene9091	-6.85634	-1.72606	0.00199604	0.0641724	0	1.44
Unigene56571	-6.85634	-1.72606	0.00199604	0.0641724	0	2.2
Unigene54507	-6.85634	-1.72606	0.00199604	0.0641724	0	1.88
Unigene22629	-6.85634	-1.72606	0.00199604	0.0641724	0	1.88
Unigene28580	-6.85634	-1.72606	0.00199604	0.0641724	0	0.64
Unigene10350	-6.85634	-1.72606	0.00199604	0.0641724	0	1.1
Unigene61517	-6.85634	-1.72606	0.00199604	0.0641724	0	1.91
Unigene53897	-6.85634	-1.72606	0.00199604	0.0641724	0	2.19
Unigene8564	-6.85634	-1.72606	0.00199604	0.0641724	0	1.35
Unigene3886	-6.85634	-1.72606	0.00199604	0.0641724	0	2.04
Unigene25408	-6.85634	-1.72606	0.00199604	0.0641724	0	1.52
Unigene54035	-6.85634	-1.72606	0.00199604	0.0641724	0	2.1
Unigene56510	-6.85634	-1.72606	0.00199604	0.0641724	0	2.04
Unigene61317	-6.85634	-1.72606	0.00199604	0.0641724	0	1.87
Unigene5075	-6.85634	-1.72606	0.00199604	0.0641724	0	1.78
Unigene54131	-6.85634	-1.72606	0.00199604	0.0641724	0	2.05
Unigene5439	-6.85634	-1.72606	0.00199604	0.0641724	0	1.88
Unigene45601	-6.85634	-1.72606	0.00199604	0.0641724	0	1.44
Unigene2358	-6.85634	-1.72606	0.00199604	0.0641724	0	1.48
Unigene8536	-6.85634	-1.72606	0.00199604	0.0641724	0	1.44
Unigene6343	-6.85634	-1.72606	0.00199604	0.0641724	0	1.17
Unigene29397	-6.85634	-1.72606	0.00199604	0.0641724	0	0.88
Unigene17893	-6.85634	-1.72606	0.00199604	0.0641724	0	0.71
Unigene36029	-6.85634	-1.72606	0.00199604	0.0641724	0	1.67
Unigene5961	-6.85634	-1.72606	0.00199604	0.0641724	0	0.52
Unigene51753	-6.85634	-1.72606	0.00199604	0.0641724	0	2.04
Unigene45006	-6.85634	-1.72606	0.00199604	0.0641724	0	1
Unigene7860	-6.85634	-1.72606	0.00199604	0.0641724	0	1.93
Unigene24742	-6.85634	-1.72606	0.00199604	0.0641724	0	1.2
Unigene22187	-6.85634	-1.72606	0.00199604	0.0641724	0	2.05
Unigene57738	-6.85634	-1.72606	0.00199604	0.0641724	0	1.3
Unigene8569	-6.85634	-1.72606	0.00199604	0.0641724	0	1.46
Unigene55976	-6.85634	-1.72606	0.00199604	0.0641724	0	1.83
Unigene8983	-6.85634	-1.72606	0.00199604	0.0641724	0	2.05
Unigene55286	-6.85634	-1.72606	0.00199604	0.0641724	0	2.19
Unigene6576	-6.85634	-1.72606	0.00199604	0.0641724	0	1.35
Unigene1535	-6.85634	-1.72606	0.00199604	0.0641724	0	1.86
Unigene46236	-6.85634	-1.72606	0.00199604	0.0641724	0	1.4
Unigene18563	-6.85634	-1.72606	0.00199604	0.0641724	0	1.71
Unigene24403	-6.85634	-1.72606	0.00199604	0.0641724	0	1.35
Unigene53832	-6.85634	-1.72606	0.00199604	0.0641724	0	2.02
Unigene44151	-6.85634	-1.72606	0.00199604	0.0641724	0	1.93
Unigene5322	-6.85634	-1.72606	0.00199604	0.0641724	0	1.23
Unigene1314	-6.85634	-1.72606	0.00199604	0.0641724	0	1.71
Unigene48944	-6.85634	-1.72606	0.00199604	0.0641724	0	0.37
Unigene40299	-6.85634	-1.72606	0.00199604	0.0641724	0	0.3
Unigene16491	-6.85634	-1.72606	0.00199604	0.0641724	0	1.95
Unigene6025	-6.85634	-1.72606	0.00199604	0.0641724	0	1.77
Unigene17623	-6.85634	-1.72606	0.00199604	0.0641724	0	0.76
Unigene8260	-6.85634	-1.72606	0.00199604	0.0641724	0	1.88
Unigene656	-6.85634	-1.72606	0.00199604	0.0641724	0	2.23
Unigene12171	-6.85634	-1.72606	0.00199604	0.0641724	0	2.14
Unigene55143	-6.85634	-1.72606	0.00199604	0.0641724	0	1.6
Unigene51952	-6.85634	-1.72606	0.00199604	0.0641724	0	1.49
Unigene53984	-6.85634	-1.72606	0.00199604	0.0641724	0	2.14
Unigene27115	-6.85634	-1.72606	0.00199604	0.0641724	0	2.1
Unigene24788	-2.11986	4.9498	0.00200009	0.064269	46.65	191.14
Unigene18812	-2.13555	4.08557	0.00200289	0.0643253	6.51	26.97
Unigene14923	-2.41359	0.725637	0.00200654	0.064409	0.67	3.41
Unigene47212	-2.39255	0.948617	0.0020087	0.0644449	0.71	3.55
Unigene27197	-2.60791	0.235335	0.0020415	0.065327	0.53	3.05
Unigene24404	-2.40579	0.803828	0.00205986	0.0658148	0.66	3.29
Unigene38070	-2.53815	0.539013	0.00205995	0.0658148	1.37	7.54
Unigene23338	-2.53815	0.539013	0.00205995	0.0658148	0.69	3.81
Unigene31223	-2.23713	2.01057	0.00208503	0.0662582	1.76	7.86
Unigene41057	-3.38544	-0.71062	0.00208845	0.0662582	0.18	1.88
Unigene4929	-3.38544	-0.71062	0.00208845	0.0662582	0.14	1.47
Unigene51543	-3.38544	-0.71062	0.00208845	0.0662582	0.23	2.32
Unigene46908	-3.38544	-0.71062	0.00208845	0.0662582	0.27	2.8
Unigene14675	-2.98622	-0.671131	0.00208845	0.0662582	0.28	2.18
Unigene35981	-2.67942	-0.00916597	0.00209104	0.0662582	0.23	1.42
Unigene46939	-2.67942	-0.00916597	0.00209104	0.0662582	0.61	3.72
Unigene12756	-2.20956	2.28053	0.00211165	0.0668424	2.37	10.36
Unigene30022	-2.52096	0.627623	0.0021204	0.0669065	1.28	6.97
Unigene9375	-2.42236	0.643001	0.0021204	0.0669065	0.72	3.69
Unigene40584	-2.2057	2.19572	0.00212524	0.0669065	1.52	6.64
Unigene14114	-2.79027	-0.303017	0.00212562	0.0669065	0.26	1.73
Unigene23264	-2.79027	-0.303017	0.00212562	0.0669065	0.37	2.43
Unigene34203	-2.18972	2.59425	0.00213062	0.0670296	4	17.24
Unigene14898	-2.23342	1.87174	0.0021568	0.0677717	1.31	5.84
Unigene28059	-2.28106	1.40408	0.00217455	0.0682027	1.69	7.78
Unigene49313	-2.19405	2.24122	0.00222123	0.0687926	4.31	18.62
Unigene38187	-2.07833	9.04088	0.00222685	0.0687926	297.61	1184.59
Unigene3579	-3.64519	-0.995512	0.00222798	0.0687926	0.1	1.29
Unigene61100	-3.64519	-0.995512	0.00222798	0.0687926	0.2	2.54
Unigene17742	-3.64519	-0.995512	0.00222798	0.0687926	0.14	1.69
Unigene61093	-3.64519	-0.995512	0.00222798	0.0687926	0.27	3.33
Unigene3958	-3.64519	-0.995512	0.00222798	0.0687926	0.13	1.59
Unigene483	-3.64519	-0.995512	0.00222798	0.0687926	0.23	2.83
Unigene47609	-3.64519	-0.995512	0.00222798	0.0687926	0.23	2.84
Unigene8339	-3.64519	-0.995512	0.00222798	0.0687926	0.24	2.99
Unigene53579	-3.64519	-0.995512	0.00222798	0.0687926	0.27	3.39
Unigene34774	-3.64519	-0.995512	0.00222798	0.0687926	0.28	3.56
Unigene45009	-3.64519	-0.995512	0.00222798	0.0687926	0.32	3.96
Unigene4383	-3.64519	-0.995512	0.00222798	0.0687926	0.16	1.95
Unigene52994	-3.64519	-0.995512	0.00222798	0.0687926	0.14	1.74
Unigene40135	-2.51511	0.52017	0.00225458	0.0695095	1.49	8.1
Unigene4770	-2.69076	-0.178915	0.00226613	0.0697306	0.62	3.84
Unigene25532	-2.69076	-0.178915	0.00226613	0.0697306	0.31	1.93
Unigene43502	-2.57941	0.212127	0.00227848	0.069966	0.74	4.2
Unigene30563	-2.57941	0.212127	0.00227848	0.069966	0.78	4.43
Unigene25927	-2.13906	3.13467	0.00229954	0.0702277	2.72	11.3
Unigene31864	-2.16796	2.51198	0.00230418	0.0703345	2.88	12.21
Unigene23706	-2.21176	1.98996	0.00231098	0.0704723	4.17	18.24
Unigene41403	-2.82527	-0.513315	0.00231637	0.0705668	0.24	1.65
Unigene3504	-2.82527	-0.513315	0.00231637	0.0705668	0.46	3.14
Unigene31880	-2.3241	1.27891	0.00235916	0.0716578	1.87	8.84
Unigene18853	-2.3241	1.27891	0.00235916	0.0716578	0.8	3.79
Unigene2219	-2.24932	1.73476	0.00236215	0.0717133	1.61	7.23
Unigene49235	-2.12767	3.05329	0.00237742	0.0721105	6.54	26.95
Unigene49798	-2.64556	-0.0366098	0.00237875	0.0721105	0.66	3.94
Unigene25279	-2.25596	1.43339	0.00243383	0.0735629	1.41	6.37
Unigene23177	-2.60924	0.0930521	0.00247032	0.0745562	0.81	4.71
Unigene45161	-2.17475	2.35444	0.00248235	0.0745603	1.19	5.07
Unigene13807	-2.74859	-0.336583	0.00248498	0.0745603	0.46	3
Unigene2059	-2.74859	-0.336583	0.00248498	0.0745603	0.38	2.45
Unigene36154	-2.74859	-0.336583	0.00248498	0.0745603	0.34	2.22
Unigene6869	-2.74859	-0.336583	0.00248498	0.0745603	0.56	3.59
Unigene40735	-2.74859	-0.336583	0.00248498	0.0745603	0.17	1.07
Unigene4971	-2.74859	-0.336583	0.00248498	0.0745603	0.88	5.65
Unigene27917	-2.2539	1.27737	0.00249368	0.0747849	1.37	6.2
Unigene37471	-2.33632	0.97483	0.00251045	0.0752147	1.33	6.38
Unigene43030	-2.37871	0.607713	0.00251728	0.0753461	0.83	4.08
Unigene48594	-2.11955	3.11888	0.00253043	0.0756163	15.58	63.86
Unigene17991	-2.55033	0.188549	0.00254577	0.0756163	0.83	4.65
Unigene23228	-3.33123	-0.755057	0.00254733	0.0756163	0.21	2.07
Unigene14779	-3.33123	-0.755057	0.00254733	0.0756163	0.3	2.99
Unigene21704	-3.33123	-0.755057	0.00254733	0.0756163	0.4	3.95
Unigene34012	-2.93201	-0.714333	0.00254733	0.0756163	0.27	2.01
Unigene478	-2.93201	-0.714333	0.00254733	0.0756163	0.32	2.37
Unigene5032	-2.93201	-0.714333	0.00254733	0.0756163	0.35	2.57
Unigene27611	-2.93201	-0.714333	0.00254733	0.0756163	0.58	4.32
Unigene48923	-2.07103	4.30432	0.00259177	0.0756163	22.84	90.48
Unigene21375	-2.52756	0.300343	0.00260867	0.0756163	0.43	2.36
Unigene37026	-2.52756	0.300343	0.00260867	0.0756163	0.83	4.57
Unigene26237	-2.52756	0.300343	0.00260867	0.0756163	0.39	2.12
Unigene28213	-2.34305	0.832793	0.00263005	0.0756163	0.51	2.47
Unigene44463	-2.29612	1.25617	0.00263659	0.0756163	1.19	5.53
Unigene33282	-2.23984	1.26603	0.00263659	0.0756163	1.44	6.43
Unigene47666	-2.50826	0.404169	0.00266168	0.0756163	0.95	5.14
Unigene27427	-2.50826	0.404169	0.00266168	0.0756163	0.36	1.93
Unigene41409	-2.17944	1.99583	0.00266552	0.0756163	1.56	6.68
Unigene2567	-2.05968	4.40533	0.00268087	0.0756163	24.58	96.62
Unigene30293	-2.61089	-0.0645702	0.00271018	0.0756163	0.99	5.78
Unigene3515	-2.61089	-0.0645702	0.00271018	0.0756163	0.66	3.83
Unigene25083	-2.61089	-0.0645702	0.00271018	0.0756163	0.39	2.25
Unigene4306	-2.45499	0.573778	0.00274552	0.0756163	0.93	4.85
Unigene14290	-2.77655	-0.552076	0.00276276	0.0756163	0.65	4.27
Unigene44333	-2.77655	-0.552076	0.00276276	0.0756163	0.33	2.16
Unigene17119	-2.77655	-0.552076	0.00276276	0.0756163	0.46	3.05
Unigene196	-2.77655	-0.552076	0.00276276	0.0756163	0.4	2.64
Unigene37788	-2.77655	-0.552076	0.00276276	0.0756163	0.25	1.66
Unigene39975	-2.06086	3.89603	0.00277746	0.0756163	2.47	9.72
Unigene14170	-2.57761	0.0674692	0.00278678	0.0756163	0.53	3.04
Unigene29582	-2.57761	0.0674692	0.00278678	0.0756163	0.41	2.34
Unigene9805	-2.57761	0.0674692	0.00278678	0.0756163	0.5	2.83
Unigene33232	-2.57761	0.0674692	0.00278678	0.0756163	1.4	7.98
Unigene45562	-2.06511	3.86729	0.00279761	0.0756163	1.67	6.58
Unigene21218	-3.57843	-1.04955	0.00281198	0.0756163	0.16	1.92
Unigene21288	-3.57843	-1.04955	0.00281198	0.0756163	0.21	2.49
Unigene3828	-3.57843	-1.04955	0.00281198	0.0756163	0.25	3.02
Unigene12418	-3.57843	-1.04955	0.00281198	0.0756163	0.19	2.28
Unigene17983	-3.57843	-1.04955	0.00281198	0.0756163	0.14	1.66
Unigene15421	-3.57843	-1.04955	0.00281198	0.0756163	0.13	1.55
Unigene4849	-3.57843	-1.04955	0.00281198	0.0756163	0.29	3.43
Unigene488	-3.57843	-1.04955	0.00281198	0.0756163	0.13	1.61
Unigene18050	-3.57843	-1.04955	0.00281198	0.0756163	0.21	2.46
Unigene18242	-3.57843	-1.04955	0.00281198	0.0756163	0.19	2.3
Unigene14648	-3.57843	-1.04955	0.00281198	0.0756163	0.12	1.43
Unigene7989	-3.57843	-1.04955	0.00281198	0.0756163	0.17	2.02
Unigene9575	-3.57843	-1.04955	0.00281198	0.0756163	0.26	3.07
Unigene50073	-3.57843	-1.04955	0.00281198	0.0756163	0.21	2.56
Unigene27718	-2.21787	1.40264	0.0028317	0.0756163	1.65	7.25
Unigene12626	-6.7419	-1.8156	0.00286389	0.0756163	0	1.47
Unigene19217	-6.7419	-1.8156	0.00286389	0.0756163	0	1.12
Unigene53124	-6.7419	-1.8156	0.00286389	0.0756163	0	1.55
Unigene9718	-6.7419	-1.8156	0.00286389	0.0756163	0	1.53
Unigene5315	-6.7419	-1.8156	0.00286389	0.0756163	0	2.19
Unigene51008	-6.7419	-1.8156	0.00286389	0.0756163	0	1.58
Unigene29399	-6.7419	-1.8156	0.00286389	0.0756163	0	1.38
Unigene52850	-6.7419	-1.8156	0.00286389	0.0756163	0	1.26
Unigene15225	-6.7419	-1.8156	0.00286389	0.0756163	0	1.58
Unigene15945	-6.7419	-1.8156	0.00286389	0.0756163	0	1.19
Unigene17384	-6.7419	-1.8156	0.00286389	0.0756163	0	2.19
Unigene9830	-6.7419	-1.8156	0.00286389	0.0756163	0	1.77
Unigene18514	-6.7419	-1.8156	0.00286389	0.0756163	0	1.21
Unigene53479	-6.7419	-1.8156	0.00286389	0.0756163	0	1.47
Unigene50891	-6.7419	-1.8156	0.00286389	0.0756163	0	0.95
Unigene52221	-6.7419	-1.8156	0.00286389	0.0756163	0	1.93
Unigene34600	-6.7419	-1.8156	0.00286389	0.0756163	0	2.18
Unigene5861	-6.7419	-1.8156	0.00286389	0.0756163	0	1.39
Unigene4381	-6.7419	-1.8156	0.00286389	0.0756163	0	1.29
Unigene53829	-6.7419	-1.8156	0.00286389	0.0756163	0	1.11
Unigene13884	-6.7419	-1.8156	0.00286389	0.0756163	0	1.98
Unigene54511	-6.7419	-1.8156	0.00286389	0.0756163	0	0.93
Unigene5881	-6.7419	-1.8156	0.00286389	0.0756163	0	1.58
Unigene597	-6.7419	-1.8156	0.00286389	0.0756163	0	1.4
Unigene15864	-6.7419	-1.8156	0.00286389	0.0756163	0	0.67
Unigene52056	-6.7419	-1.8156	0.00286389	0.0756163	0	1.22
Unigene5500	-6.7419	-1.8156	0.00286389	0.0756163	0	1.33
Unigene52299	-6.7419	-1.8156	0.00286389	0.0756163	0	1.1
Unigene61208	-6.7419	-1.8156	0.00286389	0.0756163	0	1.82
Unigene9672	-6.7419	-1.8156	0.00286389	0.0756163	0	1.38
Unigene56344	-6.7419	-1.8156	0.00286389	0.0756163	0	1.67
Unigene54436	-6.7419	-1.8156	0.00286389	0.0756163	0	1.36
Unigene21787	-6.7419	-1.8156	0.00286389	0.0756163	0	1.35
Unigene1383	-6.7419	-1.8156	0.00286389	0.0756163	0	1.19
Unigene14655	-6.7419	-1.8156	0.00286389	0.0756163	0	1.79
Unigene46528	-6.7419	-1.8156	0.00286389	0.0756163	0	1.25
Unigene35335	-6.7419	-1.8156	0.00286389	0.0756163	0	1.39
Unigene37506	-6.7419	-1.8156	0.00286389	0.0756163	0	1.2
Unigene57104	-6.7419	-1.8156	0.00286389	0.0756163	0	1.27
Unigene10239	-6.7419	-1.8156	0.00286389	0.0756163	0	1.93
Unigene23617	-6.7419	-1.8156	0.00286389	0.0756163	0	1.27
Unigene28992	-6.7419	-1.8156	0.00286389	0.0756163	0	1.4
Unigene16131	-6.7419	-1.8156	0.00286389	0.0756163	0	1.89
Unigene6196	-6.7419	-1.8156	0.00286389	0.0756163	0	1.62
Unigene16107	-6.7419	-1.8156	0.00286389	0.0756163	0	2.16
Unigene4884	-6.7419	-1.8156	0.00286389	0.0756163	0	1.12
Unigene16844	-6.7419	-1.8156	0.00286389	0.0756163	0	1.3
Unigene45621	-6.7419	-1.8156	0.00286389	0.0756163	0	2.17
Unigene7456	-6.7419	-1.8156	0.00286389	0.0756163	0	0.94
Unigene56489	-6.7419	-1.8156	0.00286389	0.0756163	0	1.82
Unigene12209	-6.7419	-1.8156	0.00286389	0.0756163	0	1.67
Unigene52518	-6.7419	-1.8156	0.00286389	0.0756163	0	1.89
Unigene23171	-6.7419	-1.8156	0.00286389	0.0756163	0	1.6
Unigene52741	-6.7419	-1.8156	0.00286389	0.0756163	0	1.46
Unigene5852	-6.7419	-1.8156	0.00286389	0.0756163	0	1.7
Unigene21892	-6.7419	-1.8156	0.00286389	0.0756163	0	1.79
Unigene6156	-6.7419	-1.8156	0.00286389	0.0756163	0	2.11
Unigene50245	-6.7419	-1.8156	0.00286389	0.0756163	0	1.49
Unigene33637	-6.7419	-1.8156	0.00286389	0.0756163	0	0.8
Unigene160	-6.7419	-1.8156	0.00286389	0.0756163	0	1.61
Unigene5481	-6.7419	-1.8156	0.00286389	0.0756163	0	1.88
Unigene27948	-6.7419	-1.8156	0.00286389	0.0756163	0	1.22
Unigene26657	-6.7419	-1.8156	0.00286389	0.0756163	0	2.07
Unigene16886	-6.7419	-1.8156	0.00286389	0.0756163	0	2.12
Unigene9552	-6.7419	-1.8156	0.00286389	0.0756163	0	1.99
Unigene53691	-6.7419	-1.8156	0.00286389	0.0756163	0	2.15
Unigene55124	-6.7419	-1.8156	0.00286389	0.0756163	0	1.67
Unigene5758	-6.7419	-1.8156	0.00286389	0.0756163	0	1.51
Unigene55356	-6.7419	-1.8156	0.00286389	0.0756163	0	1.83
Unigene54593	-6.7419	-1.8156	0.00286389	0.0756163	0	1.34
Unigene9630	-6.7419	-1.8156	0.00286389	0.0756163	0	0.87
Unigene39773	-6.7419	-1.8156	0.00286389	0.0756163	0	2.01
Unigene9427	-6.7419	-1.8156	0.00286389	0.0756163	0	1.36
Unigene55011	-6.7419	-1.8156	0.00286389	0.0756163	0	1.56
Unigene5636	-6.7419	-1.8156	0.00286389	0.0756163	0	1.55
Unigene43833	-6.7419	-1.8156	0.00286389	0.0756163	0	1.19
Unigene1925	-6.7419	-1.8156	0.00286389	0.0756163	0	1.99
Unigene5795	-6.7419	-1.8156	0.00286389	0.0756163	0	1.13
Unigene14864	-6.7419	-1.8156	0.00286389	0.0756163	0	2.11
Unigene8149	-6.7419	-1.8156	0.00286389	0.0756163	0	1.98
Unigene54179	-6.7419	-1.8156	0.00286389	0.0756163	0	1.88
Unigene20581	-6.7419	-1.8156	0.00286389	0.0756163	0	1.33
Unigene55797	-6.7419	-1.8156	0.00286389	0.0756163	0	2.1
Unigene50525	-6.7419	-1.8156	0.00286389	0.0756163	0	1.33
Unigene61108	-6.7419	-1.8156	0.00286389	0.0756163	0	1.76
Unigene54961	-6.7419	-1.8156	0.00286389	0.0756163	0	2.1
Unigene4360	-6.7419	-1.8156	0.00286389	0.0756163	0	2.08
Unigene55998	-6.7419	-1.8156	0.00286389	0.0756163	0	1.9
Unigene52190	-6.7419	-1.8156	0.00286389	0.0756163	0	1.4
Unigene37472	-6.7419	-1.8156	0.00286389	0.0756163	0	1.37
Unigene5586	-6.7419	-1.8156	0.00286389	0.0756163	0	1.06
Unigene52164	-6.7419	-1.8156	0.00286389	0.0756163	0	1.34
Unigene43377	-6.7419	-1.8156	0.00286389	0.0756163	0	0.95
Unigene55022	-6.7419	-1.8156	0.00286389	0.0756163	0	1.83
Unigene55844	-6.7419	-1.8156	0.00286389	0.0756163	0	1.82
Unigene18574	-6.7419	-1.8156	0.00286389	0.0756163	0	1.71
Unigene12931	-6.7419	-1.8156	0.00286389	0.0756163	0	1.88
Unigene51433	-6.7419	-1.8156	0.00286389	0.0756163	0	1.77
Unigene54304	-6.7419	-1.8156	0.00286389	0.0756163	0	1.6
Unigene52561	-6.7419	-1.8156	0.00286389	0.0756163	0	1.31
Unigene56105	-6.7419	-1.8156	0.00286389	0.0756163	0	1.61
Unigene390	-6.7419	-1.8156	0.00286389	0.0756163	0	2.09
Unigene9168	-6.7419	-1.8156	0.00286389	0.0756163	0	1.03
Unigene19949	-6.7419	-1.8156	0.00286389	0.0756163	0	1.32
Unigene15055	-6.7419	-1.8156	0.00286389	0.0756163	0	2.14
Unigene34462	-6.7419	-1.8156	0.00286389	0.0756163	0	1.69
Unigene19223	-2.3016	0.946775	0.00287658	0.0758292	1.22	5.71
Unigene20494	-2.3016	0.946775	0.00287658	0.0758292	2.67	12.46
Unigene18692	-2.3003	1.01416	0.00289449	0.0761631	0.56	2.62
Unigene31229	-2.70567	-0.370923	0.00291167	0.0764194	0.45	2.82
Unigene38826	-2.70567	-0.370923	0.00291167	0.0764194	0.52	3.29
Unigene46975	-2.2113	1.24309	0.00294994	0.0772591	0.92	4.05
Unigene20918	-2.01711	7.07712	0.00296808	0.0776352	70.27	268.1
Unigene33981	-2.20494	1.39224	0.00297965	0.0778385	2.42	10.54
Unigene43109	-2.43231	0.555385	0.00299649	0.0782454	0.89	4.55
Unigene30719	-2.6524	-0.209739	0.00301688	0.0782616	0.26	1.59
Unigene13001	-2.6524	-0.209739	0.00301688	0.0782616	0.51	3.05
Unigene49901	-2.6524	-0.209739	0.00301688	0.0782616	0.53	3.18
Unigene46351	-2.6524	-0.209739	0.00301688	0.0782616	0.28	1.66
Unigene17224	-4.18585	-1.34917	0.00304285	0.0782616	0.13	2.49
Unigene54983	-4.18585	-1.34917	0.00304285	0.0782616	0.09	1.67
Unigene25900	-4.18585	-1.34917	0.00304285	0.0782616	0.1	1.86
Unigene7525	-4.18585	-1.34917	0.00304285	0.0782616	0.13	2.53
Unigene19003	-4.18585	-1.34917	0.00304285	0.0782616	0.08	1.57
Unigene6987	-4.18585	-1.34917	0.00304285	0.0782616	0.08	1.46
Unigene51470	-4.18585	-1.34917	0.00304285	0.0782616	0.1	1.91
Unigene53317	-4.18585	-1.34917	0.00304285	0.0782616	0.11	2.22
Unigene20739	-4.18585	-1.34917	0.00304285	0.0782616	0.08	1.61
Unigene18085	-4.18585	-1.34917	0.00304285	0.0782616	0.12	2.29
Unigene52523	-4.18585	-1.34917	0.00304285	0.0782616	0.11	2.07
Unigene50564	-4.18585	-1.34917	0.00304285	0.0782616	0.09	1.81
Unigene52984	-4.18585	-1.34917	0.00304285	0.0782616	0.14	2.64
Unigene28533	-4.18585	-1.34917	0.00304285	0.0782616	0.08	1.52
Unigene6269	-4.18585	-1.34917	0.00304285	0.0782616	0.07	1.35
Unigene5816	-4.18585	-1.34917	0.00304285	0.0782616	0.14	2.76
Unigene48284	-2.01094	7.27086	0.00304551	0.0782974	38.25	145.31
Unigene2591	-2.03502	4.22011	0.0030744	0.079007	12.72	49.14
Unigene50342	-2.57536	-0.0930666	0.0030926	0.0791858	0.99	5.62
Unigene20377	-2.57536	-0.0930666	0.0030926	0.0791858	0.49	2.76
Unigene30757	-2.57536	-0.0930666	0.0030926	0.0791858	0.35	1.99
Unigene41435	-2.26704	1.11518	0.00310858	0.0791858	2.54	11.57
Unigene446	-3.27489	-0.800859	0.00311863	0.0791858	0.3	2.88
Unigene60989	-3.27489	-0.800859	0.00311863	0.0791858	0.19	1.78
Unigene37085	-3.27489	-0.800859	0.00311863	0.0791858	0.25	2.39
Unigene44444	-3.27489	-0.800859	0.00311863	0.0791858	0.32	3.04
Unigene20560	-3.27489	-0.800859	0.00311863	0.0791858	0.28	2.61
Unigene32941	-3.27489	-0.800859	0.00311863	0.0791858	0.42	3.96
Unigene34124	-2.87567	-0.758822	0.00311863	0.0791858	0.17	1.23
Unigene6511	-2.87567	-0.758822	0.00311863	0.0791858	0.43	3.06
Unigene50652	-2.87567	-0.758822	0.00311863	0.0791858	0.33	2.32
Unigene13303	-2.87567	-0.758822	0.00311863	0.0791858	0.37	2.65
Unigene6210	-2.87567	-0.758822	0.00311863	0.0791858	0.38	2.69
Unigene29717	-2.87567	-0.758822	0.00311863	0.0791858	0.11	0.76
Unigene1391	-2.87567	-0.758822	0.00311863	0.0791858	0.27	1.96
Unigene35733	-2.87567	-0.758822	0.00311863	0.0791858	0.62	4.43
Unigene4660	-2.87567	-0.758822	0.00311863	0.0791858	0.23	1.62
Unigene21494	-2.04507	3.48279	0.00313269	0.0794772	2.69	10.46
Unigene31383	-2.54527	0.0414376	0.00314793	0.0797326	0.63	3.49
Unigene33480	-2.0143	4.88047	0.00317988	0.0803765	13.54	51.58
Unigene33469	-2.52065	0.16459	0.00318886	0.0804713	0.41	2.23
Unigene31043	-2.45683	0.362545	0.00324234	0.0817204	0.64	3.36
Unigene25176	-2.30841	0.640857	0.00328243	0.0825834	1.12	5.27
Unigene23056	-2.28569	0.70699	0.00328973	0.0825834	1.04	4.8
Unigene38416	-2.26603	0.918176	0.00330161	0.0825834	1.55	7.08
Unigene52141	-2.72612	-0.591871	0.00330473	0.0825834	0.3	1.89
Unigene16826	-2.72612	-0.591871	0.00330473	0.0825834	0.41	2.59
Unigene41884	-2.72612	-0.591871	0.00330473	0.0825834	0.38	2.41
Unigene20606	-2.72612	-0.591871	0.00330473	0.0825834	0.28	1.81
Unigene30424	-2.72612	-0.591871	0.00330473	0.0825834	0.25	1.58
Unigene13822	-2.72612	-0.591871	0.00330473	0.0825834	0.23	1.47
Unigene4070	-2.72612	-0.591871	0.00330473	0.0825834	0.71	4.51
Unigene21544	-2.72612	-0.591871	0.00330473	0.0825834	0.45	2.88
Unigene20956	-2.72612	-0.591871	0.00330473	0.0825834	0.58	3.72
Unigene851	-2.72612	-0.591871	0.00330473	0.0825834	0.32	2.05
Unigene20316	-2.72612	-0.591871	0.00330473	0.0825834	0.35	2.22
Unigene28329	-1.99038	8.37743	0.00331527	0.0828132	111.44	417.33
Unigene10739	-2.01818	4.22529	0.00333651	0.0833099	11.68	44.6
Unigene10280	-2.66143	-0.406074	0.00341955	0.0850043	0.45	2.71
Unigene10188	-2.66143	-0.406074	0.00341955	0.0850043	0.71	4.32
Unigene43141	-2.66143	-0.406074	0.00341955	0.0850043	0.33	1.98
Unigene3350	-2.66143	-0.406074	0.00341955	0.0850043	0.49	2.97
Unigene4756	-2.613	-0.241215	0.00349079	0.0864264	0.26	1.51
Unigene19093	-2.613	-0.241215	0.00349079	0.0864264	0.34	2.01
Unigene29112	-2.613	-0.241215	0.00349079	0.0864264	0.4	2.33
Unigene37220	-2.23847	1.20961	0.00349858	0.0865498	1.04	4.67
Unigene14421	-2.23847	1.20961	0.00349858	0.0865498	2.99	13.37
Unigene27820	-2.24914	0.973014	0.00353101	0.0868605	1.96	8.83
Unigene24843	-2.53894	-0.12212	0.00353459	0.0868605	0.85	4.71
Unigene24807	-2.53894	-0.12212	0.00353459	0.0868605	0.41	2.29
Unigene29919	-2.24791	0.903665	0.00353938	0.0868605	1.53	6.89
Unigene26423	-2.26517	0.770238	0.00355584	0.0868605	0.49	2.22
Unigene20488	-2.26517	0.770238	0.00355584	0.0868605	1.14	5.2
Unigene18837	-2.04288	3.05726	0.00356026	0.0868605	3.68	14.3
Unigene33503	-2.51219	0.0149416	0.00356069	0.0868605	0.35	1.91
Unigene6530	-2.51219	0.0149416	0.00356069	0.0868605	0.79	4.28
Unigene24062	-2.51219	0.0149416	0.00356069	0.0868605	0.47	2.54
Unigene14470	-3.50842	-1.10561	0.00356754	0.0868605	0.22	2.46
Unigene28348	-3.50842	-1.10561	0.00356754	0.0868605	0.26	2.91
Unigene1854	-3.50842	-1.10561	0.00356754	0.0868605	0.2	2.24
Unigene53900	-3.50842	-1.10561	0.00356754	0.0868605	0.19	2.14
Unigene3990	-3.50842	-1.10561	0.00356754	0.0868605	0.09	0.99
Unigene9122	-3.50842	-1.10561	0.00356754	0.0868605	0.14	1.6
Unigene29791	-3.50842	-1.10561	0.00356754	0.0868605	0.21	2.35
Unigene39572	-3.50842	-1.10561	0.00356754	0.0868605	0.23	2.6
Unigene22731	-3.50842	-1.10561	0.00356754	0.0868605	0.12	1.36
Unigene54032	-3.50842	-1.10561	0.00356754	0.0868605	0.15	1.66
Unigene46142	-3.50842	-1.10561	0.00356754	0.0868605	0.32	3.63
Unigene16742	-3.50842	-1.10561	0.00356754	0.0868605	0.22	2.48
Unigene4086	-3.50842	-1.10561	0.00356754	0.0868605	0.24	2.72
Unigene13965	-3.50842	-1.10561	0.00356754	0.0868605	0.32	3.62
Unigene27678	-3.50842	-1.10561	0.00356754	0.0868605	0.2	2.32
Unigene10016	-3.50842	-1.10561	0.00356754	0.0868605	0.25	2.81
Unigene61111	-3.50842	-1.10561	0.00356754	0.0868605	0.14	1.55
Unigene18390	-3.50842	-1.10561	0.00356754	0.0868605	0.23	2.64
Unigene17523	-3.50842	-1.10561	0.00356754	0.0868605	0.18	2.01
Unigene30849	-2.49035	0.140238	0.00357514	0.0868662	1.05	5.65
Unigene9646	-2.38585	0.517897	0.00357675	0.0868662	0.83	4.14
Unigene47169	-2.08995	2.15737	0.00357846	0.0868662	3.55	14.27
Unigene46586	-2.41907	0.442299	0.00358121	0.0868662	0.62	3.15
Unigene46765	-2.43041	0.341286	0.00358329	0.0868662	0.28	1.43
Unigene31117	-2.43041	0.341286	0.00358329	0.0868662	0.63	3.24
Unigene18815	-2.43041	0.341286	0.00358329	0.0868662	0.53	2.71
Unigene33842	-2.08619	2.12717	0.00358627	0.0869042	1.84	7.37
Unigene36639	-2.08218	2.20406	0.00366987	0.0887207	2.84	11.37
Unigene43657	-2.14406	1.64986	0.00373603	0.0902744	1.21	5.07
Unigene42672	-2.04084	2.53623	0.00373707	0.0902744	1.58	6.14
Unigene19211	-2.10453	1.96696	0.00375709	0.0903523	1.87	7.6
Unigene28043	-2.24654	0.83084	0.00381702	0.0903523	1.26	5.68
Unigene419	-3.21627	-0.848112	0.00383276	0.0903523	0.22	1.98
Unigene50447	-3.21627	-0.848112	0.00383276	0.0903523	0.16	1.48
Unigene26583	-3.21627	-0.848112	0.00383276	0.0903523	0.14	1.26
Unigene9908	-3.21627	-0.848112	0.00383276	0.0903523	0.15	1.41
Unigene13904	-3.21627	-0.848112	0.00383276	0.0903523	0.31	2.8
Unigene3896	-3.21627	-0.848112	0.00383276	0.0903523	0.16	1.46
Unigene18817	-3.21627	-0.848112	0.00383276	0.0903523	0.16	1.5
Unigene4153	-3.21627	-0.848112	0.00383276	0.0903523	0.16	1.44
Unigene49867	-2.81705	-0.804678	0.00383276	0.0903523	0.36	2.48
Unigene17471	-2.81705	-0.804678	0.00383276	0.0903523	0.22	1.5
Unigene37345	-2.81705	-0.804678	0.00383276	0.0903523	0.2	1.39
Unigene25879	-2.81705	-0.804678	0.00383276	0.0903523	0.31	2.13
Unigene50830	-2.81705	-0.804678	0.00383276	0.0903523	0.53	3.65
Unigene28181	-2.81705	-0.804678	0.00383276	0.0903523	0.41	2.84
Unigene2054	-2.81705	-0.804678	0.00383276	0.0903523	0.4	2.75
Unigene35469	-2.81705	-0.804678	0.00383276	0.0903523	0.28	1.89
Unigene16411	-2.81705	-0.804678	0.00383276	0.0903523	0.22	1.48
Unigene18740	-2.81705	-0.804678	0.00383276	0.0903523	0.22	1.48
Unigene29404	-2.81705	-0.804678	0.00383276	0.0903523	0.24	1.63
Unigene9772	-2.81705	-0.804678	0.00383276	0.0903523	0.31	2.13
Unigene51392	-2.81705	-0.804678	0.00383276	0.0903523	0.31	2.14
Unigene4320	-2.81705	-0.804678	0.00383276	0.0903523	0.5	3.45
Unigene33641	-2.20876	1.18576	0.00392558	0.0903523	1.36	5.94
Unigene29538	-2.20876	1.18576	0.00392558	0.0903523	0.57	2.49
Unigene49578	-2.39403	0.422174	0.00393764	0.0903523	0.95	4.75
Unigene22965	-2.4035	0.319717	0.00396363	0.0903523	0.51	2.56
Unigene18361	-2.4594	0.11548	0.00401293	0.0903523	0.56	2.93
Unigene31228	-2.61579	-0.442072	0.00402553	0.0903523	0.15	0.88
Unigene13348	-2.61579	-0.442072	0.00402553	0.0903523	0.4	2.35
Unigene4911	-2.61579	-0.442072	0.00402553	0.0903523	0.52	3.04
Unigene21689	-2.61579	-0.442072	0.00402553	0.0903523	0.25	1.49
Unigene10176	-2.61579	-0.442072	0.00402553	0.0903523	0.22	1.29
Unigene36298	-2.47833	-0.0120355	0.00403307	0.0903523	0.48	2.56
Unigene23582	-2.47833	-0.0120355	0.00403307	0.0903523	0.73	3.9
Unigene36556	-2.47833	-0.0120355	0.00403307	0.0903523	0.46	2.46
Unigene17376	-2.50158	-0.151751	0.00404627	0.0903523	0.43	2.34
Unigene16266	-2.50158	-0.151751	0.00404627	0.0903523	0.37	2.03
Unigene19642	-2.50158	-0.151751	0.00404627	0.0903523	0.53	2.88
Unigene32089	-2.57248	-0.273371	0.00404697	0.0903523	0.32	1.85
Unigene12064	-2.57248	-0.273371	0.00404697	0.0903523	0.68	3.89
Unigene38497	-2.57248	-0.273371	0.00404697	0.0903523	0.34	1.94
Unigene8987	-4.09898	-1.41811	0.00406644	0.0903523	0.1	1.74
Unigene43931	-4.09898	-1.41811	0.00406644	0.0903523	0.15	2.73
Unigene38115	-4.09898	-1.41811	0.00406644	0.0903523	0.1	1.91
Unigene49889	-4.09898	-1.41811	0.00406644	0.0903523	0.14	2.49
Unigene3842	-4.09898	-1.41811	0.00406644	0.0903523	0.09	1.68
Unigene15801	-4.09898	-1.41811	0.00406644	0.0903523	0.08	1.44
Unigene50781	-4.09898	-1.41811	0.00406644	0.0903523	0.08	1.43
Unigene49972	-4.09898	-1.41811	0.00406644	0.0903523	0.1	1.83
Unigene19426	-4.09898	-1.41811	0.00406644	0.0903523	0.11	2.05
Unigene13410	-4.09898	-1.41811	0.00406644	0.0903523	0.11	2.09
Unigene11984	-4.09898	-1.41811	0.00406644	0.0903523	0.1	1.89
Unigene18840	-4.09898	-1.41811	0.00406644	0.0903523	0.13	2.35
Unigene4689	-4.09898	-1.41811	0.00406644	0.0903523	0.07	1.36
Unigene33241	-1.97195	4.01813	0.00407757	0.0903523	4.51	16.68
Unigene31672	-2.08246	1.8533	0.00408912	0.0903523	1.86	7.44
Unigene41075	-2.22459	0.737937	0.0041473	0.0903523	1.19	5.28
Unigene27212	-2.22459	0.737937	0.0041473	0.0903523	1.17	5.18
Unigene31900	-2.13739	1.18413	0.00416008	0.0903523	1.11	4.64
Unigene30905	-2.07742	1.74641	0.00416217	0.0903523	2.52	10.04
Unigene52717	-6.6176	-1.91087	0.00416566	0.0903523	0	0.61
Unigene11975	-6.6176	-1.91087	0.00416566	0.0903523	0	1.41
Unigene5915	-6.6176	-1.91087	0.00416566	0.0903523	0	1.09
Unigene7692	-6.6176	-1.91087	0.00416566	0.0903523	0	1.36
Unigene3978	-6.6176	-1.91087	0.00416566	0.0903523	0	1.07
Unigene4685	-6.6176	-1.91087	0.00416566	0.0903523	0	1.15
Unigene56970	-6.6176	-1.91087	0.00416566	0.0903523	0	1.19
Unigene53895	-6.6176	-1.91087	0.00416566	0.0903523	0	2.04
Unigene18858	-6.6176	-1.91087	0.00416566	0.0903523	0	1.84
Unigene14793	-6.6176	-1.91087	0.00416566	0.0903523	0	1.49
Unigene12391	-6.6176	-1.91087	0.00416566	0.0903523	0	1.85
Unigene837	-6.6176	-1.91087	0.00416566	0.0903523	0	1.77
Unigene56024	-6.6176	-1.91087	0.00416566	0.0903523	0	1.43
Unigene56481	-6.6176	-1.91087	0.00416566	0.0903523	0	1.39
Unigene29800	-6.6176	-1.91087	0.00416566	0.0903523	0	1.52
Unigene15138	-6.6176	-1.91087	0.00416566	0.0903523	0	1.31
Unigene52586	-6.6176	-1.91087	0.00416566	0.0903523	0	1.28
Unigene15016	-6.6176	-1.91087	0.00416566	0.0903523	0	1.02
Unigene7718	-6.6176	-1.91087	0.00416566	0.0903523	0	1.21
Unigene60149	-6.6176	-1.91087	0.00416566	0.0903523	0	0.75
Unigene7965	-6.6176	-1.91087	0.00416566	0.0903523	0	1.94
Unigene726	-6.6176	-1.91087	0.00416566	0.0903523	0	1.24
Unigene8574	-6.6176	-1.91087	0.00416566	0.0903523	0	1.18
Unigene22796	-6.6176	-1.91087	0.00416566	0.0903523	0	1.28
Unigene16349	-6.6176	-1.91087	0.00416566	0.0903523	0	1.67
Unigene9632	-6.6176	-1.91087	0.00416566	0.0903523	0	1.81
Unigene2313	-6.6176	-1.91087	0.00416566	0.0903523	0	0.59
Unigene22884	-6.6176	-1.91087	0.00416566	0.0903523	0	1
Unigene27364	-6.6176	-1.91087	0.00416566	0.0903523	0	1.58
Unigene57371	-6.6176	-1.91087	0.00416566	0.0903523	0	1.98
Unigene52159	-6.6176	-1.91087	0.00416566	0.0903523	0	1.39
Unigene50766	-6.6176	-1.91087	0.00416566	0.0903523	0	1.37
Unigene57171	-6.6176	-1.91087	0.00416566	0.0903523	0	1.45
Unigene14621	-6.6176	-1.91087	0.00416566	0.0903523	0	1.25
Unigene20586	-6.6176	-1.91087	0.00416566	0.0903523	0	0.86
Unigene56465	-6.6176	-1.91087	0.00416566	0.0903523	0	1.74
Unigene44441	-6.6176	-1.91087	0.00416566	0.0903523	0	0.95
Unigene57120	-6.6176	-1.91087	0.00416566	0.0903523	0	1.66
Unigene56761	-6.6176	-1.91087	0.00416566	0.0903523	0	1.7
Unigene57904	-6.6176	-1.91087	0.00416566	0.0903523	0	1.44
Unigene20306	-6.6176	-1.91087	0.00416566	0.0903523	0	0.98
Unigene57362	-6.6176	-1.91087	0.00416566	0.0903523	0	1.33
Unigene10812	-6.6176	-1.91087	0.00416566	0.0903523	0	1.45
Unigene23947	-6.6176	-1.91087	0.00416566	0.0903523	0	1.92
Unigene22630	-6.6176	-1.91087	0.00416566	0.0903523	0	1.67
Unigene51908	-6.6176	-1.91087	0.00416566	0.0903523	0	1.49
Unigene8201	-6.6176	-1.91087	0.00416566	0.0903523	0	1.14
Unigene17115	-6.6176	-1.91087	0.00416566	0.0903523	0	1.89
Unigene57857	-6.6176	-1.91087	0.00416566	0.0903523	0	1.48
Unigene31994	-6.6176	-1.91087	0.00416566	0.0903523	0	1.13
Unigene50263	-6.6176	-1.91087	0.00416566	0.0903523	0	1.41
Unigene54626	-6.6176	-1.91087	0.00416566	0.0903523	0	1.2
Unigene11547	-6.6176	-1.91087	0.00416566	0.0903523	0	1.84
Unigene6248	-6.6176	-1.91087	0.00416566	0.0903523	0	1.25
Unigene16093	-6.6176	-1.91087	0.00416566	0.0903523	0	1.37
Unigene34481	-6.6176	-1.91087	0.00416566	0.0903523	0	1.43
Unigene32022	-6.6176	-1.91087	0.00416566	0.0903523	0	1.31
Unigene74	-6.6176	-1.91087	0.00416566	0.0903523	0	1.58
Unigene45343	-6.6176	-1.91087	0.00416566	0.0903523	0	1.34
Unigene57440	-6.6176	-1.91087	0.00416566	0.0903523	0	1.91
Unigene58056	-6.6176	-1.91087	0.00416566	0.0903523	0	1.08
Unigene12665	-6.6176	-1.91087	0.00416566	0.0903523	0	1.06
Unigene52363	-6.6176	-1.91087	0.00416566	0.0903523	0	1.49
Unigene4413	-6.6176	-1.91087	0.00416566	0.0903523	0	1.84
Unigene20194	-6.6176	-1.91087	0.00416566	0.0903523	0	2
Unigene5957	-6.6176	-1.91087	0.00416566	0.0903523	0	1.81
Unigene10160	-6.6176	-1.91087	0.00416566	0.0903523	0	1.71
Unigene55510	-6.6176	-1.91087	0.00416566	0.0903523	0	1.56
Unigene31621	-6.6176	-1.91087	0.00416566	0.0903523	0	1.67
Unigene53571	-6.6176	-1.91087	0.00416566	0.0903523	0	1.8
Unigene15452	-6.6176	-1.91087	0.00416566	0.0903523	0	1.18
Unigene35224	-6.6176	-1.91087	0.00416566	0.0903523	0	0.88
Unigene21424	-6.6176	-1.91087	0.00416566	0.0903523	0	1.78
Unigene25652	-6.6176	-1.91087	0.00416566	0.0903523	0	1.83
Unigene12569	-6.6176	-1.91087	0.00416566	0.0903523	0	0.86
Unigene59784	-6.6176	-1.91087	0.00416566	0.0903523	0	1.31
Unigene374	-6.6176	-1.91087	0.00416566	0.0903523	0	1.42
Unigene56767	-6.6176	-1.91087	0.00416566	0.0903523	0	1.79
Unigene50625	-6.6176	-1.91087	0.00416566	0.0903523	0	1.22
Unigene9100	-6.6176	-1.91087	0.00416566	0.0903523	0	1.09
Unigene3883	-6.6176	-1.91087	0.00416566	0.0903523	0	1.44
Unigene27609	-6.6176	-1.91087	0.00416566	0.0903523	0	1.89
Unigene51394	-6.6176	-1.91087	0.00416566	0.0903523	0	1.42
Unigene15100	-6.6176	-1.91087	0.00416566	0.0903523	0	1.48
Unigene57017	-6.6176	-1.91087	0.00416566	0.0903523	0	1.57
Unigene57687	-6.6176	-1.91087	0.00416566	0.0903523	0	1.28
Unigene51696	-6.6176	-1.91087	0.00416566	0.0903523	0	1.31
Unigene56979	-6.6176	-1.91087	0.00416566	0.0903523	0	1.39
Unigene51224	-6.6176	-1.91087	0.00416566	0.0903523	0	1.45
Unigene16565	-6.6176	-1.91087	0.00416566	0.0903523	0	0.63
Unigene21816	-6.6176	-1.91087	0.00416566	0.0903523	0	1.09
Unigene61337	-6.6176	-1.91087	0.00416566	0.0903523	0	1.52
Unigene17196	-6.6176	-1.91087	0.00416566	0.0903523	0	1.43
Unigene21177	-6.6176	-1.91087	0.00416566	0.0903523	0	1.91
Unigene6802	-6.6176	-1.91087	0.00416566	0.0903523	0	1.75
Unigene61449	-6.6176	-1.91087	0.00416566	0.0903523	0	1.82
Unigene57255	-6.6176	-1.91087	0.00416566	0.0903523	0	1.23
Unigene55272	-6.6176	-1.91087	0.00416566	0.0903523	0	1.35
Unigene241	-6.6176	-1.91087	0.00416566	0.0903523	0	1.88
Unigene472	-6.6176	-1.91087	0.00416566	0.0903523	0	1.8
Unigene23284	-6.6176	-1.91087	0.00416566	0.0903523	0	1.46
Unigene13459	-6.6176	-1.91087	0.00416566	0.0903523	0	1.53
Unigene56771	-6.6176	-1.91087	0.00416566	0.0903523	0	1.45
Unigene13299	-6.6176	-1.91087	0.00416566	0.0903523	0	1.45
Unigene61160	-6.6176	-1.91087	0.00416566	0.0903523	0	1.22
Unigene16748	-6.6176	-1.91087	0.00416566	0.0903523	0	1.11
Unigene20095	-6.6176	-1.91087	0.00416566	0.0903523	0	1.12
Unigene37754	-6.6176	-1.91087	0.00416566	0.0903523	0	0.66
Unigene21846	-6.6176	-1.91087	0.00416566	0.0903523	0	1.26
Unigene14879	-6.6176	-1.91087	0.00416566	0.0903523	0	1.92
Unigene12224	-6.6176	-1.91087	0.00416566	0.0903523	0	1.77
Unigene6692	-6.6176	-1.91087	0.00416566	0.0903523	0	1.99
Unigene44911	-2.00492	2.98416	0.00416966	0.0904072	2.15	8.13
Unigene39310	-1.94349	5.88823	0.00419957	0.0909917	6.84	24.81
Unigene41133	-1.93944	5.83937	0.00427991	0.0924957	23.26	84.1
Unigene41690	-2.0433	1.97887	0.00428889	0.0925689	1.43	5.57
Unigene49273	-2.07248	1.7776	0.00430074	0.0927921	1.96	7.8
Unigene32450	-2.11926	1.27427	0.00432302	0.0932075	1.34	5.52
Unigene47569	-1.96914	3.42229	0.00434605	0.0935957	4.75	17.55
Unigene27566	-2.12802	1.2299	0.00436491	0.0938152	0.73	3.01
Unigene27218	-2.37608	0.29783	0.00438832	0.0942525	0.65	3.21
Unigene4848	-2.37608	0.29783	0.00438832	0.0942525	0.51	2.52
Unigene43911	-1.98024	3.04902	0.00439175	0.09429	11.36	42.29
Unigene48628	-2.17842	1.16152	0.00440988	0.0945507	4.04	17.33
Unigene49056	-2.17433	1.10081	0.00445825	0.0955214	1.52	6.51
Unigene27610	-2.42777	0.0903022	0.0045097	0.0964895	0.68	3.49
Unigene28620	-3.43485	-1.16386	0.00455058	0.0966257	0.31	3.31
Unigene4923	-3.43485	-1.16386	0.00455058	0.0966257	0.17	1.84
Unigene4601	-3.43485	-1.16386	0.00455058	0.0966257	0.2	2.22
Unigene19049	-3.43485	-1.16386	0.00455058	0.0966257	0.18	1.99
Unigene39850	-3.43485	-1.16386	0.00455058	0.0966257	0.3	3.23
Unigene44008	-3.43485	-1.16386	0.00455058	0.0966257	0.09	0.93
Unigene19429	-3.43485	-1.16386	0.00455058	0.0966257	0.17	1.87
Unigene35855	-3.43485	-1.16386	0.00455058	0.0966257	0.17	1.86
Unigene3892	-3.43485	-1.16386	0.00455058	0.0966257	0.15	1.66
Unigene571	-3.43485	-1.16386	0.00455058	0.0966257	0.14	1.51
Unigene4024	-3.43485	-1.16386	0.00455058	0.0966257	0.3	3.29
Unigene28964	-3.43485	-1.16386	0.00455058	0.0966257	0.13	1.4
Unigene3503	-3.43485	-1.16386	0.00455058	0.0966257	0.18	1.97
Unigene61310	-3.43485	-1.16386	0.00455058	0.0966257	0.13	1.44
Unigene50684	-3.43485	-1.16386	0.00455058	0.0966257	0.26	2.8
Unigene15956	-3.43485	-1.16386	0.00455058	0.0966257	0.23	2.5
Unigene10503	-3.43485	-1.16386	0.00455058	0.0966257	0.27	2.91
Unigene20605	-3.43485	-1.16386	0.00455058	0.0966257	0.29	3.1
Unigene3584	-2.44366	-0.0395111	0.00457449	0.0969996	0.49	2.54
Unigene28266	-2.44366	-0.0395111	0.00457449	0.0969996	0.4	2.05
Unigene42818	-2.11324	1.2182	0.00461884	0.0978713	2.17	8.9
Unigene10774	-1.91595	7.41218	0.00462036	0.0978713	78.52	279.26
Unigene45892	-1.91214	7.902	0.0046832	0.099032	36.21	128.46
Unigene4468	-2.5308	-0.306236	0.00470104	0.099152	0.48	2.67
Unigene49987	-3.15516	-0.896908	0.00472911	0.099152	0.23	2
Unigene17154	-3.15516	-0.896908	0.00472911	0.099152	0.25	2.18
Unigene50063	-3.15516	-0.896908	0.00472911	0.099152	0.37	3.22
Unigene31336	-3.15516	-0.896908	0.00472911	0.099152	0.25	2.18
Unigene19980	-3.15516	-0.896908	0.00472911	0.099152	0.33	2.91
Unigene9173	-2.75594	-0.851985	0.00472911	0.099152	0.2	1.31
Unigene33925	-2.75594	-0.851985	0.00472911	0.099152	0.39	2.58
Unigene37215	-2.75594	-0.851985	0.00472911	0.099152	0.3	1.97
Unigene21847	-2.75594	-0.851985	0.00472911	0.099152	0.29	1.87
Unigene15821	-2.75594	-0.851985	0.00472911	0.099152	0.25	1.66
Unigene24070	-2.75594	-0.851985	0.00472911	0.099152	0.31	2.02
Unigene20562	-2.75594	-0.851985	0.00472911	0.099152	0.39	2.55
Unigene44090	-2.75594	-0.851985	0.00472911	0.099152	0.18	1.19
Unigene30465	-2.15823	1.08801	0.00473789	0.0991931	1.27	5.37
Unigene10225	-2.56866	-0.478962	0.0047504	0.0991931	0.44	2.53
Unigene36006	-2.56866	-0.478962	0.0047504	0.0991931	0.19	1.07
Unigene9143	-2.56866	-0.478962	0.0047504	0.0991931	0.29	1.66
Unigene50852	-2.67387	-0.632756	0.00477114	0.0994068	0.36	2.19
Unigene22329	-2.67387	-0.632756	0.00477114	0.0994068	0.48	2.95
Unigene7034	-1.99943	2.35485	0.00479681	0.0998577	2.95	11.12
Unigene11784	-1.90786	6.79348	0.00481174	0.100135	56.22	198.85
Unigene49017	-2.01364	1.98479	0.00487675	0.101351	3.68	14.04
Unigene39620	-2.19967	0.638712	0.0049351	0.102356	0.62	2.71
Unigene38189	-1.95507	3.26792	0.004941	0.102444	9.98	36.5
Unigene34129	-2.0132	2.22506	0.00497148	0.102696	4.59	17.49
Unigene41151	-2.08285	1.47773	0.005008	0.103381	1.15	4.6
Unigene2422	-1.97796	2.65726	0.00503006	0.103801	6.97	25.92
Unigene19845	-2.03158	1.74522	0.00503183	0.103803	3.09	11.93
Unigene44970	-1.98453	2.27446	0.00503488	0.103831	1.57	5.88
Unigene18402	-2.17305	0.844149	0.00504388	0.103982	1.33	5.7
Unigene47133	-1.96899	2.83482	0.00504825	0.104037	1.75	6.47
Unigene31192	-1.90434	4.92049	0.00510735	0.105115	4.27	15.08
Unigene49206	-1.97091	2.59695	0.00512498	0.105407	6.86	25.36
Unigene30407	-2.40814	-0.0675039	0.00519592	0.106652	0.85	4.29
Unigene40449	-2.14731	0.95721	0.00521152	0.106937	0.7	2.95
Unigene34065	-1.96122	2.47317	0.00521844	0.107008	3.25	11.96
Unigene2989	-1.98071	2.31755	0.00523376	0.107286	2.34	8.74
Unigene9106	-2.18284	0.704913	0.00524468	0.107474	0.8	3.44
Unigene45146	-2.46322	-0.181985	0.00532896	0.108568	0.8	4.21
Unigene4340	-2.46322	-0.181985	0.00532896	0.108568	1	5.26
Unigene34988	-2.46322	-0.181985	0.00532896	0.108568	0.9	4.75
Unigene9946	-2.46322	-0.181985	0.00532896	0.108568	1.02	5.38
Unigene41846	-2.17735	0.621137	0.00536148	0.108568	1.02	4.37
Unigene33414	-2.07581	1.23994	0.00538707	0.108568	2.09	8.33
Unigene27725	-2.31962	0.253061	0.00539398	0.108568	0.72	3.42
Unigene43273	-1.92424	3.27794	0.00540617	0.108568	4.45	15.92
Unigene46242	-2.06967	1.37884	0.00540927	0.108568	1.61	6.4
Unigene49780	-2.48788	-0.339842	0.00547185	0.108568	0.6	3.23
Unigene23740	-2.48788	-0.339842	0.00547185	0.108568	0.81	4.37
Unigene36882	-4.00655	-1.49039	0.00547934	0.108568	0.04	0.68
Unigene39279	-4.00655	-1.49039	0.00547934	0.108568	0.09	1.56
Unigene12296	-4.00655	-1.49039	0.00547934	0.108568	0.15	2.52
Unigene28790	-4.00655	-1.49039	0.00547934	0.108568	0.14	2.44
Unigene26217	-4.00655	-1.49039	0.00547934	0.108568	0.05	0.87
Unigene51702	-4.00655	-1.49039	0.00547934	0.108568	0.07	1.17
Unigene14027	-4.00655	-1.49039	0.00547934	0.108568	0.13	2.3
Unigene21614	-4.00655	-1.49039	0.00547934	0.108568	0.13	2.16
Unigene4198	-4.00655	-1.49039	0.00547934	0.108568	0.11	1.85
Unigene55942	-4.00655	-1.49039	0.00547934	0.108568	0.09	1.49
Unigene24271	-4.00655	-1.49039	0.00547934	0.108568	0.07	1.2
Unigene12833	-4.00655	-1.49039	0.00547934	0.108568	0.12	2.09
Unigene22825	-4.00655	-1.49039	0.00547934	0.108568	0.12	2.1
Unigene11010	-4.00655	-1.49039	0.00547934	0.108568	0.08	1.36
Unigene17485	-4.00655	-1.49039	0.00547934	0.108568	0.13	2.18
Unigene13120	-4.00655	-1.49039	0.00547934	0.108568	0.07	1.19
Unigene23754	-4.00655	-1.49039	0.00547934	0.108568	0.05	0.88
Unigene48268	-1.87421	9.42187	0.00548843	0.108568	96.63	333.86
Unigene45907	-2.17115	0.532248	0.00549165	0.108568	1.04	4.43
Unigene3973	-2.17115	0.532248	0.00549165	0.108568	1.05	4.5
Unigene24165	-1.87664	6.30043	0.00553775	0.108568	30.26	104.73
Unigene27490	-2.14716	0.752146	0.00554282	0.108568	0.81	3.4
Unigene3860	-2.51993	-0.516786	0.00561969	0.108568	0.34	1.87
Unigene19644	-2.51993	-0.516786	0.00561969	0.108568	0.49	2.67
Unigene26477	-2.51993	-0.516786	0.00561969	0.108568	0.32	1.74
Unigene19714	-2.51993	-0.516786	0.00561969	0.108568	0.41	2.28
Unigene43160	-2.51993	-0.516786	0.00561969	0.108568	0.16	0.87
Unigene46438	-2.51993	-0.516786	0.00561969	0.108568	0.68	3.75
Unigene10317	-2.51993	-0.516786	0.00561969	0.108568	0.95	5.22
Unigene32566	-2.51993	-0.516786	0.00561969	0.108568	0.19	1.02
Unigene18554	-2.51993	-0.516786	0.00561969	0.108568	0.24	1.32
Unigene20953	-2.28819	0.439943	0.00563752	0.108568	0.97	4.52
Unigene37087	-2.1615	0.68812	0.00567766	0.108568	0.67	2.83
Unigene14689	-2.61965	-0.674792	0.0057595	0.108568	0.43	2.53
Unigene29541	-2.61965	-0.674792	0.0057595	0.108568	0.42	2.5
Unigene39836	-2.61965	-0.674792	0.0057595	0.108568	0.55	3.27
Unigene12268	-2.61965	-0.674792	0.0057595	0.108568	0.66	3.9
Unigene16012	-2.61965	-0.674792	0.0057595	0.108568	0.37	2.19
Unigene13041	-2.61965	-0.674792	0.0057595	0.108568	0.18	1.05
Unigene25867	-2.61965	-0.674792	0.0057595	0.108568	0.48	2.86
Unigene4618	-2.61965	-0.674792	0.0057595	0.108568	0.18	1.05
Unigene40682	-2.61965	-0.674792	0.0057595	0.108568	0.25	1.46
Unigene24324	-2.15467	0.603352	0.00582818	0.108568	0.65	2.76
Unigene20166	-3.35732	-1.22448	0.00583707	0.108568	0.17	1.73
Unigene27720	-3.35732	-1.22448	0.00583707	0.108568	0.23	2.33
Unigene12794	-3.35732	-1.22448	0.00583707	0.108568	0.17	1.72
Unigene4142	-3.35732	-1.22448	0.00583707	0.108568	0.16	1.69
Unigene51068	-3.35732	-1.22448	0.00583707	0.108568	0.26	2.68
Unigene29498	-3.35732	-1.22448	0.00583707	0.108568	0.14	1.49
Unigene49741	-3.35732	-1.22448	0.00583707	0.108568	0.18	1.8
Unigene14657	-3.35732	-1.22448	0.00583707	0.108568	0.26	2.68
Unigene26588	-3.35732	-1.22448	0.00583707	0.108568	0.13	1.36
Unigene4710	-3.35732	-1.22448	0.00583707	0.108568	0.11	1.15
Unigene53981	-3.35732	-1.22448	0.00583707	0.108568	0.24	2.41
Unigene24520	-3.35732	-1.22448	0.00583707	0.108568	0.22	2.3
Unigene46463	-3.35732	-1.22448	0.00583707	0.108568	0.17	1.74
Unigene44395	-3.35732	-1.22448	0.00583707	0.108568	0.32	3.3
Unigene17894	-3.35732	-1.22448	0.00583707	0.108568	0.1	1.01
Unigene61330	-3.35732	-1.22448	0.00583707	0.108568	0.22	2.28
Unigene16070	-3.35732	-1.22448	0.00583707	0.108568	0.14	1.41
Unigene15011	-3.35732	-1.22448	0.00583707	0.108568	0.26	2.69
Unigene22375	-3.35732	-1.22448	0.00583707	0.108568	0.29	3.02
Unigene9280	-3.35732	-1.22448	0.00583707	0.108568	0.32	3.32
Unigene61552	-3.35732	-1.22448	0.00583707	0.108568	0.23	2.31
Unigene4823	-3.35732	-1.22448	0.00583707	0.108568	0.17	1.71
Unigene49906	-3.09135	-0.947354	0.00585897	0.108568	0.39	3.23
Unigene9140	-3.09135	-0.947354	0.00585897	0.108568	0.18	1.51
Unigene14844	-3.09135	-0.947354	0.00585897	0.108568	0.18	1.47
Unigene11998	-3.09135	-0.947354	0.00585897	0.108568	0.34	2.81
Unigene51658	-3.09135	-0.947354	0.00585897	0.108568	0.28	2.33
Unigene21468	-3.09135	-0.947354	0.00585897	0.108568	0.32	2.69
Unigene33971	-3.09135	-0.947354	0.00585897	0.108568	0.22	1.85
Unigene12316	-3.09135	-0.947354	0.00585897	0.108568	0.34	2.81
Unigene27703	-3.09135	-0.947354	0.00585897	0.108568	0.22	1.82
Unigene36664	-2.69213	-0.900839	0.00585897	0.108568	0.37	2.33
Unigene13225	-2.69213	-0.900839	0.00585897	0.108568	0.3	1.9
Unigene38222	-2.69213	-0.900839	0.00585897	0.108568	0.37	2.29
Unigene1331	-2.69213	-0.900839	0.00585897	0.108568	0.34	2.11
Unigene39118	-2.69213	-0.900839	0.00585897	0.108568	0.61	3.83
Unigene22157	-2.69213	-0.900839	0.00585897	0.108568	0.22	1.35
Unigene43838	-2.69213	-0.900839	0.00585897	0.108568	0.27	1.71
Unigene4074	-2.69213	-0.900839	0.00585897	0.108568	0.35	2.17
Unigene20972	-2.69213	-0.900839	0.00585897	0.108568	0.23	1.41
Unigene28380	-2.69213	-0.900839	0.00585897	0.108568	0.45	2.83
Unigene26877	-2.69213	-0.900839	0.00585897	0.108568	0.42	2.65
Unigene39386	-2.69213	-0.900839	0.00585897	0.108568	0.17	1.04
Unigene26826	-2.69213	-0.900839	0.00585897	0.108568	0.2	1.23
Unigene44240	-2.37171	-0.0960335	0.00591026	0.108568	0.43	2.11
Unigene22957	-1.89868	3.38758	0.00594797	0.108568	4.3	15.13
Unigene39571	-1.94832	2.35857	0.00596943	0.108568	1.3	4.75
Unigene43376	-2.29054	0.230159	0.00598859	0.108568	0.73	3.38
Unigene32091	-2.29054	0.230159	0.00598859	0.108568	0.83	3.84
Unigene8020	-2.10882	1.04894	0.00606286	0.108568	1.61	6.56
Unigene26450	-1.96193	1.91476	0.00606455	0.108568	2.5	9.19
Unigene49389	-2.42381	-0.212845	0.00613111	0.108568	1.22	6.23
Unigene17606	-2.42381	-0.212845	0.00613111	0.108568	0.95	4.87
Unigene39981	-2.42381	-0.212845	0.00613111	0.108568	0.35	1.82
Unigene17386	-2.42381	-0.212845	0.00613111	0.108568	0.64	3.28
Unigene33120	-2.42381	-0.212845	0.00613111	0.108568	0.45	2.29
Unigene11013	-1.86651	4.70759	0.0061368	0.108568	44.49	152.95
Unigene9600	-6.48156	-2.01264	0.00614931	0.108568	0	1.85
Unigene52416	-6.48156	-2.01264	0.00614931	0.108568	0	1.58
Unigene36393	-6.48156	-2.01264	0.00614931	0.108568	0	1
Unigene20520	-6.48156	-2.01264	0.00614931	0.108568	0	1.36
Unigene54855	-6.48156	-2.01264	0.00614931	0.108568	0	1.31
Unigene52176	-6.48156	-2.01264	0.00614931	0.108568	0	0.95
Unigene18342	-6.48156	-2.01264	0.00614931	0.108568	0	1.5
Unigene14859	-6.48156	-2.01264	0.00614931	0.108568	0	1.08
Unigene54174	-6.48156	-2.01264	0.00614931	0.108568	0	1.11
Unigene28047	-6.48156	-2.01264	0.00614931	0.108568	0	0.51
Unigene5613	-6.48156	-2.01264	0.00614931	0.108568	0	1.5
Unigene8993	-6.48156	-2.01264	0.00614931	0.108568	0	1.06
Unigene19726	-6.48156	-2.01264	0.00614931	0.108568	0	1.54
Unigene3663	-6.48156	-2.01264	0.00614931	0.108568	0	1.63
Unigene55185	-6.48156	-2.01264	0.00614931	0.108568	0	1.47
Unigene23192	-6.48156	-2.01264	0.00614931	0.108568	0	0.4
Unigene7003	-6.48156	-2.01264	0.00614931	0.108568	0	1.2
Unigene51237	-6.48156	-2.01264	0.00614931	0.108568	0	1.38
Unigene15391	-6.48156	-2.01264	0.00614931	0.108568	0	0.9
Unigene23996	-6.48156	-2.01264	0.00614931	0.108568	0	1.36
Unigene60441	-6.48156	-2.01264	0.00614931	0.108568	0	1.51
Unigene12420	-6.48156	-2.01264	0.00614931	0.108568	0	1.8
Unigene1660	-6.48156	-2.01264	0.00614931	0.108568	0	1.06
Unigene51456	-6.48156	-2.01264	0.00614931	0.108568	0	1.29
Unigene17732	-6.48156	-2.01264	0.00614931	0.108568	0	1.42
Unigene54408	-6.48156	-2.01264	0.00614931	0.108568	0	1.2
Unigene56166	-6.48156	-2.01264	0.00614931	0.108568	0	1.36
Unigene51621	-6.48156	-2.01264	0.00614931	0.108568	0	1.44
Unigene1195	-6.48156	-2.01264	0.00614931	0.108568	0	1.33
Unigene5224	-6.48156	-2.01264	0.00614931	0.108568	0	1.15
Unigene37273	-6.48156	-2.01264	0.00614931	0.108568	0	1.83
Unigene18844	-6.48156	-2.01264	0.00614931	0.108568	0	1.63
Unigene57270	-6.48156	-2.01264	0.00614931	0.108568	0	1.62
Unigene4940	-6.48156	-2.01264	0.00614931	0.108568	0	1.47
Unigene56208	-6.48156	-2.01264	0.00614931	0.108568	0	1.27
Unigene55651	-6.48156	-2.01264	0.00614931	0.108568	0	1.69
Unigene5346	-6.48156	-2.01264	0.00614931	0.108568	0	1.09
Unigene57639	-6.48156	-2.01264	0.00614931	0.108568	0	1.43
Unigene56032	-6.48156	-2.01264	0.00614931	0.108568	0	1.82
Unigene16015	-6.48156	-2.01264	0.00614931	0.108568	0	1.82
Unigene6301	-6.48156	-2.01264	0.00614931	0.108568	0	1.4
Unigene16096	-6.48156	-2.01264	0.00614931	0.108568	0	1.13
Unigene51561	-6.48156	-2.01264	0.00614931	0.108568	0	1
Unigene12821	-6.48156	-2.01264	0.00614931	0.108568	0	1.36
Unigene15129	-6.48156	-2.01264	0.00614931	0.108568	0	1.6
Unigene49868	-6.48156	-2.01264	0.00614931	0.108568	0	0.66
Unigene7389	-6.48156	-2.01264	0.00614931	0.108568	0	1.52
Unigene56373	-6.48156	-2.01264	0.00614931	0.108568	0	1.83
Unigene55042	-6.48156	-2.01264	0.00614931	0.108568	0	1.65
Unigene55509	-6.48156	-2.01264	0.00614931	0.108568	0	1.01
Unigene27684	-6.48156	-2.01264	0.00614931	0.108568	0	1.48
Unigene8861	-6.48156	-2.01264	0.00614931	0.108568	0	1.58
Unigene55692	-6.48156	-2.01264	0.00614931	0.108568	0	1.62
Unigene61301	-6.48156	-2.01264	0.00614931	0.108568	0	0.81
Unigene5454	-6.48156	-2.01264	0.00614931	0.108568	0	1.72
Unigene15704	-6.48156	-2.01264	0.00614931	0.108568	0	1.76
Unigene12914	-6.48156	-2.01264	0.00614931	0.108568	0	1.46
Unigene58246	-6.48156	-2.01264	0.00614931	0.108568	0	1.33
Unigene17088	-6.48156	-2.01264	0.00614931	0.108568	0	1.72
Unigene19771	-6.48156	-2.01264	0.00614931	0.108568	0	1.25
Unigene53048	-6.48156	-2.01264	0.00614931	0.108568	0	1.04
Unigene49830	-6.48156	-2.01264	0.00614931	0.108568	0	1.78
Unigene15568	-6.48156	-2.01264	0.00614931	0.108568	0	1.69
Unigene50561	-6.48156	-2.01264	0.00614931	0.108568	0	0.99
Unigene47416	-6.48156	-2.01264	0.00614931	0.108568	0	1.01
Unigene15847	-6.48156	-2.01264	0.00614931	0.108568	0	0.76
Unigene32719	-6.48156	-2.01264	0.00614931	0.108568	0	1.38
Unigene52280	-6.48156	-2.01264	0.00614931	0.108568	0	1.79
Unigene50072	-6.48156	-2.01264	0.00614931	0.108568	0	0.74
Unigene56193	-6.48156	-2.01264	0.00614931	0.108568	0	1.56
Unigene1119	-6.48156	-2.01264	0.00614931	0.108568	0	0.84
Unigene6147	-6.48156	-2.01264	0.00614931	0.108568	0	0.87
Unigene13872	-6.48156	-2.01264	0.00614931	0.108568	0	1.51
Unigene10965	-6.48156	-2.01264	0.00614931	0.108568	0	1.66
Unigene8042	-6.48156	-2.01264	0.00614931	0.108568	0	1.71
Unigene58600	-6.48156	-2.01264	0.00614931	0.108568	0	1.1
Unigene24869	-6.48156	-2.01264	0.00614931	0.108568	0	1.06
Unigene35875	-6.48156	-2.01264	0.00614931	0.108568	0	1.32
Unigene7733	-6.48156	-2.01264	0.00614931	0.108568	0	1.18
Unigene21285	-6.48156	-2.01264	0.00614931	0.108568	0	0.57
Unigene8374	-6.48156	-2.01264	0.00614931	0.108568	0	1.07
Unigene8089	-6.48156	-2.01264	0.00614931	0.108568	0	1.12
Unigene55478	-6.48156	-2.01264	0.00614931	0.108568	0	1.6
Unigene24246	-6.48156	-2.01264	0.00614931	0.108568	0	1.7
Unigene10851	-6.48156	-2.01264	0.00614931	0.108568	0	1.56
Unigene960	-6.48156	-2.01264	0.00614931	0.108568	0	1.29
Unigene24022	-6.48156	-2.01264	0.00614931	0.108568	0	0.92
Unigene51755	-6.48156	-2.01264	0.00614931	0.108568	0	1.18
Unigene7888	-6.48156	-2.01264	0.00614931	0.108568	0	1.78
Unigene54319	-6.48156	-2.01264	0.00614931	0.108568	0	1.25
Unigene5023	-6.48156	-2.01264	0.00614931	0.108568	0	0.69
Unigene22180	-6.48156	-2.01264	0.00614931	0.108568	0	1.01
Unigene56349	-6.48156	-2.01264	0.00614931	0.108568	0	1.55
Unigene34009	-6.48156	-2.01264	0.00614931	0.108568	0	0.66
Unigene50803	-6.48156	-2.01264	0.00614931	0.108568	0	1.15
Unigene36353	-6.48156	-2.01264	0.00614931	0.108568	0	1.45
Unigene14856	-6.48156	-2.01264	0.00614931	0.108568	0	1.03
Unigene16299	-6.48156	-2.01264	0.00614931	0.108568	0	1.35
Unigene58483	-6.48156	-2.01264	0.00614931	0.108568	0	1.78
Unigene52702	-6.48156	-2.01264	0.00614931	0.108568	0	1.32
Unigene6358	-6.48156	-2.01264	0.00614931	0.108568	0	1.83
Unigene17374	-6.48156	-2.01264	0.00614931	0.108568	0	1.03
Unigene5504	-6.48156	-2.01264	0.00614931	0.108568	0	1.36
Unigene18160	-6.48156	-2.01264	0.00614931	0.108568	0	1.45
Unigene10386	-6.48156	-2.01264	0.00614931	0.108568	0	1.18
Unigene13957	-6.48156	-2.01264	0.00614931	0.108568	0	1.56
Unigene8647	-6.48156	-2.01264	0.00614931	0.108568	0	1.53
Unigene9958	-6.48156	-2.01264	0.00614931	0.108568	0	1.45
Unigene14749	-6.48156	-2.01264	0.00614931	0.108568	0	1.43
Unigene57378	-6.48156	-2.01264	0.00614931	0.108568	0	1.32
Unigene22692	-6.48156	-2.01264	0.00614931	0.108568	0	0.69
Unigene35671	-6.48156	-2.01264	0.00614931	0.108568	0	1.77
Unigene5916	-6.48156	-2.01264	0.00614931	0.108568	0	1.03
Unigene6260	-6.48156	-2.01264	0.00614931	0.108568	0	1.61
Unigene17728	-6.48156	-2.01264	0.00614931	0.108568	0	1.48
Unigene50805	-6.48156	-2.01264	0.00614931	0.108568	0	1.44
Unigene11776	-6.48156	-2.01264	0.00614931	0.108568	0	1.83
Unigene18016	-6.48156	-2.01264	0.00614931	0.108568	0	1.33
Unigene8566	-6.48156	-2.01264	0.00614931	0.108568	0	1.73
Unigene55865	-6.48156	-2.01264	0.00614931	0.108568	0	1.7
Unigene17403	-6.48156	-2.01264	0.00614931	0.108568	0	1.65
Unigene54634	-6.48156	-2.01264	0.00614931	0.108568	0	1.67
Unigene54908	-6.48156	-2.01264	0.00614931	0.108568	0	1.46
Unigene15120	-6.48156	-2.01264	0.00614931	0.108568	0	1.22
Unigene8231	-6.48156	-2.01264	0.00614931	0.108568	0	1.4
Unigene54141	-6.48156	-2.01264	0.00614931	0.108568	0	1.08
Unigene15434	-6.48156	-2.01264	0.00614931	0.108568	0	0.51
Unigene18533	-6.48156	-2.01264	0.00614931	0.108568	0	0.8
Unigene1345	-6.48156	-2.01264	0.00614931	0.108568	0	1.6
Unigene15748	-6.48156	-2.01264	0.00614931	0.108568	0	1.35
Unigene18649	-6.48156	-2.01264	0.00614931	0.108568	0	0.56
Unigene56728	-6.48156	-2.01264	0.00614931	0.108568	0	1.72
Unigene53066	-6.48156	-2.01264	0.00614931	0.108568	0	1.18
Unigene53163	-6.48156	-2.01264	0.00614931	0.108568	0	1.13
Unigene53335	-6.48156	-2.01264	0.00614931	0.108568	0	1.74
Unigene56290	-6.48156	-2.01264	0.00614931	0.108568	0	1.51
Unigene1249	-6.48156	-2.01264	0.00614931	0.108568	0	1.42
Unigene5973	-6.48156	-2.01264	0.00614931	0.108568	0	1.26
Unigene611	-6.48156	-2.01264	0.00614931	0.108568	0	1.17
Unigene6024	-6.48156	-2.01264	0.00614931	0.108568	0	1.36
Unigene1574	-6.48156	-2.01264	0.00614931	0.108568	0	1.65
Unigene27807	-6.48156	-2.01264	0.00614931	0.108568	0	0.72
Unigene16333	-6.48156	-2.01264	0.00614931	0.108568	0	1.73
Unigene56185	-6.48156	-2.01264	0.00614931	0.108568	0	1.01
Unigene5488	-6.48156	-2.01264	0.00614931	0.108568	0	1.28
Unigene18075	-6.48156	-2.01264	0.00614931	0.108568	0	1.5
Unigene54798	-6.48156	-2.01264	0.00614931	0.108568	0	1.59
Unigene9086	-6.48156	-2.01264	0.00614931	0.108568	0	1.21
Unigene52381	-6.48156	-2.01264	0.00614931	0.108568	0	1.32
Unigene57617	-6.48156	-2.01264	0.00614931	0.108568	0	1.78
Unigene56873	-6.48156	-2.01264	0.00614931	0.108568	0	1.1
Unigene32590	-6.48156	-2.01264	0.00614931	0.108568	0	1.07
Unigene7786	-6.48156	-2.01264	0.00614931	0.108568	0	1.2
Unigene19828	-6.48156	-2.01264	0.00614931	0.108568	0	0.82
Unigene7369	-6.48156	-2.01264	0.00614931	0.108568	0	1.07
Unigene13077	-6.48156	-2.01264	0.00614931	0.108568	0	1.18
Unigene1070	-6.48156	-2.01264	0.00614931	0.108568	0	1.82
Unigene55498	-6.48156	-2.01264	0.00614931	0.108568	0	1.33
Unigene53734	-6.48156	-2.01264	0.00614931	0.108568	0	0.96
Unigene29772	-6.48156	-2.01264	0.00614931	0.108568	0	1.07
Unigene53467	-6.48156	-2.01264	0.00614931	0.108568	0	1.63
Unigene19150	-6.48156	-2.01264	0.00614931	0.108568	0	1.14
Unigene56039	-6.48156	-2.01264	0.00614931	0.108568	0	1.58
Unigene15457	-6.48156	-2.01264	0.00614931	0.108568	0	1.65
Unigene18172	-6.48156	-2.01264	0.00614931	0.108568	0	1.15
Unigene50456	-6.48156	-2.01264	0.00614931	0.108568	0	1.36
Unigene1286	-6.48156	-2.01264	0.00614931	0.108568	0	0.76
Unigene1293	-6.48156	-2.01264	0.00614931	0.108568	0	1.08
Unigene52021	-6.48156	-2.01264	0.00614931	0.108568	0	1.65
Unigene13714	-6.48156	-2.01264	0.00614931	0.108568	0	1.47
Unigene737	-6.48156	-2.01264	0.00614931	0.108568	0	1.13
Unigene51999	-6.48156	-2.01264	0.00614931	0.108568	0	1.28
Unigene19247	-6.48156	-2.01264	0.00614931	0.108568	0	1.22
Unigene6409	-6.48156	-2.01264	0.00614931	0.108568	0	0.98
Unigene57785	-6.48156	-2.01264	0.00614931	0.108568	0	1.63
Unigene7768	-6.48156	-2.01264	0.00614931	0.108568	0	0.88
Unigene54248	-6.48156	-2.01264	0.00614931	0.108568	0	1.81
Unigene55201	-6.48156	-2.01264	0.00614931	0.108568	0	1.68
Unigene52102	-6.48156	-2.01264	0.00614931	0.108568	0	1.58
Unigene53001	-6.48156	-2.01264	0.00614931	0.108568	0	1.56
Unigene58951	-6.48156	-2.01264	0.00614931	0.108568	0	1.58
Unigene57292	-6.48156	-2.01264	0.00614931	0.108568	0	1.4
Unigene8172	-6.48156	-2.01264	0.00614931	0.108568	0	0.92
Unigene51889	-6.48156	-2.01264	0.00614931	0.108568	0	1.63
Unigene53024	-6.48156	-2.01264	0.00614931	0.108568	0	1.68
Unigene54613	-6.48156	-2.01264	0.00614931	0.108568	0	1.39
Unigene58719	-6.48156	-2.01264	0.00614931	0.108568	0	1.48
Unigene10156	-6.48156	-2.01264	0.00614931	0.108568	0	1.02
Unigene56589	-6.48156	-2.01264	0.00614931	0.108568	0	1.41
Unigene5977	-6.48156	-2.01264	0.00614931	0.108568	0	1.84
Unigene56877	-6.48156	-2.01264	0.00614931	0.108568	0	1.52
Unigene37719	-6.48156	-2.01264	0.00614931	0.108568	0	0.51
Unigene21416	-6.48156	-2.01264	0.00614931	0.108568	0	0.99
Unigene3331	-6.48156	-2.01264	0.00614931	0.108568	0	0.92
Unigene51565	-6.48156	-2.01264	0.00614931	0.108568	0	1.82
Unigene54844	-6.48156	-2.01264	0.00614931	0.108568	0	1.12
Unigene57470	-6.48156	-2.01264	0.00614931	0.108568	0	1.43
Unigene50480	-6.48156	-2.01264	0.00614931	0.108568	0	1.17
Unigene992	-6.48156	-2.01264	0.00614931	0.108568	0	1.21
Unigene24460	-6.48156	-2.01264	0.00614931	0.108568	0	1.45
Unigene7033	-6.48156	-2.01264	0.00614931	0.108568	0	1.58
Unigene36350	-6.48156	-2.01264	0.00614931	0.108568	0	1.34
Unigene30661	-1.98546	1.87261	0.00614936	0.108568	1.74	6.52
Unigene44670	-2.26271	0.419796	0.00618818	0.109191	1.55	7.07
Unigene20141	-1.98369	1.77526	0.00619249	0.109236	2.7	10.08
Unigene41847	-1.93933	2.26217	0.00622675	0.109727	1.65	5.98
Unigene37473	-2.44364	-0.374222	0.00638213	0.111813	0.13	0.7
Unigene50786	-2.44364	-0.374222	0.00638213	0.111813	0.95	4.92
Unigene49624	-2.44364	-0.374222	0.00638213	0.111813	0.69	3.61
Unigene38206	-2.44364	-0.374222	0.00638213	0.111813	0.65	3.37
Unigene45891	-2.26186	0.317226	0.0064056	0.112128	0.98	4.47
Unigene19246	-2.12233	0.494199	0.00655365	0.11433	1.29	5.32
Unigene26396	-2.12233	0.494199	0.00655365	0.11433	1.37	5.65
Unigene32021	-2.12233	0.494199	0.00655365	0.11433	1.12	4.62
Unigene33567	-1.94562	2.01605	0.00656871	0.114528	1.28	4.64
Unigene26005	-1.96624	1.85754	0.00660923	0.115169	2.75	10.16
Unigene13183	-1.84768	4.53386	0.00664415	0.115616	7.27	24.68
Unigene17825	-2.26087	0.206899	0.00665508	0.115616	1.74	7.94
Unigene28166	-2.11785	0.653951	0.00666475	0.115616	2.01	8.29
[truncated: 423 more rows]

## Sheet: BlDSvsBrDS_down
Table S7 Unigenes differentially expressed between black and brown dry seed.
down-regulated unigenes in black dry seed
Unigene	logFC	logCPM	PValue	FDR	BrDS	BlDS
Unigene14852	7.06519	2.48269	2.96193e-12	1.69705e-07	15.18	0.1
Unigene24709	10.564	1.76803	5.50998e-12	1.69705e-07	6.12	0
Unigene19214	5.56969	4.81413	8.69292e-12	1.78492e-07	147.13	2.91
Unigene48718	5.08093	4.88776	1.59254e-10	1.63498e-06	95.29	2.65
Unigene28303	5.06542	4.1205	3.17045e-10	2.48592e-06	20.43	0.57
Unigene48146	5.54363	2.72699	3.22851e-10	2.48592e-06	6.18	0.12
Unigene34175	6.17921	1.62896	8.36533e-10	5.72551e-06	3.72	0.05
Unigene44672	6.13168	1.58367	1.15845e-09	6.32189e-06	6.73	0.09
Unigene47690	4.57759	5.95885	2.02806e-09	9.60973e-06	368.58	14.54
Unigene11150	9.57191	0.818428	2.71466e-09	1.19443e-05	2.62	0
Unigene33364	4.90846	2.98644	3.7193e-09	1.52737e-05	8.67	0.27
Unigene33411	5.68169	1.15823	1.73515e-08	6.28726e-05	3.01	0.05
Unigene33841	9.17585	0.446585	2.87473e-08	9.83781e-05	2.31	0
Unigene28319	6.11278	0.683157	6.43807e-08	0.000198289	3.17	0.04
Unigene48761	4.23483	3.15518	7.77473e-08	0.000227781	19.33	0.96
Unigene30828	4.31643	2.71896	8.14313e-08	0.000227781	33.63	1.58
Unigene31618	8.93861	0.226352	1.12212e-07	0.000276486	5.21	0
Unigene38427	4.50769	1.92973	1.2354e-07	0.000292689	5.68	0.23
Unigene30447	3.92089	5.04346	1.363e-07	0.00031096	58.73	3.65
Unigene48303	4.02976	3.59983	1.43079e-07	0.000311878	20.42	1.17
Unigene2224	8.82695	0.123428	1.93558e-07	0.000372593	6.89	0
Unigene30735	8.80354	0.101915	2.22885e-07	0.000392271	1	0
Unigene42390	5.2187	0.72771	2.64309e-07	0.000447401	1.43	0.03
Unigene28915	4.67699	1.44269	2.68735e-07	0.000447401	19.56	0.71
Unigene39712	8.75556	0.0578799	2.97358e-07	0.000469666	5.27	0
Unigene34587	8.73095	0.0353377	3.44558e-07	0.00053061	2.45	0
Unigene11331	3.68822	5.50575	4.74856e-07	0.000696445	99.23	7.25
Unigene43951	3.73027	3.81846	5.98541e-07	0.00083282	17.45	1.24
Unigene23831	8.62811	-0.0586067	6.35441e-07	0.00083282	3.42	0
Unigene11568	8.62811	-0.0586067	6.35441e-07	0.00083282	2.28	0
Unigene2529	3.82592	2.7124	7.45279e-07	0.000956426	18.35	1.21
Unigene48325	3.8313	2.58299	8.7523e-07	0.00107885	6.97	0.46
Unigene1968	8.54586	-0.133405	8.75702e-07	0.00107885	4.06	0
Unigene29530	3.6771	3.62226	9.47068e-07	0.00114389	73.97	5.44
Unigene35512	8.51737	-0.159245	1.03208e-06	0.00117731	1.76	0
Unigene20575	4.13332	1.58366	1.08836e-06	0.00119431	3.38	0.18
Unigene45779	3.55809	4.96669	1.12443e-06	0.00119431	51.84	4.14
Unigene2501	3.96716	1.8714	1.12978e-06	0.00119431	5.4	0.32
Unigene9527	8.48831	-0.185567	1.21973e-06	0.0012317	4.54	0
Unigene49278	3.92537	1.83321	1.40839e-06	0.0013347	17.18	1.06
Unigene49140	3.76939	2.29792	1.77712e-06	0.0015865	11.25	0.77
Unigene2579	3.45337	5.26411	1.93858e-06	0.00165854	114.24	9.82
Unigene11224	3.61458	2.90935	1.99977e-06	0.00168273	19.64	1.51
Unigene37534	8.39742	-0.267614	2.04881e-06	0.00168273	1.82	0
Unigene23205	5.48167	0.104556	2.14312e-06	0.00173703	2.36	0.04
Unigene33064	4.81943	0.363664	2.43143e-06	0.00188688	2.55	0.08
Unigene28986	8.36581	-0.296059	2.45054e-06	0.00188688	3.23	0
Unigene43529	8.36581	-0.296059	2.45054e-06	0.00188688	1.19	0
Unigene10985	4.79929	0.345504	2.73851e-06	0.00204503	5.05	0.16
Unigene7659	3.46583	3.60388	2.75552e-06	0.00204503	35.7	3.04
Unigene31944	8.33349	-0.325089	2.94065e-06	0.00205842	2.89	0
Unigene40871	8.30042	-0.35473	3.54078e-06	0.00225591	3.2	0
Unigene24320	8.30042	-0.35473	3.54078e-06	0.00225591	3.58	0
Unigene2267	8.30042	-0.35473	3.54078e-06	0.00225591	3.5	0
Unigene13114	8.30042	-0.35473	3.54078e-06	0.00225591	2.74	0
Unigene48067	3.32855	6.09045	3.55238e-06	0.00225591	76.77	7.2
Unigene37228	3.45311	3.21877	3.67262e-06	0.00230846	36.45	3.13
Unigene40670	3.64113	2.18128	3.7165e-06	0.00231017	12.95	0.97
Unigene38245	3.35639	4.66482	3.75034e-06	0.00231017	19.78	1.82
Unigene1921	4.73713	0.289583	3.94671e-06	0.00238347	5.43	0.18
Unigene21568	3.73689	1.6621	4.15033e-06	0.0024821	11.89	0.83
Unigene41737	3.97396	1.25589	4.22433e-06	0.00250206	7.22	0.43
Unigene40408	3.4572	2.86087	4.37489e-06	0.00256656	9.6	0.82
Unigene12376	5.35644	-0.00808681	4.42441e-06	0.00257112	3.74	0.08
Unigene11094	3.2998	5.08077	4.63442e-06	0.002668	43.83	4.19
Unigene34121	3.80629	1.4482	4.97446e-06	0.00283724	11.23	0.75
Unigene10821	4.64984	0.211411	5.76672e-06	0.00314357	2.95	0.11
Unigene4477	4.28787	0.786375	5.86541e-06	0.00315558	8.5	0.4
Unigene48524	3.27278	4.78384	5.8912e-06	0.00315558	43.92	4.28
Unigene38398	5.27573	-0.0802532	6.00382e-06	0.00316094	4.26	0.09
Unigene19149	4.27294	0.772902	6.40675e-06	0.00328875	7.63	0.36
Unigene49161	3.61259	1.67057	6.66173e-06	0.00339137	25.1	1.92
Unigene37051	4.10174	0.916344	6.74835e-06	0.00340731	1.91	0.1
Unigene19960	3.21728	5.28007	7.3251e-06	0.00363886	25.92	2.63
Unigene37395	4.60414	0.170643	7.48629e-06	0.00365991	2.03	0.07
Unigene32739	3.68936	1.34315	8.9646e-06	0.00396109	3.2	0.23
Unigene25728	3.16819	6.00274	8.97105e-06	0.00396109	123.6	12.95
Unigene30908	3.41923	2.20905	9.12154e-06	0.00396109	10.09	0.88
Unigene202	8.08435	-0.547011	9.4751e-06	0.00396109	1.88	0
Unigene31456	8.08435	-0.547011	9.4751e-06	0.00396109	3.73	0
Unigene21825	8.08435	-0.547011	9.4751e-06	0.00396109	0.6	0
Unigene19803	5.19023	-0.15631	9.66399e-06	0.00399525	3.44	0.08
Unigene4454	4.43007	0.535699	9.84581e-06	0.00401651	2.86	0.12
Unigene40779	3.66891	1.32486	1.01278e-05	0.00410435	3.29	0.24
Unigene31399	3.29365	2.92552	1.04618e-05	0.004212	13.41	1.29
Unigene22703	8.04497	-0.581776	1.16786e-05	0.00446827	2.24	0
Unigene4373	8.04497	-0.581776	1.16786e-05	0.00446827	3.68	0
Unigene6283	8.04497	-0.581776	1.16786e-05	0.00446827	2.93	0
Unigene24746	4.16387	0.674831	1.21556e-05	0.00459368	1.9	0.1
Unigene2518	3.10204	6.57264	1.24543e-05	0.00467788	189.84	20.83
Unigene11407	3.48642	1.55782	1.28719e-05	0.00480543	2.33	0.19
Unigene40929	3.1365	4.46677	1.30172e-05	0.0048238	17.27	1.85
Unigene56300	3.9739	0.801649	1.3156e-05	0.0048238	12.94	0.76
Unigene30931	3.9739	0.801649	1.3156e-05	0.0048238	9.84	0.58
Unigene29386	3.08902	5.6677	1.42134e-05	0.00506065	36.21	4.01
Unigene47859	3.30087	2.47202	1.42267e-05	0.00506065	20.53	1.96
Unigene18060	3.25321	2.6314	1.44394e-05	0.00506065	33.65	3.31
Unigene12586	8.00449	-0.617422	1.44592e-05	0.00506065	1.8	0
Unigene43081	8.00449	-0.617422	1.44592e-05	0.00506065	3.47	0
Unigene39714	3.21539	3.10769	1.45885e-05	0.00507704	14.31	1.45
Unigene28299	4.35714	0.470247	1.50121e-05	0.00518151	2.49	0.11
Unigene48198	3.11425	4.42218	1.50642e-05	0.00518151	43.9	4.77
Unigene21728	3.6617	1.15754	1.5226e-05	0.00518181	4.6	0.34
Unigene2686	3.07666	5.44524	1.54124e-05	0.00521642	95.5	10.66
Unigene42598	3.81659	0.905877	1.64014e-05	0.00552081	3.23	0.21
Unigene27401	3.58411	1.24927	1.67503e-05	0.00560761	4.3	0.33
Unigene32738	4.45764	0.0407683	1.70996e-05	0.00566301	5.21	0.21
Unigene27120	7.96283	-0.653995	1.79859e-05	0.00585635	3.28	0
Unigene3310	7.96283	-0.653995	1.79859e-05	0.00585635	1.93	0
Unigene48815	3.14942	3.20528	1.80637e-05	0.00585635	23.92	2.54
Unigene48304	3.07641	4.40087	1.84096e-05	0.00593725	70.6	7.88
Unigene23175	5.06773	-0.264554	1.89214e-05	0.00603906	1.91	0.05
Unigene53729	4.06334	0.585018	1.97128e-05	0.00617782	7.82	0.43
Unigene49291	7.91994	-0.691545	2.24824e-05	0.00670892	3.62	0
Unigene4526	7.91994	-0.691545	2.24824e-05	0.00670892	3.87	0
Unigene27096	7.91994	-0.691545	2.24824e-05	0.00670892	1.34	0
Unigene28174	7.91994	-0.691545	2.24824e-05	0.00670892	2.7	0
Unigene32410	7.91994	-0.691545	2.24824e-05	0.00670892	2.93	0
Unigene13078	5.03541	-0.292966	2.2545e-05	0.00670892	1.89	0.05
Unigene32304	3.15211	2.63277	2.28486e-05	0.00674929	5.7	0.6
Unigene26317	3.22116	2.3459	2.32618e-05	0.00682336	6.68	0.67
Unigene25822	3.35639	1.75145	2.42016e-05	0.00706537	9.75	0.89
Unigene16400	4.35099	-0.0529651	2.65437e-05	0.0073608	3.69	0.16
Unigene49267	5.00235	-0.321963	2.69459e-05	0.0073608	4.75	0.13
Unigene4334	5.00235	-0.321963	2.69459e-05	0.0073608	3.72	0.1
Unigene45507	3.20346	2.08553	2.73047e-05	0.0073608	2.73	0.28
Unigene11229	3.01833	3.95374	2.74916e-05	0.0073608	21	2.44
Unigene35749	3.07863	2.95285	2.78445e-05	0.0073608	7.43	0.83
Unigene41653	7.87573	-0.730126	2.82471e-05	0.0073608	1.94	0
Unigene26900	7.87573	-0.730126	2.82471e-05	0.0073608	2.11	0
Unigene9101	7.87573	-0.730126	2.82471e-05	0.0073608	3.44	0
Unigene23651	7.87573	-0.730126	2.82471e-05	0.0073608	2.6	0
Unigene41327	7.87573	-0.730126	2.82471e-05	0.0073608	1.94	0
Unigene31975	7.87573	-0.730126	2.82471e-05	0.0073608	1.37	0
Unigene36064	3.61181	0.93215	2.90465e-05	0.00747757	3.48	0.26
Unigene25565	3.20434	2.01803	2.97148e-05	0.00759502	9.53	0.97
Unigene47393	3.47058	1.14878	3.0439e-05	0.00774361	3.79	0.32
Unigene33254	3.02598	3.38965	3.10333e-05	0.00774361	25.56	2.95
Unigene47970	2.92912	7.13533	3.10504e-05	0.00774361	262.9	32.53
Unigene43793	4.96851	-0.35157	3.23096e-05	0.00795573	4.78	0.13
Unigene12275	4.93386	-0.381813	3.23096e-05	0.00795573	3.45	0.1
Unigene11244	3.2206	1.88522	3.31142e-05	0.00809446	3.89	0.39
Unigene36188	3.02006	3.3353	3.33972e-05	0.00813136	13.28	1.54
Unigene28797	3.5841	0.907707	3.40325e-05	0.00820106	10.42	0.81
Unigene4698	7.83012	-0.769797	3.56805e-05	0.00820106	2.81	0
Unigene38307	7.83012	-0.769797	3.56805e-05	0.00820106	2.14	0
Unigene5214	7.83012	-0.769797	3.56805e-05	0.00820106	1.4	0
Unigene48957	7.83012	-0.769797	3.56805e-05	0.00820106	0.93	0
Unigene36259	7.78303	-0.81062	3.56805e-05	0.00820106	1.7	0
Unigene12599	7.78303	-0.81062	3.56805e-05	0.00820106	3.28	0
Unigene11616	7.78303	-0.81062	3.56805e-05	0.00820106	0.93	0
Unigene39436	4.29456	-0.102276	3.59785e-05	0.00820828	3.47	0.16
Unigene11932	3.27716	1.68142	3.6783e-05	0.00833013	3.69	0.36
Unigene2692	2.90876	5.63646	3.83395e-05	0.00861925	124.62	15.63
Unigene12828	4.89835	-0.412721	3.88701e-05	0.00867521	6.11	0.17
Unigene47904	2.88143	8.99212	3.9438e-05	0.00877019	750.18	95.95
Unigene48872	3.93645	0.472499	4.0412e-05	0.00895445	4.46	0.27
Unigene20777	4.2655	-0.127594	4.20337e-05	0.00905979	1.86	0.09
Unigene36855	4.2655	-0.127594	4.20337e-05	0.00905979	3.79	0.18
Unigene21487	3.04813	2.4963	4.2064e-05	0.00905979	15.1	1.72
Unigene42239	7.73435	-0.852666	4.53239e-05	0.00917273	3.72	0
Unigene15372	7.73435	-0.852666	4.53239e-05	0.00917273	1.91	0
Unigene51352	7.73435	-0.852666	4.53239e-05	0.00917273	3.12	0
Unigene42412	2.96885	3.26504	4.54177e-05	0.00917273	12.02	1.45
Unigene39264	2.88239	5.08132	4.56723e-05	0.00918802	22.97	2.94
Unigene48352	2.87464	5.65759	4.5829e-05	0.00918802	55.64	7.15
Unigene3120	2.86153	6.81237	4.59409e-05	0.00918802	156.88	20.34
Unigene48814	3.04813	2.40228	4.63284e-05	0.00920574	13.82	1.57
Unigene39288	4.86195	-0.444322	4.69243e-05	0.0092644	3.8	0.11
Unigene42562	3.15377	1.74693	5.2395e-05	0.0102135	8.78	0.92
Unigene48253	2.83726	5.82097	5.45214e-05	0.0104007	118.41	15.61
Unigene48180	2.92655	3.39572	5.47222e-05	0.0104007	14.37	1.78
Unigene20941	2.90925	3.35777	5.54404e-05	0.0104007	15.53	1.94
Unigene28728	2.98692	2.65388	5.59718e-05	0.0104007	7.27	0.86
Unigene26851	4.20555	-0.179637	5.77951e-05	0.0104007	1.81	0.09
Unigene36850	7.68396	-0.89601	5.79138e-05	0.0104007	2.07	0
Unigene21708	7.68396	-0.89601	5.79138e-05	0.0104007	1.33	0
Unigene6181	7.68396	-0.89601	5.79138e-05	0.0104007	2.68	0
Unigene9580	7.68396	-0.89601	5.79138e-05	0.0104007	3.48	0
Unigene34109	4.0682	0.213936	5.9769e-05	0.0106716	2.36	0.13
Unigene36963	2.85357	4.22882	6.07195e-05	0.0107611	17.7	2.31
Unigene25444	2.90468	3.25879	6.07944e-05	0.0107611	27.11	3.41
Unigene49100	3.23082	1.21305	6.23981e-05	0.0110134	4.25	0.42
Unigene2819	3.14342	1.65365	6.28602e-05	0.0110632	7.8	0.83
Unigene35700	3.54281	0.664373	6.51217e-05	0.0113638	5.34	0.42
Unigene24200	3.54281	0.664373	6.51217e-05	0.0113638	5.04	0.4
Unigene23597	3.26006	1.10816	6.6555e-05	0.0115485	5.22	0.51
Unigene14937	4.17461	-0.206397	6.80293e-05	0.0117382	4.13	0.2
Unigene22031	4.17461	-0.206397	6.80293e-05	0.0117382	1.54	0.08
Unigene36605	3.12656	1.63893	6.92029e-05	0.0119073	26.97	2.89
Unigene19148	3.52596	0.649671	7.14438e-05	0.0120071	3.59	0.29
Unigene39876	3.36607	0.897165	7.16791e-05	0.0120071	3.19	0.29
Unigene19959	2.8339	3.93107	7.17504e-05	0.0120071	32.06	4.23
Unigene40442	2.85956	3.4035	7.39885e-05	0.0120071	30.13	3.91
Unigene28405	7.63175	-0.940735	7.44607e-05	0.0120071	1.82	0
Unigene20591	7.63175	-0.940735	7.44607e-05	0.0120071	1.87	0
Unigene15899	7.63175	-0.940735	7.44607e-05	0.0120071	2.18	0
Unigene13234	7.63175	-0.940735	7.44607e-05	0.0120071	2.42	0
Unigene13081	4.02176	0.173213	7.67128e-05	0.0122738	4.11	0.23
Unigene34809	3.35174	0.884687	7.76435e-05	0.0123906	4.27	0.39
Unigene18593	3.79731	0.350266	7.80401e-05	0.0124217	6.94	0.46
Unigene23880	3.6413	0.507786	7.84905e-05	0.0124612	6.12	0.45
Unigene42483	3.07322	1.67665	7.92415e-05	0.0125159	11.26	1.25
Unigene34039	2.96602	2.23004	8.03606e-05	0.0125957	7.67	0.92
Unigene22484	2.96038	2.22513	8.30011e-05	0.0129766	8.79	1.06
Unigene3129	2.78754	4.31006	8.32784e-05	0.012987	46.45	6.34
Unigene19181	4.74689	-0.543626	8.43945e-05	0.0131278	3.26	0.1
Unigene29269	2.99326	2.08841	8.55417e-05	0.0132394	21.12	2.49
Unigene10405	2.94332	2.21031	8.85724e-05	0.0136741	17.94	2.19
Unigene36002	3.47421	0.604628	9.48195e-05	0.0139336	3.27	0.27
Unigene39228	4.11067	-0.261494	9.50166e-05	0.0139336	2.64	0.14
Unigene23471	4.11067	-0.261494	9.50166e-05	0.0139336	2.95	0.15
Unigene26554	4.11067	-0.261494	9.50166e-05	0.0139336	4.02	0.21
Unigene37735	2.9821	1.8238	9.50983e-05	0.0139336	6.1	0.72
Unigene61325	7.57759	-0.986933	9.63608e-05	0.0139336	2.18	0
Unigene8313	7.57759	-0.986933	9.63608e-05	0.0139336	1.23	0
Unigene19802	7.57759	-0.986933	9.63608e-05	0.0139336	1.74	0
Unigene44389	7.57759	-0.986933	9.63608e-05	0.0139336	0.6	0
Unigene41934	7.57759	-0.986933	9.63608e-05	0.0139336	1.68	0
Unigene47466	2.92605	2.19533	9.77133e-05	0.0140613	3.37	0.42
Unigene24590	2.84227	2.74612	9.77714e-05	0.0140613	9.2	1.21
Unigene28215	2.93318	2.14852	9.91374e-05	0.0141034	7.83	0.96
Unigene18728	3.03119	1.64017	0.000100452	0.0142574	10.54	1.21
Unigene32229	3.45654	0.589289	0.000104384	0.0147139	5.04	0.43
Unigene20178	2.79585	2.98134	0.000110795	0.0155818	13.65	1.85
Unigene11734	2.77458	3.49288	0.000111651	0.0156665	18.92	2.6
Unigene38275	4.07761	-0.289874	0.000112765	0.0156799	0.71	0.04
Unigene37088	2.74913	3.94333	0.000113813	0.01579	17.75	2.49
Unigene38224	3.43865	0.573783	0.000115018	0.01585	1.92	0.16
Unigene2007	7.5213	-1.0347	0.000125561	0.0164213	1.46	0
Unigene10945	7.5213	-1.0347	0.000125561	0.0164213	2.75	0
Unigene14659	7.5213	-1.0347	0.000125561	0.0164213	3.15	0
Unigene4347	7.5213	-1.0347	0.000125561	0.0164213	3.54	0
Unigene13780	7.5213	-1.0347	0.000125561	0.0164213	1.84	0
Unigene49009	2.86217	2.19121	0.00012901	0.016801	10.52	1.36
Unigene39117	2.85632	2.18617	0.000133325	0.0171887	8.53	1.11
Unigene40841	4.04377	-0.318837	0.00013422	0.0171887	1.42	0.08
Unigene9258	4.04377	-0.318837	0.00013422	0.0171887	2.88	0.16
Unigene19255	4.00912	-0.34841	0.00013422	0.0171887	1.8	0.1
Unigene28512	2.78308	2.6609	0.000137201	0.0175341	13.3	1.82
Unigene29895	3.23161	0.780704	0.000138326	0.0176412	4.23	0.42
Unigene20881	3.0362	1.16397	0.000142939	0.0181919	14.47	1.65
Unigene35205	2.78321	2.76101	0.000143676	0.018248	12.56	1.72
Unigene28046	2.74572	3.09617	0.000144215	0.0182788	11.45	1.61
Unigene20233	2.76517	2.67961	0.000144704	0.0183031	5.87	0.81
Unigene22423	2.73731	2.95848	0.000148895	0.0185924	16.03	2.26
Unigene31011	2.87111	2.03989	0.00014898	0.0185924	10.1	1.3
Unigene41772	3.06109	1.06632	0.000149877	0.0185924	3.17	0.35
Unigene40027	2.77533	2.75423	0.000150209	0.0185924	8.87	1.22
Unigene3190	2.62828	7.46083	0.000153424	0.0185924	257.8	39.3
Unigene18931	2.71436	3.42151	0.000154729	0.0185924	46.57	6.68
Unigene44912	4.62186	-0.650486	0.000157376	0.0185924	1.82	0.06
Unigene48172	2.62764	6.39677	0.000159222	0.0185924	243.01	37.05
Unigene12022	3.2731	0.636904	0.000159943	0.0185924	4.25	0.41
Unigene28010	3.97362	-0.378618	0.000160239	0.0185924	1.62	0.09
Unigene41111	3.97362	-0.378618	0.000160239	0.0185924	1.59	0.09
Unigene2365	2.72111	3.2174	0.000160293	0.0185924	11.41	1.63
Unigene31875	2.66902	4.03198	0.000164249	0.0185924	41.79	6.19
Unigene38896	7.46274	-1.08416	0.000164799	0.0185924	1.38	0
Unigene45240	7.46274	-1.08416	0.000164799	0.0185924	2.93	0
Unigene181	7.46274	-1.08416	0.000164799	0.0185924	2.74	0
Unigene3200	7.46274	-1.08416	0.000164799	0.0185924	3.14	0
Unigene9496	7.46274	-1.08416	0.000164799	0.0185924	3.31	0
Unigene37223	7.46274	-1.08416	0.000164799	0.0185924	0.6	0
Unigene33773	3.12524	0.848466	0.000167544	0.0187788	3.17	0.34
Unigene28156	2.87295	1.72975	0.00016767	0.0187788	2.92	0.37
Unigene21856	3.87273	0.0434824	0.000168571	0.0188432	8.72	0.54
Unigene39685	2.94614	1.48279	0.000171538	0.0190388	3.5	0.43
Unigene16059	3.03513	1.04407	0.000172679	0.0191194	4.69	0.53
Unigene38817	2.77155	2.46719	0.000172884	0.0191194	4.55	0.63
Unigene37062	2.72356	2.97372	0.000174579	0.0192628	10.63	1.51
Unigene3115	2.8316	2.00593	0.000178927	0.0196465	12.38	1.63
Unigene21125	2.60286	6.52327	0.000180866	0.0196841	210.77	32.7
Unigene48142	2.60989	5.67479	0.000182521	0.0198292	102.06	15.75
Unigene24758	3.02197	1.03281	0.000185485	0.0201156	5.12	0.59
Unigene45023	2.60928	5.29336	0.000186459	0.0201595	53.86	8.32
Unigene2505	2.74138	2.51767	0.000187735	0.0202527	6.8	0.96
Unigene26987	2.58986	6.74181	0.000190862	0.0205182	88.01	13.78
Unigene27963	3.84633	0.0206518	0.000193372	0.0205425	5.3	0.34
Unigene40839	3.16758	0.725708	0.000195315	0.0205425	5.92	0.61
Unigene40388	4.57765	-0.687992	0.000195424	0.0205425	1.49	0.05
Unigene46713	4.57765	-0.687992	0.000195424	0.0205425	1.56	0.06
Unigene42674	3.44099	0.334308	0.000206665	0.0213518	2.72	0.23
Unigene41451	3.22007	0.591424	0.000212047	0.0213518	3.32	0.33
Unigene28901	3.13447	0.697388	0.000213296	0.0213518	4.55	0.48
Unigene39155	2.5713	6.00394	0.000215844	0.0213518	61.83	9.8
Unigene19135	7.40169	-1.13542	0.00021796	0.0213518	1.17	0
Unigene3081	7.40169	-1.13542	0.00021796	0.0213518	2.65	0
Unigene2260	7.40169	-1.13542	0.00021796	0.0213518	2.32	0
Unigene19571	7.40169	-1.13542	0.00021796	0.0213518	1.14	0
Unigene19308	7.40169	-1.13542	0.00021796	0.0213518	3.58	0
Unigene37885	7.40169	-1.13542	0.00021796	0.0213518	2	0
Unigene51723	7.40169	-1.13542	0.00021796	0.0213518	3.4	0
Unigene18478	7.40169	-1.13542	0.00021796	0.0213518	0.86	0
Unigene12646	2.69169	2.58258	0.000218028	0.0213518	8.54	1.24
Unigene37883	2.55293	9.31865	0.000223132	0.0217479	1815.42	291.57
Unigene29051	2.63899	3.37629	0.000224071	0.021805	15.9	2.4
Unigene2701	2.56719	5.55509	0.000224569	0.021819	115.63	18.38
Unigene30450	2.81858	1.87813	0.000225876	0.0219114	28.23	3.76
Unigene14130	3.89988	-0.441054	0.000230561	0.0222607	1.96	0.12
Unigene27911	3.06393	0.796062	0.000232468	0.0224097	2.87	0.32
Unigene48348	2.64769	2.98701	0.00024009	0.0230363	18.13	2.72
Unigene35644	2.79815	1.66584	0.000241512	0.0230705	5.71	0.77
Unigene24406	2.96902	1.21618	0.000241871	0.0230705	9.34	1.12
Unigene52482	4.53205	-0.726528	0.000243817	0.0230705	2.1	0.08
Unigene29029	2.95431	0.975131	0.000248171	0.0233747	4.07	0.49
Unigene20910	2.529	9.03519	0.000252388	0.0237356	807.91	131.92
Unigene24781	2.73434	2.03065	0.000256285	0.0239559	6.03	0.85
Unigene47895	2.60574	3.38595	0.000257206	0.0240055	19.38	3
Unigene42208	2.74832	1.98966	0.000258404	0.0240339	4.69	0.66
Unigene36287	3.26678	0.426008	0.000258681	0.0240339	2.66	0.26
Unigene38999	3.39736	0.296904	0.000259582	0.0240813	2	0.17
Unigene28330	2.78152	1.84648	0.000265618	0.0240932	6.04	0.83
Unigene48052	2.52419	6.31064	0.000270274	0.0240932	87.32	14.31
Unigene2522	2.53447	5.27387	0.000272804	0.0240932	48.9	7.95
Unigene49676	3.86154	-0.473344	0.000277936	0.0240932	3.84	0.24
Unigene45385	3.86154	-0.473344	0.000277936	0.0240932	5.99	0.37
Unigene30228	3.86154	-0.473344	0.000277936	0.0240932	2.17	0.13
Unigene35272	3.86154	-0.473344	0.000277936	0.0240932	0.9	0.06
Unigene37322	2.88438	1.03452	0.000283004	0.0240932	6.12	0.77
Unigene46052	2.82032	1.4592	0.000289835	0.0240932	8.66	1.15
Unigene52043	7.33795	-1.18863	0.000290613	0.0240932	1.39	0
Unigene9657	7.33795	-1.18863	0.000290613	0.0240932	2.22	0
Unigene16112	7.33795	-1.18863	0.000290613	0.0240932	2.04	0
Unigene37616	7.33795	-1.18863	0.000290613	0.0240932	1.71	0
Unigene4720	7.33795	-1.18863	0.000290613	0.0240932	2.6	0
Unigene3391	7.33795	-1.18863	0.000290613	0.0240932	2.3	0
Unigene30609	7.33795	-1.18863	0.000290613	0.0240932	0.43	0
Unigene52268	7.33795	-1.18863	0.000290613	0.0240932	3.06	0
Unigene50673	7.33795	-1.18863	0.000290613	0.0240932	2.03	0
Unigene4194	7.33795	-1.18863	0.000290613	0.0240932	2.47	0
Unigene31199	7.33795	-1.18863	0.000290613	0.0240932	1.49	0
Unigene49964	7.33795	-1.18863	0.000290613	0.0240932	2.61	0
Unigene7071	7.33795	-1.18863	0.000290613	0.0240932	2.07	0
Unigene3481	7.33795	-1.18863	0.000290613	0.0240932	2.1	0
Unigene18918	2.73499	1.92342	0.000292582	0.0241268	10.3	1.45
Unigene42420	3.52227	0.112477	0.000294417	0.0242133	1.12	0.09
Unigene29704	2.67888	2.13137	0.000296233	0.0243302	8.72	1.28
Unigene2899	2.5618	3.57392	0.000296968	0.0243581	32.58	5.19
Unigene47968	2.50027	6.97164	0.000297527	0.0243715	120.16	20.01
Unigene45341	2.75486	1.62906	0.000305393	0.024777	2.77	0.39
Unigene37668	2.75486	1.62906	0.000305393	0.024777	5.15	0.72
Unigene41848	2.65573	2.36832	0.000310146	0.0250933	7.34	1.1
Unigene40255	2.91214	0.939367	0.000310413	0.0250933	1.73	0.21
Unigene27135	2.51456	4.64245	0.000311723	0.0251409	17.72	2.92
Unigene2917	2.5527	3.5662	0.000312238	0.0251409	11.74	1.88
Unigene23392	3.12713	0.512217	0.000312634	0.0251409	7.02	0.75
Unigene3005	2.53578	4.01451	0.000320779	0.0257623	25.97	4.22
Unigene33984	2.67546	2.03164	0.000325944	0.0260735	12.08	1.78
Unigene48951	2.54736	3.63974	0.000326	0.0260735	20.72	3.34
Unigene49170	2.75635	1.55907	0.000326347	0.0260735	15.73	2.18
Unigene24427	2.81548	1.37129	0.000329308	0.026242	7.5	1
Unigene38537	2.49193	5.47879	0.000330312	0.026288	47.88	8.02
Unigene24140	2.5647	3.03805	0.00033096	0.0263055	8.79	1.4
Unigene11300	2.4753	7.83596	0.000333714	0.0263151	220.92	37.44
Unigene48259	2.49106	5.42786	0.000334617	0.0263151	76.47	12.82
Unigene31794	2.72825	1.60653	0.000335947	0.0263151	5.84	0.83
Unigene4840	3.82216	-0.506395	0.000336207	0.0263151	1.55	0.1
Unigene28567	3.82216	-0.506395	0.000336207	0.0263151	1.14	0.07
Unigene34807	3.82216	-0.506395	0.000336207	0.0263151	3.23	0.2
Unigene41542	2.61931	2.41372	0.000339067	0.0264717	6.5	1
Unigene36971	2.71289	1.84758	0.00034819	0.027081	3.76	0.54
Unigene42500	2.84379	1.00023	0.000350498	0.0272261	13.56	1.77
Unigene20612	2.59197	2.66066	0.00035471	0.0275186	4.74	0.74
Unigene11377	2.70233	1.65248	0.000361494	0.0279745	21.7	3.13
Unigene31828	2.85132	1.21774	0.000367229	0.0283115	5.77	0.75
Unigene9310	4.38588	-0.848925	0.000385253	0.0294308	1.51	0.06
Unigene50310	4.38588	-0.848925	0.000385253	0.0294308	2.85	0.12
Unigene30140	2.85392	0.890234	0.000390157	0.0294308	2.88	0.37
Unigene40333	7.27126	-1.24393	0.000390825	0.0294308	0.5	0
Unigene21549	7.27126	-1.24393	0.000390825	0.0294308	2.77	0
Unigene17671	7.27126	-1.24393	0.000390825	0.0294308	1.51	0
Unigene55134	7.27126	-1.24393	0.000390825	0.0294308	1.87	0
Unigene21187	7.27126	-1.24393	0.000390825	0.0294308	3.12	0
Unigene4672	7.27126	-1.24393	0.000390825	0.0294308	2.33	0
Unigene51443	7.27126	-1.24393	0.000390825	0.0294308	1.99	0
Unigene26761	7.27126	-1.24393	0.000390825	0.0294308	2	0
Unigene12534	7.27126	-1.24393	0.000390825	0.0294308	1.12	0
Unigene23141	7.27126	-1.24393	0.000390825	0.0294308	2.68	0
Unigene30220	7.27126	-1.24393	0.000390825	0.0294308	1.2	0
Unigene24763	2.61307	2.12177	0.00039524	0.0296196	13.37	2.05
Unigene2152	3.67686	-0.124689	0.000395255	0.0296196	5.08	0.36
Unigene30603	3.01219	0.593557	0.000403738	0.03013	4.93	0.57
Unigene2406	2.53837	2.91943	0.000407218	0.0301856	10.13	1.64
Unigene37188	3.78168	-0.540242	0.000408153	0.0302186	1.52	0.1
Unigene43987	2.72848	1.46057	0.000410266	0.0303385	2.65	0.37
Unigene21230	2.4912	3.63714	0.000415742	0.0306831	72.13	12.08
Unigene28232	3.28213	0.198814	0.000415922	0.0306831	2.92	0.28
Unigene14157	2.7185	1.45216	0.000432518	0.0317013	10.67	1.52
Unigene3100	2.44299	5.19155	0.000432813	0.0317013	44.46	7.7
Unigene9082	2.57991	2.13847	0.000442878	0.0323616	11.9	1.87
Unigene13059	3.16164	0.336706	0.000444113	0.032375	7.44	0.77
Unigene28457	2.41885	6.83057	0.000448157	0.0326312	55.98	9.87
Unigene48591	2.54524	2.45851	0.000448838	0.0326422	14.19	2.29
Unigene41245	2.91564	0.670548	0.000462261	0.0334604	1.4	0.17
Unigene10529	2.66417	1.55253	0.000472306	0.0340674	21.88	3.24
Unigene36190	2.48645	3.24699	0.00047983	0.0345696	27.16	4.56
Unigene46993	2.58455	2.18563	0.000482691	0.0347352	5.15	0.81
Unigene21841	4.33368	-0.892219	0.000488131	0.0348417	2.26	0.1
Unigene80	4.33368	-0.892219	0.000488131	0.0348417	1.74	0.07
Unigene31741	4.33368	-0.892219	0.000488131	0.0348417	0.79	0.03
Unigene25244	2.80866	0.852235	0.000492871	0.0351027	4.75	0.63
Unigene3267	2.42262	4.616	0.000495978	0.0351202	25.61	4.5
Unigene26941	3.74002	-0.574925	0.000497338	0.0351202	0.98	0.07
Unigene41675	3.74002	-0.574925	0.000497338	0.0351202	5.22	0.35
Unigene28249	3.74002	-0.574925	0.000497338	0.0351202	2.34	0.16
Unigene31321	3.39015	0.000210577	0.000499278	0.0351202	2.67	0.23
Unigene48756	2.63113	1.59258	0.000503179	0.0351202	4.29	0.65
Unigene26787	2.47491	3.2373	0.000510571	0.0351202	27.03	4.58
Unigene56716	2.50858	2.62084	0.000521428	0.0351202	47.91	7.92
Unigene16219	7.20134	-1.30151	0.000530405	0.0351202	2.59	0
Unigene4523	7.20134	-1.30151	0.000530405	0.0351202	1.19	0
Unigene53461	7.20134	-1.30151	0.000530405	0.0351202	2.44	0
Unigene38131	7.20134	-1.30151	0.000530405	0.0351202	1.12	0
Unigene42857	7.20134	-1.30151	0.000530405	0.0351202	2.35	0
Unigene13330	7.20134	-1.30151	0.000530405	0.0351202	1.06	0
Unigene25172	7.20134	-1.30151	0.000530405	0.0351202	0.89	0
Unigene41770	7.20134	-1.30151	0.000530405	0.0351202	2.14	0
Unigene50044	7.20134	-1.30151	0.000530405	0.0351202	1.86	0
Unigene32631	7.20134	-1.30151	0.000530405	0.0351202	1.11	0
Unigene50119	7.20134	-1.30151	0.000530405	0.0351202	2.82	0
Unigene51104	7.20134	-1.30151	0.000530405	0.0351202	1.86	0
Unigene4816	7.20134	-1.30151	0.000530405	0.0351202	0.81	0
Unigene18691	7.20134	-1.30151	0.000530405	0.0351202	1.13	0
Unigene44290	7.20134	-1.30151	0.000530405	0.0351202	1.89	0
Unigene25996	7.20134	-1.30151	0.000530405	0.0351202	0.88	0
Unigene9113	7.20134	-1.30151	0.000530405	0.0351202	2.59	0
Unigene32966	7.20134	-1.30151	0.000530405	0.0351202	3.16	0
Unigene3528	7.20134	-1.30151	0.000530405	0.0351202	1.18	0
Unigene25972	7.20134	-1.30151	0.000530405	0.0351202	1.29	0
Unigene20058	3.23334	0.157585	0.000530803	0.0351202	5.59	0.55
Unigene2949	2.42306	4.00967	0.000531997	0.0351615	14.33	2.52
Unigene31409	2.58831	1.90723	0.000541049	0.0357214	11.41	1.78
Unigene29305	2.43609	3.49964	0.000546325	0.0360311	19.42	3.38
Unigene13098	2.61934	1.76867	0.000549448	0.0361983	8.39	1.28
Unigene28136	2.88051	0.641078	0.000552913	0.0363017	3.63	0.46
Unigene42118	2.48154	2.82094	0.000554773	0.0363017	7.33	1.23
Unigene9536	3.11733	0.299342	0.000555732	0.0363017	5.32	0.57
Unigene4078	3.37824	-0.375422	0.000571838	0.0368923	2.73	0.24
Unigene39056	3.37824	-0.375422	0.000571838	0.0368923	1.17	0.1
Unigene36784	2.43227	3.54275	0.000572559	0.0368923	16.35	2.85
Unigene48786	2.43704	3.16654	0.000574661	0.0369891	13.66	2.37
Unigene10519	2.52978	2.26211	0.000575752	0.0370206	14.2	2.31
Unigene44487	2.72893	1.20934	0.000579318	0.0371336	1.86	0.26
Unigene42337	2.72893	1.20934	0.000579318	0.0371336	10.06	1.42
Unigene11314	2.37525	5.6291	0.00058574	0.0375062	106.34	19.31
Unigene44570	2.72962	0.904514	0.000587533	0.037543	1.34	0.19
Unigene48976	2.53561	2.18654	0.000588428	0.0375612	11.35	1.84
Unigene4558	2.64668	1.39187	0.000597148	0.0379997	6.04	0.9
Unigene12956	3.69713	-0.610488	0.000608346	0.0380828	4.31	0.3
Unigene45629	3.69713	-0.610488	0.000608346	0.0380828	0.89	0.06
Unigene29804	3.69713	-0.610488	0.000608346	0.0380828	1.52	0.1
Unigene35991	3.69713	-0.610488	0.000608346	0.0380828	3.14	0.22
Unigene39791	3.69713	-0.610488	0.000608346	0.0380828	3.19	0.22
Unigene1915	3.69713	-0.610488	0.000608346	0.0380828	4.25	0.29
Unigene11116	2.3725	5.1421	0.000609891	0.0380961	30.37	5.53
Unigene11316	2.35663	6.58904	0.000611357	0.0380961	168.09	30.93
Unigene42174	2.79972	0.715647	0.000616541	0.0380961	4.19	0.56
Unigene18496	4.27951	-0.936893	0.000621965	0.0380961	1.27	0.06
Unigene28327	4.27951	-0.936893	0.000621965	0.0380961	0.98	0.04
Unigene14366	4.27951	-0.936893	0.000621965	0.0380961	2.25	0.1
Unigene16520	4.27951	-0.936893	0.000621965	0.0380961	2.27	0.1
Unigene41570	4.27951	-0.936893	0.000621965	0.0380961	0.83	0.04
Unigene49957	4.27951	-0.936893	0.000621965	0.0380961	3.32	0.15
Unigene23567	4.27951	-0.936893	0.000621965	0.0380961	3.11	0.14
Unigene2163	4.27951	-0.936893	0.000621965	0.0380961	2.63	0.12
Unigene33569	3.07163	0.260961	0.000622782	0.0380961	2.22	0.24
Unigene23764	3.07163	0.260961	0.000622782	0.0380961	4.18	0.46
Unigene31790	2.76194	0.813188	0.00062591	0.0382115	9.91	1.37
Unigene39790	2.76194	0.813188	0.00062591	0.0382115	5.87	0.81
Unigene49202	2.44524	2.71105	0.000637611	0.0388874	19.36	3.34
Unigene11500	2.38514	3.94479	0.000650758	0.0395716	21.78	3.93
Unigene30838	2.89843	0.49806	0.000652882	0.0396616	3.03	0.38
Unigene21258	3.33372	-0.0473266	0.00065691	0.0397272	2.79	0.25
Unigene39000	2.54371	1.86991	0.000657743	0.0397272	5.85	0.94
Unigene35483	2.67179	1.2503	0.000659912	0.0397272	3.37	0.5
Unigene48016	2.34286	6.063	0.000667249	0.0397272	139.73	25.96
Unigene2018	2.74602	0.799929	0.000678622	0.0397272	7.16	1
Unigene61583	3.3409	-0.406258	0.000681598	0.0397272	2.49	0.22
Unigene30237	3.3409	-0.406258	0.000681598	0.0397272	1.63	0.15
Unigene23389	2.36289	4.13416	0.000702661	0.0397272	23.94	4.38
Unigene38363	2.56184	1.72054	0.000710669	0.0397272	5.87	0.93
Unigene10433	2.56184	1.72054	0.000710669	0.0397272	22.39	3.56
Unigene54803	7.12785	-1.36155	0.000726851	0.0397272	1.51	0
Unigene8074	7.12785	-1.36155	0.000726851	0.0397272	1.55	0
Unigene14997	7.12785	-1.36155	0.000726851	0.0397272	1.48	0
Unigene61283	7.12785	-1.36155	0.000726851	0.0397272	2.66	0
Unigene550	7.12785	-1.36155	0.000726851	0.0397272	2.22	0
Unigene14080	7.12785	-1.36155	0.000726851	0.0397272	1.2	0
Unigene55035	7.12785	-1.36155	0.000726851	0.0397272	2.08	0
Unigene400	7.12785	-1.36155	0.000726851	0.0397272	2.13	0
Unigene23066	7.12785	-1.36155	0.000726851	0.0397272	1.47	0
Unigene16735	7.12785	-1.36155	0.000726851	0.0397272	2.2	0
Unigene29788	7.12785	-1.36155	0.000726851	0.0397272	2.94	0
Unigene12760	7.12785	-1.36155	0.000726851	0.0397272	2.15	0
Unigene34658	7.12785	-1.36155	0.000726851	0.0397272	0.89	0
Unigene38712	7.12785	-1.36155	0.000726851	0.0397272	1.53	0
Unigene50989	7.05042	-1.42429	0.000726851	0.0397272	1.67	0
Unigene36886	7.05042	-1.42429	0.000726851	0.0397272	0.54	0
Unigene43606	7.05042	-1.42429	0.000726851	0.0397272	1.34	0
Unigene33704	7.05042	-1.42429	0.000726851	0.0397272	0.71	0
Unigene5679	7.05042	-1.42429	0.000726851	0.0397272	2.19	0
Unigene52868	7.05042	-1.42429	0.000726851	0.0397272	0.93	0
Unigene47051	7.05042	-1.42429	0.000726851	0.0397272	2.08	0
Unigene20391	7.05042	-1.42429	0.000726851	0.0397272	2.76	0
Unigene31703	7.05042	-1.42429	0.000726851	0.0397272	0.67	0
Unigene15485	7.05042	-1.42429	0.000726851	0.0397272	1.66	0
Unigene27445	7.05042	-1.42429	0.000726851	0.0397272	0.78	0
Unigene26441	7.05042	-1.42429	0.000726851	0.0397272	0.86	0
Unigene51207	7.05042	-1.42429	0.000726851	0.0397272	2.38	0
Unigene50207	7.05042	-1.42429	0.000726851	0.0397272	1.73	0
Unigene18454	7.05042	-1.42429	0.000726851	0.0397272	0.68	0
Unigene22017	7.05042	-1.42429	0.000726851	0.0397272	1.68	0
Unigene2287	7.05042	-1.42429	0.000726851	0.0397272	1.73	0
Unigene53603	7.05042	-1.42429	0.000726851	0.0397272	2.26	0
Unigene18553	7.05042	-1.42429	0.000726851	0.0397272	1.46	0
Unigene49567	7.05042	-1.42429	0.000726851	0.0397272	1.69	0
Unigene21715	7.05042	-1.42429	0.000726851	0.0397272	1.59	0
Unigene39739	2.82615	0.595689	0.000727483	0.0397272	4.52	0.59
Unigene30884	2.50019	1.93367	0.000739793	0.0403553	13.01	2.16
Unigene26539	2.54452	1.76305	0.000741782	0.0403693	9.34	1.5
Unigene42388	2.53674	1.57849	0.00074354	0.0403693	3.61	0.58
Unigene29115	2.53674	1.57849	0.00074354	0.0403693	20.51	3.32
Unigene41880	3.65292	-0.646976	0.000747106	0.0403693	2.16	0.15
Unigene9065	3.65292	-0.646976	0.000747106	0.0403693	4.1	0.29
Unigene41924	3.30466	-0.071711	0.000755559	0.0407189	1.1	0.1
Unigene33896	3.02443	0.221507	0.000785052	0.0420508	1.64	0.19
Unigene48885	3.02443	0.221507	0.000785052	0.0420508	1.35	0.15
Unigene12770	2.5931	1.34719	0.000787285	0.0421338	5.83	0.91
Unigene23667	2.71557	1.00198	0.000796013	0.0421861	6.76	0.96
Unigene13130	2.85843	0.464738	0.00079624	0.0421861	4.71	0.6
Unigene44555	4.22323	-0.983037	0.000797167	0.0421861	1.23	0.06
Unigene31005	4.22323	-0.983037	0.000797167	0.0421861	1.49	0.07
Unigene11422	2.32062	4.78662	0.000797718	0.0421861	33.02	6.23
Unigene34883	2.80757	0.58023	0.000798427	0.0421861	3.28	0.44
Unigene21481	2.71365	0.773034	0.000799221	0.0421861	3.26	0.46
Unigene42250	2.33721	3.94894	0.000801009	0.0422443	9.99	1.86
Unigene20879	2.29434	9.47205	0.000807195	0.0424657	1944.18	373.54
Unigene48300	2.34182	3.71769	0.000809872	0.0424657	19.3	3.59
Unigene8669	3.30257	-0.437786	0.000814859	0.0424657	3.8	0.35
Unigene22562	3.30257	-0.437786	0.000814859	0.0424657	2.42	0.22
Unigene23082	2.3172	4.63847	0.000832063	0.0432675	48.24	9.12
Unigene35189	2.58214	1.33808	0.000832756	0.0432675	18.61	2.91
Unigene37432	2.57109	1.32891	0.000832756	0.0432675	6.78	1.07
Unigene33867	2.5965	1.27112	0.000836644	0.0434174	3.28	0.51
Unigene24305	2.42605	2.28843	0.000850474	0.0439272	18.69	3.27
Unigene13244	3.51864	-0.258436	0.000851461	0.0439272	5.76	0.46
Unigene36652	2.41855	2.45244	0.000856096	0.0441294	4.61	0.81
Unigene38237	2.49905	1.54726	0.000859702	0.0442782	6.53	1.08
Unigene48121	2.36978	2.98673	0.000868805	0.0445812	7.89	1.44
Unigene21933	2.43627	2.01865	0.000880289	0.0449254	5.88	1.02
Unigene11885	2.45605	1.89704	0.000894803	0.0454777	7.99	1.37
Unigene10921	3.60731	-0.684438	0.000921321	0.046028	1.63	0.12
Unigene24579	3.60731	-0.684438	0.000921321	0.046028	1.97	0.14
Unigene20023	3.60731	-0.684438	0.000921321	0.046028	1.96	0.14
Unigene23552	3.60731	-0.684438	0.000921321	0.046028	3.27	0.24
Unigene49361	3.60731	-0.684438	0.000921321	0.046028	3.88	0.29
Unigene1989	3.56022	-0.722929	0.000921321	0.046028	2.48	0.19
Unigene49751	3.56022	-0.722929	0.000921321	0.046028	2.66	0.2
Unigene31461	3.56022	-0.722929	0.000921321	0.046028	1.22	0.09
Unigene46551	3.56022	-0.722929	0.000921321	0.046028	2.69	0.2
Unigene28253	3.56022	-0.722929	0.000921321	0.046028	3.69	0.28
Unigene17655	3.56022	-0.722929	0.000921321	0.046028	2.61	0.2
Unigene38322	2.63763	0.82823	0.000934074	0.0464025	4.96	0.75
Unigene2691	2.29943	4.32986	0.000934727	0.0464025	106.35	20.35
Unigene38904	2.36858	2.61988	0.000941716	0.0464025	8.72	1.59
Unigene48340	2.27918	5.31695	0.000948032	0.0464025	30.74	5.97
Unigene47646	2.61756	1.11641	0.000961122	0.0464025	7.31	1.11
Unigene25887	2.75034	0.532811	0.000964113	0.0464025	10.75	1.49
Unigene18828	3.26319	-0.470038	0.000977184	0.0464025	1.98	0.19
Unigene22268	3.26319	-0.470038	0.000977184	0.0464025	1.84	0.17
Unigene24900	3.26319	-0.470038	0.000977184	0.0464025	1.66	0.16
Unigene41909	3.26319	-0.470038	0.000977184	0.0464025	2.82	0.27
Unigene33520	2.40854	1.99574	0.000979641	0.0464025	9.52	1.69
Unigene40561	2.41875	1.95965	0.000987501	0.0464025	5.05	0.89
Unigene42147	2.97563	0.180917	0.000994699	0.0464025	6.89	0.81
Unigene31274	3.45015	-0.315712	0.000999618	0.0464025	1.56	0.13
Unigene22217	3.1036	0.0489078	0.00100214	0.0464025	2.75	0.3
Unigene3040	3.1036	0.0489078	0.00100214	0.0464025	1.68	0.18
Unigene19322	3.24471	-0.121785	0.0010052	0.0464025	1.3	0.13
Unigene49973	6.9686	-1.48996	0.00100641	0.0464025	1.68	0
Unigene13380	6.9686	-1.48996	0.00100641	0.0464025	2.55	0
Unigene4166	6.9686	-1.48996	0.00100641	0.0464025	2.26	0
Unigene11641	6.9686	-1.48996	0.00100641	0.0464025	2.53	0
Unigene4112	6.9686	-1.48996	0.00100641	0.0464025	2.19	0
Unigene51609	6.9686	-1.48996	0.00100641	0.0464025	2.04	0
Unigene17483	6.9686	-1.48996	0.00100641	0.0464025	2.03	0
Unigene19942	6.9686	-1.48996	0.00100641	0.0464025	2	0
Unigene3949	6.9686	-1.48996	0.00100641	0.0464025	1.83	0
Unigene10835	6.9686	-1.48996	0.00100641	0.0464025	0.39	0
Unigene30682	6.9686	-1.48996	0.00100641	0.0464025	1.22	0
Unigene9817	6.9686	-1.48996	0.00100641	0.0464025	2.74	0
Unigene35658	6.9686	-1.48996	0.00100641	0.0464025	1.98	0
Unigene1771	6.9686	-1.48996	0.00100641	0.0464025	1.9	0
Unigene51161	6.9686	-1.48996	0.00100641	0.0464025	1.59	0
Unigene17258	6.9686	-1.48996	0.00100641	0.0464025	1.69	0
Unigene51981	6.9686	-1.48996	0.00100641	0.0464025	2.74	0
Unigene39286	6.9686	-1.48996	0.00100641	0.0464025	0.4	0
Unigene4111	6.9686	-1.48996	0.00100641	0.0464025	2	0
Unigene18270	2.57569	1.17039	0.00101181	0.0466167	7.54	1.18
Unigene40578	2.3149	3.42984	0.00101378	0.0466587	15.19	2.87
Unigene3057	2.31798	3.32076	0.00101424	0.0466587	21.55	4.07
Unigene39780	2.49558	1.41217	0.00101887	0.0467004	3.64	0.61
Unigene35487	2.64664	0.71766	0.00102635	0.0467004	3.42	0.51
Unigene14497	4.16466	-1.03075	0.00102803	0.0467004	2.29	0.11
Unigene44339	4.16466	-1.03075	0.00102803	0.0467004	0.29	0.01
Unigene50778	4.16466	-1.03075	0.00102803	0.0467004	3.42	0.16
Unigene1896	4.16466	-1.03075	0.00102803	0.0467004	2.06	0.1
Unigene13161	4.16466	-1.03075	0.00102803	0.0467004	3.75	0.18
Unigene24930	4.16466	-1.03075	0.00102803	0.0467004	0.58	0.03
Unigene11080	2.27248	4.52641	0.00103708	0.0470766	46.11	8.99
Unigene39946	2.52605	1.29164	0.00104556	0.0474266	2.13	0.35
Unigene27617	2.24372	6.61345	0.00105249	0.0477061	45.98	9.15
Unigene20146	2.73075	0.516644	0.00106077	0.0480103	1.96	0.27
Unigene45697	2.49141	1.60275	0.0010709	0.0484336	3.85	0.64
Unigene36025	2.79627	0.413233	0.00108002	0.0487384	2.64	0.35
Unigene26613	2.26206	4.34708	0.00108255	0.0488169	23.59	4.63
Unigene48633	2.34451	2.65449	0.00111276	0.0501057	13.48	2.5
Unigene34078	2.60954	1.01523	0.00111463	0.0501099	5.6	0.86
Unigene39421	2.60954	1.01523	0.00111463	0.0501099	3.79	0.58
Unigene2586	2.23299	6.44358	0.00111564	0.0501099	116.18	23.29
Unigene45924	2.4568	1.44785	0.0011161	0.0501099	2.79	0.48
Unigene31002	2.9506	0.160175	0.0011219	0.050229	2.75	0.33
Unigene39940	2.9506	0.160175	0.0011219	0.050229	2.4	0.29
Unigene45868	2.4822	1.59513	0.00112202	0.050229	8.63	1.45
Unigene33801	2.52561	1.21247	0.00112634	0.0503495	1.79	0.29
Unigene38087	2.52561	1.21247	0.00112634	0.0503495	3.19	0.52
Unigene36996	3.51154	-0.762507	0.00114105	0.0505205	0.97	0.08
Unigene45646	3.51154	-0.762507	0.00114105	0.0505205	4.16	0.33
Unigene13662	3.51154	-0.762507	0.00114105	0.0505205	2.02	0.16
Unigene33527	3.51154	-0.762507	0.00114105	0.0505205	0.69	0.05
Unigene7144	3.51154	-0.762507	0.00114105	0.0505205	1.05	0.08
Unigene44064	3.51154	-0.762507	0.00114105	0.0505205	2.73	0.21
Unigene23917	2.67594	0.613097	0.00114127	0.0505205	2.13	0.31
Unigene36982	3.04825	0.00297473	0.00114329	0.0505205	1.59	0.18
Unigene9125	3.04825	0.00297473	0.00114329	0.0505205	4.03	0.45
Unigene46363	2.44061	1.49909	0.0011562	0.0510179	7.23	1.25
Unigene34546	2.25932	3.86272	0.0011729	0.0511779	32.38	6.37
Unigene33853	2.50299	1.27264	0.00117369	0.0511779	4.68	0.77
Unigene794	3.2227	-0.50305	0.00117558	0.0511779	5.66	0.55
Unigene2915	3.2227	-0.50305	0.00117558	0.0511779	1.39	0.14
Unigene38136	3.2227	-0.50305	0.00117558	0.0511779	1.85	0.18
Unigene27803	3.41464	-0.34525	0.00117645	0.0511779	4.36	0.37
Unigene37529	3.41464	-0.34525	0.00117645	0.0511779	3.51	0.3
Unigene22354	3.41464	-0.34525	0.00117645	0.0511779	2.05	0.18
Unigene11102	2.58934	0.78849	0.00118688	0.0515225	3.95	0.61
Unigene6503	2.26767	3.55052	0.00123064	0.0530927	12.45	2.44
Unigene41299	2.82965	0.26344	0.00123081	0.0530927	1.92	0.25
Unigene32288	2.82965	0.26344	0.00123081	0.0530927	4.81	0.63
Unigene38448	2.69075	0.483744	0.00128742	0.0542686	1.98	0.29
Unigene2610	2.45992	1.31189	0.00128966	0.0542686	3.04	0.52
Unigene1935	3.01975	-0.0205665	0.00130647	0.0542686	3.22	0.37
Unigene21857	2.25039	3.34573	0.0013165	0.0542686	16	3.17
Unigene29105	2.24693	3.65209	0.00131938	0.0542686	11.01	2.18
Unigene18795	2.59426	0.674659	0.00132588	0.0542686	6.97	1.08
Unigene17362	4.10362	-1.08015	0.00133434	0.0542686	2.09	0.1
Unigene46970	4.10362	-1.08015	0.00133434	0.0542686	2.56	0.13
Unigene21312	4.10362	-1.08015	0.00133434	0.0542686	1.28	0.06
Unigene10419	4.10362	-1.08015	0.00133434	0.0542686	0.47	0.02
Unigene31747	4.10362	-1.08015	0.00133434	0.0542686	3.01	0.15
Unigene19866	4.10362	-1.08015	0.00133434	0.0542686	1.98	0.1
Unigene2760	2.27343	2.94972	0.00133568	0.0542686	19.13	3.72
Unigene11710	2.40029	1.46604	0.00134499	0.0542686	18.36	3.26
Unigene39943	2.27286	2.92819	0.00134675	0.0542686	7.86	1.53
Unigene30546	2.3368	1.93682	0.00135894	0.0542686	10.91	2.03
Unigene29720	2.63853	0.582376	0.0013699	0.0542686	2.47	0.37
Unigene12778	2.63853	0.582376	0.0013699	0.0542686	8.12	1.22
Unigene2023	2.63853	0.582376	0.0013699	0.0542686	3.2	0.48
Unigene33194	2.18141	8.17649	0.00138846	0.0542686	98.76	20.52
Unigene48899	2.23332	3.46633	0.00139847	0.0542686	30.53	6.11
Unigene55084	6.88186	-1.55886	0.00140897	0.0542686	2.59	0
Unigene9386	6.88186	-1.55886	0.00140897	0.0542686	1.3	0
Unigene607	6.88186	-1.55886	0.00140897	0.0542686	1.51	0
Unigene50639	6.88186	-1.55886	0.00140897	0.0542686	2.04	0
Unigene3483	6.88186	-1.55886	0.00140897	0.0542686	0.96	0
Unigene29662	6.88186	-1.55886	0.00140897	0.0542686	1.33	0
Unigene12993	6.88186	-1.55886	0.00140897	0.0542686	1.39	0
Unigene2285	6.88186	-1.55886	0.00140897	0.0542686	0.7	0
Unigene53433	6.88186	-1.55886	0.00140897	0.0542686	2.07	0
Unigene53354	6.88186	-1.55886	0.00140897	0.0542686	1.68	0
Unigene9681	6.88186	-1.55886	0.00140897	0.0542686	1.25	0
Unigene27398	6.88186	-1.55886	0.00140897	0.0542686	1.7	0
Unigene44490	6.88186	-1.55886	0.00140897	0.0542686	2.26	0
Unigene24368	6.88186	-1.55886	0.00140897	0.0542686	2.26	0
Unigene293	6.88186	-1.55886	0.00140897	0.0542686	2.44	0
Unigene14306	6.88186	-1.55886	0.00140897	0.0542686	1.29	0
Unigene3546	6.88186	-1.55886	0.00140897	0.0542686	2.22	0
Unigene32477	6.88186	-1.55886	0.00140897	0.0542686	2.27	0
Unigene39844	6.88186	-1.55886	0.00140897	0.0542686	1.4	0
Unigene43896	6.88186	-1.55886	0.00140897	0.0542686	0.38	0
Unigene8168	6.88186	-1.55886	0.00140897	0.0542686	2.4	0
Unigene21853	6.88186	-1.55886	0.00140897	0.0542686	1.42	0
Unigene34082	6.88186	-1.55886	0.00140897	0.0542686	1.41	0
Unigene54037	6.88186	-1.55886	0.00140897	0.0542686	2.05	0
Unigene39120	6.88186	-1.55886	0.00140897	0.0542686	1.04	0
Unigene3995	6.88186	-1.55886	0.00140897	0.0542686	2.21	0
Unigene14887	6.88186	-1.55886	0.00140897	0.0542686	1.73	0
Unigene51316	6.88186	-1.55886	0.00140897	0.0542686	1.68	0
Unigene55578	6.88186	-1.55886	0.00140897	0.0542686	1.24	0
Unigene71	6.88186	-1.55886	0.00140897	0.0542686	2.22	0
Unigene15697	6.88186	-1.55886	0.00140897	0.0542686	2.04	0
Unigene51978	6.88186	-1.55886	0.00140897	0.0542686	1.69	0
Unigene61474	6.88186	-1.55886	0.00140897	0.0542686	1.51	0
Unigene21098	6.88186	-1.55886	0.00140897	0.0542686	1.12	0
Unigene14189	6.88186	-1.55886	0.00140897	0.0542686	1.46	0
Unigene23991	6.88186	-1.55886	0.00140897	0.0542686	1.22	0
Unigene7639	6.88186	-1.55886	0.00140897	0.0542686	1.03	0
Unigene34871	3.18105	-0.536857	0.00141891	0.0542686	1.56	0.16
Unigene24139	3.18105	-0.536857	0.00141891	0.0542686	2.81	0.28
Unigene18340	3.46115	-0.803235	0.00141951	0.0542686	2.34	0.19
Unigene2147	3.46115	-0.803235	0.00141951	0.0542686	2.72	0.22
Unigene13420	3.46115	-0.803235	0.00141951	0.0542686	1.68	0.14
Unigene2061	3.46115	-0.803235	0.00141951	0.0542686	3.38	0.27
Unigene3059	2.67032	0.467003	0.00142017	0.0542686	6.81	1
Unigene33065	2.67032	0.467003	0.00142017	0.0542686	2.81	0.41
Unigene42469	2.20177	4.55654	0.00142791	0.054524	47.99	9.83
Unigene19192	2.8992	0.117752	0.00143305	0.054524	3.56	0.44
Unigene21371	2.40438	1.40488	0.00144967	0.0551222	7.73	1.37
Unigene10582	2.49916	1.10735	0.00147995	0.0562045	4.02	0.67
Unigene12851	2.45574	1.23384	0.00148454	0.056344	4.27	0.73
Unigene13243	2.99069	-0.0445084	0.00149543	0.0565828	5.74	0.67
Unigene19659	2.99069	-0.0445084	0.00149543	0.0565828	3.07	0.36
Unigene38254	2.61946	0.566762	0.0015026	0.0567845	2.68	0.41
Unigene36512	2.60013	0.550973	0.0015026	0.0567845	1.55	0.24
Unigene19041	2.56992	0.881397	0.00152374	0.0575127	2.8	0.44
Unigene49192	2.56992	0.881397	0.00152374	0.0575127	10.97	1.73
Unigene5593	2.42547	1.28368	0.00152931	0.0576522	14.95	2.61
Unigene39531	2.28975	2.21195	0.00153452	0.0578134	8.04	1.55
Unigene48062	2.16505	6.16489	0.00154773	0.0582225	58.5	12.29
Unigene29219	2.16147	6.6461	0.00154821	0.0582225	89.03	18.76
Unigene40341	2.2687	2.4812	0.00156253	0.0585735	8.43	1.65
Unigene40802	2.20438	3.76157	0.00156512	0.0585735	9.99	2.04
Unigene34120	3.14983	-0.200407	0.00156555	0.0585735	3.1	0.32
Unigene32384	3.14983	-0.200407	0.00156555	0.0585735	0.96	0.1
Unigene52430	3.14983	-0.200407	0.00156555	0.0585735	3.81	0.4
Unigene24866	3.14983	-0.200407	0.00156555	0.0585735	1.73	0.18
Unigene45628	2.6496	0.45006	0.00156801	0.0585735	3.38	0.5
Unigene44708	2.55825	0.645248	0.00157806	0.0588359	1.49	0.24
Unigene45430	2.53855	0.956759	0.00158108	0.0588831	1.09	0.18
Unigene4625	2.1686	4.8838	0.001613	0.0599633	18.55	3.89
Unigene38442	2.87279	0.0960512	0.00162304	0.0602277	0.95	0.12
Unigene27478	2.16353	5.19321	0.00162764	0.0603617	53.05	11.16
Unigene44606	2.39655	1.5247	0.0016413	0.0605768	20.98	3.74
Unigene48127	2.16893	4.6497	0.00164242	0.0605768	31.65	6.63
Unigene24926	2.70899	0.341498	0.00164425	0.0605768	2.64	0.38
Unigene30665	2.70899	0.341498	0.00164425	0.0605768	3.05	0.43
Unigene29531	2.31479	1.82846	0.00164539	0.0605823	5.09	0.96
Unigene45554	2.58054	0.535006	0.00164946	0.0605875	1.7	0.27
Unigene12651	2.58054	0.535006	0.00164946	0.0605875	3.28	0.51
Unigene27306	2.58054	0.535006	0.00164946	0.0605875	10.33	1.61
Unigene44047	2.41926	1.20403	0.00167281	0.0613718	6.63	1.16
Unigene34637	2.30742	2.03856	0.00167852	0.0615081	4.17	0.79
Unigene47872	2.13911	10.5571	0.00167986	0.0615205	1966.8	420.82
Unigene41193	2.40203	1.26456	0.00171588	0.0624107	3.43	0.61
Unigene33353	3.13815	-0.5715	0.00171843	0.0624107	3.89	0.4
Unigene21742	3.13815	-0.5715	0.00171843	0.0624107	3.85	0.4
Unigene44971	3.13815	-0.5715	0.00171843	0.0624107	1.12	0.12
Unigene22081	3.13815	-0.5715	0.00171843	0.0624107	1.77	0.18
Unigene43854	3.13815	-0.5715	0.00171843	0.0624107	5.21	0.54
Unigene42863	3.13815	-0.5715	0.00171843	0.0624107	2.1	0.22
Unigene25108	3.13815	-0.5715	0.00171843	0.0624107	1.58	0.16
Unigene7078	3.13815	-0.5715	0.00171843	0.0624107	1.68	0.17
Unigene31488	2.38671	1.51666	0.00172284	0.0624107	10.33	1.85
Unigene44974	2.53991	0.630309	0.00172341	0.0624107	3.7	0.59
Unigene38225	4.03987	-1.13135	0.00174368	0.0624107	0.84	0.04
Unigene20872	4.03987	-1.13135	0.00174368	0.0624107	1.33	0.07
Unigene43933	4.03987	-1.13135	0.00174368	0.0624107	2.09	0.11
Unigene19238	4.03987	-1.13135	0.00174368	0.0624107	2.15	0.11
Unigene4749	4.03987	-1.13135	0.00174368	0.0624107	2	0.1
Unigene51902	4.03987	-1.13135	0.00174368	0.0624107	2.59	0.13
Unigene3470	4.03987	-1.13135	0.00174368	0.0624107	2.08	0.11
Unigene20697	2.18834	3.38615	0.0017671	0.0628064	12.7	2.62
Unigene34412	2.53894	0.855999	0.00176981	0.0628064	1.89	0.3
Unigene49348	2.53894	0.855999	0.00176981	0.0628064	11.05	1.78
Unigene12250	2.17358	3.67808	0.00177301	0.0628064	12.18	2.54
Unigene18100	3.40894	-0.845183	0.00177411	0.0628064	1.19	0.1
Unigene3354	3.40894	-0.845183	0.00177411	0.0628064	3.65	0.31
Unigene2027	3.40894	-0.845183	0.00177411	0.0628064	3.27	0.28
Unigene31312	3.40894	-0.845183	0.00177411	0.0628064	1.66	0.14
Unigene50364	3.40894	-0.845183	0.00177411	0.0628064	2.44	0.21
Unigene27882	3.40894	-0.845183	0.00177411	0.0628064	0.43	0.04
Unigene51074	3.40894	-0.845183	0.00177411	0.0628064	2.02	0.17
Unigene47936	2.13025	6.56988	0.00179112	0.0633725	70.63	15.2
Unigene37236	2.34999	1.36058	0.0017952	0.0634803	2.67	0.49
Unigene11090	2.16549	3.79695	0.00179919	0.0635849	20.74	4.36
Unigene45702	2.24182	2.43014	0.00180483	0.0637476	2.11	0.42
Unigene44001	2.22616	2.50313	0.00180882	0.0638518	25.8	5.19
Unigene40892	2.56067	0.518856	0.00181213	0.0638954	2.54	0.4
Unigene19689	3.11677	-0.227623	0.00182225	0.0639593	4.55	0.48
Unigene39259	3.11677	-0.227623	0.00182225	0.0639593	2.92	0.31
Unigene31755	3.11677	-0.227623	0.00182225	0.0639593	4.93	0.52
Unigene44110	2.17696	3.50356	0.00182819	0.0641313	11.91	2.48
Unigene48449	2.13358	5.26887	0.00184075	0.0641724	93.22	20.02
Unigene33516	2.84589	0.0740106	0.00184089	0.0641724	1.73	0.22
Unigene19979	2.84589	0.0740106	0.00184089	0.0641724	1.54	0.2
Unigene42426	2.42533	1.13031	0.00184464	0.0641724	1.77	0.31
Unigene2950	2.1202	6.51717	0.00187766	0.0641724	230.07	49.87
Unigene37260	2.52132	0.615211	0.0018835	0.0641724	2.16	0.35
Unigene40119	2.23167	2.23344	0.00188466	0.0641724	3.71	0.74
Unigene10625	2.15178	3.89109	0.00188641	0.0641724	18.85	4
Unigene38318	2.11423	8.08686	0.00189779	0.0641724	92.9	20.22
Unigene30798	2.16968	3.4001	0.00190833	0.0641724	11.96	2.5
Unigene45926	2.14729	3.89756	0.0019287	0.0641724	18.6	3.95
Unigene34547	2.28257	1.80227	0.00192944	0.0641724	8.54	1.65
Unigene29197	2.15156	3.92105	0.0019458	0.0641724	10.31	2.18
Unigene49119	2.46995	0.691178	0.00194801	0.0641724	3.67	0.62
Unigene8262	2.12073	5.26615	0.00195042	0.0641724	46.11	9.99
Unigene32798	2.47914	0.908182	0.00196078	0.0641724	2.61	0.44
Unigene33544	2.93074	-0.093651	0.00196944	0.0641724	2.35	0.28
Unigene48076	2.1155	5.47264	0.00198133	0.0641724	113.2	24.62
Unigene32045	2.24965	2.10712	0.00198843	0.0641724	13.33	2.63
Unigene20011	2.54054	0.502518	0.00199246	0.0641724	3.22	0.52
Unigene50191	6.78957	-1.63132	0.00199604	0.0641724	1.91	0
Unigene16605	6.78957	-1.63132	0.00199604	0.0641724	1.64	0
Unigene19496	6.78957	-1.63132	0.00199604	0.0641724	0.69	0
Unigene38013	6.78957	-1.63132	0.00199604	0.0641724	0.64	0
Unigene14724	6.78957	-1.63132	0.00199604	0.0641724	1.73	0
Unigene53690	6.78957	-1.63132	0.00199604	0.0641724	1.76	0
Unigene18789	6.78957	-1.63132	0.00199604	0.0641724	1.33	0
Unigene24280	6.78957	-1.63132	0.00199604	0.0641724	0.72	0
Unigene57085	6.78957	-1.63132	0.00199604	0.0641724	1.37	0
Unigene61536	6.78957	-1.63132	0.00199604	0.0641724	1.45	0
Unigene4374	6.78957	-1.63132	0.00199604	0.0641724	1.54	0
Unigene26717	6.78957	-1.63132	0.00199604	0.0641724	2.44	0
Unigene36530	6.78957	-1.63132	0.00199604	0.0641724	1.84	0
Unigene4493	6.78957	-1.63132	0.00199604	0.0641724	1.74	0
Unigene1852	6.78957	-1.63132	0.00199604	0.0641724	2.03	0
Unigene16445	6.78957	-1.63132	0.00199604	0.0641724	1.15	0
Unigene413	6.78957	-1.63132	0.00199604	0.0641724	1.74	0
Unigene26645	6.78957	-1.63132	0.00199604	0.0641724	1.1	0
Unigene52725	6.78957	-1.63132	0.00199604	0.0641724	1.5	0
Unigene14855	6.78957	-1.63132	0.00199604	0.0641724	1.51	0
Unigene20802	6.78957	-1.63132	0.00199604	0.0641724	1.32	0
Unigene54433	6.78957	-1.63132	0.00199604	0.0641724	1.94	0
Unigene37182	6.78957	-1.63132	0.00199604	0.0641724	0.38	0
Unigene15608	6.78957	-1.63132	0.00199604	0.0641724	1.64	0
Unigene46133	6.78957	-1.63132	0.00199604	0.0641724	2.07	0
Unigene32742	6.78957	-1.63132	0.00199604	0.0641724	1.6	0
Unigene5589	6.78957	-1.63132	0.00199604	0.0641724	2.43	0
Unigene37005	6.78957	-1.63132	0.00199604	0.0641724	1.26	0
Unigene29631	6.78957	-1.63132	0.00199604	0.0641724	0.6	0
Unigene54328	6.78957	-1.63132	0.00199604	0.0641724	1.31	0
Unigene28814	2.13124	4.33171	0.00202907	0.0650644	34.31	7.38
Unigene34902	2.16149	3.12486	0.00203157	0.0651106	7.98	1.68
Unigene37592	2.12087	4.77101	0.00203873	0.0653063	54.55	11.82
Unigene29840	2.63988	0.285196	0.0020415	0.065327	3.34	0.5
Unigene21357	2.09647	7.62601	0.00206549	0.0659576	220.21	48.53
Unigene49073	2.16562	3.07513	0.00207116	0.0661045	11.38	2.39
Unigene48054	2.0966	6.85659	0.00208107	0.0662582	131.78	29.04
Unigene40415	3.09394	-0.607021	0.00208845	0.0662582	0.81	0.09
Unigene10854	3.09394	-0.607021	0.00208845	0.0662582	3.83	0.41
Unigene33023	3.09394	-0.607021	0.00208845	0.0662582	3.31	0.35
Unigene4504	2.79054	0.0288657	0.00209104	0.0662582	2.51	0.34
Unigene18253	2.79054	0.0288657	0.00209104	0.0662582	2.65	0.35
Unigene46051	2.28841	1.65986	0.00210676	0.066722	3.42	0.66
Unigene37845	2.45206	0.676713	0.0021204	0.0669065	5.7	0.97
Unigene12158	2.5856	0.397975	0.00212207	0.0669065	9.5	1.48
Unigene38889	2.5856	0.397975	0.00212207	0.0669065	3.08	0.48
Unigene45778	3.08293	-0.255377	0.00212562	0.0669065	2.77	0.3
Unigene49431	3.08293	-0.255377	0.00212562	0.0669065	2.13	0.23
Unigene36445	3.04828	-0.28369	0.00212562	0.0669065	1.82	0.2
Unigene4234	2.30523	1.38876	0.00214481	0.0674415	4.11	0.78
Unigene2966	2.11205	4.36701	0.00215751	0.0677717	25.05	5.46
Unigene19562	2.34173	1.21561	0.00216805	0.0680681	4.54	0.84
Unigene35240	2.12377	3.774	0.0021717	0.0681479	19.13	4.13
Unigene33097	2.10994	4.41443	0.00218532	0.0685057	98.58	21.51
Unigene2552	2.10108	4.83921	0.00219233	0.0686892	34.75	7.63
Unigene25778	2.40442	1.03009	0.00219452	0.0686892	4.7	0.83
Unigene38885	2.40442	1.03009	0.00219452	0.0686892	1.45	0.26
Unigene32435	2.49118	0.817026	0.00222401	0.0687926	4.13	0.69
Unigene39004	2.26294	1.68997	0.0022246	0.0687926	3.71	0.73
Unigene14491	3.35478	-0.888427	0.00222798	0.0687926	2.61	0.23
Unigene23349	3.35478	-0.888427	0.00222798	0.0687926	1.95	0.17
Unigene33035	3.35478	-0.888427	0.00222798	0.0687926	1.82	0.16
Unigene11187	3.35478	-0.888427	0.00222798	0.0687926	2.16	0.19
Unigene40616	3.35478	-0.888427	0.00222798	0.0687926	1.82	0.16
Unigene476	3.35478	-0.888427	0.00222798	0.0687926	2.4	0.21
Unigene44823	3.35478	-0.888427	0.00222798	0.0687926	1.82	0.16
Unigene21457	3.35478	-0.888427	0.00222798	0.0687926	3.65	0.32
Unigene4616	3.35478	-0.888427	0.00222798	0.0687926	3.74	0.33
Unigene9412	3.35478	-0.888427	0.00222798	0.0687926	2.09	0.18
Unigene49069	2.11916	3.64583	0.00224994	0.0694359	16.21	3.51
Unigene11640	2.46409	0.568923	0.00225458	0.0695095	6.33	1.07
Unigene26965	2.10721	4.1229	0.00226098	0.0696718	19.52	4.27
Unigene39306	2.15254	3.00945	0.00226673	0.0697306	8.31	1.76
Unigene22819	2.12292	3.52559	0.00226741	0.0697306	20.89	4.52
Unigene41813	2.61609	0.265917	0.00227848	0.069966	3.27	0.5
Unigene148	3.97318	-1.1845	0.00229484	0.070119	1.51	0.08
Unigene26906	3.97318	-1.1845	0.00229484	0.070119	2.77	0.15
Unigene61101	3.97318	-1.1845	0.00229484	0.070119	2.22	0.12
Unigene15883	3.97318	-1.1845	0.00229484	0.070119	1.35	0.07
Unigene34489	3.97318	-1.1845	0.00229484	0.070119	1.11	0.06
Unigene32310	3.97318	-1.1845	0.00229484	0.070119	0.95	0.05
Unigene43673	3.97318	-1.1845	0.00229484	0.070119	2.42	0.13
Unigene9348	3.97318	-1.1845	0.00229484	0.070119	1.94	0.11
Unigene36311	3.97318	-1.1845	0.00229484	0.070119	2.5	0.14
Unigene24038	3.97318	-1.1845	0.00229484	0.070119	2.53	0.14
Unigene11390	2.08051	5.87985	0.00230869	0.0704374	84.79	18.89
Unigene36778	2.0733	6.53309	0.00232532	0.0707725	246.76	55.26
Unigene35515	2.07789	6.00017	0.00232542	0.0707725	40.44	9.03
Unigene11852	2.56362	0.380178	0.00235169	0.0715015	3.28	0.52
Unigene44873	2.56362	0.380178	0.00235169	0.0715015	2.99	0.47
Unigene35767	2.76205	0.00573805	0.00237875	0.0721105	0.85	0.12
Unigene34172	2.27815	1.59895	0.0023843	0.0722431	2.83	0.55
Unigene48987	2.08799	4.46408	0.00239762	0.0725826	27.11	6.01
Unigene22300	2.21403	1.83716	0.00239848	0.0725826	5.61	1.14
Unigene4571	2.08988	4.39822	0.00239903	0.0725826	24.29	5.37
Unigene20882	2.4749	0.803792	0.00240252	0.0726525	6.6	1.11
Unigene23384	2.07487	4.77655	0.00246545	0.0744823	59.81	13.38
Unigene35220	2.68063	0.141736	0.00247032	0.0745562	5.5	0.8
Unigene45256	3.01278	-0.312586	0.00248498	0.0745603	3.52	0.4
Unigene25217	3.01278	-0.312586	0.00248498	0.0745603	2.79	0.32
Unigene37306	3.01278	-0.312586	0.00248498	0.0745603	2.87	0.33
Unigene19721	3.01278	-0.312586	0.00248498	0.0745603	1.68	0.19
Unigene18466	3.01278	-0.312586	0.00248498	0.0745603	3.59	0.41
Unigene42146	2.07887	4.33308	0.00250921	0.0752139	18.62	4.15
Unigene36147	2.26088	1.35301	0.00251704	0.0753461	9.64	1.89
Unigene4318	2.08507	3.85732	0.0025302	0.0756163	7.81	1.73
Unigene9537	3.04834	-0.643465	0.00254733	0.0756163	2.8	0.31
Unigene50879	3.04834	-0.643465	0.00254733	0.0756163	1.78	0.2
Unigene21764	3.04834	-0.643465	0.00254733	0.0756163	4.76	0.52
Unigene4937	3.04834	-0.643465	0.00254733	0.0756163	3.08	0.34
Unigene26902	3.00124	-0.680884	0.00254733	0.0756163	2.65	0.3
Unigene44644	3.00124	-0.680884	0.00254733	0.0756163	0.48	0.05
Unigene39197	3.00124	-0.680884	0.00254733	0.0756163	0.71	0.08
Unigene47060	2.16373	2.17858	0.00255118	0.0756163	10.36	2.18
Unigene2611	2.05021	7.2873	0.00255631	0.0756163	245.3	55.82
Unigene33307	2.10983	3.27776	0.0025877	0.0756163	21.51	4.69
Unigene47976	2.05257	6.20499	0.00259659	0.0756163	153.42	34.85
Unigene41533	2.51863	0.343893	0.00260867	0.0756163	1.75	0.28
Unigene2298	2.86819	-0.144574	0.00261227	0.0756163	1.85	0.23
Unigene11648	2.86819	-0.144574	0.00261227	0.0756163	2.56	0.32
Unigene42808	2.29258	1.24672	0.00261532	0.0756163	12.23	2.34
Unigene48862	2.07485	4.15465	0.00261768	0.0756163	20.45	4.57
Unigene29387	2.47837	0.452341	0.00266168	0.0756163	7.99	1.34
Unigene48501	2.06118	4.53183	0.00266725	0.0756163	11.75	2.65
Unigene39875	2.36183	0.99564	0.00268673	0.0756163	4.17	0.76
Unigene16905	2.14781	2.38323	0.00269976	0.0756163	8.46	1.8
Unigene6545	2.73299	-0.0177765	0.00271018	0.0756163	4.55	0.63
Unigene10908	2.73299	-0.0177765	0.00271018	0.0756163	2.26	0.32
Unigene11725	2.09062	3.40655	0.00274155	0.0756163	13.61	3.01
Unigene46114	2.39702	0.632407	0.00274552	0.0756163	10.66	1.89
Unigene39635	2.39702	0.632407	0.00274552	0.0756163	4.68	0.83
Unigene34876	2.18934	1.98241	0.00274914	0.0756163	7.7	1.59
Unigene48839	2.05093	4.69822	0.00276268	0.0756163	27.09	6.16
Unigene28996	2.65422	0.120388	0.00278678	0.0756163	3.64	0.54
Unigene35995	2.65422	0.120388	0.00278678	0.0756163	2.15	0.32
Unigene19162	2.25846	1.2867	0.00278848	0.0756163	3.51	0.69
Unigene2890	2.07073	3.60683	0.00279288	0.0756163	13.14	2.95
Unigene26555	2.18573	1.76998	0.00279507	0.0756163	6.98	1.44
Unigene46113	2.44179	0.776949	0.00280825	0.0756163	5.67	0.98
Unigene29093	2.44179	0.776949	0.00280825	0.0756163	0.84	0.14
Unigene26790	2.06045	4.13496	0.00280928	0.0756163	14.49	3.27
Unigene31930	3.29849	-0.933048	0.00281198	0.0756163	1.54	0.14
Unigene23161	3.29849	-0.933048	0.00281198	0.0756163	1.86	0.17
Unigene19635	3.29849	-0.933048	0.00281198	0.0756163	2.72	0.25
Unigene15715	3.29849	-0.933048	0.00281198	0.0756163	1.26	0.12
Unigene41249	3.29849	-0.933048	0.00281198	0.0756163	1.66	0.15
Unigene9314	3.29849	-0.933048	0.00281198	0.0756163	1.94	0.18
Unigene3141	3.29849	-0.933048	0.00281198	0.0756163	1.04	0.09
Unigene38571	3.29849	-0.933048	0.00281198	0.0756163	0.61	0.06
Unigene15339	3.29849	-0.933048	0.00281198	0.0756163	1.71	0.16
Unigene12834	3.29849	-0.933048	0.00281198	0.0756163	1.98	0.18
Unigene30229	3.29849	-0.933048	0.00281198	0.0756163	2.69	0.24
Unigene20970	2.02578	9.15683	0.00282474	0.0756163	969.09	224.29
Unigene27439	2.56729	0.226549	0.0028476	0.0756163	4.85	0.76
Unigene27486	2.04366	4.82831	0.00285179	0.0756163	48.73	11.14
Unigene28600	2.16142	2.03591	0.00286145	0.0756163	4.2	0.88
Unigene50859	6.69096	-1.70773	0.00286389	0.0756163	1.1	0
Unigene22586	6.69096	-1.70773	0.00286389	0.0756163	1.37	0
Unigene54941	6.69096	-1.70773	0.00286389	0.0756163	2.23	0
Unigene1034	6.69096	-1.70773	0.00286389	0.0756163	1.37	0
Unigene23074	6.69096	-1.70773	0.00286389	0.0756163	0.72	0
Unigene51904	6.69096	-1.70773	0.00286389	0.0756163	1.42	0
Unigene21323	6.69096	-1.70773	0.00286389	0.0756163	0.78	0
Unigene55110	6.69096	-1.70773	0.00286389	0.0756163	2.28	0
Unigene7576	6.69096	-1.70773	0.00286389	0.0756163	1.44	0
Unigene53490	6.69096	-1.70773	0.00286389	0.0756163	1.82	0
Unigene17282	6.69096	-1.70773	0.00286389	0.0756163	1.26	0
Unigene36523	6.69096	-1.70773	0.00286389	0.0756163	0.83	0
Unigene52076	6.69096	-1.70773	0.00286389	0.0756163	2.21	0
Unigene54906	6.69096	-1.70773	0.00286389	0.0756163	1.29	0
Unigene12057	6.69096	-1.70773	0.00286389	0.0756163	1.43	0
Unigene3400	6.69096	-1.70773	0.00286389	0.0756163	2.06	0
Unigene29013	6.69096	-1.70773	0.00286389	0.0756163	1.11	0
Unigene55678	6.69096	-1.70773	0.00286389	0.0756163	1.84	0
Unigene10116	6.69096	-1.70773	0.00286389	0.0756163	1.77	0
Unigene51965	6.69096	-1.70773	0.00286389	0.0756163	1.79	0
Unigene22510	6.69096	-1.70773	0.00286389	0.0756163	1.5	0
Unigene8408	6.69096	-1.70773	0.00286389	0.0756163	1.7	0
Unigene17076	6.69096	-1.70773	0.00286389	0.0756163	1.02	0
Unigene53952	6.69096	-1.70773	0.00286389	0.0756163	0.82	0
Unigene51983	6.69096	-1.70773	0.00286389	0.0756163	1.84	0
Unigene21639	6.69096	-1.70773	0.00286389	0.0756163	1.28	0
Unigene36743	6.69096	-1.70773	0.00286389	0.0756163	2.08	0
Unigene3733	6.69096	-1.70773	0.00286389	0.0756163	1.85	0
Unigene41369	6.69096	-1.70773	0.00286389	0.0756163	1.46	0
Unigene36037	6.69096	-1.70773	0.00286389	0.0756163	2.15	0
Unigene52105	6.69096	-1.70773	0.00286389	0.0756163	2.03	0
Unigene20060	6.69096	-1.70773	0.00286389	0.0756163	1.39	0
Unigene654	6.69096	-1.70773	0.00286389	0.0756163	2.17	0
Unigene20009	6.69096	-1.70773	0.00286389	0.0756163	0.51	0
Unigene13165	6.69096	-1.70773	0.00286389	0.0756163	1.06	0
Unigene27983	6.69096	-1.70773	0.00286389	0.0756163	1.67	0
Unigene14297	6.69096	-1.70773	0.00286389	0.0756163	2.25	0
Unigene2216	6.69096	-1.70773	0.00286389	0.0756163	0.88	0
Unigene50005	6.69096	-1.70773	0.00286389	0.0756163	2.19	0
Unigene1691	6.69096	-1.70773	0.00286389	0.0756163	1.72	0
Unigene24352	6.69096	-1.70773	0.00286389	0.0756163	1.91	0
Unigene50719	6.69096	-1.70773	0.00286389	0.0756163	1.84	0
Unigene61433	6.69096	-1.70773	0.00286389	0.0756163	1.56	0
Unigene53931	6.69096	-1.70773	0.00286389	0.0756163	1.27	0
Unigene24591	6.69096	-1.70773	0.00286389	0.0756163	2.02	0
Unigene7057	6.69096	-1.70773	0.00286389	0.0756163	1.72	0
Unigene10763	6.69096	-1.70773	0.00286389	0.0756163	1.35	0
Unigene13438	6.69096	-1.70773	0.00286389	0.0756163	1.11	0
Unigene55735	6.69096	-1.70773	0.00286389	0.0756163	1.37	0
Unigene12137	6.69096	-1.70773	0.00286389	0.0756163	1.14	0
Unigene51023	6.69096	-1.70773	0.00286389	0.0756163	0.83	0
Unigene45069	6.69096	-1.70773	0.00286389	0.0756163	1.73	0
Unigene3312	6.69096	-1.70773	0.00286389	0.0756163	1.41	0
Unigene16019	6.69096	-1.70773	0.00286389	0.0756163	1.84	0
Unigene55025	6.69096	-1.70773	0.00286389	0.0756163	1.83	0
Unigene52501	6.69096	-1.70773	0.00286389	0.0756163	0.95	0
Unigene35484	6.69096	-1.70773	0.00286389	0.0756163	1.31	0
Unigene240	6.69096	-1.70773	0.00286389	0.0756163	1.11	0
Unigene50235	6.69096	-1.70773	0.00286389	0.0756163	1.22	0
Unigene14772	6.69096	-1.70773	0.00286389	0.0756163	1.08	0
Unigene53197	6.69096	-1.70773	0.00286389	0.0756163	2.06	0
Unigene9906	6.69096	-1.70773	0.00286389	0.0756163	1.51	0
Unigene18330	6.69096	-1.70773	0.00286389	0.0756163	2.11	0
Unigene28962	6.69096	-1.70773	0.00286389	0.0756163	0.95	0
Unigene4485	6.69096	-1.70773	0.00286389	0.0756163	1.1	0
Unigene21182	6.69096	-1.70773	0.00286389	0.0756163	1.29	0
Unigene7611	6.69096	-1.70773	0.00286389	0.0756163	1.45	0
Unigene34662	6.69096	-1.70773	0.00286389	0.0756163	1.31	0
Unigene29552	2.11033	2.77495	0.00286612	0.0756427	12.65	2.76
Unigene11526	2.09965	2.82949	0.00287688	0.0758292	9.78	2.15
Unigene11081	2.06022	3.72282	0.00288099	0.075905	26.35	5.95
Unigene46666	2.20888	1.64642	0.00288565	0.0759954	3.82	0.78
Unigene25434	2.31756	1.0431	0.00289449	0.0761631	4.49	0.84
Unigene4740	2.06763	3.4811	0.00290475	0.0764003	14.12	3.17
Unigene20680	2.15038	2.26509	0.00290754	0.0764194	37.3	7.9
Unigene48412	2.17727	1.76321	0.00291052	0.0764194	5.69	1.18
Unigene25620	2.97638	-0.34209	0.00291167	0.0764194	3.7	0.43
Unigene2723	2.03981	4.85485	0.00291386	0.0764442	47.25	10.83
Unigene26235	2.17342	1.80453	0.00291787	0.0765166	2	0.42
Unigene10790	2.03037	5.4562	0.00292848	0.0767624	37.75	8.71
Unigene41042	2.05108	3.9174	0.00294242	0.0770949	11.68	2.65
Unigene41631	2.07335	3.29325	0.00295449	0.0773454	16.47	3.69
Unigene49146	2.10921	2.5908	0.00296132	0.0774912	12.22	2.67
Unigene47957	2.0474	4.12448	0.00297105	0.0776569	32.06	7.31
Unigene20179	2.08772	3.08265	0.00297143	0.0776569	17.38	3.85
Unigene4450	2.02345	5.57346	0.00299891	0.0782616	46.43	10.76
Unigene31553	2.11323	2.38404	0.00300837	0.0782616	9.51	2.07
Unigene21107	2.03096	4.76735	0.00302191	0.0782616	28.11	6.48
Unigene35687	2.03089	4.67113	0.00302932	0.0782616	49.69	11.46
Unigene33190	2.4079	0.749586	0.00303862	0.0782616	1.21	0.21
Unigene55106	3.90326	-1.23975	0.00304285	0.0782616	1.51	0.09
Unigene3077	3.90326	-1.23975	0.00304285	0.0782616	2.2	0.13
Unigene11531	3.90326	-1.23975	0.00304285	0.0782616	0.44	0.03
Unigene2071	3.90326	-1.23975	0.00304285	0.0782616	2.21	0.13
Unigene4436	3.90326	-1.23975	0.00304285	0.0782616	1.96	0.11
Unigene4297	3.90326	-1.23975	0.00304285	0.0782616	1.74	0.1
Unigene30265	3.90326	-1.23975	0.00304285	0.0782616	1.35	0.08
Unigene4236	3.90326	-1.23975	0.00304285	0.0782616	2.43	0.14
Unigene35288	3.90326	-1.23975	0.00304285	0.0782616	3.14	0.18
Unigene11403	3.90326	-1.23975	0.00304285	0.0782616	1.16	0.07
Unigene41107	3.90326	-1.23975	0.00304285	0.0782616	2.09	0.12
Unigene45321	2.02863	4.49329	0.0030888	0.0791858	22.14	5.11
Unigene49129	2.70332	-0.0416911	0.0030926	0.0791858	2.55	0.36
Unigene38886	2.70332	-0.0416911	0.0030926	0.0791858	2.54	0.36
Unigene2527	2.26587	1.15454	0.00310858	0.0791858	3.66	0.71
Unigene43243	2.24331	1.20718	0.00311552	0.0791858	2.74	0.54
Unigene24678	2.95256	-0.719329	0.00311863	0.0791858	2.25	0.27
Unigene49659	2.95256	-0.719329	0.00311863	0.0791858	4.29	0.51
Unigene31045	2.95256	-0.719329	0.00311863	0.0791858	1.54	0.18
Unigene36406	2.95256	-0.719329	0.00311863	0.0791858	1.49	0.18
Unigene36529	2.95256	-0.719329	0.00311863	0.0791858	2.66	0.31
Unigene41442	2.23464	1.26761	0.00312163	0.0792293	3.28	0.65
Unigene8326	2.21675	1.49494	0.0031432	0.079711	4.95	1
Unigene39578	2.62732	0.0987117	0.00314793	0.0797326	1.73	0.26
Unigene26727	2.62732	0.0987117	0.00314793	0.0797326	3.91	0.59
Unigene42883	2.1904	1.6316	0.00315135	0.0797864	2.71	0.56
Unigene35009	2.15265	1.95296	0.00316496	0.0800979	3.46	0.73
Unigene45137	2.05233	3.41643	0.00317219	0.0802479	20.45	4.64
Unigene40054	2.09491	2.7189	0.00317415	0.0802645	11.66	2.57
Unigene28702	2.54226	0.206445	0.00318886	0.0804713	1.73	0.28
Unigene36284	2.54226	0.206445	0.00318886	0.0804713	5.05	0.81
Unigene39545	2.54226	0.206445	0.00318886	0.0804713	1.3	0.21
Unigene29001	2.47219	0.306649	0.0032194	0.0812088	2.37	0.4
Unigene39530	2.03356	3.86519	0.00323093	0.0814662	12.04	2.77
Unigene25938	2.1034	2.48498	0.00325248	0.0819426	9.67	2.12
Unigene2333	2.33979	0.586666	0.00327265	0.0823833	7.28	1.35
Unigene13248	2.33979	0.586666	0.00327265	0.0823833	7.01	1.3
Unigene22065	2.06232	2.86008	0.00329762	0.0825834	17.14	3.86
Unigene44774	2.33415	0.88511	0.00329894	0.0825834	8.61	1.6
Unigene21941	2.31795	0.960334	0.00330161	0.0825834	4.11	0.77
Unigene36783	2.2893	1.02043	0.00330335	0.0825834	2.22	0.43
Unigene2773	2.02566	3.85889	0.00335714	0.0837911	28.56	6.61
Unigene2777	2.02153	3.9492	0.00337505	0.084204	22.07	5.12
Unigene11597	2.10703	2.09925	0.00337817	0.0842477	8.16	1.78
Unigene2493	2.0058	4.60619	0.00339054	0.0845221	33.06	7.75
Unigene46091	2.04679	3.2272	0.00341578	0.0850043	9.38	2.14
Unigene38218	2.93904	-0.372227	0.00341955	0.0850043	1.59	0.19
Unigene42389	2.93904	-0.372227	0.00341955	0.0850043	4.42	0.53
Unigene29288	2.19076	1.52867	0.00345621	0.0858809	2.73	0.56
Unigene48040	1.98239	6.85631	0.00347725	0.0863691	148.45	35.41
Unigene23026	2.8028	-0.197413	0.00349079	0.0864264	3.75	0.5
Unigene37310	2.8028	-0.197413	0.00349079	0.0864264	1.89	0.25
Unigene34806	2.8028	-0.197413	0.00349079	0.0864264	1.71	0.23
Unigene30866	2.8028	-0.197413	0.00349079	0.0864264	2.41	0.32
Unigene42189	2.8028	-0.197413	0.00349079	0.0864264	0.87	0.12
Unigene45138	2.27497	1.00896	0.00353101	0.0868605	1.83	0.35
Unigene44355	2.57197	0.0543298	0.00356069	0.0868605	2.83	0.44
Unigene49795	3.23993	-0.979139	0.00356754	0.0868605	1.33	0.13
Unigene22088	3.23993	-0.979139	0.00356754	0.0868605	2.15	0.2
Unigene9433	3.23993	-0.979139	0.00356754	0.0868605	3.5	0.33
Unigene26879	3.23993	-0.979139	0.00356754	0.0868605	1.3	0.12
Unigene40913	3.23993	-0.979139	0.00356754	0.0868605	1.5	0.14
Unigene9869	3.23993	-0.979139	0.00356754	0.0868605	2.38	0.23
Unigene24382	3.23993	-0.979139	0.00356754	0.0868605	0.74	0.07
Unigene49713	3.23993	-0.979139	0.00356754	0.0868605	2.07	0.2
Unigene46164	3.23993	-0.979139	0.00356754	0.0868605	2.49	0.24
Unigene40785	2.51678	0.186049	0.00357514	0.0868662	1.56	0.25
Unigene24694	2.13701	1.68523	0.00358074	0.0868662	2.75	0.59
Unigene2635	2.13701	1.68523	0.00358074	0.0868662	3.38	0.72
Unigene9893	2.41341	0.400311	0.00358329	0.0868662	3.75	0.66
Unigene24237	2.08337	2.44253	0.00359774	0.0871479	25.11	5.57
Unigene2894	1.97086	9.62595	0.00360365	0.0872569	1921.1	461.88
Unigene32947	2.10156	2.06015	0.00361151	0.0874128	4.21	0.92
Unigene3154	1.98148	5.59195	0.00361929	0.0875667	43.44	10.37
Unigene10791	1.99123	4.67223	0.00364487	0.0881508	38.56	9.14
Unigene4761	2.09578	2.01996	0.00374461	0.0903523	21.93	4.82
Unigene42650	2.07227	2.46012	0.00377441	0.0903523	5.38	1.2
Unigene11802	2.02357	3.1147	0.00377672	0.0903523	12.72	2.95
Unigene37262	2.27269	0.924124	0.00379591	0.0903523	2.41	0.47
Unigene25725	2.03143	2.9309	0.00379717	0.0903523	7.97	1.84
Unigene31859	2.11687	1.88486	0.00379791	0.0903523	4.3	0.93
Unigene11733	2.11687	1.88486	0.00379791	0.0903523	7.27	1.58
Unigene45617	1.97482	5.08202	0.00379968	0.0903523	36.36	8.72
Unigene48715	1.98425	4.38755	0.00380741	0.0903523	27.35	6.51
Unigene42586	1.98433	4.3274	0.00381135	0.0903523	11.73	2.79
Unigene49071	1.9854	4.18471	0.00382714	0.0903523	12.91	3.07
Unigene18219	2.90218	-0.758861	0.00383276	0.0903523	2.13	0.26
Unigene43937	2.90218	-0.758861	0.00383276	0.0903523	2.19	0.27
Unigene5565	2.90218	-0.758861	0.00383276	0.0903523	1.38	0.17
Unigene10141	2.90218	-0.758861	0.00383276	0.0903523	4.28	0.52
Unigene38585	2.31892	0.778904	0.0038392	0.0903523	6.69	1.26
Unigene42703	2.35551	0.707521	0.00386245	0.0903523	3.3	0.6
Unigene32612	2.01104	3.13675	0.00388364	0.0903523	13.42	3.13
Unigene6201	2.09701	1.98445	0.00388898	0.0903523	6.62	1.45
Unigene40573	2.30033	0.555327	0.00391185	0.0903523	8.49	1.61
Unigene40931	2.30033	0.555327	0.00391185	0.0903523	3.82	0.73
Unigene47926	1.95304	7.99852	0.00391901	0.0903523	253.35	61.67
Unigene46071	2.34234	0.471528	0.00393764	0.0903523	3.13	0.58
Unigene44935	2.39109	0.382532	0.00396363	0.0903523	1.09	0.19
Unigene2861	2.03451	2.85751	0.00397716	0.0903523	15.73	3.61
Unigene23041	2.42421	0.268393	0.00398913	0.0903523	4.09	0.71
Unigene37587	2.42421	0.268393	0.00398913	0.0903523	3.51	0.61
Unigene31539	2.22157	1.04481	0.00400799	0.0903523	3.5	0.7
Unigene12155	2.22157	1.04481	0.00400799	0.0903523	3.59	0.72
Unigene48841	2.49085	0.165353	0.00401293	0.0903523	2.22	0.37
Unigene48379	1.96299	5.03177	0.00401868	0.0903523	67.08	16.21
Unigene36065	2.09731	1.74385	0.00402182	0.0903523	2.58	0.57
Unigene4328	2.9007	-0.403026	0.00402553	0.0903523	3.51	0.43
Unigene24444	2.9007	-0.403026	0.00402553	0.0903523	2.27	0.28
Unigene31534	2.9007	-0.403026	0.00402553	0.0903523	1.27	0.16
Unigene36046	2.9007	-0.403026	0.00402553	0.0903523	2.67	0.33
Unigene29493	2.54348	0.031602	0.00403307	0.0903523	1.57	0.25
Unigene48367	2.54348	0.031602	0.00403307	0.0903523	0.91	0.15
Unigene43525	2.6421	-0.0907774	0.00404627	0.0903523	6.99	1.04
Unigene30911	2.76897	-0.224598	0.00404697	0.0903523	1.03	0.14
Unigene38796	2.76897	-0.224598	0.00404697	0.0903523	0.93	0.13
Unigene31515	2.73431	-0.252319	0.00404697	0.0903523	5.93	0.82
Unigene1866	2.73431	-0.252319	0.00404697	0.0903523	3.34	0.46
Unigene2882	1.94502	7.93133	0.00406065	0.0903523	560.43	137.17
Unigene45357	1.97233	4.22621	0.00406123	0.0903523	12.31	2.96
Unigene9047	3.82978	-1.29726	0.00406644	0.0903523	1.83	0.11
Unigene19140	3.82978	-1.29726	0.00406644	0.0903523	1.41	0.08
Unigene14129	3.82978	-1.29726	0.00406644	0.0903523	1.26	0.08
Unigene49978	3.82978	-1.29726	0.00406644	0.0903523	1.54	0.09
Unigene61008	3.82978	-1.29726	0.00406644	0.0903523	2.58	0.15
Unigene28854	3.75235	-1.35724	0.00406644	0.0903523	1.84	0.12
Unigene36796	3.75235	-1.35724	0.00406644	0.0903523	0.89	0.06
Unigene37958	3.75235	-1.35724	0.00406644	0.0903523	2.16	0.14
Unigene35878	3.75235	-1.35724	0.00406644	0.0903523	1.32	0.08
Unigene40508	3.75235	-1.35724	0.00406644	0.0903523	0.68	0.04
Unigene32265	3.75235	-1.35724	0.00406644	0.0903523	2.05	0.13
Unigene57594	3.75235	-1.35724	0.00406644	0.0903523	1.98	0.13
Unigene42229	3.75235	-1.35724	0.00406644	0.0903523	1.99	0.13
Unigene17567	3.75235	-1.35724	0.00406644	0.0903523	1.81	0.11
Unigene32124	1.94752	6.54607	0.00407012	0.0903523	68.75	16.8
Unigene25226	2.25729	0.911846	0.00407279	0.0903523	4.93	0.97
Unigene47336	1.96413	4.55584	0.00409004	0.0903523	63.36	15.3
Unigene42444	1.96924	4.22375	0.00412173	0.0903523	128.64	30.95
Unigene37856	1.94742	5.68988	0.00415577	0.0903523	36.87	9.01
Unigene12948	6.58512	-1.78854	0.00416566	0.0903523	1.26	0
Unigene36794	6.58512	-1.78854	0.00416566	0.0903523	0.82	0
Unigene4652	6.58512	-1.78854	0.00416566	0.0903523	0.39	0
Unigene4865	6.58512	-1.78854	0.00416566	0.0903523	1.94	0
Unigene53919	6.58512	-1.78854	0.00416566	0.0903523	1.89	0
Unigene51936	6.58512	-1.78854	0.00416566	0.0903523	1.8	0
Unigene28498	6.58512	-1.78854	0.00416566	0.0903523	1.5	0
Unigene12243	6.58512	-1.78854	0.00416566	0.0903523	1.05	0
Unigene4780	6.58512	-1.78854	0.00416566	0.0903523	1.37	0
Unigene18952	6.58512	-1.78854	0.00416566	0.0903523	0.8	0
Unigene4371	6.58512	-1.78854	0.00416566	0.0903523	1.02	0
Unigene26032	6.58512	-1.78854	0.00416566	0.0903523	0.85	0
Unigene53574	6.58512	-1.78854	0.00416566	0.0903523	1.44	0
Unigene40219	6.58512	-1.78854	0.00416566	0.0903523	1.34	0
Unigene16901	6.58512	-1.78854	0.00416566	0.0903523	1.26	0
Unigene28846	6.58512	-1.78854	0.00416566	0.0903523	1.28	0
Unigene52360	6.58512	-1.78854	0.00416566	0.0903523	1.44	0
Unigene188	6.58512	-1.78854	0.00416566	0.0903523	1.71	0
Unigene7759	6.58512	-1.78854	0.00416566	0.0903523	1.75	0
Unigene41546	6.58512	-1.78854	0.00416566	0.0903523	0.92	0
Unigene23359	6.58512	-1.78854	0.00416566	0.0903523	0.86	0
Unigene4921	6.58512	-1.78854	0.00416566	0.0903523	1.41	0
Unigene33487	6.58512	-1.78854	0.00416566	0.0903523	1.18	0
Unigene61061	6.58512	-1.78854	0.00416566	0.0903523	1.35	0
Unigene61142	6.58512	-1.78854	0.00416566	0.0903523	1.51	0
Unigene9495	6.58512	-1.78854	0.00416566	0.0903523	0.62	0
Unigene21713	6.58512	-1.78854	0.00416566	0.0903523	1.85	0
Unigene15599	6.58512	-1.78854	0.00416566	0.0903523	1.15	0
Unigene17291	6.58512	-1.78854	0.00416566	0.0903523	1.16	0
Unigene4564	6.58512	-1.78854	0.00416566	0.0903523	1.37	0
Unigene17087	6.58512	-1.78854	0.00416566	0.0903523	1.63	0
Unigene52163	6.58512	-1.78854	0.00416566	0.0903523	1.73	0
Unigene32051	6.58512	-1.78854	0.00416566	0.0903523	0.86	0
Unigene3794	6.58512	-1.78854	0.00416566	0.0903523	1.2	0
Unigene3599	6.58512	-1.78854	0.00416566	0.0903523	0.83	0
Unigene249	6.58512	-1.78854	0.00416566	0.0903523	1.99	0
Unigene31248	6.58512	-1.78854	0.00416566	0.0903523	0.98	0
Unigene29563	6.58512	-1.78854	0.00416566	0.0903523	0.83	0
Unigene15902	6.58512	-1.78854	0.00416566	0.0903523	2.06	0
Unigene34349	6.58512	-1.78854	0.00416566	0.0903523	0.83	0
Unigene51531	6.58512	-1.78854	0.00416566	0.0903523	1.92	0
Unigene29167	6.58512	-1.78854	0.00416566	0.0903523	1.67	0
Unigene24797	6.58512	-1.78854	0.00416566	0.0903523	1.18	0
Unigene7454	6.58512	-1.78854	0.00416566	0.0903523	1.15	0
Unigene22840	6.58512	-1.78854	0.00416566	0.0903523	1.68	0
Unigene27400	6.58512	-1.78854	0.00416566	0.0903523	1.03	0
Unigene17561	6.58512	-1.78854	0.00416566	0.0903523	2.01	0
Unigene14475	6.58512	-1.78854	0.00416566	0.0903523	1.63	0
Unigene3642	6.58512	-1.78854	0.00416566	0.0903523	0.95	0
Unigene61531	6.58512	-1.78854	0.00416566	0.0903523	0.7	0
Unigene20028	6.58512	-1.78854	0.00416566	0.0903523	1	0
Unigene15833	6.58512	-1.78854	0.00416566	0.0903523	1.43	0
Unigene24984	2.04553	2.27245	0.00419185	0.0908563	4.45	1.01
Unigene47029	2.1858	1.09072	0.00423552	0.0917111	2.94	0.61
Unigene48081	1.9515	4.86058	0.00423575	0.0917111	51	12.43
Unigene10663	2.03556	2.48238	0.00424121	0.0917875	6.64	1.52
Unigene16992	1.93541	7.63631	0.00424271	0.0917875	97.76	24.09
Unigene33029	2.09317	1.86601	0.00424375	0.0917875	7.93	1.75
Unigene27936	2.00877	2.77747	0.00426989	0.0923204	12.15	2.84
Unigene40962	2.28019	0.539392	0.00428141	0.0924957	1.2	0.23
Unigene47093	2.17438	1.34539	0.0042839	0.0924957	3.23	0.67
Unigene44096	1.968	3.89753	0.004284	0.0924957	15.93	3.84
Unigene10406	1.98033	3.29084	0.00430553	0.0928628	13.67	3.26
Unigene49209	2.00411	2.89062	0.00432725	0.093266	17.6	4.13
Unigene1958	2.32101	0.454621	0.004333	0.0933573	5.15	0.96
Unigene30167	2.1265	1.52999	0.00434863	0.0935957	3.38	0.73
Unigene44530	2.1265	1.52999	0.00434863	0.0935957	7.01	1.51
Unigene10607	2.01259	2.58528	0.0043504	0.0936013	12.16	2.84
Unigene43236	2.00692	2.85494	0.00435858	0.0937444	7.64	1.79
Unigene46295	2.13139	1.2498	0.00436491	0.0938152	8.83	1.89
Unigene12925	1.94529	4.75487	0.00439313	0.09429	27.02	6.61
Unigene30639	1.96013	3.97974	0.00439565	0.0943113	31.87	7.72
Unigene2957	1.96235	3.72902	0.0043984	0.0943375	16.17	3.91
Unigene43939	2.09447	1.82643	0.00443751	0.09511	3.76	0.83
Unigene28783	2.15831	1.39161	0.00447013	0.0957425	4.02	0.85
Unigene36844	2.01841	2.63561	0.00448829	0.096098	9.13	2.12
Unigene31400	2.46445	0.144347	0.0045097	0.0964895	2.87	0.49
Unigene48305	1.93924	4.6995	0.00451652	0.0966017	18.12	4.45
Unigene51915	3.17888	-1.0268	0.00455058	0.0966257	2.67	0.27
Unigene20979	3.17888	-1.0268	0.00455058	0.0966257	1.01	0.1
Unigene44746	3.17888	-1.0268	0.00455058	0.0966257	0.37	0.04
Unigene28411	2.51441	0.00850052	0.00457449	0.0969996	3.7	0.6
Unigene33506	2.51441	0.00850052	0.00457449	0.0969996	2.13	0.35
Unigene49021	1.9788	3.06291	0.00459742	0.0974524	17.12	4.09
Unigene20888	2.61049	-0.115979	0.00463965	0.0981786	2.41	0.37
Unigene39793	2.61049	-0.115979	0.00463965	0.0981786	2.43	0.37
Unigene19352	2.61049	-0.115979	0.00463965	0.0981786	2.18	0.33
Unigene30494	1.92782	5.15707	0.00466126	0.0986021	35.3	8.74
Unigene3544	2.00904	2.62819	0.00469041	0.0991506	13.52	3.16
Unigene11142	1.92303	5.27471	0.00469788	0.099152	39.21	9.74
Unigene23603	2.69881	-0.280599	0.00470104	0.099152	1.83	0.26
Unigene29443	2.69881	-0.280599	0.00470104	0.099152	4.12	0.59
Unigene19010	1.91207	7.40884	0.00470352	0.099152	81.9	20.51
Unigene27696	1.91856	5.89085	0.00471519	0.099152	71.91	17.92
Unigene21486	1.98317	2.75722	0.00472168	0.099152	6.17	1.47
Unigene25015	2.84997	-0.799541	0.00472911	0.099152	1.85	0.23
Unigene41123	2.84997	-0.799541	0.00472911	0.099152	0.27	0.03
Unigene35797	2.84997	-0.799541	0.00472911	0.099152	0.52	0.07
Unigene3001	2.84997	-0.799541	0.00472911	0.099152	0.74	0.09
Unigene34925	2.86132	-0.434517	0.0047504	0.0991931	1.09	0.14
Unigene49394	2.86132	-0.434517	0.0047504	0.0991931	3.95	0.5
Unigene38512	2.86132	-0.434517	0.0047504	0.0991931	1.8	0.23
Unigene29254	2.86132	-0.434517	0.0047504	0.0991931	2.76	0.35
Unigene32219	2.86132	-0.434517	0.0047504	0.0991931	1.64	0.21
Unigene4709	2.86132	-0.434517	0.0047504	0.0991931	1.2	0.15
Unigene31122	2.86132	-0.434517	0.0047504	0.0991931	1.86	0.24
Unigene36549	2.86132	-0.434517	0.0047504	0.0991931	1.35	0.17
Unigene20472	2.02649	2.19735	0.00476147	0.0993906	9.24	2.13
Unigene33185	2.25365	0.820859	0.00476756	0.0994068	4.75	0.93
Unigene35832	2.25365	0.820859	0.00476756	0.0994068	4.38	0.86
Unigene31863	2.29936	0.437508	0.00477193	0.0994068	2.21	0.42
Unigene31874	2.29936	0.437508	0.00477193	0.0994068	5.72	1.09
Unigene24651	1.92503	4.85807	0.00479097	0.0997698	56.23	13.95
Unigene2657	1.91724	5.35654	0.00482517	0.10038	49.16	12.27
Unigene22046	1.96089	3.09705	0.00484707	0.100802	23.81	5.76
Unigene17865	2.32198	0.327808	0.00486298	0.101098	1.31	0.25
Unigene27083	1.90957	5.82227	0.00489432	0.101681	64.99	16.3
Unigene32448	1.91332	5.41347	0.00489682	0.101699	29.24	7.31
Unigene11556	1.97351	2.885	0.00490403	0.101814	11.15	2.67
Unigene48615	1.98176	2.81571	0.00491012	0.101907	10.16	2.42
Unigene26764	1.97649	2.86878	0.00492848	0.102253	8.87	2.12
Unigene45771	1.95358	3.22712	0.00494723	0.102538	7.29	1.77
Unigene20211	1.92358	4.15079	0.00495335	0.10258	26.29	6.53
Unigene47935	1.8999	7.36867	0.00495897	0.10258	322.15	81.35
Unigene19879	2.1223	1.17838	0.00495982	0.10258	9.32	2.01
Unigene46345	2.1223	1.17838	0.00495982	0.10258	4.97	1.07
Unigene30855	2.1223	1.17838	0.00495982	0.10258	5.35	1.15
Unigene17167	2.37457	0.229069	0.00496338	0.10258	4.18	0.75
Unigene41762	2.37457	0.229069	0.00496338	0.10258	1.28	0.23
Unigene26113	2.37457	0.229069	0.00496338	0.10258	1.84	0.33
Unigene11748	1.9458	3.47155	0.00496422	0.10258	17.31	4.23
Unigene3668	1.9356	3.75811	0.00500215	0.103294	13.91	3.43
Unigene40087	2.41014	0.101371	0.00507411	0.104535	4.07	0.71
Unigene2674	1.89584	6.60655	0.00508755	0.104777	218.62	55.36
Unigene27940	1.93959	3.4545	0.00510688	0.105115	8.14	2
Unigene34159	2.14404	1.0577	0.00512029	0.105346	6.45	1.37
Unigene11735	2.237	0.807651	0.00513933	0.105568	9.15	1.82
Unigene27764	2.237	0.807651	0.00513933	0.105568	4.61	0.92
Unigene46007	2.237	0.807651	0.00513933	0.105568	1.55	0.31
Unigene40514	2.23905	0.506972	0.00513967	0.105568	1.12	0.22
Unigene4856	2.48475	-0.0149872	0.00519592	0.106652	2.05	0.34
Unigene48391	1.96047	2.85614	0.00521342	0.10694	9.67	2.34
Unigene25566	1.94379	3.08357	0.00525174	0.107583	27.94	6.84
Unigene36536	2.27738	0.420185	0.00525962	0.107709	1.66	0.32
Unigene24346	1.95701	2.97871	0.00526558	0.107795	11.14	2.7
Unigene31928	1.90904	4.36683	0.00528723	0.108202	30.58	7.67
Unigene3815	1.91749	3.86674	0.00529496	0.108324	17.79	4.44
Unigene46221	1.9541	2.75445	0.00529972	0.108386	8.08	1.96
Unigene11822	1.89365	5.32499	0.00531379	0.108568	50.5	12.81
Unigene22661	2.57816	-0.141642	0.00532896	0.108568	2.21	0.34
Unigene11189	1.893	5.18445	0.00535864	0.108568	43.85	11.13
Unigene49037	1.9023	4.28289	0.00537649	0.108568	23.1	5.82
Unigene46613	1.90282	4.3297	0.00539175	0.108568	16.69	4.21
Unigene39389	1.89149	5.21167	0.0054006	0.108568	48.2	12.24
Unigene2536	1.90555	4.24447	0.00541299	0.108568	23.69	5.96
Unigene21124	2.00639	2.15052	0.00541381	0.108568	8.09	1.89
Unigene48099	1.879	7.54613	0.00541779	0.108568	179.14	45.9
Unigene27995	1.93081	3.30664	0.00543223	0.108568	20.05	4.95
Unigene20264	2.66241	-0.309462	0.00547185	0.108568	2.14	0.31
Unigene3530	2.66241	-0.309462	0.00547185	0.108568	5.1	0.74
Unigene3373	3.67053	-1.4199	0.00547934	0.108568	1.05	0.07
Unigene36051	3.67053	-1.4199	0.00547934	0.108568	1.53	0.1
Unigene16422	3.67053	-1.4199	0.00547934	0.108568	2.32	0.16
Unigene25296	3.67053	-1.4199	0.00547934	0.108568	1.57	0.11
Unigene5772	3.67053	-1.4199	0.00547934	0.108568	2.46	0.16
Unigene17022	3.67053	-1.4199	0.00547934	0.108568	1.69	0.11
Unigene7234	3.67053	-1.4199	0.00547934	0.108568	1.41	0.09
Unigene16727	3.67053	-1.4199	0.00547934	0.108568	1.95	0.13
Unigene17023	3.67053	-1.4199	0.00547934	0.108568	2.38	0.16
Unigene31017	3.67053	-1.4199	0.00547934	0.108568	0.61	0.04
Unigene21637	3.67053	-1.4199	0.00547934	0.108568	0.54	0.04
Unigene39857	3.67053	-1.4199	0.00547934	0.108568	1.55	0.1
Unigene50716	3.67053	-1.4199	0.00547934	0.108568	2.05	0.14
Unigene39792	3.67053	-1.4199	0.00547934	0.108568	2.31	0.15
Unigene12759	1.8836	5.7303	0.00549164	0.108568	84.94	21.69
Unigene3203	1.87686	6.55221	0.00552286	0.108568	110.31	28.31
Unigene22775	1.98026	2.38725	0.00552333	0.108568	7.76	1.85
Unigene2504	1.88362	5.37766	0.00553423	0.108568	64.2	16.39
Unigene39347	1.93412	2.90835	0.00558201	0.108568	7.08	1.74
Unigene37443	1.88394	4.99807	0.00558562	0.108568	32.93	8.41
Unigene43387	2.04384	1.56423	0.00559606	0.108568	3.57	0.81
Unigene48195	1.87616	5.97717	0.00561663	0.108568	114.67	29.44
Unigene23830	2.82083	-0.466732	0.00561969	0.108568	3.77	0.49
Unigene48760	1.89723	4.02155	0.00566648	0.108568	17.83	4.51
Unigene25709	2.3822	0.0793803	0.00571617	0.108568	2.45	0.44
Unigene20716	1.90572	3.65341	0.00572326	0.108568	17.82	4.48
Unigene49081	2.02464	1.59641	0.00576282	0.108568	23.25	5.37
Unigene41910	2.17768	0.848801	0.00582976	0.108568	2.42	0.5
Unigene36854	2.17768	0.848801	0.00582976	0.108568	4.19	0.87
Unigene22698	3.11514	-1.07614	0.00583707	0.108568	0.95	0.1
Unigene40713	3.11514	-1.07614	0.00583707	0.108568	2.93	0.3
Unigene17637	3.11514	-1.07614	0.00583707	0.108568	1.7	0.18
Unigene5069	3.11514	-1.07614	0.00583707	0.108568	1.95	0.2
Unigene22774	3.11514	-1.07614	0.00583707	0.108568	2.74	0.28
Unigene4563	3.11514	-1.07614	0.00583707	0.108568	1.78	0.18
Unigene42258	3.11514	-1.07614	0.00583707	0.108568	3.17	0.33
Unigene30923	3.11514	-1.07614	0.00583707	0.108568	1.93	0.2
Unigene42026	3.11514	-1.07614	0.00583707	0.108568	3.47	0.36
Unigene33615	3.11514	-1.07614	0.00583707	0.108568	1.42	0.15
Unigene29402	3.11514	-1.07614	0.00583707	0.108568	0.94	0.1
Unigene9438	3.11514	-1.07614	0.00583707	0.108568	2.18	0.23
Unigene30442	3.11514	-1.07614	0.00583707	0.108568	0.71	0.07
Unigene50116	3.11514	-1.07614	0.00583707	0.108568	2.4	0.25
Unigene26365	1.89641	3.60374	0.00583953	0.108568	20.52	5.19
Unigene61329	2.7958	-0.84144	0.00585897	0.108568	2.46	0.32
Unigene31171	2.7958	-0.84144	0.00585897	0.108568	0.89	0.12
Unigene26832	2.7958	-0.84144	0.00585897	0.108568	1.95	0.26
Unigene22643	2.7958	-0.84144	0.00585897	0.108568	2.41	0.32
Unigene23677	2.7958	-0.84144	0.00585897	0.108568	1.54	0.2
Unigene10910	2.7958	-0.84144	0.00585897	0.108568	1.22	0.16
Unigene33285	2.45446	-0.0388746	0.00591026	0.108568	1.14	0.19
Unigene26627	1.92527	2.75169	0.00593888	0.108568	10.99	2.72
Unigene31673	2.03336	1.50713	0.00595489	0.108568	3.35	0.77
Unigene48541	1.87143	4.92602	0.00596111	0.108568	36.52	9.41
Unigene48012	1.85497	8.10963	0.0059837	0.108568	236.91	61.72
Unigene36946	2.06604	1.37531	0.0059872	0.108568	6.09	1.36
Unigene32535	2.274	0.290106	0.00598859	0.108568	1.23	0.24
Unigene43476	1.96816	2.15144	0.00604584	0.108568	6.03	1.45
Unigene40781	2.08452	1.08148	0.00606286	0.108568	2.62	0.58
Unigene19842	1.86752	4.87115	0.00607292	0.108568	20.88	5.39
Unigene11220	1.95887	2.20415	0.00608573	0.108568	8.56	2.07
Unigene34808	2.5451	-0.167783	0.00613111	0.108568	3.31	0.53
Unigene53462	6.47089	-1.8743	0.00614931	0.108568	1.38	0
Unigene9241	6.47089	-1.8743	0.00614931	0.108568	0.99	0
Unigene33486	6.47089	-1.8743	0.00614931	0.108568	1.49	0
Unigene52975	6.47089	-1.8743	0.00614931	0.108568	1.17	0
Unigene28906	6.47089	-1.8743	0.00614931	0.108568	0.94	0
Unigene17138	6.47089	-1.8743	0.00614931	0.108568	0.67	0
Unigene13871	6.47089	-1.8743	0.00614931	0.108568	1.48	0
Unigene52127	6.47089	-1.8743	0.00614931	0.108568	1.57	0
Unigene15236	6.47089	-1.8743	0.00614931	0.108568	1.3	0
Unigene32937	6.47089	-1.8743	0.00614931	0.108568	1.05	0
Unigene53456	6.47089	-1.8743	0.00614931	0.108568	1.51	0
Unigene1929	6.47089	-1.8743	0.00614931	0.108568	1.26	0
Unigene30195	6.47089	-1.8743	0.00614931	0.108568	0.66	0
Unigene49788	6.47089	-1.8743	0.00614931	0.108568	1.29	0
Unigene54621	6.47089	-1.8743	0.00614931	0.108568	1.89	0
Unigene9799	6.47089	-1.8743	0.00614931	0.108568	1.71	0
Unigene50863	6.47089	-1.8743	0.00614931	0.108568	0.88	0
Unigene25048	6.47089	-1.8743	0.00614931	0.108568	1.1	0
Unigene6500	6.47089	-1.8743	0.00614931	0.108568	0.8	0
Unigene52647	6.47089	-1.8743	0.00614931	0.108568	1.58	0
Unigene215	6.47089	-1.8743	0.00614931	0.108568	1.18	0
Unigene21697	6.47089	-1.8743	0.00614931	0.108568	1.71	0
Unigene50966	6.47089	-1.8743	0.00614931	0.108568	1.7	0
Unigene54819	6.47089	-1.8743	0.00614931	0.108568	1.29	0
Unigene32293	6.47089	-1.8743	0.00614931	0.108568	1.51	0
Unigene53718	6.47089	-1.8743	0.00614931	0.108568	1.24	0
Unigene25179	6.47089	-1.8743	0.00614931	0.108568	1.27	0
Unigene49506	6.47089	-1.8743	0.00614931	0.108568	1.26	0
Unigene31088	6.47089	-1.8743	0.00614931	0.108568	1.22	0
Unigene19435	6.47089	-1.8743	0.00614931	0.108568	1.13	0
Unigene53929	6.47089	-1.8743	0.00614931	0.108568	1.31	0
Unigene57188	6.47089	-1.8743	0.00614931	0.108568	1.62	0
Unigene28082	6.47089	-1.8743	0.00614931	0.108568	0.57	0
Unigene12497	6.47089	-1.8743	0.00614931	0.108568	0.93	0
Unigene7236	6.47089	-1.8743	0.00614931	0.108568	0.81	0
Unigene19309	6.47089	-1.8743	0.00614931	0.108568	1.42	0
Unigene20845	6.47089	-1.8743	0.00614931	0.108568	1.02	0
Unigene30919	6.47089	-1.8743	0.00614931	0.108568	1.28	0
Unigene29223	6.47089	-1.8743	0.00614931	0.108568	0.62	0
Unigene14739	6.47089	-1.8743	0.00614931	0.108568	1.21	0
Unigene50518	6.47089	-1.8743	0.00614931	0.108568	0.83	0
Unigene52271	6.47089	-1.8743	0.00614931	0.108568	1.63	0
Unigene889	6.47089	-1.8743	0.00614931	0.108568	1.3	0
Unigene29948	6.47089	-1.8743	0.00614931	0.108568	1.61	0
Unigene53679	6.47089	-1.8743	0.00614931	0.108568	1.9	0
Unigene10766	6.47089	-1.8743	0.00614931	0.108568	1.26	0
Unigene23541	6.47089	-1.8743	0.00614931	0.108568	1.77	0
Unigene15878	6.47089	-1.8743	0.00614931	0.108568	0.99	0
Unigene51818	6.47089	-1.8743	0.00614931	0.108568	1.51	0
Unigene49516	6.47089	-1.8743	0.00614931	0.108568	1.43	0
Unigene20745	6.47089	-1.8743	0.00614931	0.108568	1.41	0
Unigene1084	6.47089	-1.8743	0.00614931	0.108568	0.98	0
Unigene22127	6.47089	-1.8743	0.00614931	0.108568	1.1	0
Unigene3871	6.47089	-1.8743	0.00614931	0.108568	1.21	0
Unigene49956	6.47089	-1.8743	0.00614931	0.108568	1.07	0
Unigene27861	6.47089	-1.8743	0.00614931	0.108568	1.43	0
Unigene54928	6.47089	-1.8743	0.00614931	0.108568	1.54	0
Unigene4850	6.47089	-1.8743	0.00614931	0.108568	1.34	0
Unigene25389	6.47089	-1.8743	0.00614931	0.108568	1.68	0
Unigene34586	6.47089	-1.8743	0.00614931	0.108568	0.37	0
Unigene15516	6.47089	-1.8743	0.00614931	0.108568	1.75	0
Unigene56368	6.47089	-1.8743	0.00614931	0.108568	1.87	0
Unigene22050	6.47089	-1.8743	0.00614931	0.108568	0.97	0
Unigene5689	6.47089	-1.8743	0.00614931	0.108568	1.05	0
Unigene2036	6.47089	-1.8743	0.00614931	0.108568	1.28	0
Unigene55466	6.47089	-1.8743	0.00614931	0.108568	1.65	0
Unigene12352	6.47089	-1.8743	0.00614931	0.108568	0.79	0
Unigene318	6.47089	-1.8743	0.00614931	0.108568	1.45	0
Unigene56078	6.47089	-1.8743	0.00614931	0.108568	1.54	0
Unigene55627	6.47089	-1.8743	0.00614931	0.108568	1.82	0
Unigene36120	6.47089	-1.8743	0.00614931	0.108568	0.55	0
Unigene3807	6.47089	-1.8743	0.00614931	0.108568	1.21	0
Unigene9040	6.47089	-1.8743	0.00614931	0.108568	1.71	0
Unigene51503	6.47089	-1.8743	0.00614931	0.108568	0.94	0
Unigene37709	6.47089	-1.8743	0.00614931	0.108568	0.47	0
Unigene29506	6.47089	-1.8743	0.00614931	0.108568	1.06	0
Unigene52738	6.47089	-1.8743	0.00614931	0.108568	1.29	0
Unigene7266	6.47089	-1.8743	0.00614931	0.108568	1.02	0
Unigene22671	6.47089	-1.8743	0.00614931	0.108568	0.52	0
Unigene32601	6.47089	-1.8743	0.00614931	0.108568	0.72	0
Unigene51449	6.47089	-1.8743	0.00614931	0.108568	1.79	0
Unigene17348	6.47089	-1.8743	0.00614931	0.108568	1.7	0
Unigene19295	6.47089	-1.8743	0.00614931	0.108568	1.18	0
Unigene49495	6.47089	-1.8743	0.00614931	0.108568	0.55	0
Unigene31505	6.47089	-1.8743	0.00614931	0.108568	0.88	0
Unigene27488	6.47089	-1.8743	0.00614931	0.108568	0.73	0
Unigene40407	6.47089	-1.8743	0.00614931	0.108568	1.29	0
Unigene8423	6.47089	-1.8743	0.00614931	0.108568	1.43	0
Unigene15075	6.47089	-1.8743	0.00614931	0.108568	0.77	0
Unigene38786	2.05553	1.19017	0.00615392	0.108618	4.67	1.05
Unigene34944	2.32317	0.188613	0.00620187	0.10937	4.37	0.82
Unigene48041	1.85859	5.27783	0.00621491	0.109568	77.9	20.24
Unigene33215	1.88707	3.44944	0.00622744	0.109727	11.13	2.84
Unigene38195	2.02295	1.49898	0.00624035	0.109923	5.94	1.37
Unigene45233	1.85663	5.11593	0.00626005	0.110238	47.26	12.3
Unigene10750	2.16122	0.835848	0.00627176	0.110413	9.77	2.05
Unigene11045	1.88055	3.58054	0.00627577	0.110446	23.15	5.92
Unigene42608	1.90188	3.0507	0.00627724	0.110446	4.78	1.2
Unigene37264	1.96904	1.91997	0.00628192	0.110497	3.66	0.88
Unigene41097	2.05465	1.36637	0.00630102	0.110796	4.06	0.92
Unigene38581	1.90391	3.00402	0.00630252	0.110796	7.36	1.85
Unigene36527	1.92275	2.51461	0.00630579	0.110822	14.73	3.66
Unigene45052	1.84941	5.82532	0.00632083	0.111054	32.36	8.46
Unigene28115	1.93031	2.29477	0.00632884	0.111163	6.49	1.6
Unigene43303	1.98749	1.82216	0.0063343	0.111228	9.95	2.36
Unigene29367	2.22535	0.604206	0.00633932	0.111284	4.73	0.95
Unigene22396	1.84481	6.2094	0.0063617	0.111645	109.24	28.66
Unigene29817	2.10389	0.951959	0.00637124	0.111781	8.28	1.81
Unigene10933	1.94189	2.21995	0.00637336	0.111786	35.65	8.73
Unigene45982	1.91598	2.78333	0.006403	0.112128	6.5	1.62
Unigene29879	2.20935	0.366899	0.0064056	0.112128	2.5	0.51
Unigene10528	1.88905	3.30056	0.00642852	0.112497	15.93	4.05
Unigene12110	2.06678	1.31931	0.00643567	0.11259	2.71	0.61
Unigene26898	2.35371	0.0570394	0.00644749	0.112733	4.24	0.77
Unigene20550	2.35371	0.0570394	0.00644749	0.112733	1.53	0.28
Unigene20717	1.89187	3.24893	0.00649363	0.113508	12.76	3.24
Unigene26887	1.8561	4.571	0.00650551	0.113683	22.7	5.91
Unigene26633	1.96123	1.91387	0.00650777	0.11369	9.78	2.36
Unigene48453	1.89316	3.1209	0.00652706	0.113995	53.87	13.66
Unigene12058	1.9096	2.52737	0.00654306	0.114242	7.7	1.93
Unigene45710	1.83949	5.98692	0.00655746	0.114364	16.94	4.46
Unigene48397	1.83496	6.56684	0.00659604	0.114972	153.45	40.54
Unigene42728	1.93484	2.35162	0.00662611	0.11543	9.65	2.37
Unigene36581	2.19513	0.680818	0.00666475	0.115616	6.44	1.32
Unigene35587	2.77918	-0.499705	0.00666491	0.115616	1.09	0.15
Unigene28516	2.77918	-0.499705	0.00666491	0.115616	4.18	0.56
Unigene17114	2.77918	-0.499705	0.00666491	0.115616	5	0.67
Unigene29514	2.77918	-0.499705	0.00666491	0.115616	3.41	0.46
Unigene23067	2.77918	-0.499705	0.00666491	0.115616	4.22	0.57
Unigene21541	2.77918	-0.499705	0.00666491	0.115616	0.59	0.08
Unigene25125	2.02202	1.44767	0.00667683	0.11579	8.78	2.03
Unigene20632	1.89471	2.98038	0.00668014	0.115815	6.17	1.56
Unigene5230	2.42353	-0.0631754	0.00673261	0.116626	3.08	0.53
Unigene25220	1.97751	1.60529	0.00674949	0.116769	6.88	1.64
Unigene37861	2.14456	0.822775	0.00675037	0.116769	3.92	0.83
Unigene10698	2.12772	0.809579	0.00675037	0.116769	2.33	0.5
Unigene16459	2.12772	0.809579	0.00675037	0.116769	6.39	1.37
Unigene25046	2.12772	0.809579	0.00675037	0.116769	4.03	0.86
Unigene21384	1.92176	2.26069	0.00676971	0.117071	12.62	3.13
Unigene30186	1.89468	2.94687	0.00678562	0.117287	8.57	2.17
Unigene45844	2.05492	1.31001	0.00678598	0.117287	3.48	0.79
Unigene42583	1.90312	2.77328	0.00679078	0.117325	6.06	1.53
Unigene31369	2.17505	0.456899	0.00679774	0.117325	4.3	0.89
Unigene26600	2.17505	0.456899	0.00679774	0.117325	6.18	1.28
Unigene55575	1.84022	4.7961	0.00686084	0.118282	97.32	25.61
Unigene11122	1.86999	3.38768	0.00686854	0.118381	37.84	9.75
Unigene37531	1.94812	1.93918	0.00687296	0.118424	4.14	1.01
Unigene42446	2.20576	0.58881	0.0068995	0.118848	3.56	0.72
Unigene45235	1.85951	3.4632	0.00693077	0.119354	31.07	8.06
Unigene2113	2.29676	0.16794	0.00694389	0.11948	7	1.33
Unigene2958	2.29676	0.16794	0.00694389	0.11948	8.25	1.57
Unigene11326	1.81739	9.45382	0.00698636	0.119909	1189.45	318.07
Unigene11829	1.94348	2.06955	0.00702578	0.120518	6.25	1.53
Unigene27325	2.51126	-0.19442	0.00706623	0.12101	2.4	0.39
Unigene33870	2.51126	-0.19442	0.00706623	0.12101	2.67	0.43
Unigene22446	2.51126	-0.19442	0.00706623	0.12101	1.5	0.24
Unigene31027	2.47661	-0.221572	0.00706623	0.12101	3.59	0.6
Unigene11890	2.07163	1.0009	0.00707412	0.121111	5.3	1.18
Unigene10605	1.97499	1.73236	0.00708231	0.121218	5.79	1.39
Unigene10652	2.02844	1.10488	0.00710814	0.121626	5.84	1.34
Unigene48496	1.82762	4.90447	0.00712843	0.12194	40.65	10.79
Unigene25616	1.939	2.09769	0.00714162	0.122131	7.17	1.76
Unigene49141	1.90505	2.42942	0.00717835	0.122691	12.79	3.21
Unigene20755	1.82612	4.72456	0.00722011	0.123289	41.37	10.99
Unigene31112	2.17655	0.666232	0.00722688	0.123289	3.11	0.65
Unigene38071	1.8191	5.5033	0.00722984	0.123289	30.41	8.12
Unigene2864	1.83583	3.93276	0.00724662	0.123289	17.31	4.57
Unigene40084	1.93643	2.06405	0.00725216	0.123289	3.92	0.96
Unigene43392	2.32464	0.0343373	0.00728157	0.123289	0.8	0.15
Unigene38522	2.32464	0.0343373	0.00728157	0.123289	2.63	0.49
Unigene11306	2.73952	-0.884633	0.00728936	0.123289	1.45	0.2
Unigene36307	2.73952	-0.884633	0.00728936	0.123289	2.21	0.3
Unigene28774	2.73952	-0.884633	0.00728936	0.123289	1.02	0.14
Unigene31962	1.82225	4.89186	0.00729171	0.123295	37.71	10.05
Unigene31452	1.9248	1.92103	0.00737012	0.12412	5.97	1.48
Unigene13785	1.85975	3.12454	0.00739179	0.12412	11.74	3.05
Unigene6328	3.58378	-1.4855	0.00744743	0.12412	1.22	0.09
Unigene507	3.58378	-1.4855	0.00744743	0.12412	2.44	0.17
Unigene21878	3.58378	-1.4855	0.00744743	0.12412	1.25	0.09
Unigene3736	3.58378	-1.4855	0.00744743	0.12412	1.58	0.11
Unigene5051	3.58378	-1.4855	0.00744743	0.12412	2.15	0.15
Unigene33051	3.58378	-1.4855	0.00744743	0.12412	2.41	0.17
Unigene44744	3.58378	-1.4855	0.00744743	0.12412	1.22	0.09
Unigene27592	3.58378	-1.4855	0.00744743	0.12412	0.6	0.04
Unigene32557	3.58378	-1.4855	0.00744743	0.12412	2.53	0.18
Unigene19307	3.58378	-1.4855	0.00744743	0.12412	2.53	0.18
Unigene3292	3.58378	-1.4855	0.00744743	0.12412	2.03	0.14
Unigene51047	3.58378	-1.4855	0.00744743	0.12412	2.14	0.15
Unigene12687	3.58378	-1.4855	0.00744743	0.12412	0.84	0.06
Unigene28434	3.58378	-1.4855	0.00744743	0.12412	2.15	0.15
Unigene41190	3.58378	-1.4855	0.00744743	0.12412	1.75	0.12
Unigene3669	3.58378	-1.4855	0.00744743	0.12412	1.77	0.13
Unigene14979	3.58378	-1.4855	0.00744743	0.12412	1.28	0.09
Unigene45467	3.58378	-1.4855	0.00744743	0.12412	1.23	0.09
Unigene35516	1.82332	4.451	0.00745854	0.12412	33.24	8.85
Unigene31494	2.58673	-0.369033	0.00745943	0.12412	1.88	0.29
Unigene2815	2.15307	0.439805	0.00747301	0.124179	6.74	1.42
Unigene39250	1.92954	1.88918	0.00750334	0.124235	5.08	1.26
Unigene14227	1.93973	1.82328	0.00750931	0.124235	6.01	1.47
Unigene30657	1.97272	1.68886	0.00752161	0.124235	4.02	0.96
Unigene47966	1.81836	4.69937	0.00752542	0.124235	105.41	28.16
Unigene53206	3.04845	-1.12729	0.00753089	0.124235	1.76	0.19
Unigene37942	3.04845	-1.12729	0.00753089	0.124235	2.11	0.23
Unigene27406	3.04845	-1.12729	0.00753089	0.124235	2.19	0.24
Unigene4619	3.04845	-1.12729	0.00753089	0.124235	3.28	0.36
Unigene24086	3.04845	-1.12729	0.00753089	0.124235	1.96	0.21
Unigene45017	3.04845	-1.12729	0.00753089	0.124235	2.9	0.31
Unigene49539	3.04845	-1.12729	0.00753089	0.124235	1.8	0.2
Unigene9829	3.04845	-1.12729	0.00753089	0.124235	2.72	0.3
Unigene23053	3.04845	-1.12729	0.00753089	0.124235	1.99	0.22
Unigene17513	3.04845	-1.12729	0.00753089	0.124235	0.92	0.1
Unigene19178	3.04845	-1.12729	0.00753089	0.124235	1.2	0.13
Unigene29802	3.04845	-1.12729	0.00753089	0.124235	1.07	0.12
Unigene26676	3.04845	-1.12729	0.00753089	0.124235	1.48	0.16
Unigene15469	3.04845	-1.12729	0.00753089	0.124235	1.21	0.13
Unigene17992	3.04845	-1.12729	0.00753089	0.124235	1.62	0.18
Unigene7324	3.04845	-1.12729	0.00753089	0.124235	1.85	0.2
Unigene17146	3.04845	-1.12729	0.00753089	0.124235	2.13	0.23
Unigene7277	3.04845	-1.12729	0.00753089	0.124235	2.72	0.3
Unigene33509	3.04845	-1.12729	0.00753089	0.124235	1.22	0.13
Unigene51556	3.04845	-1.12729	0.00753089	0.124235	2.67	0.29
Unigene42038	3.04845	-1.12729	0.00753089	0.124235	0.36	0.04
Unigene30920	3.04845	-1.12729	0.00753089	0.124235	1.35	0.15
Unigene39756	1.83062	3.74343	0.00757742	0.124869	34.41	9.11
Unigene11499	1.81936	4.33449	0.00759977	0.125204	31.81	8.49
Unigene48680	1.8227	4.00307	0.00765411	0.126066	31.39	8.36
Unigene39970	2.39191	-0.0879045	0.00768073	0.126403	2.24	0.4
Unigene47645	2.39191	-0.0879045	0.00768073	0.126403	2.43	0.43
Unigene38345	2.02746	1.03697	0.00779963	0.128222	3.47	0.8
Unigene29824	1.89693	2.18493	0.00780837	0.128332	6.72	1.7
Unigene33933	2.15773	0.651494	0.00784082	0.128762	3.24	0.68
Unigene21924	1.89687	2.29562	0.00787521	0.129292	8.46	2.14
Unigene48584	1.96977	1.45749	0.00790884	0.129775	6.04	1.45
Unigene38843	2.73629	-0.533472	0.00792498	0.129867	1.53	0.21
Unigene24849	2.73629	-0.533472	0.00792498	0.129867	1.42	0.2
Unigene14201	2.73629	-0.533472	0.00792498	0.129867	3.02	0.42
Unigene38079	2.73629	-0.533472	0.00792498	0.129867	0.51	0.07
Unigene20167	2.73629	-0.533472	0.00792498	0.129867	2.77	0.38
Unigene23681	1.79312	6.04928	0.00795108	0.13026	63.87	17.37
Unigene48644	1.79511	5.14697	0.00805691	0.131854	30.54	8.29
Unigene32914	2.02637	0.965688	0.00807087	0.132046	6.33	1.46
Unigene10603	1.84929	2.94502	0.00807297	0.132046	5.13	1.34
Unigene40463	2.07435	0.850691	0.00810955	0.13261	2.42	0.54
Unigene47066	1.96679	1.40464	0.00812023	0.132749	7.31	1.76
Unigene42843	1.94217	1.74736	0.00812785	0.132803	3.37	0.82
Unigene21243	2.11472	0.711567	0.00814916	0.133116	3.63	0.78
Unigene1919	2.44111	-0.249262	0.0081583	0.133159	2.12	0.36
Unigene12645	2.44111	-0.249262	0.0081583	0.133159	4.62	0.79
Unigene25215	1.95424	1.67446	0.00816491	0.133232	6.78	1.64
Unigene41958	2.29498	0.0112621	0.00823406	0.134004	3.78	0.72
Unigene28855	2.29498	0.0112621	0.00823406	0.134004	3.04	0.58
Unigene43576	2.29498	0.0112621	0.00823406	0.134004	4.34	0.83
Unigene33238	2.19889	0.231587	0.00824268	0.134004	3.2	0.65
Unigene11264	2.19889	0.231587	0.00824268	0.134004	2.08	0.42
Unigene27075	2.19889	0.231587	0.00824268	0.134004	1.21	0.25
Unigene16018	1.93895	1.70431	0.00831159	0.135013	8	1.96
Unigene2821	2.01283	1.02562	0.00831362	0.135013	4.18	0.97
Unigene35760	1.88928	1.92816	0.00831573	0.135013	5.12	1.3
Unigene41606	1.97526	1.35882	0.00835034	0.13554	7.91	1.89
Unigene46709	1.78145	5.69162	0.00844926	0.136847	39.73	10.89
Unigene21925	1.89312	1.89646	0.00848545	0.136847	12.96	3.28
Unigene49181	1.81771	3.35933	0.00850208	0.136847	69.98	18.7
Unigene38008	1.84156	2.66668	0.00850566	0.136847	4.11	1.08
Unigene25216	2.13865	0.636601	0.00851169	0.136847	5.01	1.07
Unigene4106	1.78449	4.68751	0.00858512	0.136847	36.46	9.97
Unigene41346	2.13796	0.311516	0.00866434	0.136847	4.5	0.96
Unigene21391	2.13796	0.311516	0.00866434	0.136847	4.58	0.97
Unigene34300	2.13796	0.311516	0.00866434	0.136847	1.79	0.38
Unigene45383	2.04085	0.824689	0.00871518	0.136847	8.17	1.86
Unigene38271	2.21451	0.10403	0.00873384	0.136847	4.08	0.82
Unigene36159	2.54735	-0.399795	0.00873716	0.136847	1.53	0.24
Unigene46454	2.54735	-0.399795	0.00873716	0.136847	2.74	0.43
Unigene42567	2.54735	-0.399795	0.00873716	0.136847	3.43	0.54
Unigene33496	2.54735	-0.399795	0.00873716	0.136847	1.85	0.29
Unigene4471	2.54735	-0.399795	0.00873716	0.136847	2.49	0.39
Unigene42257	1.78807	4.04506	0.00875755	0.136847	7.39	2.01
Unigene33383	2.35959	-0.113077	0.00877551	0.136847	2.44	0.44
Unigene31827	2.35959	-0.113077	0.00877551	0.136847	2.1	0.38
Unigene37859	1.89339	2.0306	0.00878778	0.136847	4.99	1.26
Unigene36771	2.09637	0.697291	0.00881564	0.136847	5.11	1.12
Unigene25236	1.8329	2.77517	0.00882192	0.136847	8.8	2.33
Unigene30233	1.78151	4.47492	0.00883665	0.136847	20.3	5.56
Unigene49302	1.98312	1.00265	0.00886452	0.136847	8.13	1.93
Unigene13507	1.98163	1.25287	0.00887716	0.136847	2.86	0.68
Unigene41636	1.83512	2.62117	0.00891378	0.136847	3.47	0.91
Unigene11296	1.78507	4.02774	0.00891773	0.136847	14.44	3.95
Unigene37528	1.83969	2.42671	0.008945	0.136847	5.74	1.51
Unigene2229	2.02516	0.89067	0.0089753	0.136847	5.07	1.17
Unigene41119	1.91332	1.5098	0.00903861	0.136847	5.85	1.46
Unigene26469	2.08505	0.387239	0.0090523	0.136847	3.09	0.68
Unigene2695	1.76283	5.89715	0.00906734	0.136847	54.31	15.08
Unigene4559	1.79127	3.58509	0.00907186	0.136847	20.6	5.61
Unigene11328	1.75439	8.89314	0.00908933	0.136847	371.19	103.69
Unigene32140	2.05829	0.755529	0.00910128	0.136847	2.07	0.47
Unigene29301	2.68095	-0.929202	0.00910829	0.136847	1.81	0.26
Unigene40990	2.68095	-0.929202	0.00910829	0.136847	1.62	0.23
Unigene4592	2.68095	-0.929202	0.00910829	0.136847	1.72	0.25
Unigene7625	2.68095	-0.929202	0.00910829	0.136847	1.42	0.2
Unigene25254	2.68095	-0.929202	0.00910829	0.136847	1.09	0.16
Unigene2119	2.68095	-0.929202	0.00910829	0.136847	3.27	0.47
Unigene12207	2.68095	-0.929202	0.00910829	0.136847	1.45	0.21
Unigene31606	2.68095	-0.929202	0.00910829	0.136847	2.42	0.34
Unigene29801	2.68095	-0.929202	0.00910829	0.136847	2.18	0.31
Unigene48979	1.7674	4.96314	0.00915149	0.136847	76.64	21.21
Unigene3220	1.78091	3.71437	0.00922069	0.136847	19.28	5.28
Unigene32515	1.81923	2.90513	0.00922345	0.136847	7.57	2.02
Unigene48019	1.75374	6.76079	0.00922384	0.136847	187.73	52.46
Unigene30793	6.34684	-1.96565	0.00922396	0.136847	1.11	0
Unigene55059	6.34684	-1.96565	0.00922396	0.136847	1.01	0
Unigene23017	6.34684	-1.96565	0.00922396	0.136847	0.65	0
Unigene13668	6.34684	-1.96565	0.00922396	0.136847	1.57	0
Unigene53514	6.34684	-1.96565	0.00922396	0.136847	1.29	0
Unigene14564	6.34684	-1.96565	0.00922396	0.136847	1.42	0
Unigene46664	6.34684	-1.96565	0.00922396	0.136847	1.03	0
Unigene22847	6.34684	-1.96565	0.00922396	0.136847	1.33	0
Unigene29708	6.34684	-1.96565	0.00922396	0.136847	1.08	0
Unigene57193	6.34684	-1.96565	0.00922396	0.136847	1.7	0
Unigene1147	6.34684	-1.96565	0.00922396	0.136847	1.58	0
Unigene4636	6.34684	-1.96565	0.00922396	0.136847	1.07	0
Unigene16959	6.34684	-1.96565	0.00922396	0.136847	1.27	0
Unigene7789	6.34684	-1.96565	0.00922396	0.136847	1.5	0
Unigene55289	6.34684	-1.96565	0.00922396	0.136847	1.29	0
Unigene49417	6.34684	-1.96565	0.00922396	0.136847	1.19	0
Unigene35485	6.34684	-1.96565	0.00922396	0.136847	1.74	0
Unigene22202	6.34684	-1.96565	0.00922396	0.136847	0.42	0
Unigene13305	6.34684	-1.96565	0.00922396	0.136847	1.24	0
Unigene51549	6.34684	-1.96565	0.00922396	0.136847	1.47	0
Unigene57676	6.34684	-1.96565	0.00922396	0.136847	1.53	0
Unigene53546	6.34684	-1.96565	0.00922396	0.136847	1.21	0
Unigene14816	6.34684	-1.96565	0.00922396	0.136847	1.08	0
Unigene136	6.34684	-1.96565	0.00922396	0.136847	0.8	0
Unigene16681	6.34684	-1.96565	0.00922396	0.136847	1.49	0
Unigene10353	6.34684	-1.96565	0.00922396	0.136847	1.39	0
Unigene22082	6.34684	-1.96565	0.00922396	0.136847	0.81	0
Unigene4023	6.34684	-1.96565	0.00922396	0.136847	1.73	0
Unigene6880	6.34684	-1.96565	0.00922396	0.136847	0.93	0
Unigene32755	6.34684	-1.96565	0.00922396	0.136847	0.93	0
Unigene15001	6.34684	-1.96565	0.00922396	0.136847	1.79	0
Unigene2005	6.34684	-1.96565	0.00922396	0.136847	1.25	0
Unigene30573	6.34684	-1.96565	0.00922396	0.136847	0.72	0
Unigene42449	6.34684	-1.96565	0.00922396	0.136847	1.55	0
Unigene34645	6.34684	-1.96565	0.00922396	0.136847	1.19	0
Unigene7398	6.34684	-1.96565	0.00922396	0.136847	1.06	0
Unigene25571	6.34684	-1.96565	0.00922396	0.136847	1.07	0
Unigene55696	6.34684	-1.96565	0.00922396	0.136847	1.18	0
Unigene34612	6.34684	-1.96565	0.00922396	0.136847	1.78	0
Unigene16379	6.34684	-1.96565	0.00922396	0.136847	0.89	0
Unigene9822	6.34684	-1.96565	0.00922396	0.136847	1.09	0
Unigene31272	6.34684	-1.96565	0.00922396	0.136847	1.63	0
Unigene23656	6.34684	-1.96565	0.00922396	0.136847	1.75	0
Unigene15802	6.34684	-1.96565	0.00922396	0.136847	1.01	0
Unigene61589	6.34684	-1.96565	0.00922396	0.136847	1.13	0
Unigene54271	6.34684	-1.96565	0.00922396	0.136847	1.66	0
Unigene54743	6.34684	-1.96565	0.00922396	0.136847	1.25	0
Unigene56383	6.34684	-1.96565	0.00922396	0.136847	1.73	0
Unigene22549	6.34684	-1.96565	0.00922396	0.136847	0.84	0
Unigene44150	6.34684	-1.96565	0.00922396	0.136847	1.04	0
Unigene27029	6.34684	-1.96565	0.00922396	0.136847	0.93	0
Unigene29278	6.34684	-1.96565	0.00922396	0.136847	0.74	0
Unigene61017	6.34684	-1.96565	0.00922396	0.136847	1.08	0
Unigene7522	6.34684	-1.96565	0.00922396	0.136847	1.47	0
Unigene25535	6.34684	-1.96565	0.00922396	0.136847	0.27	0
Unigene12844	6.34684	-1.96565	0.00922396	0.136847	1.58	0
Unigene57994	6.34684	-1.96565	0.00922396	0.136847	0.98	0
Unigene428	6.34684	-1.96565	0.00922396	0.136847	1.68	0
Unigene24691	6.34684	-1.96565	0.00922396	0.136847	1.29	0
Unigene16323	6.34684	-1.96565	0.00922396	0.136847	0.65	0
Unigene41599	6.34684	-1.96565	0.00922396	0.136847	1.29	0
Unigene8960	6.34684	-1.96565	0.00922396	0.136847	1.1	0
Unigene7654	6.34684	-1.96565	0.00922396	0.136847	0.49	0
Unigene22561	6.34684	-1.96565	0.00922396	0.136847	1.14	0
Unigene1352	6.34684	-1.96565	0.00922396	0.136847	1.07	0
Unigene57954	6.34684	-1.96565	0.00922396	0.136847	1.67	0
Unigene35990	6.34684	-1.96565	0.00922396	0.136847	1.52	0
Unigene36158	1.83771	2.37722	0.0092287	0.136884	7.69	2.03
Unigene6721	2.09973	0.606333	0.00924522	0.136973	11.81	2.58
Unigene18849	2.09973	0.606333	0.00924522	0.136973	2.96	0.65
Unigene42584	1.87236	1.84491	0.00931949	0.137953	6.05	1.55
Unigene25229	2.26469	-0.0121988	0.0093232	0.137953	3.94	0.76
Unigene40772	1.87138	2.01357	0.00937523	0.13859	5.01	1.29
Unigene42934	1.91132	1.68289	0.00938494	0.1387	4.42	1.1
Unigene15206	2.40471	-0.277509	0.00943598	0.138835	2.53	0.44
Unigene30082	2.40471	-0.277509	0.00943598	0.138835	2.89	0.51
Unigene12530	2.40471	-0.277509	0.00943598	0.138835	3.01	0.53
Unigene31595	2.69208	-0.568074	0.00944814	0.138835	1.29	0.18
Unigene35426	2.69208	-0.568074	0.00944814	0.138835	2.86	0.41
Unigene38794	2.69208	-0.568074	0.00944814	0.138835	2.95	0.42
Unigene34070	2.69208	-0.568074	0.00944814	0.138835	1.37	0.19
Unigene44382	1.77018	3.96247	0.00946145	0.138997	11.84	3.27
Unigene27941	1.90277	1.50166	0.00946366	0.138997	4.01	1.01
Unigene3204	1.85401	2.26242	0.00952812	0.13991	2.66	0.69
Unigene42781	1.84377	2.14383	0.00960007	0.140832	8.04	2.11
Unigene24443	2.00888	0.878087	0.0096235	0.141042	6.17	1.44
Unigene48236	1.74162	7.05514	0.00966502	0.14161	79.4	22.38
Unigene19648	1.74661	5.96787	0.00966911	0.14161	118.92	33.4
Unigene29964	1.7846	3.42823	0.00969443	0.14161	18.49	5.05
Unigene31428	1.82918	2.48766	0.00971618	0.14161	7.79	2.06
Unigene42289	2.12461	0.525484	0.00974101	0.14161	2.18	0.47
Unigene48480	1.75224	4.7096	0.00976725	0.14161	20.37	5.7
Unigene23510	2.97853	-1.18037	0.00977491	0.14161	1.56	0.18
Unigene8406	2.97853	-1.18037	0.00977491	0.14161	2.16	0.25
Unigene29922	2.97853	-1.18037	0.00977491	0.14161	1.4	0.16
Unigene26073	2.97853	-1.18037	0.00977491	0.14161	1.78	0.2
Unigene49507	2.97853	-1.18037	0.00977491	0.14161	1.51	0.17
Unigene49407	2.97853	-1.18037	0.00977491	0.14161	1.21	0.14
Unigene38895	2.97853	-1.18037	0.00977491	0.14161	1.18	0.13
Unigene33745	2.97853	-1.18037	0.00977491	0.14161	0.9	0.1
Unigene41985	2.97853	-1.18037	0.00977491	0.14161	1.51	0.17
Unigene24802	2.97853	-1.18037	0.00977491	0.14161	0.97	0.11
Unigene49859	2.97853	-1.18037	0.00977491	0.14161	2.42	0.28
Unigene17276	2.97853	-1.18037	0.00977491	0.14161	3.17	0.36
Unigene30218	2.97853	-1.18037	0.00977491	0.14161	2.54	0.29
Unigene28454	2.97853	-1.18037	0.00977491	0.14161	1.06	0.12
Unigene11342	2.97853	-1.18037	0.00977491	0.14161	1.41	0.16
Unigene18588	2.97853	-1.18037	0.00977491	0.14161	1.43	0.16
Unigene50229	2.97853	-1.18037	0.00977491	0.14161	1.8	0.21
Unigene33381	1.84778	2.25761	0.00979343	0.141845	16.92	4.42
Unigene31640	2.0404	0.741687	0.00981882	0.142112	2.39	0.55
Unigene42520	1.80763	2.73711	0.00985391	0.142587	6.96	1.87
Unigene44787	1.97964	0.929579	0.00986264	0.142679	5.71	1.36
Unigene45043	1.73679	6.80355	0.00988085	0.142909	165.59	46.82
Unigene47314	1.92104	1.36926	0.00990783	0.143266	2.22	0.55
Unigene38473	1.74401	5.31523	0.0099411	0.143713	31.3	8.8
Unigene48360	1.75294	4.53865	0.00996004	0.14394	18.83	5.26
Unigene22027	1.73648	6.22012	0.00996688	0.143985	52.62	14.88
Unigene35893	2.06164	0.369271	0.00997463	0.144029	2.52	0.57
Unigene12020	2.06164	0.369271	0.00997463	0.144029	2.36	0.53
