# Supplementary material for: Transcriptome assembly in Suaeda aralocaspica to reveal the distinct temporal gene/miRNA alterations between the dimorphic seeds during germination
Source: BMC Genomics. 2017 Oct 19;18:806. doi: 10.1186/s12864-017-4209-1 (PMC5649071; doi:10.1186/s12864-017-4209-1)
Supplement: Supplementary file 9 — Annotation of unigenes differentially expressed between black and brown dry seed compared with KEGG database. (XLSX 27 kb) [file 12864_2017_4209_MOESM9_ESM.xlsx]

## Sheet: BlDSvsBrDS_up
Table S8 Annotation of unigenes differentially expressed between black and brown dry seed compared with KEGG database.
up-regulated unigenes in black dry seed
##Databases: KEGG PATHWAY
#fg	69
#bg	5764
##Statistical test method: hypergeometric test
##FDR correction method: Benjamini and Hochberg
#Term	Database	ID	Input number	Background number	P-Value	Corrected P-Value	Input	Hyperlink
Protein processing in endoplasmic reticulum	KEGG PATHWAY	ko04141	15	267	3.89681e-07	2.06531e-05	Unigene44453|Unigene39310|Unigene2567|Unigene22714|Unigene48037|Unigene26088|Unigene2523|Unigene2546|Unigene48813|Unigene2633|Unigene45892|Unigene21372|Unigene47849|Unigene48356|Unigene47871	http://www.genome.jp/kegg-bin/show_pathway?ko04141/K03283%09red/K14009%09red/K14007%09red/K13993%09red/K04079%09red
Limonene and pinene degradation	KEGG PATHWAY	ko00903	3	20	0.00161774	0.0428702	Unigene37473|Unigene37472|Unigene2591	http://www.genome.jp/kegg-bin/show_pathway?ko00903/K00128%09red
Fatty acid metabolism	KEGG PATHWAY	ko00071	4	64	0.00696685	0.0936959	Unigene37473|Unigene37472|Unigene2613|Unigene2591	http://www.genome.jp/kegg-bin/show_pathway?ko00071/K00128%09red/K10527%09red
Ubiquitin mediated proteolysis	KEGG PATHWAY	ko04120	7	190	0.00726168	0.0936959	Unigene15536|Unigene27720|Unigene24022|Unigene27718|Unigene27719|Unigene24020|Unigene45009	http://www.genome.jp/kegg-bin/show_pathway?ko04120/K03348%09red/K10589%09red/K10592%09red
Histidine metabolism	KEGG PATHWAY	ko00340	3	36	0.00883924	0.0936959	Unigene37473|Unigene37472|Unigene2591	http://www.genome.jp/kegg-bin/show_pathway?ko00340/K00128%09red
Lysine degradation	KEGG PATHWAY	ko00310	3	45	0.0162762	0.114826	Unigene37473|Unigene37472|Unigene2591	http://www.genome.jp/kegg-bin/show_pathway?ko00310/K00128%09red
Pentose and glucuronate interconversions	KEGG PATHWAY	ko00040	4	87	0.019892	0.114826	Unigene2591|Unigene37473|Unigene28769|Unigene37472	http://www.genome.jp/kegg-bin/show_pathway?ko00040/K00128%09red/K01051%09red
Arginine and proline metabolism	KEGG PATHWAY	ko00330	4	87	0.019892	0.114826	Unigene37473|Unigene34606|Unigene37472|Unigene2591	http://www.genome.jp/kegg-bin/show_pathway?ko00330/K00128%09red/K00318%09red
Valine, leucine and isoleucine biosynthesis	KEGG PATHWAY	ko00290	2	19	0.0211798	0.114826	Unigene3554|Unigene24070	http://www.genome.jp/kegg-bin/show_pathway?ko00290/K01649%09red/K01704%09red
Tryptophan metabolism	KEGG PATHWAY	ko00380	3	52	0.023894	0.114826	Unigene37473|Unigene37472|Unigene2591	http://www.genome.jp/kegg-bin/show_pathway?ko00380/K00128%09red
Ascorbate and aldarate metabolism	KEGG PATHWAY	ko00053	3	56	0.0289776	0.114826	Unigene37473|Unigene37472|Unigene2591	http://www.genome.jp/kegg-bin/show_pathway?ko00053/K00128%09red
Pyruvate metabolism	KEGG PATHWAY	ko00620	4	98	0.029289	0.114826	Unigene2591|Unigene37473|Unigene37472|Unigene24070	http://www.genome.jp/kegg-bin/show_pathway?ko00620/K00128%09red/K01649%09red
Mismatch repair	KEGG PATHWAY	ko03430	4	99	0.030254	0.114826	Unigene17253|Unigene40077|Unigene39975|Unigene7479	http://www.genome.jp/kegg-bin/show_pathway?ko03430/K02328%09red/K08735%09red/K07466%09red/K08736%09red
Propanoate metabolism	KEGG PATHWAY	ko00640	3	57	0.0303313	0.114826	Unigene37473|Unigene37472|Unigene2591	http://www.genome.jp/kegg-bin/show_pathway?ko00640/K00128%09red
Fatty acid elongation	KEGG PATHWAY	ko00062	2	28	0.0437075	0.154433	Unigene55536|Unigene53024	http://www.genome.jp/kegg-bin/show_pathway?ko00062/K15397%09red
beta-Alanine metabolism	KEGG PATHWAY	ko00410	3	68	0.0473748	0.156929	Unigene37473|Unigene37472|Unigene2591	http://www.genome.jp/kegg-bin/show_pathway?ko00410/K00128%09red
Valine, leucine and isoleucine degradation	KEGG PATHWAY	ko00280	3	72	0.0545264	0.169994	Unigene37473|Unigene37472|Unigene2591	http://www.genome.jp/kegg-bin/show_pathway?ko00280/K00128%09red
Glycerolipid metabolism	KEGG PATHWAY	ko00561	3	75	0.0602114	0.177289	Unigene37473|Unigene37472|Unigene2591	http://www.genome.jp/kegg-bin/show_pathway?ko00561/K00128%09red
C5-Branched dibasic acid metabolism	KEGG PATHWAY	ko00660	1	7	0.0808866	0.214349	Unigene3554	http://www.genome.jp/kegg-bin/show_pathway?ko00660/K01704%09red
Parkinson's disease	KEGG PATHWAY	ko05012	1	7	0.0808866	0.214349	Unigene56713	http://www.genome.jp/kegg-bin/show_pathway?ko05012/K03881%09red
Glycosylphosphatidylinositol(GPI)-anchor biosynthesis	KEGG PATHWAY	ko00563	2	49	0.116082	0.292968	Unigene25652|Unigene41690	http://www.genome.jp/kegg-bin/show_pathway?ko00563/K05310%09red
Homologous recombination	KEGG PATHWAY	ko03440	3	117	0.164229	0.393269	Unigene40077|Unigene38637|Unigene39975	http://www.genome.jp/kegg-bin/show_pathway?ko03440/K02328%09red/K10871%09red/K07466%09red
Terpenoid backbone biosynthesis	KEGG PATHWAY	ko00900	2	63	0.173792	0.393269	Unigene40584|Unigene40585	http://www.genome.jp/kegg-bin/show_pathway?ko00900/K01662%09red
2-Oxocarboxylic acid metabolism	KEGG PATHWAY	ko01210	2	64	0.178084	0.393269	Unigene3554|Unigene24070	http://www.genome.jp/kegg-bin/show_pathway?ko01210/K01649%09red/K01704%09red
Glycolysis / Gluconeogenesis	KEGG PATHWAY	ko00010	3	140	0.234803	0.497782	Unigene37473|Unigene37472|Unigene2591	http://www.genome.jp/kegg-bin/show_pathway?ko00010/K00128%09red
Plant-pathogen interaction	KEGG PATHWAY	ko04626	3	149	0.263828	0.537093	Unigene44453|Unigene26587|Unigene4710	http://www.genome.jp/kegg-bin/show_pathway?ko04626/K05391%09red/K13412%09red/K04079%09red
Endocytosis	KEGG PATHWAY	ko04144	3	152	0.273613	0.537093	Unigene42498|Unigene619|Unigene45892	http://www.genome.jp/kegg-bin/show_pathway?ko04144/K12189%09red/K00889%09red/K03283%09red
mRNA surveillance pathway	KEGG PATHWAY	ko03015	3	159	0.296594	0.56141	Unigene55510|Unigene1574|Unigene41847	http://www.genome.jp/kegg-bin/show_pathway?ko03015/K08873%09red/K14404%09red/K14405%09red
Pyrimidine metabolism	KEGG PATHWAY	ko00240	3	187	0.388977	0.659424	Unigene37220|Unigene40077|Unigene33241	http://www.genome.jp/kegg-bin/show_pathway?ko00240/K02328%09red/K03002%09red/K13800%09red
Ubiquinone and other terpenoid-quinone biosynthesis	KEGG PATHWAY	ko00130	1	41	0.390733	0.659424	Unigene40824	http://www.genome.jp/kegg-bin/show_pathway?ko00130/K09834%09red
alpha-Linolenic acid metabolism	KEGG PATHWAY	ko00592	1	41	0.390733	0.659424	Unigene2613	http://www.genome.jp/kegg-bin/show_pathway?ko00592/K10527%09red
DNA replication	KEGG PATHWAY	ko03030	2	115	0.402149	0.659424	Unigene40077|Unigene39975	http://www.genome.jp/kegg-bin/show_pathway?ko03030/K02328%09red/K07466%09red
Nucleotide excision repair	KEGG PATHWAY	ko03420	2	117	0.410585	0.659424	Unigene40077|Unigene39975	http://www.genome.jp/kegg-bin/show_pathway?ko03420/K02328%09red/K07466%09red
Proteasome	KEGG PATHWAY	ko03050	1	55	0.485989	0.757571	Unigene42672	http://www.genome.jp/kegg-bin/show_pathway?ko03050/K06699%09red
Ribosome biogenesis in eukaryotes	KEGG PATHWAY	ko03008	2	149	0.536746	0.76623	Unigene23821|Unigene11	http://www.genome.jp/kegg-bin/show_pathway?ko03008/K14572%09red/K14521%09red
Base excision repair	KEGG PATHWAY	ko03410	1	66	0.550395	0.76623	Unigene40077	http://www.genome.jp/kegg-bin/show_pathway?ko03410/K02328%09red
Spliceosome	KEGG PATHWAY	ko03040	3	242	0.559009	0.76623	Unigene41464|Unigene45892|Unigene27237	http://www.genome.jp/kegg-bin/show_pathway?ko03040/K12859%09red/K12830%09red/K03283%09red
Basal transcription factors	KEGG PATHWAY	ko03022	1	70	0.571787	0.76623	Unigene44641	http://www.genome.jp/kegg-bin/show_pathway?ko03022/K03134%09red
RNA degradation	KEGG PATHWAY	ko03018	2	165	0.592703	0.76623	Unigene29112|Unigene16642	http://www.genome.jp/kegg-bin/show_pathway?ko03018/K01148%09red/K12591%09red
RNA polymerase	KEGG PATHWAY	ko03020	1	76	0.602006	0.76623	Unigene37220	http://www.genome.jp/kegg-bin/show_pathway?ko03020/K03002%09red
Galactose metabolism	KEGG PATHWAY	ko00052	1	77	0.606834	0.76623	Unigene9653	http://www.genome.jp/kegg-bin/show_pathway?ko00052/K01187%09red
Biosynthesis of secondary metabolites	KEGG PATHWAY	ko01110	12	1041	0.607201	0.76623	Unigene24070|Unigene55536|Unigene13299|Unigene34606|Unigene40824|Unigene2591|Unigene53024|Unigene40584|Unigene40585|Unigene37473|Unigene37472|Unigene3554	http://www.genome.jp/kegg-bin/show_pathway?ko01110/K00318%09red/K01662%09red/K00128%09red/K09834%09red/K01649%09red/K15397%09red/K00430%09red/K01704%09red
Oxidative phosphorylation	KEGG PATHWAY	ko00190	2	187	0.661356	0.81029	Unigene56713|Unigene4081	http://www.genome.jp/kegg-bin/show_pathway?ko00190/K03884%09red/K03881%09red
Phosphatidylinositol signaling system	KEGG PATHWAY	ko04070	1	92	0.672693	0.81029	Unigene619	http://www.genome.jp/kegg-bin/show_pathway?ko04070/K00889%09red
Starch and sucrose metabolism	KEGG PATHWAY	ko00500	2	213	0.730396	0.849281	Unigene9653|Unigene28769	http://www.genome.jp/kegg-bin/show_pathway?ko00500/K01051%09red/K01187%09red
Purine metabolism	KEGG PATHWAY	ko00230	2	222	0.751407	0.849281	Unigene37220|Unigene40077	http://www.genome.jp/kegg-bin/show_pathway?ko00230/K02328%09red/K03002%09red
Inositol phosphate metabolism	KEGG PATHWAY	ko00562	1	115	0.753136	0.849281	Unigene619	http://www.genome.jp/kegg-bin/show_pathway?ko00562/K00889%09red
Phenylalanine metabolism	KEGG PATHWAY	ko00360	1	139	0.816305	0.901337	Unigene13299	http://www.genome.jp/kegg-bin/show_pathway?ko00360/K00430%09red
Phenylpropanoid biosynthesis	KEGG PATHWAY	ko00940	1	157	0.85295	0.922579	Unigene13299	http://www.genome.jp/kegg-bin/show_pathway?ko00940/K00430%09red
Plant hormone signal transduction	KEGG PATHWAY	ko04075	1	210	0.923948	0.974579	Unigene33232	http://www.genome.jp/kegg-bin/show_pathway?ko04075/K14488%09red
RNA transport	KEGG PATHWAY	ko03013	1	231	0.941536	0.974579	Unigene50886	http://www.genome.jp/kegg-bin/show_pathway?ko03013/K14314%09red
Metabolic pathways	KEGG PATHWAY	ko01100	20	2197	0.957201	0.974579	Unigene30563|Unigene40585|Unigene40077|Unigene33241|Unigene4081|Unigene619|Unigene24070|Unigene34606|Unigene40824|Unigene2613|Unigene2591|Unigene9653|Unigene37220|Unigene28769|Unigene13299|Unigene40584|Unigene56713|Unigene37473|Unigene37472|Unigene3554	http://www.genome.jp/kegg-bin/show_pathway?ko01100/K03884%09red/K00318%09red/K01662%09red/K01187%09red/K03881%09red/K00128%09red/K09834%09red/K01051%09red/K01649%09red/K03002%09red/K10527%09red/K02328%09red/K02350%09red/K00430%09red/K01704%09red/K00889%09red/K13800%09red
Ribosome	KEGG PATHWAY	ko03010	3	577	0.974579	0.974579	Unigene39413|Unigene1013|Unigene34203	http://www.genome.jp/kegg-bin/show_pathway?ko03010/K02967%09red/K02892%09red/K02945%09red
--------------------
#Term	Database	ID	Input number	Background number	P-Value	Corrected P-Value	Input	Hyperlink
--------------------
#Term	Database	ID	Input number	Background number	P-Value	Corrected P-Value	Input	Hyperlink
--------------------

## Sheet: BlDSvsBrDS_down
Table S8 Annotation of unigenes differentially expressed between black and brown dry seed compared with KEGG database.
down-regulated unigenes in black dry seed
##Databases: KEGG PATHWAY
#fg	250
#bg	5764
##Statistical test method: hypergeometric test
##FDR correction method: Benjamini and Hochberg
#Term	Database	ID	Input number	Background number	P-Value	Corrected P-Value	Input	Hyperlink
Metabolic pathways	KEGG PATHWAY	ko01100	149	2197	1.71585e-12	1.6129e-10	Unigene26790|Unigene26787|Unigene21825|Unigene23205|Unigene38131|Unigene21357|Unigene43987|Unigene48305|Unigene48062|Unigene3129|Unigene31505|Unigene25728|Unigene11342|Unigene10790|Unigene29552|Unigene2504|Unigene45702|Unigene48019|Unigene3267|Unigene48524|Unigene40929|Unigene40931|Unigene3077|Unigene37264|Unigene4698|Unigene48142|Unigene31011|Unigene42562|Unigene36523|Unigene47970|Unigene47968|U…	http://www.genome.jp/kegg-bin/show_pathway?ko01100/K03635%09red/K00975%09red/K00430%09red/K02259%09red/K01115%09red/K01602%09red/K00660%09red/K08915%09red/K08914%09red/K08917%09red/K08916%09red/K02152%09red/K02151%09red/K08912%09red/K03949%09red/K05933%09red/K10525%09red/K00889%09red/K05298%09red/K15920%09red/K15893%09red/K01100%09red/K12373%09red/K05857%09red/K00759%09red/K13832%09red/K11352%09r…
Photosynthesis - antenna proteins	KEGG PATHWAY	ko00196	12	25	1.07495e-10	5.05227e-09	Unigene24590|Unigene2777|Unigene2657|Unigene31962|Unigene3005|Unigene29387|Unigene2505|Unigene11094|Unigene2692|Unigene48303|Unigene2691|Unigene29386	http://www.genome.jp/kegg-bin/show_pathway?ko00196/K08908%09red/K08909%09red/K08915%09red/K08914%09red/K08917%09red/K08916%09red/K08910%09red/K08913%09red/K08912%09red
Photosynthesis	KEGG PATHWAY	ko00195	17	97	6.6183e-07	2.07374e-05	Unigene42562|Unigene48054|Unigene25728|Unigene47029|Unigene48815|Unigene11090|Unigene48142|Unigene20882|Unigene48040|Unigene20881|Unigene47970|Unigene3129|Unigene2950|Unigene48976|Unigene45779|Unigene48524|Unigene11802	http://www.genome.jp/kegg-bin/show_pathway?ko00195/K02694%09red/K08905%09red/K02692%09red/K02714%09red/K02698%09red/K02699%09red/K08903%09red/K03689%09red/K03542%09red/K03541%09red/K02716%09red/K02638%09red/K02639%09red/K02721%09red/K14332%09red/K08901%09red
Stilbenoid, diarylheptanoid and gingerol biosynthesis	KEGG PATHWAY	ko00945	7	21	1.83107e-05	0.000430302	Unigene136|Unigene42883|Unigene26790|Unigene36002|Unigene48062|Unigene26787|Unigene48756	http://www.genome.jp/kegg-bin/show_pathway?ko00945/K09754%09red/K00487%09red/K00588%09red/K13065%09red/K00517%09red
Flavonoid biosynthesis	KEGG PATHWAY	ko00941	8	32	4.75675e-05	0.000793256	Unigene42883|Unigene19255|Unigene26790|Unigene36002|Unigene48062|Unigene26787|Unigene48756|Unigene8262	http://www.genome.jp/kegg-bin/show_pathway?ko00941/K09754%09red/K00487%09red/K00588%09red/K13065%09red/K00660%09red
Biosynthesis of secondary metabolites	KEGG PATHWAY	ko01110	70	1041	5.06333e-05	0.000793256	Unigene11328|Unigene33527|Unigene2958|Unigene2957|Unigene30657|Unigene40929|Unigene26790|Unigene23830|Unigene23831|Unigene26787|Unigene19181|Unigene13785|Unigene57994|Unigene11648|Unigene28319|Unigene20233|Unigene21312|Unigene48756|Unigene21357|Unigene21486|Unigene38079|Unigene48305|Unigene33411|Unigene33194|Unigene3668|Unigene21637|Unigene33496|Unigene36002|Unigene48062|Unigene42257|Unigene6503|…	http://www.genome.jp/kegg-bin/show_pathway?ko01110/K00850%09red/K00830%09red/K00975%09red/K02291%09red/K00083%09red/K02259%09red/K00600%09red/K01648%09red/K08242%09red/K03841%09red/K15397%09red/K00660%09red/K00621%09red/K12930%09red/K00588%09red/K01183%09red/K05933%09red/K09840%09red/K00021%09red/K01188%09red/K05350%09red/K00787%09red/K00789%09red/K14677%09red/K00422%09red/K01792%09red/K15095%09r…
Phenylpropanoid biosynthesis	KEGG PATHWAY	ko00940	16	157	0.00117865	0.0158275	Unigene10790|Unigene48305|Unigene42883|Unigene26787|Unigene26790|Unigene34172|Unigene33496|Unigene45702|Unigene48062|Unigene49140|Unigene29802|Unigene28319|Unigene36002|Unigene48756|Unigene21107|Unigene45507	http://www.genome.jp/kegg-bin/show_pathway?ko00940/K00588%09red/K13065%09red/K01188%09red/K00083%09red/K12356%09red/K05350%09red/K09754%09red/K00430%09red/K00487%09red/K05349%09red
Flavone and flavonol biosynthesis	KEGG PATHWAY	ko00944	4	18	0.00653318	0.071862	Unigene20178|Unigene19959|Unigene2579|Unigene2864	http://www.genome.jp/kegg-bin/show_pathway?ko00944/K05279%09red
Oxidative phosphorylation	KEGG PATHWAY	ko00190	16	187	0.0068804	0.071862	Unigene27696|Unigene12759|Unigene48951|Unigene27995|Unigene47314|Unigene48019|Unigene31011|Unigene21857|Unigene48127|Unigene11229|Unigene2504|Unigene48236|Unigene48195|Unigene21312|Unigene19648|Unigene38889	http://www.genome.jp/kegg-bin/show_pathway?ko00190/K03949%09red/K00413%09red/K02265%09red/K01507%09red/K02259%09red/K01535%09red/K02144%09red/K02145%09red/K02149%09red/K11352%09red/K02135%09red/K02152%09red/K02151%09red/K05575%09red
Amino sugar and nucleotide sugar metabolism	KEGG PATHWAY	ko00520	13	144	0.00930798	0.087495	Unigene29197|Unigene11734|Unigene3668|Unigene39389|Unigene34586|Unigene34587|Unigene11733|Unigene11829|Unigene38131|Unigene24694|Unigene21486|Unigene48496|Unigene48099	http://www.genome.jp/kegg-bin/show_pathway?ko00520/K00966%09red/K15920%09red/K00975%09red/K08679%09red/K01183%09red/K12373%09red/K00621%09red/K10046%09red/K13648%09red
Porphyrin and chlorophyll metabolism	KEGG PATHWAY	ko00860	7	59	0.013189	0.112706	Unigene40929|Unigene40931|Unigene23830|Unigene23831|Unigene13785|Unigene21312|Unigene48052	http://www.genome.jp/kegg-bin/show_pathway?ko00860/K03403%09red/K04035%09red/K10960%09red/K02259%09red/K01599%09red
Phosphatidylinositol signaling system	KEGG PATHWAY	ko04070	9	92	0.0176593	0.124267	Unigene11189|Unigene202|Unigene32304|Unigene29531|Unigene42229|Unigene47646|Unigene54803|Unigene4558|Unigene54819	http://www.genome.jp/kegg-bin/show_pathway?ko04070/K00915%09red/K10572%09red/K05857%09red/K00921%09red/K00913%09red/K15422%09red/K00889%09red
Cyanoamino acid metabolism	KEGG PATHWAY	ko00460	5	36	0.0184952	0.124267	Unigene11648|Unigene48305|Unigene29802|Unigene34172|Unigene2610	http://www.genome.jp/kegg-bin/show_pathway?ko00460/K01188%09red/K05349%09red/K05350%09red/K13034%09red/K00600%09red
One carbon pool by folate	KEGG PATHWAY	ko00670	4	24	0.0185079	0.124267	Unigene11648|Unigene36549|Unigene61325|Unigene25048	http://www.genome.jp/kegg-bin/show_pathway?ko00670/K01934%09red/K00600%09red/K13998%09red/K00604%09red
Other glycan degradation	KEGG PATHWAY	ko00511	5	39	0.025441	0.15943	Unigene23205|Unigene24694|Unigene36120|Unigene25046|Unigene33704	http://www.genome.jp/kegg-bin/show_pathway?ko00511/K01190%09red/K01206%09red/K12373%09red
Ether lipid metabolism	KEGG PATHWAY	ko00565	6	58	0.0385449	0.226451	Unigene42863|Unigene29552|Unigene4318|Unigene25616|Unigene4078|Unigene11342	http://www.genome.jp/kegg-bin/show_pathway?ko00565/K13510%09red/K00993%09red/K01115%09red
Steroid biosynthesis	KEGG PATHWAY	ko00100	4	32	0.0478933	0.264822	Unigene48862|Unigene37264|Unigene42650|Unigene10698	http://www.genome.jp/kegg-bin/show_pathway?ko00100/K01824%09red/K08242%09red/K00559%09red/K00213%09red
Terpenoid backbone biosynthesis	KEGG PATHWAY	ko00900	6	63	0.0542245	0.275353	Unigene39197|Unigene37668|Unigene23830|Unigene23831|Unigene57994|Unigene34871	http://www.genome.jp/kegg-bin/show_pathway?ko00900/K10960%09red/K00787%09red/K00021%09red/K11778%09red
Carbon fixation in photosynthetic organisms	KEGG PATHWAY	ko00710	7	80	0.0574571	0.275353	Unigene48501|Unigene3077|Unigene19842|Unigene46709|Unigene47968|Unigene26613|Unigene48352	http://www.genome.jp/kegg-bin/show_pathway?ko00710/K03841%09red/K01006%09red/K01100%09red/K01623%09red/K01602%09red/K05298%09red
Inositol phosphate metabolism	KEGG PATHWAY	ko00562	9	115	0.0610654	0.275353	Unigene11189|Unigene202|Unigene32304|Unigene29531|Unigene42229|Unigene47646|Unigene54803|Unigene4558|Unigene54819	http://www.genome.jp/kegg-bin/show_pathway?ko00562/K00915%09red/K10572%09red/K05857%09red/K00921%09red/K00913%09red/K15422%09red/K00889%09red
Cysteine and methionine metabolism	KEGG PATHWAY	ko00270	8	98	0.061515	0.275353	Unigene47336|Unigene11328|Unigene2958|Unigene19866|Unigene2610|Unigene2957|Unigene2890|Unigene21357	http://www.genome.jp/kegg-bin/show_pathway?ko00270/K00789%09red/K13034%09red/K05933%09red/K00640%09red
Starch and sucrose metabolism	KEGG PATHWAY	ko00500	14	213	0.0779629	0.326825	Unigene48305|Unigene18691|Unigene29802|Unigene11734|Unigene11733|Unigene34172|Unigene21825|Unigene39389|Unigene29197|Unigene34586|Unigene34587|Unigene38131|Unigene4454|Unigene21486	http://www.genome.jp/kegg-bin/show_pathway?ko00500/K01179%09red/K01193%09red/K00975%09red/K15920%09red/K01188%09red/K01051%09red/K05350%09red/K08679%09red/K05349%09red/K13648%09red
Sphingolipid metabolism	KEGG PATHWAY	ko00600	4	38	0.0805889	0.326825	Unigene23205|Unigene25046|Unigene6181|Unigene40772	http://www.genome.jp/kegg-bin/show_pathway?ko00600/K04713%09red/K01190%09red/K00654%09red
Sulfur metabolism	KEGG PATHWAY	ko00920	3	24	0.0834448	0.326825	Unigene2890|Unigene11189|Unigene2610	http://www.genome.jp/kegg-bin/show_pathway?ko00920/K13034%09red/K15422%09red/K00640%09red
Sulfur relay system	KEGG PATHWAY	ko04122	2	13	0.106744	0.401356	Unigene36051|Unigene11224	http://www.genome.jp/kegg-bin/show_pathway?ko04122/K03635%09red/K14169%09red
Galactose metabolism	KEGG PATHWAY	ko00052	6	77	0.115984	0.419328	Unigene39421|Unigene40802|Unigene25046|Unigene21825|Unigene36523|Unigene23205	http://www.genome.jp/kegg-bin/show_pathway?ko00052/K01193%09red/K01190%09red/K00850%09red/K01229%09red
Glycosphingolipid biosynthesis - globo series	KEGG PATHWAY	ko00603	2	16	0.151077	0.519427	Unigene24694|Unigene33933	http://www.genome.jp/kegg-bin/show_pathway?ko00603/K01988%09red/K12373%09red
Phagosome	KEGG PATHWAY	ko04145	8	122	0.158895	0.519427	Unigene30931|Unigene47646|Unigene48951|Unigene23384|Unigene31011|Unigene2504|Unigene48236|Unigene48195	http://www.genome.jp/kegg-bin/show_pathway?ko04145/K07375%09red/K00921%09red/K02144%09red/K02151%09red/K02149%09red/K02152%09red/K07897%09red/K02145%09red
Glycerophospholipid metabolism	KEGG PATHWAY	ko00564	8	124	0.169215	0.519427	Unigene43987|Unigene29552|Unigene4318|Unigene25616|Unigene42863|Unigene37534|Unigene4078|Unigene11342	http://www.genome.jp/kegg-bin/show_pathway?ko00564/K13510%09red/K06129%09red/K00630%09red/K00993%09red/K01115%09red
Nitrogen metabolism	KEGG PATHWAY	ko00910	3	33	0.170506	0.519427	Unigene34412|Unigene28046|Unigene27696	http://www.genome.jp/kegg-bin/show_pathway?ko00910/K01673%09red/K03522%09red/K00413%09red
Glyoxylate and dicarboxylate metabolism	KEGG PATHWAY	ko00630	5	68	0.1713	0.519427	Unigene6503|Unigene11648|Unigene3267|Unigene33411|Unigene3077	http://www.genome.jp/kegg-bin/show_pathway?ko00630/K15893%09red/K00122%09red/K01602%09red/K00830%09red/K00600%09red
Glycine, serine and threonine metabolism	KEGG PATHWAY	ko00260	5	70	0.186075	0.534188	Unigene6503|Unigene11648|Unigene19010|Unigene33411|Unigene19181	http://www.genome.jp/kegg-bin/show_pathway?ko00260/K15893%09red/K00276%09red/K00281%09red/K00830%09red/K00600%09red
Circadian rhythm - plant	KEGG PATHWAY	ko04712	4	52	0.187534	0.534188	Unigene45052|Unigene8262|Unigene25220|Unigene19255	http://www.genome.jp/kegg-bin/show_pathway?ko04712/K12127%09red/K12126%09red/K00660%09red
Fructose and mannose metabolism	KEGG PATHWAY	ko00051	4	55	0.214673	0.593508	Unigene3668|Unigene40802|Unigene47968|Unigene26613	http://www.genome.jp/kegg-bin/show_pathway?ko00051/K00966%09red/K01623%09red/K00850%09red/K03841%09red
Selenocompound metabolism	KEGG PATHWAY	ko00450	2	21	0.230592	0.619304	Unigene26900|Unigene33381	http://www.genome.jp/kegg-bin/show_pathway?ko00450/K01874%09red/K08247%09red
Folate biosynthesis	KEGG PATHWAY	ko00790	2	22	0.246893	0.631296	Unigene11224|Unigene25048	http://www.genome.jp/kegg-bin/show_pathway?ko00790/K03635%09red/K13998%09red
ABC transporters	KEGG PATHWAY	ko02010	3	40	0.250098	0.631296	Unigene37859|Unigene22423|Unigene24678	http://www.genome.jp/kegg-bin/show_pathway?ko02010/K05658%09red
Phenylalanine metabolism	KEGG PATHWAY	ko00360	8	139	0.255205	0.631296	Unigene45702|Unigene33496|Unigene19181|Unigene48062|Unigene11220|Unigene28319|Unigene48756|Unigene21107	http://www.genome.jp/kegg-bin/show_pathway?ko00360/K07253%09red/K00276%09red/K00430%09red/K00487%09red/K00588%09red
alpha-Linolenic acid metabolism	KEGG PATHWAY	ko00592	3	41	0.261933	0.631327	Unigene45629|Unigene45628|Unigene48615	http://www.genome.jp/kegg-bin/show_pathway?ko00592/K10525%09red/K05894%09red
Isoquinoline alkaloid biosynthesis	KEGG PATHWAY	ko00950	2	24	0.279577	0.657005	Unigene19181|Unigene33194	http://www.genome.jp/kegg-bin/show_pathway?ko00950/K00276%09red/K00422%09red
Pentose phosphate pathway	KEGG PATHWAY	ko00030	3	46	0.32188	0.735806	Unigene40802|Unigene47968|Unigene26613	http://www.genome.jp/kegg-bin/show_pathway?ko00030/K01623%09red/K00850%09red/K03841%09red
Glycosphingolipid biosynthesis - ganglio series	KEGG PATHWAY	ko00604	1	9	0.329248	0.735806	Unigene24694	http://www.genome.jp/kegg-bin/show_pathway?ko00604/K12373%09red
Endocytosis	KEGG PATHWAY	ko04144	8	152	0.338546	0.735806	Unigene42863|Unigene30931|Unigene4318|Unigene4078|Unigene11142|Unigene4558|Unigene46295|Unigene11342	http://www.genome.jp/kegg-bin/show_pathway?ko04144/K07897%09red/K12493%09red/K11866%09red/K00889%09red/K01115%09red
Carotenoid biosynthesis	KEGG PATHWAY	ko00906	2	28	0.34442	0.735806	Unigene39155|Unigene4698	http://www.genome.jp/kegg-bin/show_pathway?ko00906/K02291%09red/K09840%09red
Tryptophan metabolism	KEGG PATHWAY	ko00380	3	52	0.393843	0.811373	Unigene27764|Unigene38218|Unigene34876	http://www.genome.jp/kegg-bin/show_pathway?ko00380/K11816%09red/K16903%09red
Glutathione metabolism	KEGG PATHWAY	ko00480	5	96	0.404007	0.811373	Unigene45233|Unigene31505|Unigene26832|Unigene56300|Unigene32219	http://www.genome.jp/kegg-bin/show_pathway?ko00480/K01920%09red/K01256%09red/K00799%09red
Tyrosine metabolism	KEGG PATHWAY	ko00350	3	53	0.405687	0.811373	Unigene19181|Unigene33194|Unigene11220	http://www.genome.jp/kegg-bin/show_pathway?ko00350/K07253%09red/K00276%09red/K00422%09red
Plant hormone signal transduction	KEGG PATHWAY	ko04075	10	210	0.4273	0.836796	Unigene37088|Unigene48449|Unigene3190|Unigene23074|Unigene25220|Unigene29402|Unigene20264|Unigene31409|Unigene26727|Unigene40508	http://www.genome.jp/kegg-bin/show_pathway?ko04075/K13415%09red/K14497%09red/K14496%09red/K14487%09red/K14492%09red/K14488%09red/K14504%09red/K12126%09red
Diterpenoid biosynthesis	KEGG PATHWAY	ko00904	1	17	0.529931	0.99627	Unigene38318	http://www.genome.jp/kegg-bin/show_pathway?ko00904/K05282%09red
Biotin metabolism	KEGG PATHWAY	ko00780	1	17	0.529931	0.99627	Unigene31312	http://www.genome.jp/kegg-bin/show_pathway?ko00780/K00652%09red
Homologous recombination	KEGG PATHWAY	ko03440	5	117	0.578494	1	Unigene10763|Unigene28783|Unigene19178|Unigene47466|Unigene3481	http://www.genome.jp/kegg-bin/show_pathway?ko03440/K08775%09red/K07466%09red/K03165%09red/K10901%09red
Limonene and pinene degradation	KEGG PATHWAY	ko00903	1	20	0.588656	1	Unigene136	http://www.genome.jp/kegg-bin/show_pathway?ko00903/K00517%09red
Glycosaminoglycan degradation	KEGG PATHWAY	ko00531	1	23	0.64007	1	Unigene24694	http://www.genome.jp/kegg-bin/show_pathway?ko00531/K12373%09red
Phenylalanine, tyrosine and tryptophan biosynthesis	KEGG PATHWAY	ko00400	2	51	0.656129	1	Unigene38079|Unigene31703	http://www.genome.jp/kegg-bin/show_pathway?ko00400/K01735%09red/K13832%09red
Regulation of autophagy	KEGG PATHWAY	ko04140	1	26	0.685081	1	Unigene20146	http://www.genome.jp/kegg-bin/show_pathway?ko04140/K08269%09red
Tropane, piperidine and pyridine alkaloid biosynthesis	KEGG PATHWAY	ko00960	1	26	0.685081	1	Unigene19181	http://www.genome.jp/kegg-bin/show_pathway?ko00960/K00276%09red
Aminoacyl-tRNA biosynthesis	KEGG PATHWAY	ko00970	3	83	0.705546	1	Unigene26900|Unigene36549|Unigene2760	http://www.genome.jp/kegg-bin/show_pathway?ko00970/K01873%09red/K01874%09red/K00604%09red
Ascorbate and aldarate metabolism	KEGG PATHWAY	ko00053	2	56	0.706027	1	Unigene48099|Unigene37182	http://www.genome.jp/kegg-bin/show_pathway?ko00053/K00423%09red/K10046%09red
Fatty acid elongation	KEGG PATHWAY	ko00062	1	28	0.711927	1	Unigene20233	http://www.genome.jp/kegg-bin/show_pathway?ko00062/K15397%09red
Propanoate metabolism	KEGG PATHWAY	ko00640	2	57	0.715253	1	Unigene3100|Unigene24984	http://www.genome.jp/kegg-bin/show_pathway?ko00640/K02160%09red/K05605%09red
Peroxisome	KEGG PATHWAY	ko04146	4	111	0.716647	1	Unigene21715|Unigene41606|Unigene33411|Unigene7078	http://www.genome.jp/kegg-bin/show_pathway?ko04146/K13339%09red/K13338%09red/K13348%09red/K00830%09red/K13347%09red
Protein export	KEGG PATHWAY	ko03060	2	59	0.732979	1	Unigene16379|Unigene47935	http://www.genome.jp/kegg-bin/show_pathway?ko03060/K09490%09red/K03070%09red
Fatty acid biosynthesis	KEGG PATHWAY	ko00061	1	33	0.769484	1	Unigene3100	http://www.genome.jp/kegg-bin/show_pathway?ko00061/K02160%09red
Biosynthesis of unsaturated fatty acids	KEGG PATHWAY	ko01040	1	34	0.77954	1	Unigene48012	http://www.genome.jp/kegg-bin/show_pathway?ko01040/K10256%09red
beta-Alanine metabolism	KEGG PATHWAY	ko00410	2	68	0.801543	1	Unigene19181|Unigene24984	http://www.genome.jp/kegg-bin/show_pathway?ko00410/K00276%09red/K05605%09red
SNARE interactions in vesicular transport	KEGG PATHWAY	ko04130	1	39	0.82363	1	Unigene45844	http://www.genome.jp/kegg-bin/show_pathway?ko04130/K08515%09red
Cutin, suberine and wax biosynthesis	KEGG PATHWAY	ko00073	1	40	0.831331	1	Unigene20612	http://www.genome.jp/kegg-bin/show_pathway?ko00073/K15398%09red
RNA degradation	KEGG PATHWAY	ko03018	5	165	0.850568	1	Unigene37942|Unigene38008|Unigene31321|Unigene20211|Unigene45868	http://www.genome.jp/kegg-bin/show_pathway?ko03018/K12620%09red/K03678%09red/K12619%09red/K01148%09red/K12599%09red
Glycolysis / Gluconeogenesis	KEGG PATHWAY	ko00010	4	140	0.864111	1	Unigene30657|Unigene40802|Unigene47968|Unigene26613	http://www.genome.jp/kegg-bin/show_pathway?ko00010/K01792%09red/K01623%09red/K00850%09red/K03841%09red
Lysine degradation	KEGG PATHWAY	ko00310	1	45	0.865096	1	Unigene42257	http://www.genome.jp/kegg-bin/show_pathway?ko00310/K14157%09red
Alanine, aspartate and glutamate metabolism	KEGG PATHWAY	ko00250	1	51	0.896843	1	Unigene33411	http://www.genome.jp/kegg-bin/show_pathway?ko00250/K00830%09red
Pentose and glucuronate interconversions	KEGG PATHWAY	ko00040	2	87	0.897367	1	Unigene32612|Unigene18691	http://www.genome.jp/kegg-bin/show_pathway?ko00040/K00854%09red/K01051%09red
Arginine and proline metabolism	KEGG PATHWAY	ko00330	2	87	0.897367	1	Unigene31452|Unigene28457	http://www.genome.jp/kegg-bin/show_pathway?ko00330/K14677%09red/K12657%09red
Proteasome	KEGG PATHWAY	ko03050	1	55	0.913752	1	Unigene38136	http://www.genome.jp/kegg-bin/show_pathway?ko03050/K02729%09red
Pyruvate metabolism	KEGG PATHWAY	ko00620	2	98	0.931051	1	Unigene48501|Unigene3100	http://www.genome.jp/kegg-bin/show_pathway?ko00620/K01006%09red/K02160%09red
2-Oxocarboxylic acid metabolism	KEGG PATHWAY	ko01210	1	64	0.942377	1	Unigene31452	http://www.genome.jp/kegg-bin/show_pathway?ko01210/K14677%09red
Base excision repair	KEGG PATHWAY	ko03410	1	66	0.947321	1	Unigene21878	http://www.genome.jp/kegg-bin/show_pathway?ko03410/K10773%09red
Citrate cycle (TCA cycle)	KEGG PATHWAY	ko00020	1	66	0.947321	1	Unigene3154	http://www.genome.jp/kegg-bin/show_pathway?ko00020/K01648%09red
Basal transcription factors	KEGG PATHWAY	ko03022	1	70	0.955977	1	Unigene25571	http://www.genome.jp/kegg-bin/show_pathway?ko03022/K10843%09red
Valine, leucine and isoleucine degradation	KEGG PATHWAY	ko00280	1	72	0.959758	1	Unigene24984	http://www.genome.jp/kegg-bin/show_pathway?ko00280/K05605%09red
Plant-pathogen interaction	KEGG PATHWAY	ko04626	3	149	0.960698	1	Unigene50859|Unigene2536|Unigene23541	http://www.genome.jp/kegg-bin/show_pathway?ko04626/K05391%09red/K13412%09red/K13448%09red
N-Glycan biosynthesis	KEGG PATHWAY	ko00510	1	73	0.961526	1	Unigene4106	http://www.genome.jp/kegg-bin/show_pathway?ko00510/K07252%09red
Glycerolipid metabolism	KEGG PATHWAY	ko00561	1	75	0.964832	1	Unigene43987	http://www.genome.jp/kegg-bin/show_pathway?ko00561/K00630%09red
Nucleotide excision repair	KEGG PATHWAY	ko03420	2	117	0.96605	1	Unigene19178|Unigene25571	http://www.genome.jp/kegg-bin/show_pathway?ko03420/K10843%09red/K07466%09red
Ubiquitin mediated proteolysis	KEGG PATHWAY	ko04120	4	190	0.968808	1	Unigene18553|Unigene33029|Unigene43951|Unigene3203	http://www.genome.jp/kegg-bin/show_pathway?ko04120/K04506%09red/K03348%09red/K10573%09red/K10144%09red
Mismatch repair	KEGG PATHWAY	ko03430	1	99	0.988066	1	Unigene19178	http://www.genome.jp/kegg-bin/show_pathway?ko03430/K07466%09red
Pyrimidine metabolism	KEGG PATHWAY	ko00240	3	187	0.989565	1	Unigene2501|Unigene36284|Unigene25048	http://www.genome.jp/kegg-bin/show_pathway?ko00240/K13421%09red/K13998%09red/K01489%09red
RNA transport	KEGG PATHWAY	ko03013	4	231	0.991864	1	Unigene6880|Unigene49539|Unigene21243|Unigene47690	http://www.genome.jp/kegg-bin/show_pathway?ko03013/K03231%09red/K03243%09red/K00784%09red/K05749%09red
mRNA surveillance pathway	KEGG PATHWAY	ko03015	2	159	0.993397	1	Unigene4297|Unigene38322	http://www.genome.jp/kegg-bin/show_pathway?ko03015/K08873%09red/K14409%09red
DNA replication	KEGG PATHWAY	ko03030	1	115	0.994209	1	Unigene19178	http://www.genome.jp/kegg-bin/show_pathway?ko03030/K07466%09red
Purine metabolism	KEGG PATHWAY	ko00230	3	222	0.997127	1	Unigene48041|Unigene23681|Unigene31975	http://www.genome.jp/kegg-bin/show_pathway?ko00230/K00759%09red/K01522%09red
Ribosome biogenesis in eukaryotes	KEGG PATHWAY	ko03008	1	149	0.998763	1	Unigene37942	http://www.genome.jp/kegg-bin/show_pathway?ko03008/K12619%09red
Protein processing in endoplasmic reticulum	KEGG PATHWAY	ko04141	3	267	0.999492	1	Unigene17362|Unigene47935|Unigene40463	http://www.genome.jp/kegg-bin/show_pathway?ko04141/K11718%09red/K09490%09red/K10085%09red
Ribosome	KEGG PATHWAY	ko03010	1	577	1	1	Unigene3081	http://www.genome.jp/kegg-bin/show_pathway?ko03010/K02998%09red
--------------------
#Term	Database	ID	Input number	Background number	P-Value	Corrected P-Value	Input	Hyperlink
--------------------
#Term	Database	ID	Input number	Background number	P-Value	Corrected P-Value	Input	Hyperlink
--------------------
