# Supplementary material for: Transcriptome assembly in Suaeda aralocaspica to reveal the distinct temporal gene/miRNA alterations between the dimorphic seeds during germination
Source: BMC Genomics. 2017 Oct 19;18:806. doi: 10.1186/s12864-017-4209-1 (PMC5649071; doi:10.1186/s12864-017-4209-1)
Supplement: Supplementary file 10 — Identification of unigenes involved in abscisic acid and gibberellic acid signal transduction. (XLSX 17 kb) [file 12864_2017_4209_MOESM10_ESM.xlsx]

## Sheet: ABA
Table S9 Identification of unigenes involved in abscisic acid and gibberellic acid signal transduction.
abscisic acid signal genes
Family	Name	Abbreviation	Most similar	Unigene_ID	number of transcripts	RPKM						Annotation (Nr)
						BlDS	BlIS	BlS	BrDS	BrIS	BrS
abscisic acid receptor PYR/PYL family	REGULATORY COMPONENT OF ABA RECEPTOR 1	RCAR1	AT1G01360/gi|902231501|gb|KNA22282.1|	Unigene24573	2	0.15	0.85	39.72	0.46	0.49	36.17	hypothetical protein SOVF_035260 [Spinacia oleracea]
	PYR1-LIKE 2	PYL2	AT2G26040/gi|731357127|ref|XP_010690042.1|	Unigene40508	2	0.04	0.66	24.71	0.68	0.28	2.65	PREDICTED: abscisic acid receptor PYL2-like [Beta vulgaris subsp. vulgaris] &gt;gi|870849420|gb|KMT01668.1| hypothetical protein BVRB_9g211290 [Beta vulgaris subsp. vulgaris]
	PYR1-LIKE 4	PYL4	AT2G38310/gi|731362510|ref|XP_010692925.1|	Unigene21299	1	0.03	0.15	143.7	0.06	3.53	85.56	PREDICTED: abscisic acid receptor PYL4-like [Beta vulgaris subsp. vulgaris] &gt;gi|870847008|gb|KMS99463.1| hypothetical protein BVRB_2g044620 [Beta vulgaris subsp. vulgaris]
			AT2G38310/gi|902209697|gb|KNA16262.1|	Unigene46312	1	0	0.05	0	0	0.03	0.32	hypothetical protein SOVF_090670 [Spinacia oleracea]
			AT2G38310/gi|902209697|gb|KNA16262.1|	Unigene29558	1	0.02	0.08	1.55	0	0.51	1.97	hypothetical protein SOVF_090670 [Spinacia oleracea]
	PYR1-LIKE 7	PYL7	AT4G01026/gi|698520558|ref|XP_009757093.1|	Unigene12758	1	0	0	0.28	1.13	0.14	1.47	PREDICTED: abscisic acid receptor PYL9-like [Nicotiana sylvestris]
	PYRABACTIN RESISTANCE 1	PYR1	AT4G17870/gi|567871655|ref|XP_006428417.1|	Unigene27578	1	1.46	1.08	15.57	2.39	3.39	11.35	hypothetical protein CICLE_v10012769mg [Citrus clementina] &gt;gi|568877425|ref|XP_006491739.1| PREDICTED: abscisic acid receptor PYL1-like [Citrus sinensis] &gt;gi|557530474|gb|ESR41657.1| hypothetical protein CICLE_v10012769mg [Citrus clementina] &gt;gi|641827225|gb|KDO46416.1| hypothetical protein CISIN_1g046151mg [Citrus sinensis]
	PYR1-LIKE 12	PYL12	AT5G45870/gi|848897165|ref|XP_012848657.1|	Unigene2681	1	134.24	763.13	165.48	260.35	251.55	21.37	PREDICTED: abscisic acid receptor PYL12-like [Erythranthe guttata] &gt;gi|604315384|gb|EYU28090.1| hypothetical protein MIMGU_mgv1a015185mg [Erythranthe guttata]
	PYR1-LIKE 1	PYL1	AT5G46790/gi|731332499|ref|XP_010677239.1|	Unigene27579	1	0.23	0.13	10.07	0.07	0.17	10.7	PREDICTED: abscisic acid receptor PYR1 [Beta vulgaris subsp. vulgaris] &gt;gi|870860300|gb|KMT11653.1| hypothetical protein BVRB_5g105930 [Beta vulgaris subsp. vulgaris]
			AT5G46790/gi|731332499|ref|XP_010677239.1|	Unigene54282	1	0	0	0	0	0	0.28	PREDICTED: abscisic acid receptor PYR1 [Beta vulgaris subsp. vulgaris] &gt;gi|870860300|gb|KMT11653.1| hypothetical protein BVRB_5g105930 [Beta vulgaris subsp. vulgaris]
	REGULATORY COMPONENTS OF ABA RECEPTOR 3	RCAR3	AT5G53160/gi|731321728|ref|XP_010671508.1|	Unigene37926	3	32.23	14.92	22.01	27.93	31.14	26.83	PREDICTED: abscisic acid receptor PYL8 [Beta vulgaris subsp. vulgaris] &gt;gi|870865005|gb|KMT16072.1| hypothetical protein BVRB_3g052410 [Beta vulgaris subsp. vulgaris]
			AT5G53160/gi|902231501|gb|KNA22282.1|	Unigene24574	1	0	0.12	14.73	0.5	0.61	11.23	hypothetical protein SOVF_035260 [Spinacia oleracea]
protein phosphatase 2C	HIGHLY ABA-INDUCED PP2C GENE 2	HAI2	AT1G07430/gi|870860616|gb|KMT11924.1|	Unigene2555	1	158.08	54.56	5.64	104.12	59.43	1.93	hypothetical protein BVRB_5g098880 [Beta vulgaris subsp. vulgaris]
			AT1G07430/gi|731315390|ref|XP_010691227.1|	Unigene2580	2	260.7	334.42	93.16	281.68	317.25	64.52	PREDICTED: protein phosphatase 2C 37 [Beta vulgaris subsp. vulgaris] &gt;gi|870867520|gb|KMT18389.1| hypothetical protein BVRB_2g025410 [Beta vulgaris subsp. vulgaris]
	HYPERSENSITIVE TO ABA1	HAB1	AT1G72770/gi|902232537|gb|KNA22674.1|	Unigene22454	1	5.93	6.53	9.8	11.66	16.72	21.72	hypothetical protein SOVF_032320 [Spinacia oleracea]
	HIGHLY ABA-INDUCED PP2C GENE 3	HAI3	AT2G29380/gi|590588899|ref|XP_007016312.1|	Unigene16460	1	0	0.46	0	0.31	0	0	Highly ABA-induced PP2C gene 2 isoform 2 [Theobroma cacao] &gt;gi|508786675|gb|EOY33931.1| Highly ABA-induced PP2C gene 2 isoform 2 [Theobroma cacao]
			AT2G29380/gi|731348822|ref|XP_010685683.1|	Unigene21018	2	166.83	148.05	19.27	203.16	138.01	7.33	PREDICTED: probable protein phosphatase 2C 24 [Beta vulgaris subsp. vulgaris] &gt;gi|870853294|gb|KMT05175.1| hypothetical protein BVRB_7g173230 [Beta vulgaris subsp. vulgaris]
	PROTEIN PHOSPHATASE 2CA	PP2CA	AT3G11410/gi|731315390|ref|XP_010691227.1|	Unigene19632	1	0	0	0	0.1	0.13	0.11	PREDICTED: protein phosphatase 2C 37 [Beta vulgaris subsp. vulgaris] &gt;gi|870867520|gb|KMT18389.1| hypothetical protein BVRB_2g025410 [Beta vulgaris subsp. vulgaris]
			AT3G11410/gi|902180287|gb|KNA09519.1|	Unigene3190	1	39.3	86.61	105.04	257.8	172.36	115.37	hypothetical protein SOVF_152860 isoform B [Spinacia oleracea]
	ABA INSENSITIVE 1	ABI1	AT4G26080/gi|902169988|gb|KNA07758.1|	Unigene30943	2	1.05	1.9	8.46	3.2	2.94	8.24	hypothetical protein SOVF_168630 [Spinacia oleracea]
serine/threonine-protein kinase SRK2	SUCROSE NONFERMENTING 1-RELATED PROTEIN KINASE 2-10	SNRK2.10	AT1G10940/gi|731328629|ref|XP_010675155.1|	Unigene48001	1	106.85	186.94	314.38	106.65	147.87	295.99	PREDICTED: serine/threonine-protein kinase SRK2H-like [Beta vulgaris subsp. vulgaris] &gt;gi|870862152|gb|KMT13375.1| hypothetical protein BVRB_4g084120 [Beta vulgaris subsp. vulgaris]
	SUCROSE NONFERMENTING 1-RELATED PROTEIN KINASE 2-9	SNRK2.9	AT1G78290/gi|731312717|ref|XP_010676031.1|	Unigene48208	1	68.45	56.8	86.38	84.44	86.81	103.81	PREDICTED: serine/threonine-protein kinase SAPK2 [Beta vulgaris subsp. vulgaris] &gt;gi|870869025|gb|KMT19811.1| hypothetical protein BVRB_1g008630 [Beta vulgaris subsp. vulgaris]
			AT1G78290/gi|902175040|gb|KNA08522.1|	Unigene24484	4	5.76	16.78	117.07	17.58	26.08	135.07	hypothetical protein SOVF_161830 [Spinacia oleracea]
	SUCROSE NONFERMENTING 1-RELATED PROTEIN KINASE 2-2	SNRK2.2	AT3G50500/gi|731338685|ref|XP_010680446.1|	Unigene11179	1	53.2	60.85	88.25	59.47	64.25	46.97	PREDICTED: serine/threonine-protein kinase SRK2I-like [Beta vulgaris subsp. vulgaris] &gt;gi|870857820|gb|KMT09368.1| hypothetical protein BVRB_6g134600 [Beta vulgaris subsp. vulgaris]
	OPEN STOMATA 1	OST1	AT4G33950/gi|731358928|ref|XP_010691013.1|	Unigene28427	3	0.79	1.67	5.05	3.09	6.9	5.2	PREDICTED: serine/threonine-protein kinase SRK2E isoform X2 [Beta vulgaris subsp. vulgaris] &gt;gi|870848269|gb|KMT00558.1| hypothetical protein BVRB_9g218570 [Beta vulgaris subsp. vulgaris]
			AT4G33950/gi|641830071|gb|KDO49171.1|	Unigene28428	1	0.7	0.15	0.19	0.31	0.19	0	hypothetical protein CISIN_1g017936mg [Citrus sinensis]
			AT4G33950/gi|902205035|gb|KNA15059.1|	Unigene30150	1	1.58	1.59	0.83	1.02	2.68	1.96	hypothetical protein SOVF_101640 [Spinacia oleracea]
			AT4G33950/gi|731332339|ref|XP_010677149.1|	Unigene34657	2	0.47	4.37	9.21	1.09	2	11.84	PREDICTED: serine/threonine-protein kinase SAPK3-like [Beta vulgaris subsp. vulgaris] &gt;gi|870860508|gb|KMT11844.1| hypothetical protein BVRB_5g105400 [Beta vulgaris subsp. vulgaris]
	SUCROSE NONFERMENTING 1-RELATED PROTEIN KINASE 2-3	SNRK2.3	AT5G66880/gi|731338685|ref|XP_010680446.1|	Unigene11178	1	36.18	40.31	40.8	35.85	29.84	32.41	PREDICTED: serine/threonine-protein kinase SRK2I-like [Beta vulgaris subsp. vulgaris] &gt;gi|870857820|gb|KMT09368.1| hypothetical protein BVRB_6g134600 [Beta vulgaris subsp. vulgaris]
			AT5G66880/gi|281206461|gb|EFA80647.1|	Unigene14586	1	0	0	0	0	0	4.27	putative protein serine/threonine kinase [Polysphondylium pallidum PN500]
ABA responsive element binding factor	G-BOX BINDING FACTOR 4, GBF4	GBF4	AT1G03970/gi|731313547|ref|XP_010680820.1|	Unigene48218	1	166.62	189.1	89.25	115.37	153.66	73.89	PREDICTED: G-box-binding factor 4-like [Beta vulgaris subsp. vulgaris]
	ABSCISIC ACID RESPONSIVE ELEMENTS-BINDING FACTOR 2	ABF2	AT1G45249/gi|733215412|ref|NP_001290004.1|	Unigene43652	2	8.53	31.22	68.8	9.79	14.15	102.84	ABSCISIC ACID-INSENSITIVE 5-like protein 5 [Beta vulgaris subsp. vulgaris] &gt;gi|731347935|ref|XP_010685236.1| PREDICTED: ABSCISIC ACID-INSENSITIVE 5-like protein 5 [Beta vulgaris subsp. vulgaris] &gt;gi|205271003|emb|CAP66259.1| ABA-responsive element binding protein 1 [Beta vulgaris subsp. vulgaris] &gt;gi|870852874|gb|KMT04755.1| hypothetical protein BVRB_7g169340 [Beta vulgaris subsp. vulgar…
	ABA INSENSITIVE 5	ABI5	AT2G36270/gi|731345090|ref|XP_010683741.1|	Unigene45018	1	230.24	293.32	99.98	257.85	280.53	78.13	PREDICTED: protein ABSCISIC ACID-INSENSITIVE 5-like [Beta vulgaris subsp. vulgaris] &gt;gi|870855051|gb|KMT06799.1| hypothetical protein BVRB_7g159570 [Beta vulgaris subsp. vulgaris]
	ENHANCED EM LEVEL	EEL	AT2G41070/gi|731355873|ref|XP_010689370.1|	Unigene30551	3	27.77	31.66	8.51	12.49	18.1	6.23	PREDICTED: ABSCISIC ACID-INSENSITIVE 5-like protein 6 isoform X4 [Beta vulgaris subsp. vulgaris] &gt;gi|870850036|gb|KMT02192.1| hypothetical protein BVRB_9g207080 [Beta vulgaris subsp. vulgaris]
	ABA-RESPONSIVE ELEMENT BINDING PROTEIN 3	AREB3	AT3G56850/gi|731324948|ref|XP_010673247.1|	Unigene38625	1	1.59	5.48	6.53	1.09	2.13	12.6	PREDICTED: ABSCISIC ACID-INSENSITIVE 5-like protein 2 [Beta vulgaris subsp. vulgaris] &gt;gi|870863791|gb|KMT14938.1| hypothetical protein BVRB_3g064480 [Beta vulgaris subsp. vulgaris]
			AT3G56850/gi|731374258|ref|XP_010666912.1|	Unigene40984	1	1.98	1.61	2.41	2.38	1.8	11.11	PREDICTED: ABSCISIC ACID-INSENSITIVE 5-like protein 2 isoform X2 [Beta vulgaris subsp. vulgaris] &gt;gi|870842280|gb|KMS95734.1| hypothetical protein BVRB_005360 [Beta vulgaris subsp. vulgaris]
Unigenes in bold were differentially expressed unigenes during seed germination.

## Sheet: GA
Table S9 Identification of unigenes involved in abscisic acid and gibberellic acid signal transduction.
gibberellic acid signal genes
Family	Name	Abbreviation	Most similar	Unigene	number of transcripts	RPKM						Annotation (Nr)
						BlDS	BlIS	BlS	BrDS	BrIS	BrS
gibberellin receptor GID1	GA INSENSITIVE DWARF1C	GID1C	AT5G27320/gi|731328316|ref|XP_010674979.1|	Unigene20723	1	8.22	4.93	42.34	11.77	12.38	20.13	PREDICTED: gibberellin receptor GID1C [Beta vulgaris subsp. vulgaris] &gt;gi|870862336|gb|KMT13544.1| hypothetical protein BVRB_4g083210 [Beta vulgaris subsp. vulgaris]
F-box protein GID2	SLEEPY1	SLY1	AT4G24210/gi|902038256|gb|KNA02713.1|	Unigene49059	1	57.94	18.25	29.05	32.44	39.38	23.85	hypothetical protein SOVF_216090 [Spinacia oleracea]
DELLA protein	REPRESSOR OF GA	RGA1	AT2G01570/gi|731341398|ref|XP_010681882.1|	Unigene2720	1	104.85	121.78	134.01	131.99	108.84	93.73	PREDICTED: DELLA protein GAI-like [Beta vulgaris subsp. vulgaris] &gt;gi|870856400|gb|KMT08046.1| hypothetical protein BVRB_6g144010 [Beta vulgaris subsp. vulgaris]
			AT2G01570/gi|731341398|ref|XP_010681882.1|	Unigene2835	1	77.57	71.87	37.79	71.1	53.54	49.54	PREDICTED: DELLA protein GAI-like [Beta vulgaris subsp. vulgaris] &gt;gi|870856400|gb|KMT08046.1| hypothetical protein BVRB_6g144010 [Beta vulgaris subsp. vulgaris]
	RGA-LIKE PROTEIN 3	RGL3	AT5G17490/gi|731310772|ref|XP_010675505.1|	Unigene3946	1	0.26	0	1.73	0.11	0.28	4.6	PREDICTED: scarecrow-like protein 21 [Beta vulgaris subsp. vulgaris] &gt;gi|870869312|gb|KMT20057.1| hypothetical protein BVRB_1g000760 [Beta vulgaris subsp. vulgaris]
Unigenes in bold were differentially expressed unigenes during seed germination.
