# Supplementary material for: Transcriptome assembly in Suaeda aralocaspica to reveal the distinct temporal gene/miRNA alterations between the dimorphic seeds during germination
Source: BMC Genomics. 2017 Oct 19;18:806. doi: 10.1186/s12864-017-4209-1 (PMC5649071; doi:10.1186/s12864-017-4209-1)
Supplement: Supplementary file 11 — Identification of differentially expressed unigenes involved in circadian rhythm-plant pathway during black seed germination. (XLSX 12 kb) [file 12864_2017_4209_MOESM11_ESM.xlsx]

## Sheet: Sheet1
Table S10 Identification of differentially expressed unigenes involved in circadian rhythm-plant pathway during black seed germination.
Name	Abbreviation	Most similar	Unigene	Number of transcript	RPKM						Annotation (Nr)
					BlDS	BlIS	BlS	BrDS	BrIS	BrS
CHALCONE SYNTHASE	CHS	AT5G13930/gi|902206069|gb|KNA15371.1|	Unigene5107	1	0.2	0.17	3.2	0	0	2.95	hypothetical protein SOVF_098800 [Spinacia oleracea]
PSEUDO-RESPONSE REGULATOR 9	PRR9	AT2G46790/gi|870869461|gb|KMT20206.1|	Unigene25684	1	9.37	3.09	1.78	16.49	17.02	8.43	hypothetical protein BVRB_1g002120 [Beta vulgaris subsp. vulgaris]
CHALCONE SYNTHASE	CHS	AT5G13930/gi|902223693|gb|KNA19553.1|	Unigene48137	1	0.18	36.88	628.88	0.39	0.13	127.34	hypothetical protein SOVF_060670 [Spinacia oleracea]
CHALCONE SYNTHASE	CHS	AT5G13930/gi|902206069|gb|KNA15371.1|	Unigene8262	1	9.99	15.27	3.24	46.11	21.06	4.83	hypothetical protein SOVF_098800 [Spinacia oleracea]
ZEITLUPE	ZTL	AT5G57360/gi|731354207|ref|XP_010688459.1|	Unigene30382	1	9.12	2.4	3.29	9.88	9.34	4.98	PREDICTED: adagio protein 1 [Beta vulgaris subsp. vulgaris] &gt;gi|870851234|gb|KMT03300.1| hypothetical protein BVRB_8g198410 [Beta vulgaris subsp. vulgaris]
SUPPRESSOR OF PHYA-105 1	SPA1	AT2G46340/gi|902162509|gb|KNA06691.1|	Unigene39076	1	3.82	1.67	0.46	8.27	3.51	4.61	hypothetical protein SOVF_178660 [Spinacia oleracea]
phytochrome A	PHYA	AT1G09570/gi|902217903|gb|KNA17910.1|	Unigene25752	1	1.03	0.11	0.21	0.68	0.28	1.96	hypothetical protein SOVF_075510 [Spinacia oleracea]
TIMING OF CAB EXPRESSION 1	TOC1	AT5G61380/gi|731334922|ref|XP_010678468.1|	Unigene45052	2	8.46	16.05	49.93	32.36	33.85	24.98	PREDICTED: two-component response regulator-like APRR1 [Beta vulgaris subsp. vulgaris] &gt;gi|870859315|gb|KMT10771.1| hypothetical protein BVRB_5g114270 [Beta vulgaris subsp. vulgaris]
PHYTOCHROME-INTERACTING FACTOR 7	PIF7	AT4G00050/gi|731334852|ref|XP_010678431.1|	Unigene40139	3	0.56	0.76	7.39	1.66	2.83	26.92	PREDICTED: transcription factor PIF7 [Beta vulgaris subsp. vulgaris] &gt;gi|870859285|gb|KMT10741.1| hypothetical protein BVRB_5g113990 [Beta vulgaris subsp. vulgaris]
SPA1-related 2	SPA2	AT4G11110/gi|731311392|ref|XP_010669362.1|	Unigene11886	1	16.22	7.93	3.8	15.32	22.42	13.06	PREDICTED: protein SUPPRESSOR OF PHYA-105 1 isoform X1 [Beta vulgaris subsp. vulgaris] &gt;gi|731311394|ref|XP_010669370.1| PREDICTED: protein SUPPRESSOR OF PHYA-105 1 isoform X1 [Beta vulgaris subsp. vulgaris] &gt;gi|731311396|ref|XP_010669374.1| PREDICTED: protein SUPPRESSOR OF PHYA-105 1 isoform X1 [Beta vulgaris subsp. vulgaris] &gt;gi|870869608|gb|KMT20353.1| hypothetical protein BVRB_1g0035…
GIGANTEA	GI	AT1G22770/gi|902233471|gb|KNA23068.1|	Unigene34972	2	5.11	0.98	5.58	10.67	9.34	9.17	hypothetical protein SOVF_027320 [Spinacia oleracea]
GIGANTEA	GI	AT1G22770/gi|902233471|gb|KNA23068.1|	Unigene26154	1	1.63	0	0	7.04	2.17	6.09	hypothetical protein SOVF_027320 [Spinacia oleracea]
GIGANTEA	GI	AT1G22770/gi|731313653|ref|XP_010681263.1|	Unigene26153	1	1.88	0.07	0.22	2.81	1.27	1.67	PREDICTED: protein GIGANTEA [Beta vulgaris subsp. vulgaris] &gt;gi|731313655|ref|XP_010681268.1| PREDICTED: protein GIGANTEA [Beta vulgaris subsp. vulgaris] &gt;gi|870868800|gb|KMT19603.1| hypothetical protein BVRB_1g012190 [Beta vulgaris subsp. vulgaris]
SPA1-related 2	SPA2	AT4G11110/gi|902176692|gb|KNA08820.1|	Unigene31560	1	1.98	0.48	1.01	2.85	3.02	1.5	hypothetical protein SOVF_159300 [Spinacia oleracea]
CHALCONE SYNTHASE	CHS	AT5G13930/gi|902223693|gb|KNA19553.1|	Unigene61566	1	0.17	0	1.05	0.68	1.31	1.48	hypothetical protein SOVF_060670 [Spinacia oleracea]
CHALCONE SYNTHASE	CHS	AT5G13930/gi|636536400|gb|AHZ97870.1|	Unigene19255	1	0.1	0.13	1.32	1.8	1.19	2.43	chalcone synthase [Punica granatum]
CONSTITUTIVE PHOTOMORPHOGENIC 1	COP1	AT2G32950/gi|731350918|ref|XP_010686759.1|	Unigene33751	1	0.72	0.31	2.57	2.78	1.13	4.36	PREDICTED: E3 ubiquitin-protein ligase COP1-like isoform X2 [Beta vulgaris subsp. vulgaris] &gt;gi|870852127|gb|KMT04071.1| hypothetical protein BVRB_8g185250 [Beta vulgaris subsp. vulgaris]
SUPPRESSOR OF PHYA-105 1	SPA1	AT2G46340/gi|902176692|gb|KNA08820.1|	Unigene22832	1	3.29	0.45	0	2.58	1.78	2.14	hypothetical protein SOVF_159300 [Spinacia oleracea]
SUPPRESSOR OF PHYA-105 1	SPA1	AT2G46340/gi|731311398|ref|XP_010669382.1|	Unigene22833	1	1.95	0	0	1.47	0.81	1.42	PREDICTED: protein SUPPRESSOR OF PHYA-105 1 isoform X2 [Beta vulgaris subsp. vulgaris]
flavin-binding, kelch repeat, f box 1	FKF1	AT1G68050/gi|902231064|gb|KNA22108.1|	Unigene22119	2	14.75	4.57	1.58	28.33	24.27	1.21	hypothetical protein SOVF_037080 [Spinacia oleracea]
flavin-binding, kelch repeat, f box 1	FKF1	AT1G68050/gi|902231064|gb|KNA22108.1|	Unigene22120	1	11.41	3.46	0.48	24.97	20.02	1.67	hypothetical protein SOVF_037080 [Spinacia oleracea]
CONSTITUTIVE PHOTOMORPHOGENIC 1	COP1	AT2G32950/gi|731350918|ref|XP_010686759.1|	Unigene33753	1	0.68	0.21	1.67	2.23	1.96	4.23	PREDICTED: E3 ubiquitin-protein ligase COP1-like isoform X2 [Beta vulgaris subsp. vulgaris] &gt;gi|870852127|gb|KMT04071.1| hypothetical protein BVRB_8g185250 [Beta vulgaris subsp. vulgaris]
phytochrome B	PHYB	AT2G18790/gi|63095002|gb|AAY30986.1|	Unigene37737	1	1.46	0.97	0	1.97	1.46	2.14	phytochrome C, partial [Pereskia weberiana]
