# Supplementary material for: Transcriptome assembly in Suaeda aralocaspica to reveal the distinct temporal gene/miRNA alterations between the dimorphic seeds during germination
Source: BMC Genomics. 2017 Oct 19;18:806. doi: 10.1186/s12864-017-4209-1 (PMC5649071; doi:10.1186/s12864-017-4209-1)
Supplement: Supplementary file 12 — Identification of conserved miRNAs in Suaeda aralocaspica. (XLSX 76 kb) [file 12864_2017_4209_MOESM12_ESM.xlsx]

## Sheet: sheet
Table S12 Identification of conserved miRNAs in Suaeda aralocaspica.
miRNA family	Name	Suaeda aralocaspica sRNA sequence (5'-3')	Length(nt)	Reference miRNA	Read count						pre-miRNA(nt)	Arm	A+U(%)	MFE	MFEI
					BlDS	BlIS	BlS	BrDS	BrIS	BrS
miR156	sar-miR156a	CUGACAGAAGAGAGUGAGCAC	21	ama-miR156	387	235	438	169	198	570
	sar-miR156b	UGACAGAAGAGAGUGAGCACA	21	hvu-miR156a	396	249	473	176	215	614
	sar-miR156c	UGACAGAAGAGAGUGAGUAC	20	hci-miR156a	7	4	18	1	3	5
	sar-miR156d-5p	UGACAGAAGAGAGUGAGCAC	20	ath-miR156a-5p	385	232	432	166	197	565	87	5p	0.5517	-46.4	1.19
	sar-miR156e	UGACAGAAGAAAGUGAGCAC	20	mdm-miR156ad	1	0	0	0	0	1
	sar-miR156f	UGUCAGAAGAGAGUGAGCAC	20	ghr-miR156c	0	0	3	0	0	0
	sar-miR156g	GCUCUCUAUGCUUCUGUCAUCA	22	stu-miR156d-3p	1	0	0	0	0	4
	sar-miR156h	UGACAGAAGAGAGCGAGCAC	20	sbi-miR156e	1	0	2	0	0	1
	sar-miR156i	UGACAGAGGAGAGUGAGCAC	20	vvi-miR156e	0	0	1	0	0	0
	sar-miR156j	GCUCACUGCUCUCUCUGUCAUC	22	zma-miR156e-3p	0	0	0	0	0	1
	sar-miR156k	UGAUAGAAGAGAGUGAGCAC	20	sly-miR156e-5p	2	0	1	0	0	2
	sar-miR156l	UGACAGAAGAGAAUGAGCAC	20	nta-miR156f	3	1	0	0	0	0
	sar-miR156m	CGACAGAAGAGAGUGAGCAC	20	ath-miR156g	10	6	17	6	4	17
	sar-miR156n	GCUCACUGCUCUUUCUGUCAUC	22	zma-miR156h-3p	175	76	194	120	56	161
	sar-miR156o	GUUGACAGAAGAGAGUGAGCAC	22	cme-miR156j	1161	600	1355	484	629	2002
	sar-miR156p	UGACAGAAGAGGGUGAGCAC	20	mtr-miR156j	0	0	0	0	0	1
	sar-miR156q	UGACAGAAGAGAGAGAGCAC	20	ath-miR156j	1	0	1	1	0	1
	sar-miR156r	UGACAGAAGAGAGGGAGCAC	20	ptc-miR156k	1	0	0	0	0	0
	sar-miR156s	UUGACAGAAGAGAGUGAGCAC	21	gma-miR156k	1158	599	1350	481	625	1993
	sar-miR156t-5p	CUGACAGAAGAUAGAGAGCAC	21	mdm-miR156p	277	184	635	399	258	1161	88	5p	0.5682	-48.5	1.28
	sar-miR156u	UGACAGAAGAGAGUGAGCACU	21	gma-miR156q	428	276	504	198	230	657
	sar-miR156v	CUGACAGAAGAUAGAGAGCAU	21	gma-miR156r	6	7	17	13	5	22
	sar-miR156w	UUGACAGAAGAGAGAGAGCAC	21	mdm-miR156t	2	2	3	2	1	1
	sar-miR157a	UUGACAGAAGAUAGAGAGCAC	21	ath-miR157a-5p	44	15	19	18	8	40
	sar-miR157b	UGACAGAAGAUAGAGAGCAC	20	ath-miR157d	5	4	13	11	7	21
	sar-miR157c	GCUCUCUAUGCUUCUGUCAUC	21	aly-miR157d-3p	1	0	0	0	0	3
miR158	sar-miR158a	UUUCCAAAUGUAGACAAAGCA	21	bra-miR158-3p	1	0	0	0	1	1
miR159	sar-miR159a	UUUGGUUUGAAGGGAGCUCUA	21	pde-miR159	101	38	130	15	48	58
	sar-miR159b	UUUGGACUGAAGGGAGCUCUA	21	aqc-miR159	104	73	222	46	67	188
	sar-miR159c	UUGGAUUGAAGGGAGCUCCA	20	pta-miR159a	21	11	25	6	9	12
	sar-miR159d	CUUGGAUUGAAGGGAGCUCC	20	mdm-miR159a	7	4	12	2	3	6
	sar-miR159e	UUUGGAUUGAAGGGAGCUCUA	21	ath-miR159a	159678	77381	213437	53639	72748	168654
	sar-miR159f	UUUGGAUUGAAGGGAGCUCUG	21	osa-miR159a.1	49880	26218	65879	17750	20173	47665
	sar-miR159g	CUUGGAUUGAAGGGAGCUCU	20	bdi-miR159a-3p	1444	830	2009	547	529	1441
	sar-miR159h	UUUGGAUUGAAGGGAGCUCUC	21	lus-miR159b	49902	26241	65943	17757	20196	47711
	sar-miR159i	UUUGGAUUGAAGGGAGCUCUU	21	ath-miR159b-3p	55927	29401	74739	20449	23177	53002
	sar-miR159j	AUUGGAUUGAAGGGAGCUCCA	21	osa-miR159c	191	92	241	49	108	110
	sar-miR159k	CUUGGAUUGAAGGGAGCUCCC	21	pta-miR159c	14	16	54	16	18	48
	sar-miR159l	UUUGGAUUGAAGGGAGCUCCU	21	ath-miR159c	866	394	1006	238	331	509
	sar-miR159m	UUUGGAUUGAAAGGAGCUCUU	21	sof-miR159e	80	48	100	33	27	68
	sar-miR159n	CUUGGAUUGAAGGGAGCUCUA	21	osa-miR159f	3665	1921	5163	1312	1561	3870
	sar-miR319a	UUUGGACUGAAGGGAGCUCCU	21	tcc-miR319	45	33	71	18	17	30
	sar-miR319b	AUUGGACUGAAGGGAGCUCC	20	cpa-miR319	1230	713	873	348	358	600
	sar-miR319c	UUGGACUGAAGGGAGCUCC	19	pta-miR319	18	14	25	5	6	14
	sar-miR319d	AUCUGCCGACUCAUUCAUUCA	21	seu-miR319-5p	23	2	14	2	3	19
	sar-miR319e	CUUGGACUGAAGGGAGCUCC	20	sly-miR319a	25	18	35	8	9	21
	sar-miR319f	UUGGACUGAAGGGAGCUCCCU	21	ath-miR319a	28358	26250	37969	16197	13333	25086
	sar-miR319g	UUGGACUGAAGGGAGCUCCC	20	gma-miR319a	2099	1650	2421	891	835	2256
	sar-miR319h	UUGGACUGAAGGGUGCUCCCU	21	bdi-miR319b-3p	5	8	4	1	4	5
	sar-miR319i	CUUGGACUGAAGGGAGCUCCC	21	ppt-miR319c	3122	2305	3497	1357	1307	3195
	sar-miR319j	UUGGACUGAAGGGAGCUCCUU	21	ath-miR319c	37	40	88	16	18	28
	sar-miR319k	UUGGACUGAAGGGAGCUCCCA	21	mtr-miR319c-3p	2308	1797	2637	978	928	2343
	sar-miR319l	UUGGACUGAAGGGAGCUCCU	20	ptc-miR319e	28	24	55	12	13	22
	sar-miR319m	CUUGGACUGAAGGGAGCUCCU	21	mes-miR319h	45	42	84	21	22	37
	sar-miR319n	UUGGGCUGAAGGGAGCUCCC	20	ptc-miR319i	3	3	4	2	0	4
miR160	sar-miR160a	GCGUAUGAGGAGCCAAGCAUA	21	gma-miR160a-3p	3	14	83	12	6	60
	sar-miR160b	UGCCUGGCUCCCUGUAUGCCA	21	ath-miR160a-5p	285	165	219	141	170	305
	sar-miR160c	CGCCUGGCUCCCUGUAUGCCA	21	ppt-miR160b	7	2	4	4	3	5
	sar-miR160d	UGCCUGGCUCCCUGUAUGCC	20	bdi-miR160f	12	6	9	3	5	10
	sar-miR160e	UGCCUGGCUCCUUGUAUGCCA	21	ppt-miR160g	0	0	0	0	0	1
miR162_1	sar-miR162a	UUGAUAAACCUCUGCAUCCAG	21	cln-miR162	1	1	1	0	1	0
	sar-miR162b	UCGAUAAACCUCUGCAUCCA	20	gma-miR162a	20	12	13	10	5	7
	sar-miR162c	UCGAUAAACCUCUGCAUCCAG	21	ath-miR162a-3p	1175	854	805	445	601	1044
	sar-miR162d	GGAGGCAGCGGUUCAUCGAUC	21	aly-miR162a-5p	2	3	5	0	1	1
	sar-miR162e	UGGAGGCAGCGGUUCAUCGAUC	22	ath-miR162a-5p	3	4	5	0	1	2
miR162_2	sar-miR162f	UCGAUAAGCCUCUGCAUCCAG	21	osa-miR162b	1	1	0	0	0	2
miR164	sar-miR164a	UGGAGAAGCAGGGCACAUGCC	21	mdm-miR164a	1	1	1	0	0	43
	sar-miR164b	UGGAGAAGCAGGGCACGUGCA	21	ath-miR164a	14	4	64	6	6	127
	sar-miR164c	UGGAGAAGCAGGGCACGUGC	20	gma-miR164b	0	0	2	0	0	1
	sar-miR164d	UGGAGAAGCAGGGCACGUGCG	21	ath-miR164c-5p	1	0	2	0	0	1
	sar-miR164e	UGGAGAAGCAGGGCACAUGCU	21	mtr-miR164d	0	0	2	0	0	2
	sar-miR164f	UGGAGAAGCAGGGCACGUGCU	21	osa-miR164d	2	0	2	0	1	3
miR165	sar-miR165a	UCGGACCAGGCUUCAUCCCCC	21	ath-miR165a-3p	6	2	7	2	1	8
	sar-miR165b	UCGGACCAGGCUUCAUCCCC	20	aly-miR165a-3p	1	1	2	1	1	2
	sar-miR165c	GGAAUGUUGUCUGGAUCGAGG	21	ath-miR165a-5p	1	0	0	1	0	0
miR166	sar-miR166a	UCGGACCAGGCUUCAUUCC	19	vvi-miR166a	11	11	24	5	4	20
	sar-miR166b-3p	UCGGACCAGGCUUCAUUCCCC	21	ath-miR166a-3p	3410	2687	2057	1338	1500	3842	92	3p	0.4674	-35	0.71
	sar-miR166c	UCGGACCAGGCUUCAUUCCCUU	22	crt-miR166b	45	29	48	11	14	41
	sar-miR166d	UCGGACCAGGCUUCAUUCCCCC	22	hbr-miR166b	3429	2696	2067	1341	1510	3858
	sar-miR166e	UCGGACCAGGCUUCAUUCCUA	21	mtr-miR166b	21	17	31	7	7	27
	sar-miR166f	UCGGACCAGGCUUCAUUCCUU	21	ata-miR166c-3p	24	21	33	8	7	32
	sar-miR166g	GGAAUGUUGUCUGGCUCGAGG	21	osa-miR166d-5p	94	114	722	44	47	757
	sar-miR166h	GGACCAGGCUUCAUUCCCC	19	cpa-miR166e	1	1	1	1	0	2
	sar-miR166i	UCGAACCAGGCUUCAUUCCCC	21	osa-miR166e-3p	6	3	1	2	0	4
	sar-miR166j	GGAAUGUUGUCUGGCACGAGG	21	ath-miR166e-5p	0	0	1	0	0	0
	sar-miR166k	UCUCGGACCAGGCUUCAUUCC	21	bdi-miR166f	14	14	26	8	4	24
	sar-miR166l	UCGGACCAGGCUUCAUUCCUC	21	osa-miR166g-3p	2720	1106	1261	910	909	1807
	sar-miR166m	GGAAUGUUGUUUGGCUCGAGG	21	aly-miR166g-5p	0	0	0	0	1	0
	sar-miR166n	UUGGACCAGGCUUCAUUCCCC	21	mes-miR166i	15	10	9	7	4	11
	sar-miR166o	UCGGAUCAGGCUUCAUUCCUC	21	osa-miR166i-3p	3	1	0	1	3	2
	sar-miR166p	UCGGACCAGGCUUCAUUCCCG	21	gma-miR166j-3p	20	19	35	6	8	31
	sar-miR166q	UCGGACCAGGCUUCAUUCCU	20	sbi-miR166k	19	16	28	7	7	26
	sar-miR166r	CGGACCAGGCUUCAUUCCCC	20	gma-miR166m	103	86	68	52	40	122
	sar-miR166s	UCGGACCAGGCUUCAUUCCCU	21	osa-miR166m	26	21	38	7	8	32
	sar-miR166t	UCGGACCAGGCUUCAUUCCC	20	gma-miR166p	17	17	34	6	8	29
miR167_1	sar-miR167a	UGAAGCUGCCAGCAUGAUCU	20	lja-miR167a	17	11	11	7	4	17
	sar-miR167b	UGAAGCUGCCAGCAUGAUCUAA	22	bna-miR167a	40	26	23	19	13	29
	sar-miR167c	UGAAGCUGCCAGCAUGAUCUA	21	ath-miR167a-5p	40	26	23	18	13	27
	sar-miR167d	UGAAGCUGCCAGCAUGAUCUGA	22	ata-miR167b-5p	2093	1103	1080	659	738	1646
	sar-miR167e	UGAAGCUGCCAGCAUGAUCUC	21	vvi-miR167c	88	51	45	28	18	103
	sar-miR167f	UGAAGCUGCCAGCAUGAUCUGG	22	ath-miR167d	932	454	473	295	293	744
	sar-miR167g	UGAAGCUGCCAGCAUGAUCUUA	22	ppe-miR167d	24	16	19	13	6	25
	sar-miR167h	UGAAGCUGCCAGCAUGAUCUG	21	osa-miR167d-5p	916	441	465	275	284	723
	sar-miR167i	UGAAGCUGCCAGCAUGAUCUU	21	gma-miR167e	22	14	14	10	4	21
	sar-miR167j	UGAAGCUGCCAGCAUGAUCUGC	22	ata-miR167f-5p	928	446	470	280	292	733
	sar-miR167k	UGAAGCUGCCAACAUGAUCUG	21	ptc-miR167h-5p	0	0	0	1	0	0
miR168	sar-miR168a	UCGCUUGGUGCAGGUCGGGA	20	cme-miR168	6	4	10	4	5	5
	sar-miR168b	UCGCUUGGUGCAGGUCGGGAC	21	nta-miR168a	7	5	16	5	7	8
	sar-miR168c	CCUGCCUUGCAUCAACUGAAU	21	sly-miR168a-3p	0	0	0	0	0	1
	sar-miR168d	CCCGCCUUGCAUCAACUGAAU	21	ath-miR168a-3p	15	21	73	15	17	57
	sar-miR168e	UCGCUUGGUGCAGGUCGGGAA	21	ath-miR168a-5p	488	463	805	254	472	979
	sar-miR168f	UCGCUUGGUGCAGGUCGAGAA	21	bna-miR168b	0	0	2	0	0	0
	sar-miR168g	UCGCUUGGUGCAGGUCGGG	19	gma-miR168b	0	1	1	0	1	0
miR169_1	sar-miR169a	GGCAAGUUGUCCUUGGCUACA	21	aly-miR169a-3p	0	0	21	3	0	16
	sar-miR169b	GGCAAGUUGUCCUUGGCUAC	20	ath-miR169a-3p	0	0	6	0	0	4
	sar-miR169c	UAGCCAAGGAUGAUUUGCCUGC	22	mdm-miR169b	1	0	2	2	3	2
	sar-miR169d	UAGCCAAGGAUGACUUGCCGG	21	osa-miR169e	80	50	81	106	70	48
	sar-miR169f	UAGCCAAGGAUGACUUGCCUGC	22	ppe-miR169f	1	3	5	2	4	3
	sar-miR169g	UAGCCAAGGAUGACUUGCCUG	21	ath-miR169h	0	1	0	0	0	0
	sar-miR169h	GGCAGUCUCCUUGGCUAUU	19	aly-miR169h-3p	2	1	6	3	2	2
	sar-miR169i	GGCAGUCUCCUUGGCUAUC	19	aly-miR169j-3p	24	38	141	42	21	65
	sar-miR169j	UAGCCAAGGAUGAUUUGCCUGU	22	bdi-miR169k-5p	1	0	1	1	0	0
	sar-miR169l	UAGCCAAGGAUGAUUUGCCUG	21	osa-miR169r-5p	0	0	1	1	0	0
miR169_2	sar-miR169k	UAGCCAAGGAUGACUUGCCG	20	bdi-miR169m	1	1	1	0	0	1
miR169_6	sar-miR169e	AGCCAAGGAUGACUUGCCGG	20	gma-miR169e	2	1	1	1	1	1
miR170	sar-miR170a	UGAUUGAGCCGUGUCAAUAUC	21	ath-miR170-3p	0	0	1	0	0	0
miR171_1	sar-miR171a	UGAUUGAGUCGUGCCAAUAUC	21	mtr-miR171a	0	0	8	1	0	149
	sar-miR171b	UGAUUGAGCCGUGCCAAUAU	20	htu-miR171a	1	1	1	0	0	1
	sar-miR171c	GGAUAUUGGUACGGUUCAAUC	21	ptc-miR171a-5p	5	23	241	14	9	143
	sar-miR171d	UUGAGCCGCGCCAAUAUCACA	21	ppt-miR171b	1	1	1	0	1	0
	sar-miR171e-3p	UGAUUGAGCCGUGCCAAUAUC	21	osa-miR171b	315	88	230	106	95	206	96	3p	0.6771	-36.2	1.17
	sar-miR171f	UGAUUGAGCCGUGCCAAUAUU	21	mtr-miR171c	3	2	6	1	1	4
	sar-miR171g	UUGAGCCGCGCCAAUAUCAC	20	sly-miR171d	1	0	1	0	0	0
	sar-miR171h	UUGAGCCGCGCCAAUAUCACU	21	gma-miR171k-3p	82	57	52	45	37	52
miR172	sar-miR172a	AGAAUCUUGAUGAUGCUGCAU	21	ath-miR172a	106	127	560	72	59	691
	sar-miR172b	GCAGCACCAUCAAGAUUCACA	21	aly-miR172b-5p	26	7	6	8	4	1
	sar-miR172c	AGAAUCUUGAUGAUGCUGCAG	21	ath-miR172c	16	18	12	10	12	11
	sar-miR172d	CAGCACCAUCAAGAUUCACA	20	zma-miR172d-5p	0	0	0	1	0	0
	sar-miR172e	GCAGCACCAUCAAGAUUCAC	20	osa-miR172d-5p	24	7	1	3	0	1
	sar-miR172f	GAAUCUUGAUGAUGCUGCAU	20	aly-miR172e-3p	8	6	14	3	2	14
	sar-miR172g	AGAAUCUUGAUGAUGCUGCA	20	gma-miR172f	9	7	6	3	2	6
	sar-miR172h	UGAAUCUUGAUGAUGCUGCAU	21	gma-miR172k	93	107	545	63	51	688
miR2118	sar-miR2118a	UUACCGAUUCCACCCAUUCCUA	22	mtr-miR2118	0	1	0	0	0	0
miR2949	sar-miR2949a	ACUUUUGAACUGGAUUUGCCGA	22	ghr-miR2949a-5p	0	0	0	3	0	0
miR390	sar-miR390a	AAGCUCAGGAGGGAUAGCGUC	21	cca-miR390	4	3	5	5	1	2
	sar-miR390b	AAGCUCAGGAGGGAUAGCGCC	21	ath-miR390a-5p	772	747	895	264	179	898
	sar-miR390c	CGCUAUCCAUCCUGAGUUCC	20	ath-miR390b-3p	2	2	3	2	0	1
	sar-miR390d	CGCUAUCCAUCCUGAGUUCCA	21	aly-miR390b-3p	4	3	3	3	0	2
	sar-miR390e	AAGCUCAGGAGGGAUAGCACC	21	gma-miR390b-5p	1	1	2	1	0	0
	sar-miR390f	GAGCUCAGGAGGGAUAGCGCC	21	ppt-miR390c-5p	12	15	18	3	1	12
	sar-miR390g	AGCUCAGGAGGGAUAGCGCC	20	gma-miR390e	11	14	18	3	1	12
miR393	sar-miR393a	UCCAAAGGGAUCGCAUUGAUC	21	osa-miR393a	3	3	4	3	1	8
	sar-miR393b	UCCAAAGGGAUCGCAUUGAUCC	22	ath-miR393a-5p	22	14	73	22	21	86
	sar-miR393c	UCCAAAGGGAUCGCAUUGAUCU	22	osa-miR393b-5p	11	6	14	8	3	22
miR394	sar-miR394a	UUGGCAUUCUGUCCACCUCC	20	ath-miR394a	513	416	378	264	274	418
miR396	sar-miR396a	UUCCACAGCUUUCUUGAACUA	21	vvi-miR396a	8	3	21	3	3	55
	sar-miR396b	UUCCACAGCUUUCUUGAACAG	21	mdm-miR396a	1	1	3	0	0	8
	sar-miR396c	GUUCAAUAAAGCUGUGGGAA	20	osa-miR396a-3p	1	0	1	0	0	8
	sar-miR396d	GUUCAAGAAAGCUGUGGGAAA	21	cca-miR396a-3p	4	5	24	7	1	51
	sar-miR396e	UUCCACAGCUUUCUUGAACUG	21	ath-miR396a-5p	601	588	3647	381	252	13989
	sar-miR396f	UUCCACAGCUUUCUUGAACU	20	vvi-miR396b	6	3	15	2	3	33
	sar-miR396g	GCUCAAGAAAGCUGUGGGAGA	21	gma-miR396b-3p	0	0	1	0	0	0
	sar-miR396h	UUCCACAGCUUUCUUGAACUU	21	ath-miR396b-5p	379	266	502	188	233	1510
	sar-miR396i	UUCAAGAAAGCUGUGGGAAAA	21	cca-miR396c	4	4	5	1	1	17
	sar-miR396j	UUCCACAGCUUUCUUGAACUGU	22	gma-miR396e	613	595	3673	387	265	14073
	sar-miR396k	GUUCAAUAAAGCUGUGGGAAA	21	ata-miR396e-3p	2	1	103	4	0	360
	sar-miR396l	UCCACAGGCUUUCUUGAACUG	21	osa-miR396e-5p	0	0	0	1	0	0
	sar-miR396m	UUCCACGGCUUUCUUGAACUG	21	ptc-miR396f	1	0	5	0	0	17
	sar-miR396n	UUCCACGGCUUUCUUGAACUU	21	ptc-miR396g-5p	0	0	0	0	0	2
	sar-miR396o	UCCACAGCUUUCUUGAACUG	20	gma-miR396h	8	9	52	5	7	201
miR398	sar-miR398a	UGUGUUCUCAGGUCACCCCU	20	ahy-miR398	3	1	1	2	1	0
	sar-miR398b	UGUGUUCUCAGGUCACCCCUU	21	ath-miR398a-3p	8	6	4	4	1	2
	sar-miR398c	UGUGUUCUCAGGUCGCCCCUG	21	osa-miR398b	16	9	3	3	2	38
miR399	sar-miR399a	UGCCAAAGGAGAAUUGCCC	19	tae-miR399	0	0	1	1	1	0
	sar-miR399b	UGCCAAAGGAGAAUUGCCCUG	21	osa-miR399a	9	4	10	3	2	7
miR403	sar-miR403a	UUAGAUUCACGCACAAACUCG	21	ath-miR403-3p	11188	10329	11878	5279	6942	14145
	sar-miR403b	UUAGAUUCACGCACAAACUUG	21	gma-miR403a	93	68	84	50	39	110
miR408	sar-miR408a	UGCACUGCCUCUUCCCUGGCU	21	nta-miR408	3	1	0	0	0	0
	sar-miR408b	UGCACUGCCUCUUCCCUGGC	20	gma-miR408d	1	0	0	0	0	0
miR482	sar-miR482a	UCUUUCCUACUCCUCCCAUUCC	22	vvi-miR482	0	0	0	0	0	1
miR5139	sar-miR5139a	AAACCUGGCUCUGAUACCA	19	rgl-miR5139	54	49	73	80	36	29
miR535	sar-miR535a	UGACAACGAGAGAGAGCACGU	21	mes-miR535a	0	1	2	0	1	1
	sar-miR535b	UGACGACGAGAGAGAGCACGC	21	ppe-miR535b	1	0	0	0	0	2
miR5368	sar-miR5368a	GGACAGUCUCAGGUAGACA	19	gma-miR5368	12	7	9	12	4	7
miR6173	sar-miR6173a	AGCCGUAAACGAUGGAUACU	20	hbr-miR6173	13	10	8	13	3	5
miR6300	sar-miR6300a	GUCGUUGUAGUAUAGUGG	18	gma-miR6300	165	355	735	136	55	866
miR6478	sar-miR6478a	CCGACCUUAGCUCAGUUGGUG	21	ptc-miR6478	544	513	439	1053	244	351
miR7505	sar-miR7505a	UUCAGAAACCAUCCCUUCCUU	21	ghr-miR7505	0	0	0	1	0	0
	sar-miR7505b	ACAGCUUUAGAAAUCAUCCCU	21	gra-miR7505b	0	0	1	0	0	0
miR8051	sar-miR8051a	UAGUAUGGUAGAAAGAUUCA	20	stu-miR8051-5p	6	13	16	2	1	5
miR8155	sar-miR8155a	UAACCUGGCUCUGAUACCA	19	cpa-miR8155	47	44	71	71	34	29
miR8175	sar-miR8175a	GAUCCCCGGCAACGGCGCCA	20	ath-miR8175	245	220	249	337	94	145
miR827	sar-miR827a	UUAGAUGACCAUCAGCAAACA	21	osa-miR827	10	4	20	6	6	5
miR894	sar-miR894a	CGUUUCACGUCGGGUUCACC	20	ppt-miR894	75	41	32	47	30	19
					397086	223999	518505	149380	174451	431916	Total
