# Supplementary material for: Transcriptome assembly in Suaeda aralocaspica to reveal the distinct temporal gene/miRNA alterations between the dimorphic seeds during germination
Source: BMC Genomics. 2017 Oct 19;18:806. doi: 10.1186/s12864-017-4209-1 (PMC5649071; doi:10.1186/s12864-017-4209-1)
Supplement: Supplementary file 13 — Identification of novel miRNAs in Suaeda aralocaspica. (XLSX 35 kb) [file 12864_2017_4209_MOESM13_ESM.xlsx]

## Sheet: sheet
Table S13 Identification of novel miRNAs in Suaeda aralocaspica.
miRNA family	Name	Suaeda aralocaspica sRNA sequence (5'-3')	Length(nt)	Read count						pre-miRNA(nt)	Arm	A+U(%)	MFE	MFEI
				BlDS	BlIS	BlS	BrDS	BrIS	BrS
miR1	sar-miR1a	UUUAUCUUCAACAUAGCACUA	21	381	188	249	105	180	236	64	5p	0.6719	-31.8	1.51
	sar-miR1b	UUAAUCUUCAACAUAGCAGUA	21	2082	975	1184	495	890	1554	63	5p	0.6667	-25.9	1.23
miR2	sar-miR2	UUACUGCUAUGCUGAAGAUUUAAC	24	88	30	37	17	21	34	110	5p	0.6545	-31.7	0.83
miR3	sar-miR3	UGACGAUGAGAGAGAGCACGC	21	1494	765	1945	584	994	2442	89	5p	0.5393	-52.8	1.29
miR4	sar-miR4	UUAGGAACCGGAGCAUAUAAC	21	30	36	51	14	27	58	95	3p	0.6526	-41.8	1.27
miR5	sar-miR5	GGGCUAUUAGCUCAGUGG	18	7	57	30	27	2	37	70	5p	0.4	-28.9	0.69
miR6	sar-miR6a	GGGCGCAGCGGUCGCUGC	18	4	7	10	3	1	18	63	5p	0.3016	-34	0.77
	sar-miR6b	GGGCGCAGCGGUCGCUGCA	19	27	42	37	19	14	56	63	5p	0.3016	-34	0.77
miR7	sar-miR7	GCCGUUGGUGCAGAUCUU	18	23	15	8	12	2	8	68	3p	0.3235	-35.1	0.76
miR8	sar-miR8	UUUUGGGGAGAAUUAAGUAUC	21	8	4	11	3	3	3	108	3p	0.6852	-32.4	0.95
miR9	sar-miR9	AACUAAUAUGAUACGGAGGUA	21	9	5	9	7	4	4	86	3p	0.6512	-37.6	1.25
miR10	sar-miR10	CCAAAAGCCCUGCCCUCCCU	20	0	9	12	1	0	14	68	5p	0.4706	-28.1	0.78
miR11	sar-miR11	AUGGCAUUACUAUAGACA	18	3	7	2	6	7	5	81	5p	0.5926	-25.8	0.781832
miR12	sar-miR12	AGGGCGCAGCGGUCGCUG	18	12	22	10	7	3	15	65	5p	0.3077	-34	0.755564
miR159	sar-miR13	UUUGGAUUGAAGGGAGCUCU	20	49848	26212	65841	17741	20164	47644	180	3p	0.65	-58.4	0.926984
miR14	sar-miR14	UUGCAUUUUUUCUUCCAAAUCUUU	24	14	2	3	13	6	1	170	3p	0.6118	-61.3	0.928872
miR15	sar-miR15	ACGGUUUGGUGUACGGUUUGGAGU	24	8	1	4	4	4	2	73	5p	0.5342	-33.8	0.994018
miR16	sar-miR16	AAUAUAUGCAAAAGUAGGGGC	21	11	1	4	4	0	1	65	5p	0.6923	-35.4	1.76996
miR17	sar-miR17	GAAGGGCGGAGGCCUUUGGUGUC	23	40	25	32	46	47	49	72	3p	0.4861	-30.2	0.816199
miR18	sar-miR18	GGAAUGAACUUAUAAUCA	18	1	1	1	7	2	1	65	5p	0.6769	-24.6	1.17134
miR19	sar-miR19	UUAGCCCUUACUUUUGCAUAUAUU	24	13	4	11	3	8	4	61	3p	0.6721	-33.9	1.69484
miR20	sar-miR20	CGCAGUCUGGUCAGCGCAUC	20	8	4	4	9	9	22	62	3p	0.4194	-18.6	0.516707
				54111	28412	69495	19127	22388	52208	Total
