# Supplementary material for: Transcriptome assembly in Suaeda aralocaspica to reveal the distinct temporal gene/miRNA alterations between the dimorphic seeds during germination
Source: BMC Genomics. 2017 Oct 19;18:806. doi: 10.1186/s12864-017-4209-1 (PMC5649071; doi:10.1186/s12864-017-4209-1)
Supplement: Supplementary file 14 — The precursor sequences of Suaeda aralocaspica miRNAs. (XLSX 32 kb) [file 12864_2017_4209_MOESM14_ESM.xlsx]

## Sheet: precursor sequence
Table S14 The precursor sequences of Suaeda aralocaspica miRNAs.
miRNA name	Sequence (5'-3')	Length (nt)
sar-miR156d-5p	UGACAGAAGAGAGUGAGCACUCAUGGUGGGUUUUCUUGCAUUAUGUAUAUGCUUGAAGCUAUGUGUGCUCACUCUCUGUCUGUCUCC	87
sar-miR156t-5p	CUGACAGAAGAUAGAGAGCACUGAGGAUGAUAUACAGCUUAUAAUCCUGCAUAUUACUCCUUUGUGCUCUCUAUCUUCUGUCACCGCC	88
sar-miR166b-3p	GGAAUGUUGUCUGGCUCGAGGACUUGUUUGGCUGUAGAUCUAUUUCCACUCCUUUAGCCUUCUCCCCGUCGUCGGACCAGGCUUCAUUCCCC	92
sar-miR171e-3p	UGUUGGCCCGGUUCACUCAAGAGAUUAAUUGUUUAGAAAUUAAUCGGUUUUUUUUUUCUUAAUUAUUUUGUCUUUUGAUUGAGCCGUGCCAAUAUC	96
sar-miR1a	UUUAUCUUCAACAUAGCACUAGAGAGAUGAUUUAUUCGCGCUAGUGCUAUGUUGAAGAUUAAAA	64
sar-miR1b	UUAAUCUUCAACAUAGCAGUAAGAAGCUGAUUGAAAUCCUUACUGCUAUGCUGAAGAUUUAAC	63
sar-miR2	UUACUGCUAUGCUGAAGAUUUAACCGUUUCUACCUUUUAGGAAUUAUAAGACAAAUGAUGCGACAGUGGUAAAAAGGCAAAAAGGGUUAAUCUUCAAAAUAGCAGUAGUG	110
sar-miR3	UGACGAUGAGAGAGAGCACGCUUGUUGGCAUCCAUGUAAGUUAAUACAUGGCAAUGUAGUGUACGCGCGUGCUCUCUCUCAUUGUCAUA	89
sar-miR4	UAUAUGCUGUGGUUCACUAAAAAACGUAGCAUAUAACCUGUAUAAGACGGUUAUUGUUGUUAUAUGCUGCAUUUUUAGGAACCGGAGCAUAUAAC	95
sar-miR5	GGGCUAUUAGCUCAGUGGUAGAGCGCGCCCCUGAUAAUUGCGUCGUUGUGCCUGGGCUGUGAGGGCUCUC	70
sar-miR6a	GGGCGCAGCGGUCGCUGCAAAACCUGUGGCGUGAGCCAGGGCGGAGCGGCCGUUGGUGCAGAU	63
sar-miR6b	GGGCGCAGCGGUCGCUGCAAAACCUGUGGCGUGAGCCAGGGCGGAGCGGCCGUUGGUGCAGAU	63
sar-miR7	GAGGGCGCAGCGGUCGCUGCAAAACCUGUGGCGUGAGCCAGGGCGGAGCGGCCGUUGGUGCAGAUCUU	68
sar-miR8	CUCUUAAUUCAUCUCAAAAUAUGUAAAUGGAAGAUACAUGAGAGUAAUGCUAUGAAAUUGCAGAAUCGGUUGUGUUCAUUUUUCGUAUUUUGGGGAGAAUUAAGUAUC	108
sar-miR9	CCUCCGCAUUAUAUUAGUUGCAAAGAUUUGACAUAAAGUAGAGAGGAAAAAUGUCAUAUUGCUGCAACUAAUAUGAUACGGAGGUA	86
sar-miR10	CCAAAAGCCCUGCCCUCCCUCUACUAUCUAUAUCUAUCCAAGAGAUGGAAGGGCGGAGGCCUUUGGUG	68
sar-miR11	AUGGCAUUACUAUAGACACGGGUGUUGGUUAUUAUUCAAUAAUCAGUCGCCUUUUGCACGGUGCCUACAGUUAUGCUAUUC	81
sar-miR12	AGGGCGCAGCGGUCGCUGCAAAACCUGUGGCGUGAGCCAGGGCGGAGCGGCCGUUGGUGCAGAUC	65
sar-miR13	AGCTCCTTGATGTCCAAAAGAAGGCCTTACAAGGGCATAAAATTGCTGCTAATATATGGATATCCATAAACCTATCAATTAATAATGGAGTATTTTGATAGGGTTTTGGCTTTGCATATGTTTGGAGCTGTTATTTGCCCTTTTTTTTGTTTGTTCATTTTTTGGATTGAAGGGAGCTCT	180
sar-miR14	AGAUUUGGAAGGAAAAUGCAAUAUCUCUCCAUCCCCUUUUUCCACUUUCUUCCUUUUCCUCCGUCCCCUUCUAUUAUUUUGCUAAACCAAGCGAGUAGAGGAAGGAGAGAGAAAAGAAAAAGGAGUCAUUGGAGGUAAGUGUGAGAUUGCAUUUUUUCUUCCAAAUCUUU	170
sar-miR15	ACGGUUUGGUGUACGGUUUGGAGUUCGGUUUCUAGUUCUCCGCACCAACUCCAAACCGAACACCGAAUUUUUA	73
sar-miR16	AAUAUAUGCAAAAGUAGGGGCUGCAUUGUUAGUGUAUAAUUAGCCCUUACUUUUGCAUAUAUUUA	65
sar-miR17	AACCAAAAGCCCUGCCCUCCCUCUACUAUCUAUAUCUAUCCAAGAGAUGGAAGGGCGGAGGCCUUUGGUGUC	72
sar-miR18	GGAAUGAACUUAUAAUCAUGGAAUCGACUCGAUUAUCAGAUUCUAGAUUAUAAGUUCAUAACCCU	65
sar-miR19	UAUAUGCAAAAGUAGGGGCUGCAUUGUUAGUGUAUAAUUAGCCCUUACUUUUGCAUAUAUU	61
sar-miR20	UGAGCUCGAUCGGGCUAUUUCGGAGGGUGAAACGAGGUGUAGCGCAGUCUGGUCAGCGCAUC	62
