# Supplementary material for: Transcriptome assembly in Suaeda aralocaspica to reveal the distinct temporal gene/miRNA alterations between the dimorphic seeds during germination
Source: BMC Genomics. 2017 Oct 19;18:806. doi: 10.1186/s12864-017-4209-1 (PMC5649071; doi:10.1186/s12864-017-4209-1)
Supplement: Supplementary file 16 — miRNAs differentially expressed during Suaeda aralocaspica seed germination. (XLSX 57 kb) [file 12864_2017_4209_MOESM16_ESM.xlsx]

## Sheet: BlISvsBlDS_UP
Table S15 miRNAs differentially expressed during Suaeda aralocaspica seed germination.
miRNA	BlIS_normalized	BlDS_normalized	logFC	Pvalue	BlIS(TPM)	BlDS(TPM)
sar-miR6300a	355	112.249	1.66112	1.85081e-31	1405.91	365.62
sar-miR169i	38	17.711	1.10135	0.00716177	150.49	53.18
sar-miR6b	42	19.8659	1.0801	0.00490079	166.33	59.83
sar-miR5	57	5.21475	3.45029	1.23598e-12	225.74	15.51
sar-miR171c	23	3.69437	2.63823	0.000163551	91.09	11.08
sar-miR160a	14	2.17108	2.68894	0.00219853	55.44	6.65

## Sheet: BlISvsBlDS_DOWN
Table S15 miRNAs differentially expressed during Suaeda aralocaspica seed germination.
miRNA	BlIS_normalized	BlDS_normalized	logFC	Pvalue	BlIS(TPM)	BlDS(TPM)
sar-miR319d	2	16.6755	-3.05966	0.00073255	7.92	50.97
sar-miR171e-3p	88	217.258	-1.30383	2.39969e-13	348.51	698
sar-miR2	30	63.983	-1.09273	0.000605444	118.81	195

## Sheet: BlSvsBlIS_UP
Table S15 miRNAs differentially expressed during Suaeda aralocaspica seed germination.
miRNA	BlS_normalized	BlIS_normalized	logFC	Pvalue	BlS(TPM)	BlIS(TPM)
sar-miR169i	141	66.1104	1.09275	0.00011245	239.69	150.49
sar-miR166g	722	192.67	1.90587	9.9504e-53	1227.37	451.48
sar-miR172a	560	214.983	1.3812	1.08667e-23	951.97	502.96
sar-miR396k	103	1.6963	5.92411	2.22044e-24	175.1	3.96
sar-miR169a	21	1.65009	3.66977	0.000224713	35.7	0
sar-miR396o	52	15.5309	1.74337	0.000335544	88.4	35.64
sar-miR396j	3673	1025.76	1.84026	1.09075e-247	6243.92	2356.39
sar-miR171c	241	40.0148	2.59043	1.40091e-28	409.69	91.09
sar-miR160a	83	24.5209	1.7591	2.43626e-06	141.1	55.44
sar-miR172h	545	181.504	1.58626	1.81219e-29	926.47	423.75
sar-miR393b	73	24.4877	1.57584	3.64099e-05	124.1	55.44
sar-miR156t-5p	635	309.982	1.03457	5.29636e-15	1079.47	728.7
sar-miR396e	3647	1013.28	1.84767	7.91653e-248	6199.72	2328.67
sar-miR164b	64	6.81358	3.23159	1.5695e-10	108.8	15.84
sar-miR396a	21	5.12805	2.03391	0.00915967	35.7	11.88

## Sheet: BlSvsBlIS_DOWN
Table S15 miRNAs differentially expressed during Suaeda aralocaspica seed germination.
miRNA	BlS_normalized	BlIS_normalized	logFC	Pvalue	BlS(TPM)	BlIS(TPM)
sar-miR12	10	37.3817	-1.90233	4.9916e-06	17	87.13
sar-miR166b-3p	2057	4721.18	-1.19861	0	3496.8	10641.4
sar-miR11	2	10.9294	-2.45015	0.00481786	3.4	27.72
sar-miR894a	32	71.8489	-1.16689	9.64474e-07	54.4	162.37
sar-miR172c	12	30.5779	-1.34946	0.000575829	20.4	71.29
sar-miR398c	3	15.5268	-2.37173	0.000756443	5.1	35.64
sar-miR166r	68	149.625	-1.13774	4.13905e-12	115.6	340.59
sar-miR172e	1	10.0789	-3.33326	0.00366959	1.7	27.72
sar-miR5	30	99.8546	-1.73487	2.86897e-13	51	225.74
sar-miR7	8	25.418	-1.66778	0.000631968	13.6	59.4
sar-miR166d	2067	4737.76	-1.19667	0	3513.8	10677
sar-miR319h	4	13.9931	-1.80665	0.00761732	6.8	31.68

## Sheet: BlSvsBlDS_UP
Table S15 miRNAs differentially expressed during Suaeda aralocaspica seed germination.
miRNA	BlS_normalized	BlDS_normalized	logFC	Pvalue	BlS(TPM)	BlDS(TPM)
sar-miR6300a	735	181.104	2.02093	9.10598e-60	1249.46	365.62
sar-miR169i	141	30.2013	2.22301	1.79603e-14	239.69	53.18
sar-miR166g	722	105.215	2.77866	1.99551e-91	1227.37	208.29
sar-miR172a	560	119.199	2.23205	2.48803e-53	951.97	234.88
sar-miR396k	103	2.53979	5.34179	2.33348e-23	175.1	4.43
sar-miR169a	21	1.21838	4.10735	4.15139e-05	35.7	0
sar-miR396o	52	10.2459	2.34346	1.3254e-06	88.4	17.73
sar-miR168d	73	19.3266	1.9173	9.04784e-07	124.1	33.24
sar-miR159k	54	18.0524	1.58077	0.000507822	91.8	31.02
sar-miR5	30	8.89137	1.75448	0.0056216	51	15.51
sar-miR396d	24	5.02225	2.25663	0.00228833	40.8	8.86
sar-miR396j	3673	652.852	2.49213	0	6243.92	1358.33
sar-miR171c	241	6.4335	5.22729	9.27774e-55	409.69	11.08
sar-miR160a	83	3.81864	4.44198	1.84353e-17	141.1	6.65
sar-miR172h	545	105.163	2.37363	1.3411e-56	926.47	206.08
sar-miR393b	73	28.1373	1.37541	0.000291683	124.1	48.75
sar-miR156t-5p	635	300.369	1.08002	8.10491e-17	1079.47	613.8
sar-miR396e	3647	639.962	2.51065	0	6199.72	1331.74
sar-miR164b	64	18.057	1.82552	1.14758e-05	108.8	31.02
sar-miR10	12	1.18271	3.34287	0.00903765	20.4	0

## Sheet: BlSvsBlDS_DOWN
Table S15 miRNAs differentially expressed during Suaeda aralocaspica seed germination.
miRNA	BlS_normalized	BlDS_normalized	logFC	Pvalue	BlS(TPM)	BlDS(TPM)
sar-miR167j	470	985.087	-1.06759	2.60506e-65	798.98	2056.33
sar-miR157a	19	56.7508	-1.57864	2.05509e-07	32.3	97.5
sar-miR319d	14	29.3735	-1.06909	0.00524312	23.8	50.97
sar-miR894a	32	95.3343	-1.57492	2.30566e-11	54.4	166.19
sar-miR167f	473	989.213	-1.06444	3.23715e-65	804.08	2065.2
sar-miR167i	14	28.081	-1.00417	0.00773727	23.8	48.75
sar-miR167b	23	51.5842	-1.1653	3.77413e-05	39.1	88.63
sar-miR166l	1261	2904.17	-1.20356	1.7982e-219	2143.64	6027.18
sar-miR167d	1080	2229.13	-1.04545	6.05312e-142	1835.95	4637.83
sar-miR398c	3	19.8372	-2.72518	6.42085e-05	5.1	35.45
sar-miR172e	1	29.52	-4.88362	9.50881e-10	1.7	53.18
sar-miR14	3	17.3397	-2.53105	0.000420544	5.1	31.02
sar-miR16	4	13.6289	-1.7686	0.00775198	6.8	24.37
sar-miR7	8	29.1666	-1.86624	8.39065e-05	13.6	50.97
sar-miR167h	465	972.61	-1.06463	2.84977e-64	790.48	2029.74
sar-miR172b	6	32.9033	-2.4552	8.23317e-07	10.2	57.61
sar-miR167e	45	110.36	-1.29422	2.16577e-10	76.5	195
sar-miR167c	23	51.5842	-1.1653	3.77413e-05	39.1	88.63
sar-miR2	37	110.831	-1.58276	4.66714e-13	62.9	195

## Sheet: BrISvsBrDS_UP
Table S15 miRNAs differentially expressed during Suaeda aralocaspica seed germination.
miRNA	BrIS_normalized	BrDS_normalized	logFC	Pvalue	BrIS(TPM)	BrDS(TPM)
sar-miR159a	48	13.276	1.85421	2.40084e-06	243.47	88.96
sar-miR159j	108	46.58	1.21325	2.85441e-07	547.81	290.6

## Sheet: BrISvsBrDS_DOWN
Table S15 miRNAs differentially expressed during Suaeda aralocaspica seed germination.
miRNA	BrIS_normalized	BrDS_normalized	logFC	Pvalue	BrIS(TPM)	BrDS(TPM)
sar-miR8175a	94	339.416	-1.85232	1.08002e-31	476.8	1998.6
sar-miR6300a	55	130.755	-1.24936	8.9605e-08	278.98	806.56
sar-miR5139a	36	74.4518	-1.04831	0.000766037	182.6	474.45
sar-miR156n	56	114.972	-1.03778	2.20677e-05	284.05	711.67
sar-miR5	2	22.8964	-3.51705	2.09243e-05	10.14	160.13
sar-miR6478a	244	1112.33	-2.18863	7.77107e-126	1237.64	6244.88

## Sheet: BrSvsBrIS_UP
Table S15 miRNAs differentially expressed during Suaeda aralocaspica seed germination.
miRNA	BrS_normalized	BrIS_normalized	logFC	Pvalue	BrS(TPM)	BrIS(TPM)
sar-miR396i	17	2.39955	2.8247	0.000795723	35.11	5.07
sar-miR396f	33	8.04235	2.03678	0.000222442	68.15	15.22
sar-miR6300a	866	136.037	2.67037	8.80701e-122	1788.51	278.98
sar-miR164a	43	2.70163	3.99243	8.03343e-10	88.81	0
sar-miR166g	757	116.531	2.69957	1.09192e-107	1563.4	238.4
sar-miR390b	898	437.564	1.03722	2.17283e-31	1854.6	907.94
sar-miR172a	691	146.122	2.24151	5.90012e-79	1427.09	299.27
sar-miR396k	360	2.5829	7.12286	2.34503e-98	743.49	0
sar-miR169a	16	2.3562	2.76354	0.00141704	33.04	0
sar-miR396o	201	17.6301	3.51108	3.19923e-38	415.12	35.51
sar-miR396m	17	2.39955	2.8247	0.000795723	35.11	0
sar-miR398c	38	5.39059	2.81749	6.45636e-07	78.48	10.14
sar-miR396h	1510	565.802	1.41618	2.43156e-87	3118.53	1181.85
sar-miR5	37	5.39318	2.77832	6.4478e-07	76.41	10.14
sar-miR396d	51	2.70594	4.23629	1.06321e-11	105.33	5.07
sar-miR396j	14073	633.631	4.47314	0	29064.3	1344.16
sar-miR171c	143	22.6661	2.6574	4.30646e-21	295.33	45.65
sar-miR160a	60	15.4974	1.95294	3.74578e-07	123.92	30.43
sar-miR172h	688	126.463	2.44369	1.0538e-87	1420.89	258.69
sar-miR6a	18	2.44116	2.88236	0.000444828	37.17	5.07
sar-miR396e	13989	602.737	4.53662	0	28890.8	1278.22
sar-miR167e	103	45.3461	1.18359	1.05922e-05	212.72	91.3
sar-miR164b	127	15.2072	3.062	5.90641e-22	262.29	30.43
sar-miR10	14	2.2675	2.62625	0.00442358	28.91	0
sar-miR171a	149	2.65452	5.81072	8.4994e-39	307.72	0
sar-miR396a	55	7.94171	2.79191	2.68408e-09	113.59	15.22

## Sheet: BrSvsBrIS_DOWN
Table S15 miRNAs differentially expressed during Suaeda aralocaspica seed germination.
miRNA	BrS_normalized	BrIS_normalized	logFC	Pvalue	BrS(TPM)	BrIS(TPM)
sar-miR11	5	18.8059	-1.91119	0.00337238	10.33	35.51
sar-miR894a	19	76.5268	-2.00997	2.26048e-10	39.24	152.17
sar-miR159a	58	120.874	-1.05938	2.85806e-07	119.78	243.47
sar-miR19	4	21.3749	-2.41784	0.000406865	8.26	40.58
sar-miR159j	110	269.817	-1.29448	6.89657e-19	227.18	547.81
sar-miR5139a	29	90.7253	-1.64545	1.23435e-09	59.89	182.6
sar-miR172c	11	31.9584	-1.53869	0.000672507	22.72	60.87
sar-miR169d	48	175.772	-1.8726	3.99703e-20	99.13	355.06
sar-miR8155a	29	85.7449	-1.564	1.12333e-08	59.89	172.46
sar-miR14	1	10.8766	-3.44316	0.00269075	2.07	30.43
sar-miR17	49	118.435	-1.27324	9.32058e-09	101.2	238.4

[truncated: 2 more sheets: BrSvsBrDS_UP, BrSvsBrDS_DOWN]
