# Supplementary material for: Transcriptome assembly in Suaeda aralocaspica to reveal the distinct temporal gene/miRNA alterations between the dimorphic seeds during germination
Source: BMC Genomics. 2017 Oct 19;18:806. doi: 10.1186/s12864-017-4209-1 (PMC5649071; doi:10.1186/s12864-017-4209-1)
Supplement: Supplementary file 17 — The putative targets of Suaeda aralocaspica conserved miRNAs predicted by TAPIR. (XLSX 49 kb) [file 12864_2017_4209_MOESM17_ESM.xlsx]

## Sheet: 工作表1
Table S16 The putative targets of Suaeda aralocaspica conserved miRNAs predicted by TAPIR.
miRNA family	miRNA	Target_ID	Number of transcripts	Annotation	Functional category
miR156	miR156a-c/d-5p/e/f/h/i/k-m/o-s/t-5p/u-w, miR157a/b	Unigene25708	1	PREDICTED: squamosa promoter-binding-like protein 6 isoform X2 [Beta vulgaris subsp. vulgaris]	transcription regulation
	miR156a-c/d-5p/e/f/h/i/k-m/o-s/t-5p/u-w, miR157a/b	Unigene30985	1	PREDICTED: squamosa promoter-binding-like protein 2 [Beta vulgaris subsp. vulgaris] &gt;gi|731343154|ref|XP_010682752.1| PREDICTED: squamosa promoter-binding-like protein 2 [Beta vulgaris subsp. vulgaris] &gt;gi|731343156|ref|XP_010682753.1| PREDICTED: squamosa promoter-binding-like protein 2 [Beta vulgaris subsp. vulgaris] &gt;gi|731343158|ref|XP_010682754.1| PREDICTED: squamosa promoter-binding…	transcription regulation
	miR156b/c/d-5p/m	Unigene39435	1		unknown
	miR156b/c/d-5p/e/h/q/r/t-5p/v/w, miR157a-c	Unigene42597	1		unknown
	miR156b/c/d-5p/e/h/q/r/t-5p/v/w, miR157a/b	Unigene7038	1		unknown
	miR156c	Unigene10922	1	PREDICTED: glycine-rich cell wall structural protein 1.8-like [Beta vulgaris subsp. vulgaris] &gt;gi|870860634|gb|KMT11942.1| hypothetical protein BVRB_5g099060 [Beta vulgaris subsp. vulgaris]	cell wall
	miR156c/d-5p/m/q/r/w	Unigene20608	1	EMBRYO DEFECTIVE 1691 [Arabidopsis thaliana]	unknown
	miR156c/l	Unigene32874	2	ELONGATA 1 [Arabidopsis thaliana]	cell cycle/cell division
	miR156d-5p/h/m/o/r/s/u	Unigene32863	1	peptide transporter 1 [Arabidopsis thaliana]	transporter
	miR156e/m	Unigene11075	2	GATA transcription factor 16 [Arabidopsis thaliana]	transcription regulation
	miR156e	Unigene32948	1		unknown
	miR156e	Unigene38369	1		unknown
	miR156e/h	Unigene42432	1		unknown
	miR156g, miR157c	Unigene12028	1		unknown
	miR156h/l	Unigene44858	2	2-phosphoglycolate phosphatase 2 [Arabidopsis thaliana]	signaling
	miR156j	Unigene2761	1	RING/U-box superfamily protein [Arabidopsis thaliana]	transcription regulation
	miR156k	Unigene9198	1	lysophosphatidyl acyltransferase 2 [Arabidopsis thaliana]	metabolism
	miR156o/s	Unigene18876	1		unknown
	miR156p	Unigene44837	1		unknown
	miR156q/r	Unigene47183	1		unknown
	miR156r	Unigene38782	1	zinc-dependent activator protein-1 [Arabidopsis thaliana]	transcription regulation
	miR156s/w	Unigene20455	1		unknown
	miR156v	Unigene20218	1		unknown
miR158	miR158a	Unigene45935	1	glycoprotease 1 [Arabidopsis thaliana]	unknown
miR159	miR159b-l/n, miR319a-c/e-n	Unigene1159	1		unknown
	miR159b-e/g/j/n, miR319b/c/e/g/k/l	Unigene17085	1	hypothetical protein BVRB_4g074370 [Beta vulgaris subsp. vulgaris]	unknown
	miR159c-g/j-l/n	Unigene5343	1	DUO POLLEN 1 [Arabidopsis thaliana]	transcription regulation
	miR159d/l	Unigene46505	9	GPI transamidase subunit PIG-U [Arabidopsis thaliana]	signaling
	miR159e	Unigene24694	1	beta-hexosaminidase 3 [Arabidopsis thaliana]	metabolism
	miR159g	Unigene32118	1	COP1-interacting protein-related [Arabidopsis thaliana]	unknown
	miR159h	Unigene40264	1		unknown
	miR159i	Unigene18623	1	methyltransferase FkbM [Arabidopsis thaliana]	unknown
	miR159i	Unigene47983	1	DEK domain-containing chromatin associated protein [Arabidopsis thaliana]	unknown
	miR159l	Unigene7938	1		unknown
	miR319a-c/e-h/j/l/m	Unigene39875	1	hypothetical protein SOVF_170630 [Spinacia oleracea]	unknown
	miR319a-c/e/g/h/j-m	Unigene42701	1	TEOSINTE BRANCHED 1, cycloidea and PCF transcription factor 2 [Arabidopsis thaliana]	transcription regulation
	miR319b	Unigene21223	1	Networked 1A [Arabidopsis thaliana]	cell structure
	miR319b/c/j/l	Unigene43227	1	NADH dehydrogenase subunit 4 [Arabidopsis thaliana]	energy
	miR319b/c/j/l	Unigene46584	2	TEOSINTE BRANCHED 1, cycloidea and PCF transcription factor 3 [Arabidopsis thaliana]	cell cycle/cell division
	miR319e	Unigene44598	1	chloride channel D [Arabidopsis thaliana]	transporter
miR160	miR160b-e	Unigene36784	2	auxin response factor 16 [Arabidopsis thaliana]	transcription regulation
	miR160b-e	Unigene37068	1	auxin response factor 10 [Arabidopsis thaliana]	transcription regulation
	miR160b/d	Unigene39132	2	PREDICTED: auxin response factor 17 [Beta vulgaris subsp. vulgaris] &gt;gi|731310706|ref|XP_010672606.1| PREDICTED: auxin response factor 17 [Beta vulgaris subsp. vulgaris] &gt;gi|731310708|ref|XP_010672677.1| PREDICTED: auxin response factor 17 [Beta vulgaris subsp. vulgaris] &gt;gi|870869286|gb|KMT20031.1| hypothetical protein BVRB_1g000500 [Beta vulgaris subsp. vulgaris]	transcription regulation
miR162_1	miR162a-c	Unigene29941	1	SUSPENSOR 1 [Arabidopsis thaliana]	RNA processing
miR164	miR164b-d	Unigene19839	1	degradation of periplasmic proteins 15 [Arabidopsis thaliana]	protein processing
	miR164b-f	Unigene38871	1	NAC domain containing protein 100 [Arabidopsis thaliana]	transcription regulation
	miR164d	Unigene46361	1	VQ motif-containing protein [Arabidopsis thaliana]	stress response
miR165, miR166	miR165a/b, miR166a/b-3p/e/f/h/l/p-t	Unigene47107	2	REVOLUTA [Arabidopsis thaliana]	transcription regulation
	miR165b, miR166a/b-3p/c-f/h/l/n-t	Unigene32963	2	INCURVATA 4 [Arabidopsis thaliana]	transcription regulation
	miR166a/e/q	Unigene28801	2	global transcription factor group E4 [Arabidopsis thaliana]	transcription regulation
	miR166a/b-3p/d/h/l/q-t	Unigene34699	4	galactosyltransferase family protein [Arabidopsis thaliana]	protein modification
	miR166h	Unigene30844	1	formin homology5 [Arabidopsis thaliana]	cell cycle/cell division
	miR166k	Unigene47058	2	DNA-directed RNA polymerase II protein [Arabidopsis thaliana]	transcription regulation
	miR166m	Unigene42110	1		unknown
miR167_1	miR167e	Unigene32497	1	SUPPRESSOR OF MAX2 1 [Arabidopsis thaliana]	signaling
	miR167k	Unigene20836	1	putative mitochondrial RNA helicase 2 [Arabidopsis thaliana]	RNA processing
miR168	miR168c	Unigene44651	1	tRNA arginine adenosine deaminase [Arabidopsis thaliana]	RNA editing
	miR168d	Unigene32625	1	alkaline/neutral invertase E [Arabidopsis thaliana]	metabolism
	miR168d	Unigene46065	1	MLP-like protein 423 [Arabidopsis thaliana]	stress response
miR169_1, miR169_2, miR169_6	miR169a/b/d/e/k	Unigene31302	1		unknown
	miR169a/b	Unigene43480	1	MYOSIN 2 [Arabidopsis thaliana]	vesicle transport
	miR169c-g/j-l	Unigene33806	1	thioredoxin superfamily protein [Arabidopsis thaliana]	protein folding
	miR169d/e/j-l	Unigene26545	1	nuclear factor Y, subunit A9 [Arabidopsis thaliana]	transcription regulation
	miR169e/g/k	Unigene25577	1	PREDICTED: nuclear transcription factor Y subunit A-3 [Beta vulgaris subsp. vulgaris] &gt;gi|870852968|gb|KMT04849.1| hypothetical protein BVRB_7g170190 [Beta vulgaris subsp. vulgaris]	transcription regulation
	miR169g	Unigene40581	3		unknown
	miR169g/l	Unigene44960	3	nuclear factor Y, subunit A1 [Arabidopsis thaliana]	transcription regulation
	miR169h	Unigene16992	1	beta-galactosidase 10 [Arabidopsis thaliana]	metabolism
	miR169h	Unigene41010	1	ROP interactive partner 5 [Arabidopsis thaliana]	unknown
	miR169h	Unigene41858	1	PHOTOPERIOD-INDEPENDENT EARLY FLOWERING 1 [Arabidopsis thaliana]	transcription regulation
	miR169h/i	Unigene45942	4		unknown
	miR169i	Unigene33342	1	serine/threonine/tyrosine kinase 46 [Arabidopsis thaliana]	signaling
	miR169i	Unigene40065	1	actin-related protein C2B [Arabidopsis thaliana]	cell structure
	miR169i	Unigene47858	1	late embryogenesis abundant protein (LEA) family protein [Arabidopsis thaliana]	stress response
miR170, miR171_1	miR170a, miR171a/b/d/e-3p/f-h	Unigene34442	1	HAIRY MERISTEM 3 [Arabidopsis thaliana]	transcription regulation
	miR170a, miR171b/f	Unigene42489	1	a folate transporter from the folate-biopterin transporter (FBT) family [Arabidopsis thaliana]	transporter
	miR170a, miR171a/b/e-3p/f/g	Unigene44608	1	ARABIDOPSIS THALIANA HAIRY MERISTEM 4 [Arabidopsis thaliana]	transcription regulation
	miR171b	Unigene51558	1		unknown
	miR171c	Unigene55084	1		unknown
miR172	miR172a/c/f-h	Unigene13804	1	PREDICTED: AP2-like ethylene-responsive transcription factor TOE3 [Beta vulgaris subsp. vulgaris] &gt;gi|870843935|gb|KMS97014.1| hypothetical protein BVRB_7g179610 [Beta vulgaris subsp. vulgaris]	transcription regulation
	miR172a/f/h	Unigene22774	1		unknown
	miR172a/c/f/g	Unigene26235	2	TARGET OF EARLY ACTIVATION TAGGED (EAT) 1 [Arabidopsis thaliana]	transcription regulation
	miR172a/f/g	Unigene29655	2	polyamine oxidase 4 [Arabidopsis thaliana]	metabolism
	miR172a/c/f-h	Unigene41115	1	hypothetical protein SOVF_188900 [Spinacia oleracea]	unknown
	miR172b/e	Unigene14112	1		unknown
	miR172b/e	Unigene40019	2	FKBP-like peptidyl-prolyl cis-trans isomerase family protein [Arabidopsis thaliana]	protein folding
	miR172d	Unigene16356	1	methyl-CPG-binding domain 10 [Arabidopsis thaliana]	transcription regulation
	miR172e	Unigene13551	1	plant protein of unknown function (DUF247) [Arabidopsis thaliana]	unknown
	miR172e	Unigene2555	1	highly ABA-induced PP2C gene 2 [Arabidopsis thaliana]	signaling
	miR172f	Unigene2980	1	RNase L inhibitor protein-related [Arabidopsis thaliana]	unknown
	miR172h	Unigene11630	1	ORRM2 [Arabidopsis thaliana]	RNA editing
miR390	miR390a/b/e-g	Unigene40283	1		unknown
	miR390b/e/g	Unigene21019	1		unknown
	miR390b/g	Unigene36019	1	MALE DISCOVERER1 [Arabidopsis thaliana]	signaling
	miR390b/e	Unigene48582	1	POM-POM1 [Arabidopsis thaliana]	stress response
	miR390g	Unigene20645	1	growth-regulating factor 3 [Arabidopsis thaliana]	transcription regulation
miR393	miR393a-c	Unigene15506	1		unknown
	miR393a-c	Unigene37070	1	TRANSPORT INHIBITOR RESPONSE 1 [Arabidopsis thaliana]	signaling
	miR393a	Unigene37071	1	TRANSPORT INHIBITOR RESPONSE 1 [Arabidopsis thaliana]	signaling
	miR393a-c	Unigene47621	1	auxin signaling F-box 3 [Arabidopsis thaliana]	signaling
miR394	miR394a	Unigene26101	1	LEAF CURLING RESPONSIVENESS [Arabidopsis thaliana]	signaling
miR396	miR396a/b/e/f/j/l/m/o	Unigene20645	1	growth-regulating factor 3 [Arabidopsis thaliana]	transcription regulation
	miR396a/b/e/f/l/m/o	Unigene43693	8	RXW8 [Arabidopsis thaliana]	metabolism
	miR396a/b/e/f/j/l/m/o	Unigene44576	1	growth-regulating factor 2 [Arabidopsis thaliana]	transcription regulation
	miR396a/e/f/h/j/n/o	Unigene49176	1	hypothetical protein BVRB_014080 [Beta vulgaris subsp. vulgaris]	unknown
	miR396a-k/m/o	Unigene49791	1		unknown
	miR396a/e/f/o	Unigene533	1		unknown
	miR396a/b/e/f/h/j/l-o	Unigene58677	1		unknown
	miR396b	Unigene11145	1	P-loop containing nucleoside triphosphate hydrolases superfamily protein [Arabidopsis thaliana]	RNA processing
	miR396b/e/f/l/o	Unigene20255	2	growth-regulating factor 7 [Arabidopsis thaliana]	transcription regulation
	miR396b/e/f/j/l/o	Unigene31713	1	hypothetical protein BVRB_3g049470 [Beta vulgaris subsp. vulgaris]	unknown
	miR396b	Unigene37540	1	PREDICTED: uncharacterized protein LOC104894175 [Beta vulgaris subsp. vulgaris] &gt;gi|870859008|gb|KMT10472.1| hypothetical protein BVRB_5g115960 [Beta vulgaris subsp. vulgaris]	unknown
	miR396b/e/f/j/l/m/o	Unigene44047	1	growth-regulating factor 5 [Arabidopsis thaliana]	transcription regulation
	miR396c	Unigene55808	1		unknown
	miR396d	Unigene24713	1	growth-regulating factor 4 [Arabidopsis thaliana]	transcription regulation
	miR396e/f/o	Unigene37280	1	NEUTRAL CERAMIDASE 1 [Arabidopsis thaliana]	stress response
	miR396e/f/h/o	Unigene37862	1		unknown
	miR396e/f/o	Unigene47636	1	nucleolar factor 1 [Arabidopsis thaliana]	unknown
	miR396f/h/o	Unigene19823	2	responsive to dehydration 21A [Arabidopsis thaliana]	stress response
	miR396f/h	Unigene2415	1	PREDICTED: uncharacterized protein LOC104905119 isoform X2 [Beta vulgaris subsp. vulgaris] &gt;gi|870847942|gb|KMT00276.1| hypothetical protein BVRB_1g016320 isoform A [Beta vulgaris subsp. vulgaris]	unknown
	miR396f/h	Unigene24759	1	ribosomal protein L2 family [Arabidopsis thaliana]	translation
	miR396f/h	Unigene3116	1	zinc finger (CCCH-type)family protein [Arabidopsis thaliana]	transcription regulation
	miR396f	Unigene3166	1		unknown
	miR396f/h	Unigene33082	1	phototropic-responsive NPH3 family protein [Arabidopsis thaliana]	signaling
	miR396f/o	Unigene35932	1	PREDICTED: uncharacterized protein LOC104901309 [Beta vulgaris subsp. vulgaris]	unknown
	miR396f/h	Unigene46991	1		unknown
	miR396f/h	Unigene47075	2	CHR20 [Arabidopsis thaliana]	transcription regulation
	miR396h	Unigene16054	1	nudix hydrolase homolog 15 [Arabidopsis thaliana]	metabolism
	miR396j	Unigene20394	1		unknown
	miR396l	Unigene57511	1		unknown
	miR396o	Unigene24437	1	hypothetical protein SOVF_077930 isoform B [Spinacia oleracea]	unknown
miR398	miR398a/b	Unigene2632	1	copper/zinc superoxide dismutase 1 [Arabidopsis thaliana]	stress response
miR399	miR399a	Unigene22454	1	HYPERSENSITIVE TO ABA1 [Arabidopsis thaliana]	signaling
	miR399a/b	Unigene31200	1	leucine-rich repeat protein kinase family protein [Arabidopsis thaliana]	signaling
	miR399a/b	Unigene39271	1	transmembrane amino acid transporter family protein [Arabidopsis thaliana]	transporter
	miR399a/b	Unigene40812	1		unknown
	miR399a/b	Unigene40813	1	UBIQUITIN-CONJUGATING ENZYME 24 [Arabidopsis thaliana]	transporter
miR403	miR403a/b	Unigene24471	1	Hus1-like protein [Arabidopsis thaliana]	cell cycle/cell division
	miR403a/b	Unigene29931	2		unknown
	miR403a/b	Unigene36099	1	PREDICTED: U-box domain-containing protein 33-like isoform X2 [Beta vulgaris subsp. vulgaris] &gt;gi|870869728|gb|KMT20473.1| hypothetical protein BVRB_1g004620 isoform A [Beta vulgaris subsp. vulgaris]	unknown
miR408	miR408a/b	Unigene34584	2	Histone superfamily protein [Arabidopsis thaliana]	unknown
	miR408a/b	Unigene47976	1	plantacyanin [Arabidopsis thaliana]	stress response
	miR408b	Unigene39882	1	laccase 3 [Arabidopsis thaliana]	cell wall
miR482	miR482a	Unigene39969	1	disease resistance protein (CC-NBS-LRR class) family [Arabidopsis thaliana]	stress response
miR5139	miR5139a	Unigene26494	1	T4.15 [Malus x robusta]	unknown
	miR5139a	Unigene36010	1		unknown
	miR5139a	Unigene45280	1		unknown
	miR5139a	Unigene46185	1		unknown
	miR5139a	Unigene8797	1		unknown
miR535	miR535a/b	Unigene35434	1		unknown
miR5368	miR5368a	Unigene35372	2	shaggy-like protein kinase 41 [Arabidopsis thaliana]	signaling
miR6173	miR6173a	Unigene29149	1	sphingomyelin synthetase family protein [Arabidopsis thaliana]	unknown
miR6300	miR6300a	Unigene11280	1	ATP SULFURYLASE ARABIDOPSIS 1 [Arabidopsis thaliana]	stress response
	miR6300a	Unigene18375	1	ribonuclease 1 [Arabidopsis thaliana]	stress response
	miR6300a	Unigene21825	2	VACUOLAR INVERTASE [Arabidopsis thaliana]	signaling
	miR6300a	Unigene25886	1		unknown
	miR6300a	Unigene26368	1	rhodanese-like protein [Arabidopsis thaliana]	unknown
	miR6300a	Unigene28865	1	MLO-like protein 5 [Morus notabilis] &gt;gi|587866847|gb|EXB56285.1| MLO-like protein 5 [Morus notabilis]	stress response
	miR6300a	Unigene32065	1	Sec14p-like phosphatidylinositol transfer family protein [Arabidopsis thaliana]	transporter
	miR6300a	Unigene57204	1		unknown
miR7505	miR7505a	Unigene35527	1	Ankyrin repeat family protein [Arabidopsis thaliana]	unknown
	miR7505a	Unigene41011	1		unknown
	miR7505b	Unigene20702	1	PREDICTED: LOW QUALITY PROTEIN: uncharacterized protein LOC104890538 [Beta vulgaris subsp. vulgaris]	unknown
miR8051	miR8051a	Unigene10116	1		unknown
	miR8051a	Unigene34625	1		unknown
	miR8051a	Unigene35480	2	photosystem II M protein (chloroplast) [Oryza sativa Indica Group] &gt;gi|42795478|gb|AAS46045.1| photosystem II M protein (chloroplast) [Oryza sativa Indica Group]	energy
	miR8051a	Unigene48180	1	photosystem II M protein (chloroplast) [Oryza sativa Indica Group] &gt;gi|42795478|gb|AAS46045.1| photosystem II M protein (chloroplast) [Oryza sativa Indica Group]	energy
miR8155a	miR8155a	Unigene14191	1		unknown
	miR8155a	Unigene26494	1	T4.15 [Malus x robusta]	unknown
	miR8155a	Unigene32038	1	PREDICTED: uncharacterized protein LOC104906343 [Beta vulgaris subsp. vulgaris]	unknown
	miR8155a	Unigene36010	1		unknown
	miR8155a	Unigene45280	1		unknown
	miR8155a	Unigene46185	1		unknown
miR8175	miR8175a	Unigene14062	1	leucine carboxyl methyltransferase [Arabidopsis thaliana]	unknown
	miR8175a	Unigene28865	1	MLO-like protein 5 [Morus notabilis] &gt;gi|587866847|gb|EXB56285.1| MLO-like protein 6 [Morus notabilis]	stress response
	miR8175a	Unigene46488	1	PREDICTED: uncharacterized protein LOC104896376 [Beta vulgaris subsp. vulgaris]	unknown
miR827	miR827a	Unigene20631	1	a member of the PHOSPHATE TRANSPORTER 5 family [Arabidopsis thaliana]	transporter
