# Supplementary material for: Transcriptome assembly in Suaeda aralocaspica to reveal the distinct temporal gene/miRNA alterations between the dimorphic seeds during germination
Source: BMC Genomics. 2017 Oct 19;18:806. doi: 10.1186/s12864-017-4209-1 (PMC5649071; doi:10.1186/s12864-017-4209-1)
Supplement: Supplementary file 18 — The putative targets of Suaeda aralocaspica novel miRNAs predicted by TAPIR. (XLSX 41 kb) [file 12864_2017_4209_MOESM18_ESM.xlsx]

## Sheet: 工作表1
Table S17 The putative targets of Suaeda aralocaspica novel miRNAs predicted by TAPIR.
miRNA family	miRNA	Target_ID	Number of transcripts	Annotation	Functional category
miR1	miR1a	Unigene34719	1	pentatricopeptide repeat (PPR) superfamily protein [Arabidopsis thaliana]	unknown
	miR1a/b	Unigene51151	1		unknown
miR2	miR2	Unigene13272	1		unknown
	miR2	Unigene47831	1	RESTORER-OF-FERTILITY-LIKE 2 [Arabidopsis thaliana]	RNA processing
miR3	miR3	Unigene35434	1		unknown
	miR3	Unigene35898	1	glycine-rich protein [Arabidopsis thaliana]	unknown
miR4	miR4	Unigene36633	4	essential protein Yae1, N-terminal [Arabidopsis thaliana]	unknown
miR5	miR5	Unigene13959	1		unknown
	miR5	Unigene19904	1	protein kinase superfamily protein [Arabidopsis thaliana]	signaling
miR6	miR6a/b	Unigene3539	1		unknown
miR7	miR7	Unigene3112	1	succinate dehydrogenase 1-1 [Arabidopsis thaliana]	energy
	miR7	Unigene34636	2	SKU5 similar 3 [Arabidopsis thaliana]	unknown
	miR7	Unigene36599	1	DNA/RNA polymerases superfamily protein [Arabidopsis thaliana]	unknown
	miR7	Unigene52754	1		unknown
miR8	miR8	Unigene23097	1		unknown
miR9	miR9	Unigene28421	2	sulfate transporter 3;1 [Arabidopsis thaliana]	transporter
	miR9	Unigene31564	1	GLYCOSYLTRANSFERASE OF CAZY FAMILY GT31 A [Arabidopsis thaliana]	protein modification
	miR9	Unigene31717	1		unknown
	miR9	Unigene33810	1		unknown
	miR9	Unigene36813	1	NQR [Arabidopsis thaliana]	stress response
	miR9	Unigene41635	1		unknown
	miR9	Unigene43796	3	galacturonosyltransferase 6 [Arabidopsis thaliana]	cell wall
	miR9	Unigene45533	9	RNA recognition motif (RRM)-containing protein [Arabidopsis thaliana]	unknown
	miR9	Unigene49497	1		unknown
	miR9	Unigene49591	1		unknown
	miR9	Unigene50002	1		unknown
miR10	miR10	Unigene33107	1	hypothetical protein B456_007G194600 [Gossypium raimondii]	unknown
miR11	miR11	Unigene37288	1		unknown
	miR11	Unigene43929	1	C3H transcription factor [Arabidopsis thaliana]	transcription regulation
miR159	miR13	Unigene5343	1	DUO POLLEN 1 [Arabidopsis thaliana]	transcription regulation
	miR13	Unigene17085	1	hypothetical protein BVRB_4g074370 [Beta vulgaris subsp. vulgaris]	unknown
	miR13	Unigene1159	1		unknown
miR14	miR14	Unigene11778	1		unknown
	miR14	Unigene31526	1		unknown
miR15	miR15	Unigene46333	1	spliceosome-associated protein 130 a [Arabidopsis thaliana]	RNA processing
miR16	miR16	Unigene22639	1		unknown
miR17	miR17	Unigene33107	1	hypothetical protein B456_007G194601 [Gossypium raimondii]	unknown
miR18	miR18	Unigene18425	1		unknown
	miR18	Unigene24866	1		unknown
	miR18	Unigene37631	1	DNA-DAMAGE-REPAIR/TOLERATION 101 [Arabidopsis thaliana]	stress response
	miR18	Unigene41891	1	wall associated kinase-like 1 [Arabidopsis thaliana]	signaling
	miR18	Unigene42849	1	NADH dehydrogenase ND2 [Arabidopsis thaliana]	energy
	miR18	Unigene8934	1	putative indole-3-acetic acid-amido synthetase GH3.9 [Arabidopsis thaliana]	stress response
miR19	miR19	Unigene22639	1		unknown
