# Supplementary material for: Transcriptome assembly in Suaeda aralocaspica to reveal the distinct temporal gene/miRNA alterations between the dimorphic seeds during germination
Source: BMC Genomics. 2017 Oct 19;18:806. doi: 10.1186/s12864-017-4209-1 (PMC5649071; doi:10.1186/s12864-017-4209-1)
Supplement: Supplementary file 20 — Expression profiles of unigenes/miRNAs measured by RNA/small RNA sequencing and real-time qRT-PCR. (XLSX 54 kb) [file 12864_2017_4209_MOESM20_ESM.xlsx]

## Sheet: unigene
Table S18 Expression profiles of unigenes/miRNAs measured by RNA/small RNA sequencing and qRT-PCR.
Unigene_ID	Method	BlIS/BlDS	BlS/BlDS	BrIS/BrDS	BrS/BrDS
Unigene20723	RNA-seq	0.599757	5.15085	1.05183	1.71028
	qRT-PCR	0.481228	1.28371	3.77382	4.56977
Unigene49059	RNA-seq	0.314981	0.501381	1.21393	0.735203
	qRT-PCR	0.766553	0.798666	2.52232	1.81093
Unigene2681	RNA-seq	5.68482	1.23272	0.966199	0.0820818
	qRT-PCR	1.74199	0.0082608	1.31182	0.13104
Unigene3190	RNA-seq	2.20382	2.67277	0.66858	0.447517
	qRT-PCR	6.12419	0.877099	2.27502	2.66477
Unigene28427	RNA-seq	2.11392	6.39241	2.23301	1.68285
	qRT-PCR	0.542889	4.84437	1.92578	2.12136
Unigene38625	RNA-seq	3.44654	4.10692	1.95413	11.5596
	qRT-PCR	9.65139	5.14487	7.83129	121.281
Unigene32963	RNA-seq	2.23099	8.17383	1.27252	3.841
	qRT-PCR	2.38535	6.99316	0.995943	3.97844
Unigene47858	RNA-seq	1.90271	0.32385	1.08464	0.074249
	qRT-PCR	0.870511	0.0030772	1.65462	0.192446
Unigene26101	RNA-seq	0.961039	2.55844	1.26087	4.42754
	qRT-PCR	2.2182	7.05698	0.919195	4.76443
Unigene44047	RNA-seq	1.2931	2.4569	0.431373	0.259427
	qRT-PCR	1.70049	0.229618	1.23325	0.493629

## Sheet: miRNA
Table S18 Expression profiles of unigenes/miRNAs measured by RNA/small RNA sequencing and qRT-PCR.
miRNA_ID	Method	BlIS/BlDS	BlS/BlDS	BrIS/BrDS	BrS/BrDS
sar-miR166l	sRNA-seq	0.726726	0.355662	0.854344	0.691503
	qRT-PCR	0.19629	0.00437344	1.71635	3.5092
sar-miR166r	sRNA-seq	1.49225	0.506484	0.657901	0.817017
	qRT-PCR	0.370664	0.067634	1.94031	4.80837
sar-miR169i	sRNA-seq	2.82982	4.50715	0.427654	0.538943
	qRT-PCR	0.0167995	0.00846884	1.10276	1.97255
sar-miR394a	sRNA-seq	1.44931	0.565283	0.887677	0.551381
	qRT-PCR	1.3534	0.365918	1.19764	2.06135
sar-miR396e	sRNA-seq	1.74859	4.65535	0.565697	12.7861
	qRT-PCR	0.221388	5.41915	1.22704	55.967
sar-miR5	sRNA-seq	14.5545	3.2882	0.0633235	0.477175
	qRT-PCR	3.44835	1.20271	0.933178	0.758675
sar-miR7	sRNA-seq	1.16539	0.266824	0.142476	0.23212
	qRT-PCR	1.58613	1.73305	1.4623	0.645399
sar-miR17	sRNA-seq	1.11712	0.613788	0.873868	0.370954
	qRT-PCR	0.198384	0.0612716	0.430883	0.0373178
