# Supplementary material for: Transcriptome assembly in Suaeda aralocaspica to reveal the distinct temporal gene/miRNA alterations between the dimorphic seeds during germination
Source: BMC Genomics. 2017 Oct 19;18:806. doi: 10.1186/s12864-017-4209-1 (PMC5649071; doi:10.1186/s12864-017-4209-1)
Supplement: Supplementary file 22 — Unigenes involved in photosynthesis-antenna proteins pathway identified by KEGG enrichment. (XLSX 12 kb) [file 12864_2017_4209_MOESM22_ESM.xlsx]

## Sheet: BlDS vs. BrDS_Down
Table S19 Unigenes involved in photosynthesis-antenna proteins pathway identified by KEGG enrichment.
up-regulated photosynthesis-antenna proteins in brown dry seed compared to black dry seed
Unigene_ID	BlDS (RPKM)	BrDS (RPKM)	Number of transcript	Annotation
Unigene24590	1.21	9.2	1	LIGHT-HARVESTING CHLOROPHYLL B-BINDING PROTEIN 3 [Arabidopsis thaliana]
Unigene2777	5.12	22.07	2	photosystem I light harvesting complex gene 6 [Arabidopsis thaliana]
Unigene2657	12.27	49.16	1	light harvesting complex photosystem II [Arabidopsis thaliana]
Unigene31962	10.05	37.71	1	photosystem I light harvesting complex gene 2 [Arabidopsis thaliana]
Unigene3005	4.22	25.97	1	photosystem I light harvesting complex gene 3 [Arabidopsis thaliana]
Unigene29387	1.34	7.99	1	LIGHT-HARVESTING CHLOROPHYLL A/B-PROTEIN 1.3 [Arabidopsis thaliana]
Unigene2505	0.96	6.8	1	light harvesting complex photosystem II subunit 6 [Arabidopsis thaliana]
Unigene11094	4.19	43.83	1	light harvesting complex of photosystem II 5 [Arabidopsis thaliana]
Unigene2692	15.63	124.62	1	LIGHT-HARVESTING CHLOROPHYLL A/B-PROTEIN 1.3 [Arabidopsis thaliana]
Unigene48303	1.17	20.42	1	light-harvesting chlorophyll-protein complex I subunit A4 [Arabidopsis thaliana]
Unigene2691	20.35	106.35	1	LIGHT-HARVESTING CHLOROPHYLL A/B-PROTEIN 1.3 [Arabidopsis thaliana]
Unigene29386	4.01	36.21	3	LIGHT-HARVESTING CHLOROPHYLL B-BINDING 2 [Arabidopsis thaliana]

## Sheet: black seed
Table S19 Unigenes involved in photosynthesis-antenna proteins pathway identified by KEGG enrichment.
up-regulated photosynthesis-antenna proteins in black seed during germination
Unigene_ID	BlDS (RPKM)	BlIS (RPKM)	BlS (RPKM)	BrDS (RPKM)	BrIS (RPKM)	BrS (RPKM)	Number of transcript	Annotation
Unigene32817	0.43	0	10.22	2.02	3.58	5.67	2	photosystem I light harvesting complex gene 5 [Arabidopsis thaliana]
Unigene48708	9.86	8.3	155.55	23.95	24.49	103.31	1	light harvesting complex photosystem II [Arabidopsis thaliana]
Unigene3005	4.22	5.13	104.05	25.97	24.92	62.18	1	photosystem I light harvesting complex gene 3 [Arabidopsis thaliana]
Unigene24589	1.08	0.55	15.96	4.36	1.52	10.87	1	LIGHT-HARVESTING CHLOROPHYLL B-BINDING PROTEIN 3 [Arabidopsis thaliana]
Unigene48014	49.45	78.19	772.62	91.55	103.86	521.26	1	photosystem I light harvesting complex gene 1 [Arabidopsis thaliana]
Unigene2657	12.27	12.82	169.57	49.16	43.34	127.95	1	light harvesting complex photosystem II [Arabidopsis thaliana]
Unigene31962	10.05	15.47	223.64	37.71	43.67	99.04	1	photosystem I light harvesting complex gene 2 [Arabidopsis thaliana]
Unigene24590	1.21	3.65	47.17	9.2	7.98	22.14	1	LIGHT-HARVESTING CHLOROPHYLL B-BINDING PROTEIN 3 [Arabidopsis thaliana]
Unigene29387	1.34	0.12	155.82	7.99	5.22	148.3	1	LIGHT-HARVESTING CHLOROPHYLL A/B-PROTEIN 1.3 [Arabidopsis thaliana]
Unigene2505	0.96	2.01	223.55	6.8	7.97	87.24	1	light harvesting complex photosystem II subunit 6 [Arabidopsis thaliana]
Unigene2777	5.12	10.95	50.74	22.07	19.32	14.41	2	photosystem I light harvesting complex gene 6 [Arabidopsis thaliana]
Unigene29386	4.01	4.19	802.84	36.21	34.05	387.17	3	LIGHT-HARVESTING CHLOROPHYLL B-BINDING 2 [Arabidopsis thaliana]
Unigene2692	15.63	36.22	791.23	124.62	118.17	422.91	1	LIGHT-HARVESTING CHLOROPHYLL A/B-PROTEIN 1.3 [Arabidopsis thaliana]
Unigene48303	1.17	3.2	334.37	20.42	20.58	131.7	1	light-harvesting chlorophyll-protein complex I subunit A4 [Arabidopsis thaliana]
Unigene2691	20.35	36.79	478.93	106.35	102.32	342.06	1	LIGHT-HARVESTING CHLOROPHYLL A/B-PROTEIN 1.3 [Arabidopsis thaliana]
Unigene11094	4.19	6.12	273.14	43.83	32.64	117.41	1	light harvesting complex of photosystem II 5 [Arabidopsis thaliana]
