# Supplementary material for: Transcriptome assembly in Suaeda aralocaspica to reveal the distinct temporal gene/miRNA alterations between the dimorphic seeds during germination
Source: BMC Genomics. 2017 Oct 19;18:806. doi: 10.1186/s12864-017-4209-1 (PMC5649071; doi:10.1186/s12864-017-4209-1)
Supplement: Supplementary file 23 — Unigenes involved in photosynthesis pathway identified by KEGG enrichment. (XLSX 56 kb) [file 12864_2017_4209_MOESM23_ESM.xlsx]

## Sheet: BlDS vs. BrDS_Down
Table S20 Unigenes involved in photosynthesis pathway identified by KEGG enrichment.
up-regulated photosynthesis genes in brown dry seed compared to black dry seed
Unigene_ID	BlDS (RPKM)	BrDS (RPKM)	Number of transcript	Annotation
Unigene42562	0.92	8.78	1	hypothetical protein B456_001G241700 [Gossypium raimondii]
Unigene48054	29.04	131.78	1	photosystem II subunit O-2 [Arabidopsis thaliana]
Unigene25728	12.95	123.6	1	photosystem I subunit F [Arabidopsis thaliana]
Unigene47029	0.61	2.94	4	YCF6 [Arabidopsis thaliana]
Unigene48815	2.54	23.92	1	ferredoxin C 1 [Arabidopsis thaliana]
Unigene11090	4.36	20.74	2	photosystem I subunit O [Arabidopsis thaliana]
Unigene48142	15.75	102.06	1	photosystem II subunit R [Arabidopsis thaliana]
Unigene20882	1.11	6.6	1	photosystem II reaction center PSB28 protein [Arabidopsis thaliana]
Unigene48040	35.41	148.45	1	PHOTOSYSTEM II SUBUNIT S [Arabidopsis thaliana]
Unigene20881	1.65	14.47	1	photosystem II reaction center PSB28 protein [Arabidopsis thaliana]
Unigene47970	32.53	262.9	1	photosystem I subunit D-1 [Arabidopsis thaliana]
Unigene3129	6.34	46.45	1	photosystem I subunit G [Arabidopsis thaliana]
Unigene2950	49.87	230.07	1	PREDICTED: photosystem II reaction center W protein, chloroplastic [Beta vulgaris subsp. vulgaris] &gt;gi|870858793|gb|KMT10281.1| hypothetical protein BVRB_5g120370 [Beta vulgaris subsp. vulgaris]
Unigene48976	1.84	11.35	1	photosystem I subunit K [Arabidopsis thaliana]
Unigene45779	4.14	51.84	1	PLASTOCYANIN 2 [Arabidopsis thaliana]
Unigene48524	4.28	43.92	1	photosystem I subunit l [Arabidopsis thaliana]
Unigene11802	2.95	12.72	1	PHOTOSYSTEM II SUBUNIT Q [Arabidopsis thaliana]

## Sheet: black seed
Table S20 Unigenes involved in photosynthesis pathway identified by KEGG enrichment.
up-regulated photosynthesis genes in black seed during germination
Unigene_ID	BlDS (RPKM)	BlIS (RPKM)	BlS (RPKM)	BrDS (RPKM)	BrIS (RPKM)	BrS (RPKM)	Number of transcript	Annotation
Unigene2810	0.71	2.13	36.67	2.49	7.58	56.38	1	AP2/B3-like transcriptional factor family protein [Arabidopsis thaliana]
Unigene48405	17.42	14.72	179.77	48.8	42.28	104.17	1	ATPC1 [Arabidopsis thaliana]
Unigene48941	20.79	14.44	67.69	38.59	26.2	29.04	1	PHOTOSYNTHETIC ELECTRON TRANSFER C [Arabidopsis thaliana]
Unigene29413	0.31	0.13	4.77	1.9	0.84	5.37	2	cytochrome c6A [Arabidopsis thaliana]
Unigene11414	4.15	0.79	36.21	14.9	12.93	38.06	1	PHOTOSYSTEM II BY [Arabidopsis thaliana]
Unigene48142	15.75	21.33	354.9	102.06	100.74	192.85	1	photosystem II subunit R [Arabidopsis thaliana]
Unigene2950	49.87	73.55	677.77	230.07	182.28	343.27	1	PREDICTED: photosystem II reaction center W protein, chloroplastic [Beta vulgaris subsp. vulgaris] &gt;gi|870858793|gb|KMT10281.1| hypothetical protein BVRB_5g120370 [Beta vulgaris subsp. vulgaris]
Unigene2609	48.33	18.62	14.24	59.19	154.22	23.62	1	photosystem II protein CP43, partial (chloroplast) [Anredera baselloides]
Unigene48435	13.24	19.47	183.37	39.66	47.91	122.98	1	PHOTOSYSTEM II SUBUNIT P [Arabidopsis thaliana]
Unigene48524	4.28	4.56	159.09	43.92	39.07	133.47	1	photosystem I subunit l [Arabidopsis thaliana]
Unigene41040	11.33	2.38	4.89	9.39	51.42	8.45	2	photosystem II reaction center protein A [Arabidopsis thaliana]
Unigene47611	2.45	1.22	0.42	3.73	12.86	0.62	3	ATP synthase subunit alpha [Arabidopsis thaliana]
Unigene5687	10.74	3.7	19.28	5.94	10.86	20.32	1	hypothetical protein SOVF_172390 [Spinacia oleracea]
Unigene30468	6.57	9.94	91.75	15.12	12.98	64.41	1	ATP SYNTHASE DELTA-SUBUNIT GENE [Arabidopsis thaliana]
Unigene31709	10.59	64.28	42.28	27.63	26	30.37	2	D-alanine--D-alanine ligase family [Arabidopsis thaliana]
Unigene48976	1.84	3.96	91.73	11.35	9.02	48.07	1	photosystem I subunit K [Arabidopsis thaliana]
Unigene25728	12.95	21.68	801.37	123.6	87.65	467.13	1	photosystem I subunit F [Arabidopsis thaliana]
Unigene45364	1.64	0.33	0.6	2.98	14.67	3.38	2	psaA protein [Arabidopsis thaliana]
Unigene27018	1.02	2.63	8.82	0	0.63	2.08	1	photosystem II reaction center protein C [Arabidopsis thaliana]
Unigene48040	35.41	51.87	539.3	148.45	118.79	398.91	1	PHOTOSYSTEM II SUBUNIT S [Arabidopsis thaliana]
Unigene39318	1.17	1.15	25.84	3.7	3.43	3.85	1	PsbQ-like 2 [Arabidopsis thaliana]
Unigene3129	6.34	9.97	740.5	46.45	33.79	331.07	1	photosystem I subunit G [Arabidopsis thaliana]
Unigene48815	2.54	19.03	71.52	23.92	21.54	28.56	1	ferredoxin C 1 [Arabidopsis thaliana]
Unigene2458	10.74	2.97	21.67	13.48	17.41	8.13	1	PHOTOSYSTEM II BY [Arabidopsis thaliana]
Unigene48848	3.91	2.24	67.56	10.01	10.72	38.5	1	PSAN [Arabidopsis thaliana]
Unigene30420	7.33	41.03	92.02	15.46	23.51	41	2	ferredoxin 3 [Arabidopsis thaliana]
Unigene40184	2.35	1.7	16.81	3.74	4.25	11.67	1	PsbP-like protein 1 [Arabidopsis thaliana]
Unigene48054	29.04	36.29	589.68	131.78	112.02	344.33	1	photosystem II subunit O-2 [Arabidopsis thaliana]
Unigene48576	13.59	2.8	5.21	13.73	61.63	9.53	1	photosystem II reaction center protein A [Arabidopsis thaliana]
Unigene48264	22.89	33.39	220.23	76.2	64.3	139.94	1	ferredoxin-NADP(+)-oxidoreductase 2 [Arabidopsis thaliana]
Unigene11090	4.36	4.6	174.28	20.74	18.05	85.05	2	photosystem I subunit O [Arabidopsis thaliana]
Unigene20881	1.65	8.03	56.66	14.47	10.4	49.05	1	photosystem II reaction center PSB28 protein [Arabidopsis thaliana]
Unigene20882	1.11	2.28	28.44	6.6	8.78	25.37	1	photosystem II reaction center PSB28 protein [Arabidopsis thaliana]
Unigene47939	279.24	174.08	1693.09	523.17	489	1278.81	1	FERREDOXIN 2 [Arabidopsis thaliana]
Unigene47970	32.53	71.93	878.26	262.9	223.58	520.57	1	photosystem I subunit D-1 [Arabidopsis thaliana]
Unigene22497	8.63	12.22	44.03	19.26	32.24	20.95	2	ATPI [Arabidopsis thaliana]
Unigene48330	2.34	0.81	0.68	1.45	15.24	0.8	1	PsbZ [Arabidopsis thaliana]
Unigene45779	4.14	5.3	720.52	51.84	39.25	415.9	1	PLASTOCYANIN 2 [Arabidopsis thaliana]
Unigene27052	46.66	42.8	434.11	111.38	147.73	172.35	1	PHOTOSYSTEM I SUBUNIT H2 [Arabidopsis thaliana]
Unigene11802	2.95	2.82	101.98	12.72	13.04	84.58	1	PHOTOSYSTEM II SUBUNIT Q [Arabidopsis thaliana]
