# Supplementary material for: Transcriptome assembly in Suaeda aralocaspica to reveal the distinct temporal gene/miRNA alterations between the dimorphic seeds during germination
Source: BMC Genomics. 2017 Oct 19;18:806. doi: 10.1186/s12864-017-4209-1 (PMC5649071; doi:10.1186/s12864-017-4209-1)
Supplement: Supplementary file 24 — The primers used in this study. (XLSX 10 kb) [file 12864_2017_4209_MOESM24_ESM.xlsx]

## Sheet: Sheet1
Table S21 The primers used in this study.
unigene qRT-PCR
Unigene_ID	Forward primer (5' to 3')	Reverse primer (5' to 3')
Unigene20723	GAATGCTCAGCCTCCTTGC	GGTCTACTTCTCCACCAATCTG
Unigene49059	CGACGCCTTCATTCTCATTACT	ACCACCACCTTCACCACTC
Unigene2681	GTCTTGCCGTAACATAACCCAT	TGAACTTCCTCTACCAGCGAAA
Unigene3190	CGTGGCGGAAGAATGTAGAG	CCAATCAACAGCATCACAACC
Unigene28427	GAAGAGCCAGATCAGCCAATG	CTCGCCGCTACTATCAAGGT
Unigene38625	GCAGCAGCAGCAACATAGTA	CCATCGCCTGTGTATCTGAC
Unigene32963	GGAGGACACAGAGCTGAGT	TCCACCACCACCAACATCA
Unigene47858	GGTGACAGCTTATCCGATGC	GCCGTCTCCTTGACTTTCTC
Unigene26101	ATGGATAGCAGGATTTGGAAGC	AGCGGCATTCTTTGTCAGTAAT
Unigene44047	AGCGTAGCCTTGACACTTCT	CTTCCTGGTTCTGGGTCTATCT
18s rRNA	TAAACGATGCCGACCAGG	AAGTTTCCCCGTGTTGAGTC
Primers used for miRNA qRT-PCR were designed and provided by RIBOBIO (Guangzhou RIBOBIO Co., Ltd, Guangzhou, China)
5' RACE-PCR
Target_ID	Outer reverse primer (5' to 3')	Inner reverse primer (5' to 3')
Unigene24713	TGACTTTGGCCCAAACAATACT	TCACATTCACCTCGTTTCTTGT
Unigene44608	TGATATGGATGAAGGGTGAGGA	ACCATCCACTATTGATTCCAGG
Unigene47858	CATAGTAACGAAACTTGGACCA	AAGGACGATCATGGTGAATCTT
Unigene19904	GAGCCATCCAGCGATATGTTC	CCATTCCACGAGCAATTCCAA
